# Supplementary material for: NETSseq reveals inflammatory and aging mechanisms in distinct cell types, driving cerebellar decline in ataxia telangiectasia
Source: Front Neurosci. 2025 Sep 1;19:1636787. doi: 10.3389/fnins.2025.1636787 (PMC12434053; doi:10.3389/fnins.2025.1636787)
Supplement: Supplementary file 6 [file Table_1.xlsx]

## Sheet: Metadata
Donor_ID	Project	Derived_sample_name	Sort_id	Sample_id	Species	Gating	Kit	Median_Tin	Pct_uniq_alignment	Pct_mito_reads	Pct_intergenic	Num_pairs_post_trim	Nuclei_number	Age	PM_Delay	Gender	Disease	Cell_type	Pct_mito_reads_log_centered	Pct_intergenic_log_centered	Age_log_centered	Median_Tin_log_centered	Pct_uniq_alignment_log_centered	Fraction
MD_1215_6678	NETSseq	6678_P0831S08_H_CbCtx_Olig2+NeuN-	P0831S08	FR03485429_1_CATTCGTC_P0831S08	Human	Olig2+NeuN-	Norgen_Trio	18.477	29.41	1.2	8.1361	26718681	5000	8	21	male	AT	Oligo	-0.173673	-0.0553991	-0.679386	-0.0913683	-0.310981	0.955347
MD_1215_6679	NETSseq	6679_P0831S07_H_CbCtx_IRF8+NeuN+	P0831S07	FR03485429_1_AGCCAACT_P0831S07	Human	IRF8+NeuN+	Norgen_Trio	21.039	24.35	0.7	4.8309	22696189	5000	8	21	male	AT	Microglia	-0.285647	-0.250424	-0.679386	-0.0376985	-0.39002	0.880958
MD_1215_7250	NETSseq	7250_P0831S03_H_CbCtx_FoxK2Itpr1++NeuN+	P0831S03	FR03485490_1_CAGTGCTT_P0831S03	Human	FoxK2Itpr1++NeuN+	Norgen_Trio	21.8858	28.97	0.1	10.2457	18365822	188	8	21	male	AT	Purkinje	-0.474703	0.0348265	-0.679386	-0.0213242	-0.317311	0.905743
MD_1459_8344	NETSseq	8344_P0969S02_H_CbV_Olig2+NeuN-	P0969S02	FR03485472_1_TCACTCGA_P0969S02	Human	Olig2+NeuN-	Norgen_Trio	36.0634	68.77	1.2	7.9811	23467471	10000	19	2	female	AT	Oligo	-0.173673	-0.0628304	-0.332598	0.188055	0.0496712	0.9216
MD_1459_8345	NETSseq	8345_P0969S03_H_CbV_Olig2++NeuN-	P0969S03	FR03485472_1_CTGACTAC_P0969S03	Human	Olig2++NeuN-	Norgen_Trio	15.488	53.64	1.2	8.6751	12871919	2708	19	2	female	AT	OPC	-0.173673	-0.0305045	-0.332598	-0.163722	-0.0564868	0.865833
MD_1459_8346	NETSseq	8346_P0969S05_H_CbV_Olig2-IRF8-Slc1A3+NeuN-	P0969S05	FR03485472_1_GTGATCCA_P0969S05	Human	Olig2-IRF8-Slc1A3+NeuN-	Norgen_Trio	29.3491	66.28	0.7	10.0823	13596534	10000	19	2	female	AT	Astrocyte	-0.285647	0.0284699	-0.332598	0.101255	0.0338885	0.861971
MD_1459_8347	NETSseq	8347_P0969S06_H_CbV_Olig2-IRF8-Slc1A3-NeuN-	P0969S06	FR03485472_1_ACAGCAAG_P0969S06	Human	Olig2-IRF8-Slc1A3-NeuN-	Norgen_Trio	18.7722	42.89	3.9	9.9663	15815022	10000	19	2	female	AT	Cb_granule	0.174101	0.0239002	-0.332598	-0.0848353	-0.151632	0.912735
MD_1485_6557	NETSseq	6557_P0830S03_H_CbCtx_Olig2++NeuN-	P0830S03	FR03485481_1_TCCATTGC_P0830S03	Human	Olig2++NeuN-	Norgen_Trio	24.8779	68.28	0.5	9.1314	9447328	1278	24	2	female	AT	OPC	-0.340004	-0.0104905	-0.235688	0.0320387	0.0466104	0.820362
MD_1485_6558	NETSseq	6558_P0830S04_H_CbCtx_Olig2-IRF8+Slc1A3-NeuN-	P0830S04	FR03485481_1_CAAGCCAA_P0830S04	Human	Olig2-IRF8+Slc1A3-NeuN-	Norgen_Trio	6.18467	20.13	0.5	13.1955	7981632	267	24	2	female	AT	Microglia	-0.340004	0.135991	-0.235688	-0.524484	-0.469098	0.917302
MD_1485_6559	NETSseq	6559_P0830S05_H_CbCtx_Olig2-IRF8-Slc1A3+NeuN-	P0830S05	FR03485481_1_AGGTTCCT_P0830S05	Human	Olig2-IRF8-Slc1A3+NeuN-	Norgen_Trio	23.4473	36.5	0.1	11.7147	17773354	960	24	2	female	AT	Astrocyte	-0.474703	0.0881462	-0.235688	0.00734056	-0.219966	0.986008
MD_1485_6585	NETSseq	6585_P0830S08_H_CbCtx_SSC+FoxK2Itpr1+NeuN++	P0830S08	FR03485046_1_AGGCAATG_P0830S08	Human	SSC+FoxK2Itpr1+NeuN++	Norgen_Trio	42.059	78.56	11.3	8.4212	17110297	2480	24	2	female	AT	Purkinje	0.57381	-0.0420537	-0.235688	0.253174	0.106697	0.829832
MD_1485_6654	NETSseq	6654_P0830S10_H_CbCtx_FoxK2Itpr1+NeuN+b	P0830S10	FR03485429_1_ATAACGCC_P0830S10	Human	FoxK2Itpr1+NeuN+b	Norgen_Trio	50.6266	80.81	1.3	10.3401	16331971	11005	24	2	female	AT	Cb_golgi	-0.154368	0.0384569	-0.235688	0.331983	0.118809	0.961449
MD_1485_6656	NETSseq	6656_P0830S07_H_CbCtx_FoxK2Itpr1-NeuN+	P0830S07	FR03485429_1_CCAAGTAG_P0830S07	Human	FoxK2Itpr1-NeuN+	Norgen_Trio	46.1277	78.31	1.2	6.9358	8894560	50000	24	2	female	AT	Cb_granule	-0.173673	-0.116569	-0.235688	0.292386	0.10533	0.968334
MD_1485_6673	NETSseq	6673_P0830S02_H_CbCtx_Olig2+NeuN-	P0830S02	FR03485429_1_AGAACCAG_P0830S02	Human	Olig2+NeuN-	Norgen_Trio	30.2144	62.16	0.5	7.0109	7992802	5146	24	2	female	AT	Oligo	-0.340004	-0.112479	-0.235688	0.113465	0.00644464	0.942258
MD_1485_6676	NETSseq	6676_P0830S11_H_CbCtx_FoxK2Itpr1+NeuN+c	P0830S11	FR03485429_1_TAGGAGCT_P0830S11	Human	FoxK2Itpr1+NeuN+c	Norgen_Trio	47.1456	77.62	2.8	8.6294	14971767	10039	24	2	female	AT	Cb_basket	0.063688	-0.0325607	-0.235688	0.301666	0.101536	0.88851
MD_1722_6731	NETSseq	6731_P0845S13_H_CbCtx_Olig2-IRF8+NeuN-	P0845S13	FR03485461_1_CCAACACT_P0845S13	Human	Olig2-IRF8+NeuN-	Norgen_Trio	11.4088	16.86	4.7	6.8478	21848669	1719	16	15	male	AT	Microglia	0.239779	-0.121412	-0.403179	-0.287161	-0.542116	0.938055
MD_1722_6743	NETSseq	6743_P0845S14_H_CbCtx_Olig2++NeuN-2	P0845S14	FR03485425_1_GAACCTTC_P0845S14	Human	Olig2++NeuN-2	Norgen_Trio	31.5459	62.35	3.4	8.3866	18859611	10000	16	15	male	AT	OPC	0.127357	-0.0436516	-0.403179	0.131606	0.00774914	0.884284
MD_1722_6758	NETSseq	6758_P0845S09_H_CbCtx_FoxK2Itpr1-NeuN+	P0845S09	FR03485425_1_CCACATTG_P0845S09	Human	FoxK2Itpr1-NeuN+	Norgen_Trio	25.7424	35.67	7.3	8.8597	24311560	10000	16	15	male	AT	Cb_granule	0.402983	-0.0222963	-0.403179	0.04631	-0.229687	0.948087
MD_1722_8028	NETSseq	8028_P0944S04_H_CbCtx_Olig2-IRF8-Slc1A3+NeuN-	P0944S04	FR03485488_1_CGCTACAT_P0944S04	Human	Olig2-IRF8-Slc1A3+NeuN-	Norgen_Trio	16.3174	43.25	4.7	12.3341	12266317	10000	16	15	male	AT	Astrocyte	0.239779	0.108804	-0.403179	-0.142408	-0.148084	0.934204
MD_1722_8035	NETSseq	8035_P0944S12_H_CbCtx_FoxK2Itpr1+NeuN+c	P0944S12	FR03485488_1_GCACACAA_P0944S12	Human	FoxK2Itpr1+NeuN+c	Norgen_Trio	25.1935	61.54	17.7	8.4896	10148991	10000	16	15	male	AT	Cb_basket	0.755746	-0.038912	-0.403179	0.0373032	0.0021604	0.860456
MD_1722_8060	NETSseq	8060_P0944S03_H_CbCtx_Olig2+NeuN-b	P0944S03	FR03485426_1_GAACCTTC_P0944S03	Human	Olig2+NeuN-b	Norgen_Trio	12.7804	37.84	2.6	11.4637	13596287	10000	16	15	male	AT	Oligo	0.0402069	0.079487	-0.403179	-0.241629	-0.204718	0.910343
MD_4874_6752	NETSseq	6752_P0835S11_H_CbCtx_FoxK2Itpr1-NeuN+	P0835S11	FR03485425_1_CAGTGCTT_P0835S11	Human	FoxK2Itpr1-NeuN+	Norgen_Trio	41.6234	71.39	4.7	7.467	16359553	10000	26	7	male	AT	Cb_granule	0.239779	-0.0884304	-0.202264	0.248758	0.0656811	0.931979
MD_4874_6753	NETSseq	6753_P0835S06_H_CbCtx_Olig2-IRF8-Slc1A3++NeuN-	P0835S06	FR03485425_1_TCACTCGA_P0835S06	Human	Olig2-IRF8-Slc1A3++NeuN-	Norgen_Trio	24.0064	45.12	4.9	9.7468	17562682	10000	26	7	male	AT	Astrocyte	0.254756	0.0151192	-0.202264	0.0171608	-0.130108	0.97023
MD_4874_6772	NETSseq	6772_P0835S13_H_CbCtx_FoxK2Itpr1+NeuN+b	P0835S13	FR03485108_1_GCCTTAAC_P0835S13	Human	FoxK2Itpr1+NeuN+b	Norgen_Trio	34.2964	72.34	9.1	9.7995	6045881	5000	26	7	male	AT	Cb_golgi	0.488226	0.0172437	-0.202264	0.16684	0.0713434	0.923016
MD_4874_8047	NETSseq	8047_P0941S04_H_CbCtx_FoxK2Itpr1+NeuN+c	P0941S04	FR03485488_1_ATCGTCTC_P0941S04	Human	FoxK2Itpr1+NeuN+c	Norgen_Trio	35.5866	72.48	11.1	8.5586	12712060	10000	26	7	male	AT	Cb_basket	0.56669	-0.0357657	-0.202264	0.182432	0.0721717	0.710519
MD_4874_8048	NETSseq	8048_P0941S08_H_CbCtx_Olig2+NeuN+	P0941S08	FR03485488_1_CCAACACT_P0941S08	Human	Olig2+NeuN+	Norgen_Trio	32.9912	68.84	9.5	6.8042	9527410	10000	26	7	male	AT	Oligo	0.505094	-0.123832	-0.202264	0.150476	0.0501068	0.90304
MD_5485_6776	NETSseq	6776_P0836S08_H_CbCtx_Olig2++NeuN-	P0836S08	FR03485108_1_TCTACGCA_P0836S08	Human	Olig2++NeuN-	Norgen_Trio	18.1243	32.47	1.8	9.1594	20074978	5000	29	12	male	AT	Oligo	-0.0689375	-0.00929189	-0.156507	-0.0993048	-0.269342	0.98948
MD_5485_8319	NETSseq	8319_P0959S06_H_CbCtx_FoxK2Itpr1-NeuN+	P0959S06	FR03485079_1_TACATCGG_P0959S06	Human	FoxK2Itpr1-NeuN+	Norgen_Trio	30.5877	55.56	1.3	11.3937	15972699	4022	29	12	male	AT	Cb_golgi	-0.154368	0.077041	-0.156507	0.118628	-0.0414881	0.948513
MD_5485_8434	NETSseq	8434_P0973S06_H_CbV_Olig2-IRF8-Slc1A3++NeuN-	P0973S06	FR03485102_1_AAGGACCA_P0973S06	Human	Olig2-IRF8-Slc1A3++NeuN-	Norgen_Trio	9.27702	33.26	7.3	28.4613	18848545	10000	29	12	male	AT	Astrocyte	0.402983	0.453092	-0.156507	-0.369023	-0.25921	0.951742
MD_5512_6716	NETSseq	6716_P0839S02_H_CbCtx_Olig2+NeuN-a	P0839S02	FR03485461_1_ACAACAGC_P0839S02	Human	Olig2+NeuN-a	Norgen_Trio	12.5516	31.65	16.4	8.241	10541854	8691	26	3	female	AT	Oligo	0.724454	-0.050441	-0.202264	-0.2489	-0.280114	0.998333
MD_5512_6718	NETSseq	6718_P0839S06_H_CbCtx_Olig2-IRF8-Slc1A3+NeuN-	P0839S06	FR03485461_1_GCACACAA_P0839S06	Human	Olig2-IRF8-Slc1A3+NeuN-	Norgen_Trio	22.62	48.77	1.7	11.6694	16108745	10114	26	3	female	AT	Astrocyte	-0.0847318	0.0865961	-0.202264	-0.00761045	-0.0970298	0.964742
MD_5512_6784	NETSseq	6784_P0839S13_H_CbCtx_Olig2++NeuN-2	P0839S13	FR03485108_1_CGCAACTA_P0839S13	Human	Olig2++NeuN-2	Norgen_Trio	10.2618	26.65	9.7	9.9709	12374705	4829	26	3	female	AT	OPC	0.513288	0.0240823	-0.202264	-0.329283	-0.352302	0.589792
MD_5512_6785	NETSseq	6785_P0839S09_H_CbCtx_FoxK2Itpr1-NeuN+	P0839S09	FR03485108_1_AACACTGG_P0839S09	Human	FoxK2Itpr1-NeuN+	Norgen_Trio	18.9108	41.92	11.2	9.7417	17797182	10000	26	3	female	AT	Cb_granule	0.570264	0.0149131	-0.202264	-0.0818016	-0.161338	0.954183
MD_5512_7885	NETSseq	7885_P0839S15_H_CbCtx_SSC+FoxK2Itpr1+NeuN++Agg	P0839S15	FR03485496_1_ATTCCGCT_P0839S15	Human	SSC+FoxK2Itpr1+NeuN++	Norgen_Trio	12.8964	50.66	36.8	5.5791	7533954	1346	26	3	female	AT	Purkinje	1.0614	-0.197993	-0.202264	-0.237988	-0.0808431	0.961401
MD_5512_7981	NETSseq	7981_P0839S14_H_CbCtx_FoxK2Itpr1+NeuN+b2	P0839S14	FR03485466_1_TCTACGCA_P0839S14	Human	FoxK2Itpr1+NeuN+b2	Norgen_Trio	22.1823	75.72	39.3	6.9085	7760672	18258	26	3	female	AT	Cb_golgi	1.08921	-0.118066	-0.202264	-0.0157338	0.0909111	0.874691
MD_5730_7244	NETSseq	7244_P0827S04_H_CbCtx_Olig2-IRF8-Slc1A3+NeuN-	P0827S04	FR03485490_1_CCGGAATA_P0827S04	Human	Olig2-IRF8-Slc1A3+NeuN-	Norgen_Trio	11.3043	25.02	0.7	12.5825	12978722	1156	25	15	male	AT	Astrocyte	-0.285647	0.11682	-0.218655	-0.290833	-0.37869	0.96624
MD_5730_7245	NETSseq	7245_P0827S05_H_CbCtx_Olig2-IRF8+Slc1A3-NeuN-	P0827S05	FR03485490_1_CCAAGTAG_P0827S05	Human	Olig2-IRF8+Slc1A3-NeuN-	Norgen_Trio	2.53834	3.36	0.5	7.8094	11606275	283	25	15	male	AT	Microglia	-0.340004	-0.0712136	-0.218655	-0.832091	-1.15451	0.983217
MD_5730_8327	NETSseq	8327_P0965S07_H_CbCtx_FoxK2Itpr1-NeuN+	P0965S07	FR03485079_1_CCTTAGGT_P0965S07	Human	FoxK2Itpr1-NeuN+	Norgen_Trio	35.4887	61.74	2.2	7.4114	17769459	10000	25	15	male	AT	Cb_granule	-0.0109456	-0.0912917	-0.218655	0.181268	0.00354704	0.874203
MD_5730_8329	NETSseq	8329_P0965S11_H_CbCtx_FoxK2Itpr1+NeuN+c	P0965S11	FR03485079_1_AACGCCTT_P0965S11	Human	FoxK2Itpr1+NeuN+c	Norgen_Trio	34.709	69.71	4.6	11.0972	11440957	5806	25	15	male	AT	Cb_golgi	0.232092	0.0665249	-0.218655	0.171887	0.0554834	0.921773
MD_5730_8331	NETSseq	8331_P0965S12_H_CbCtx_Olig2+NeuN-a	P0965S12	FR03485079_1_CAAGCCAA_P0965S12	Human	Olig2+NeuN-a	Norgen_Trio	23.1289	60.8	0.5	7.7693	14948174	3017	25	15	male	AT	Oligo	-0.340004	-0.073195	-0.218655	0.00164718	-0.003009	0.943563
MD_5730_8394	NETSseq	8394_P0965S03_H_CbCtx_Olig2++NeuN-	P0965S03	FR03485483_1_GCTCAGTT_P0965S03	Human	Olig2++NeuN-	Norgen_Trio	10.9924	32.59	0.9	9.9643	9054845	929	25	15	male	AT	OPC	-0.237342	0.023821	-0.218655	-0.301984	-0.267787	0.89049
MD_5902_5701	NETSseq	5701_P0798S05_H_CbCtx_Olig2-IRF8-Slc1A3+NeuN-	P0798S05	FR03485835_1_TAGGAGCT_P0798S05	Human	Olig2-IRF8-Slc1A3+NeuN-	Norgen_Trio	25.7551	55.32	1.9	10.8795	19327412	6008	27	14	male	AT	Astrocyte	-0.0536976	0.0586382	-0.18647	0.0465162	-0.0433348	0.756188
MD_5902_5703	NETSseq	5703_P0798S09_H_CbCtx_FoxK2Itpr1-NeuN+	P0798S09	FR03485835_1_CATTCGTC_P0798S09	Human	FoxK2Itpr1-NeuN+	Norgen_Trio	44.3203	73.34	2.6	8.7989	13451806	50000	27	14	male	AT	Cb_granule	0.0402069	-0.0249826	-0.18647	0.275402	0.0772251	0.921227
MD_5902_5705	NETSseq	5705_P0798S11_H_CbCtx_SSC+FoxK2Itpr1+NeuN++	P0798S11	FR06965838_1_GCCTTAAC_P0798S11	Human	SSC+FoxK2Itpr1+NeuN++	Norgen_Trio	17.271	76.4	47.7	10.1394	6972592	1438	27	14	male	AT	Purkinje	1.17143	0.0307018	-0.18647	-0.119128	0.0947435	0.960672
MD_5902_5712	NETSseq	5712_P0798S15_H_CbCtx_FoxK2Itpr1+NeuN+c	P0798S15	FR06965838_1_GTCTCATC_P0798S15	Human	FoxK2Itpr1+NeuN+c	Norgen_Trio	32.4384	75.86	5.6	11.4601	17101837	5000	27	14	male	AT	Cb_basket	0.303448	0.0793616	-0.18647	0.143355	0.0917029	0.929573
MD_6018_6665	NETSseq	6665_P0832S03_H_CbCtx_FoxK2Itpr1-NeuN+	P0832S03	FR03485429_1_CAACACAG_P0832S03	Human	FoxK2Itpr1-NeuN+	Norgen_Trio	31.802	75.36	4.6	8.2734	9465074	10000	24	9	male	AT	Cb_granule	0.232092	-0.048921	-0.235688	0.13501	0.0888684	0.957653
MD_6018_6671	NETSseq	6671_P0832S06_H_CbCtx_Olig2+NeuN-a	P0832S06	FR03485429_1_TGCGTAAC_P0832S06	Human	Olig2+NeuN-a	Norgen_Trio	30.8028	59.87	0.6	8.4186	19828772	10000	24	9	male	AT	Oligo	-0.311976	-0.0421736	-0.235688	0.121575	-0.00959418	0.968051
MD_6018_6680	NETSseq	6680_P0832S08_H_CbCtx_Olig2-IRF8+NeuN-	P0832S08	FR03485429_1_GCCTTAAC_P0832S08	Human	Olig2-IRF8+NeuN-	Norgen_Trio	26.895	51.89	1.6	6.5386	12508528	10000	24	9	male	AT	Microglia	-0.101122	-0.138869	-0.235688	0.064636	-0.0706239	0.990594
MD_6018_6715	NETSseq	6715_P0832S11_H_CbCtx_Olig2++NeuN-	P0832S11	FR03485461_1_GTCGAGAA_P0832S11	Human	Olig2++NeuN-	Norgen_Trio	35.63	66	0.5	7.6039	19206875	8362	24	9	male	AT	OPC	-0.340004	-0.0814646	-0.235688	0.182947	0.0320773	0.87046
MD_6209_6795	NETSseq	6795_P0840S05_H_CbCtx_Olig2-IRF8-Slc1A3+NeuN-	P0840S05	FR03485108_1_ACTGCACT_P0840S05	Human	Olig2-IRF8-Slc1A3+NeuN-	Norgen_Trio	12.8719	17.67	4	10.7266	25218130	10000	27	18	male	AT	Astrocyte	0.182874	0.0530122	-0.18647	-0.238754	-0.522853	0.936623
MD_6209_6799	NETSseq	6799_P0840S11_H_CbCtx_FoxK2Itpr1-NeuN+b	P0840S11	FR03485108_1_ACTCTGAG_P0840S11	Human	FoxK2Itpr1-NeuN+b	Norgen_Trio	33.0557	56.53	6.8	8.5331	17909320	10000	27	18	male	AT	Cb_granule	0.375999	-0.0369258	-0.18647	0.151299	-0.0341031	0.923018
MD_6209_6849	NETSseq	6849_P0840S16_H_CbCtx_Olig2+NeuN+2	P0840S16	FR03485471_1_TGCTGTGA_P0840S16	Human	Olig2+NeuN+2	Norgen_Trio	35.0249	46.91	8.8	6.5013	17893889	10000	27	18	male	AT	Oligo	0.475131	-0.141023	-0.18647	0.175712	-0.113571	0.912379
MD_6209_6850	NETSseq	6850_P0840S13_H_CbCtx_FoxK2Itpr1+NeuN+b	P0840S13	FR03485471_1_CAACACAG_P0840S13	Human	FoxK2Itpr1+NeuN+b	Norgen_Trio	38.4695	75.51	15.2	9.3956	8604241	10000	27	18	male	AT	Cb_golgi	0.693419	0.000689606	-0.18647	0.215371	0.0897207	0.984056
MD_6209_6862	NETSseq	6862_P0840S14_H_CbCtx_Olig2-IRF8+NeuN-	P0840S14	FR03485471_1_CGAACAAC_P0840S14	Human	Olig2-IRF8+NeuN-	Norgen_Trio	11.5754	26.69	3.8	21.5977	14829745	10000	27	18	male	AT	Microglia	0.165146	0.337904	-0.18647	-0.281369	-0.351675	0.962698
MD_6247_6738	NETSseq	6738_P0844S12_H_CbCtx_Olig2+NeuN+	P0844S12	FR03485461_1_CCTATACC_P0844S12	Human	Olig2+NeuN+	Norgen_Trio	23.6964	40.73	9.9	8.1907	17356087	10000	19	11	male	AT	Oligo	0.521331	-0.0528114	-0.332598	0.0117433	-0.173549	0.975511
MD_6247_6998	NETSseq	6998_P0844S09_H_CbCtx_FoxK2Itpr1-NeuN+	P0844S09	FR03485444_1_GACTACGA_P0844S09	Human	FoxK2Itpr1-NeuN+	Norgen_Trio	20.4264	47.12	9.8	8.1794	16813960	10000	19	11	male	AT	Cb_granule	0.517328	-0.0533457	-0.332598	-0.0499411	-0.111672	0.997053
MD_6247_8349	NETSseq	8349_P0966S06_H_CbCtx_Olig2-IRF8-Slc1A3-NeuN-	P0966S06	FR03485472_1_CAACACAG_P0966S06	Human	Olig2-IRF8-Slc1A3-NeuN-	Norgen_Trio	11.3824	33.5	16.1	9.4119	16405805	7648	19	11	male	AT	Astrocyte	0.716901	0.00137003	-0.332598	-0.288086	-0.256178	0.855462
MD_6249_6187	NETSseq	6187_P0826S08_H_CbCtx_FoxK2Itpr1-NeuN+	P0826S08	FR03485443_1_ACTCTCCA_P0826S08	Human	FoxK2Itpr1-NeuN+	Norgen_Trio	15.8535	71.15	32.3	9.0572	7579258	23833	31	4	female	AT	Cb_granule	1.00635	-0.0136829	-0.128478	-0.1542	0.0642389	0.941869
MD_6252_6556	NETSseq	6556_P0824S08_H_CbCtx_SSC+FoxK2Itpr1++NeuN+	P0824S08	FR03485481_1_AACGCCTT_P0824S08	Human	SSC+FoxK2Itpr1++NeuN+	Norgen_Trio	30.7607	71.34	5.4	10.2897	24422843	599	8	18	female	AT	Purkinje	0.290084	0.0365224	-0.679386	0.121	0.065381	0.855766
MD_6252_6640	NETSseq	6640_P0824S07_H_CbCtx_Olig2-IRF8-Slc1A3-NeuN-	P0824S07	FR03485446_1_TCTAGGAG_P0824S07	Human	Olig2-IRF8-Slc1A3-NeuN-	Norgen_Trio	38.489	77.9	0.1	9.3836	12530409	8050	8	18	female	AT	Astrocyte	-0.474703	0.000187995	-0.679386	0.215586	0.10308	0.941159
MD_6252_6652	NETSseq	6652_P0824S10_H_CbCtx_FoxK2Itpr1-NeuN+	P0824S10	FR03485429_1_AAGTCCTC_P0824S10	Human	FoxK2Itpr1-NeuN+	Norgen_Trio	52.1603	83.21	1.1	7.4541	14601828	50000	8	18	female	AT	Cb_granule	-0.193876	-0.0890926	-0.679386	0.344697	0.131366	0.906167
MD_6252_6662	NETSseq	6662_P0824S11_H_CbCtx_FoxK2Itpr1+NeuN+a	P0824S11	FR03485429_1_TCACTCGA_P0824S11	Human	FoxK2Itpr1+NeuN+a	Norgen_Trio	50.1257	81.88	1.6	8.431	15667922	20000	8	18	female	AT	Cb_basket	-0.101122	-0.0416022	-0.679386	0.327749	0.124452	0.880905
MD_6252_6672	NETSseq	6672_P0824S12_H_CbCtx_FoxK2Itpr1+NeuN+b	P0824S12	FR03485429_1_CAGGTTCA_P0824S12	Human	FoxK2Itpr1+NeuN+b	Norgen_Trio	46.3516	81.82	2.1	9.9542	9775331	12685	8	18	female	AT	Cb_golgi	-0.0247339	0.0234207	-0.679386	0.294444	0.124138	1
MD_6252_9077	NETSseq	9077_P1015S04_H_CbCtx_Olig2-IRF8+NeuN-	P1015S04	FR03485096_1_ATAACGCC_P1015S04	Human	Olig2-IRF8+NeuN-	Norgen_Trio	33.1794	67.6	1.4	11.9717	20005537	10000	8	18	female	AT	Microglia	-0.135884	0.0968369	-0.679386	0.152874	0.0423266	0.976095
MD_6252_9078	NETSseq	9078_P1015S05_H_CbCtx_Olig2+NeuN-a	P1015S05	FR03485096_1_CCGGAATA_P1015S05	Human	Olig2+NeuN-a	Norgen_Trio	47.3463	78.83	0.5	7.0654	16566599	10000	8	18	female	AT	Oligo	-0.340004	-0.109534	-0.679386	0.303473	0.108169	0.754877
MD_6252_9079	NETSseq	9079_P1015S06_H_CbCtx_Olig2++NeuN-	P1015S06	FR03485096_1_CCAAGTAG_P1015S06	Human	Olig2++NeuN-	Norgen_Trio	35.8062	76.74	0.6	7.9067	8531874	5096	8	18	female	AT	OPC	-0.311976	-0.0664431	-0.679386	0.185031	0.0966471	0.870665
MD_6255_5574	NETSseq	5574_P0794S05_H_CbCtx_Olig2-IRF8-Slc1A3+NeuN-	P0794S05	FR06963624_1_AACGCCTT_P0794S05	Human	Olig2-IRF8-Slc1A3+NeuN-	Norgen_Trio	13.6722	70.34	0.4	16.389	5880661	674	32	16	male	AT	Astrocyte	-0.369968	0.224115	-0.115114	-0.214395	0.0593356	0.971689
MD_6255_5641	NETSseq	5641_P0794S09_H_CbCtx_FoxK2Itpr1-NeuN+	P0794S09	FR06965330_1_CGCTACAT_P0794S09	Human	FoxK2Itpr1-NeuN+	Norgen_Trio	53.9231	80.77	1.8	7.4885	20385718	50000	32	16	male	AT	Cb_granule	-0.0689375	-0.087329	-0.115114	0.358865	0.118597	0.97898
MD_6255_5646	NETSseq	5646_P0794S15_H_CbCtx_FoxK2Itpr1+NeuN+c	P0794S15	FR06965330_1_ACAACAGC_P0794S15	Human	FoxK2Itpr1+NeuN+c	Norgen_Trio	25.5736	55.49	2.7	12.5725	7467630	3007	32	16	male	AT	Cb_basket	0.0521062	0.1165	-0.115114	0.0435601	-0.0420259	0.918475
MD_6255_8341	NETSseq	8341_P0968S05_H_CbCtx_Olig2+NeuN-a	P0968S05	FR03485472_1_CTATCCAC_P0968S05	Human	Olig2+NeuN-a	Norgen_Trio	28.7915	56.94	3.2	7.18	16874889	10000	32	16	male	AT	Oligo	0.107154	-0.103407	-0.115114	0.093202	-0.031019	0.940357
2009-005_4241	NETSseq	4241_P0670S02_H_Cb_SSC+FoxK2Itpr1++NeuN+	P0670S02	FR03485062_1_TCGTGCAT_P0670S02	Human	SSC+FoxK2Itpr1++NeuN+	Norgen_Trio	46.8085	83.89	1.3	10.4232	19785067	967	82	5.17	male	Control	Purkinje	-0.154368	0.0416278	0.28545	0.298615	0.134859	0.935323
2009-005_4307	NETSseq	4307_P0670S03_H_Cb_FoxK2Itpr1+NeuN+a	P0670S03	FR03485436_1_TGCGTAAC_P0670S03	Human	FoxK2Itpr1+NeuN+a	Norgen_Trio	50.7732	84.46	0.6	8.8211	24975980	20297	82	5.17	male	Control	Cb_basket	-0.311976	-0.0239998	0.28545	0.333215	0.137765	0.944634
2009-005_4316	NETSseq	4316_P0670S05_H_Cb_IRF8+NeuN-	P0670S05	FR03485455_1_GCCTTAAC_P0670S05	Human	IRF8+NeuN-	Norgen_Trio	50.3646	81.8	0.4	7.2881	33106809	19859	82	5.17	male	Control	Microglia	-0.369968	-0.097705	0.28545	0.329774	0.124033	0.856169
2009-005_4317	NETSseq	4317_P0670S06_H_Cb_FoxK2Itpr1-NeuN+	P0670S06	FR03485455_1_ATTCCGCT_P0670S06	Human	FoxK2Itpr1-NeuN+	Norgen_Trio	31.5667	83.56	0.4	6.9862	3657745	50000	82	5.17	male	Control	Cb_granule	-0.369968	-0.11382	0.28545	0.131883	0.133167	0.897865
2009-005_4318	NETSseq	4318_P0670S08_H_Cb_FoxK2Itpr1+NeuN+b	P0670S08	FR03485455_1_ATCGTGGT_P0670S08	Human	FoxK2Itpr1+NeuN+b	Norgen_Trio	25.4667	83.68	0.3	11.5737	3145324	4556	82	5.17	male	Control	Cb_golgi	-0.402152	0.0833031	0.28545	0.0418095	0.133783	0.856318
2009-005_7325	NETSseq	7325_P0901S02_H_Cb_Olig2+NeuN-	P0901S02	FR03485415_1_CTAAGACC_P0901S02	Human	Olig2+NeuN-	Norgen_Trio	24.1891	50.72	0.6	7.2689	18150777	3009	82	5.17	male	Control	Oligo	-0.311976	-0.0987122	0.28545	0.0203223	-0.080339	0.776611
2009-005_7327	NETSseq	7327_P0901S05_H_Cb_Olig2-IRF8-Slc1A3+NeuN-	P0901S05	FR03485415_1_CCTTAGGT_P0901S05	Human	Olig2-IRF8-Slc1A3+NeuN-	Norgen_Trio	33.8793	74.26	0.2	9.4578	11066958	6093	82	5.17	male	Control	Astrocyte	-0.436914	0.00328038	0.28545	0.161677	0.0825667	0.967024
2009-005_7648	NETSseq	7648_P0901S03_H_Cb_Olig2++NeuN-	P0901S03	FR03485043_1_ATCGTCTC_P0901S03	Human	Olig2++NeuN-	Norgen_Trio	21.1327	52.36	0.3	10.7914	18900066	1413	82	5.17	male	Control	OPC	-0.402152	0.0554054	0.28545	-0.0358559	-0.0667817	0.891557
2009-039_4245	NETSseq	4245_P0673S02_H_Cb_SSC+FoxK2Itpr1++NeuN+	P0673S02	FR03485062_1_CAGGTTCA_P0673S02	Human	SSC+FoxK2Itpr1++NeuN+	Norgen_Trio	35.1764	82.19	0.2	9.4162	15642183	1166	82	12.92	male	Control	Purkinje	-0.436914	0.00154936	0.28545	0.177535	0.126074	0.984267
2009-039_4311	NETSseq	4311_P0673S05_H_Cb_FoxK2Itpr1-NeuN+	P0673S05	FR03485436_1_AGGCAATG_P0673S05	Human	FoxK2Itpr1-NeuN+	Norgen_Trio	44.2347	80.12	0.3	7.7936	20323536	50000	82	12.92	male	Control	Cb_granule	-0.402152	-0.0719932	0.28545	0.274581	0.11513	1
2009-096_4563	NETSseq	4563_P0695S02_H_CbCtx_Olig2+NeuN-	P0695S02	FR03485041_1_TCGTGCAT_P0695S02	Human	Olig2+NeuN-	Norgen_Trio	10.0727	75.48	0.2	11.5614	2304613	7131	92	8.42	male	Control	Oligo	-0.436914	0.0828781	0.334855	-0.336637	0.0895504	0.804346
2009-096_4565	NETSseq	4565_P0695S05_H_CbCtx_Olig2-IRF8-Slc1A3+NeuN-	P0695S05	FR03485041_1_CATACGGA_P0695S05	Human	Olig2-IRF8-Slc1A3+NeuN-	Norgen_Trio	11.7814	74.99	0.1	12.5422	1891120	12807	92	8.42	male	Control	Astrocyte	-0.474703	0.115529	0.334855	-0.274312	0.086759	0.855693
2009-096_4581	NETSseq	4581_P0695S07_H_CbCtx_SSC+FoxK2Itpr1+NeuN+	P0695S07	FR03485470_1_GTCTCATC_P0695S07	Human	SSC+FoxK2Itpr1+NeuN+	Norgen_Trio	40.8405	81.19	1.1	9.7954	47217723	1803	92	8.42	male	Control	Purkinje	-0.193876	0.0170788	0.334855	0.240707	0.120822	0.972191
2009-096_4594	NETSseq	4594_P0695S03_H_CbCtx_Olig2++NeuN-	P0695S03	FR03485470_1_TCTAGTCC_P0695S03	Human	Olig2++NeuN-	Norgen_Trio	2.58902	77.36	0.3	8.5669	106063	839	92	8.42	male	Control	OPC	-0.402152	-0.0353887	0.334855	-0.825914	0.100097	0.946354
2009-096_7642	NETSseq	7642_P0695S11_H_CbCtx_FoxK2Itpr1+NeuN+a2	P0695S11	FR03485043_1_ACCATCCT_P0695S11	Human	FoxK2Itpr1+NeuN+a2	Norgen_Trio	31.1722	82.25	1.3	8.8744	4542041	2851	92	8.42	male	Control	Cb_basket	-0.154368	-0.0216492	0.334855	0.12659	0.126387	0.855729
2011-017_4388	NETSseq	4388_P0691S09_H_CbCtx_Olig2-IRF8+NeuN-	P0691S09	FR03485069_1_ACAGCAAG_P0691S09	Human	Olig2-IRF8+NeuN-	Norgen_Trio	10.3931	65.97	1.4	13.0946	16764069	836	83	5.75	male	Control	Microglia	-0.135884	0.132893	0.290651	-0.324248	0.0318828	0.999046
2011-017_4396	NETSseq	4396_P0691S02_H_CbCtx_SSC+FoxK2Itpr1++NeuN+	P0691S02	FR03485069_1_TGCGTAAC_P0691S02	Human	SSC+FoxK2Itpr1++NeuN+	Norgen_Trio	41.9322	79.27	4	8.2671	17392823	1238	83	5.75	male	Control	Purkinje	0.182874	-0.0492161	0.290651	0.251893	0.110556	0.829538
2011-017_4546	NETSseq	4546_P0691S06_H_CbCtx_Olig2++NeuN-	P0691S06	FR03485041_1_CCACAACA_P0691S06	Human	Olig2++NeuN-	Norgen_Trio	3.19603	71.85	1	13.2007	353310	8429	83	5.75	male	Control	OPC	-0.215066	0.13615	0.290651	-0.758052	0.0684321	0.992827
2011-017_4547	NETSseq	4547_P0691S07_H_CbCtx_Olig2+NeuN-	P0691S07	FR03485041_1_ATAACGCC_P0691S07	Human	Olig2+NeuN-	Norgen_Trio	3.52756	70.51	0.7	20.9237	408101	24367	83	5.75	male	Control	Oligo	-0.285647	0.324754	0.290651	-0.725026	0.0603693	0.966534
2011-082_4189	NETSseq	4189_P0682S05_H_Cb_FoxK2Itpr1-NeuN+	P0682S05	FR03485074_1_CGCTACAT_P0682S05	Human	FoxK2Itpr1-NeuN+	Norgen_Trio	47.2763	82.59	0.4	6.8883	9674740	50000	84	5.92	female	Control	Cb_granule	-0.369968	-0.119177	0.295791	0.302844	0.128157	0.934537
2011-082_4190	NETSseq	4190_P0682S08_H_Cb_Olig2+NeuN-b	P0682S08	FR03485074_1_AATCCAGC_P0682S08	Human	Olig2+NeuN-b	Norgen_Trio	41.7149	80.95	0.4	7.7755	14478526	6288	84	5.92	female	Control	Oligo	-0.369968	-0.0728881	0.295791	0.249689	0.119551	0.945526
2011-082_4191	NETSseq	4191_P0682S09_H_Cb_Olig2++NeuN-	P0682S09	FR03485074_1_CGTCTAAC_P0682S09	Human	Olig2++NeuN-	Norgen_Trio	40.2255	81.39	0.2	7.3346	17508227	3160	84	5.92	female	Control	OPC	-0.436914	-0.0952752	0.295791	0.234276	0.121877	0.961575
2011-082_4192	NETSseq	4192_P0682S10_H_Cb_Olig2-IRF8-Slc1A3+NeuN-	P0682S10	FR03485074_1_AACTCGGA_P0682S10	Human	Olig2-IRF8-Slc1A3+NeuN-	Norgen_Trio	51.0422	83.47	0.1	9.6753	19509183	15087	84	5.92	female	Control	Astrocyte	-0.474703	0.0122201	0.295791	0.335465	0.132705	0.963176
2011-082_4193	NETSseq	4193_P0682S11_H_Cb_Olig2-IRF8+Slc1A3-NeuN-	P0682S11	FR03485074_1_GTCGAGAA_P0682S11	Human	Olig2-IRF8+Slc1A3-NeuN-	Norgen_Trio	32.4879	76.63	0.6	8.3035	21671676	3347	84	5.92	female	Control	Microglia	-0.311976	-0.0475136	0.295791	0.143998	0.0960321	0.86674
2011-082_4211	NETSseq	4211_P0682S03_H_Cb_FoxK2Itpr1+NeuN+a	P0682S03	FR03485074_1_TCTAGGAG_P0682S03	Human	FoxK2Itpr1+NeuN+a	Norgen_Trio	50.9402	84.5	1.6	7.378	18005875	19098	84	5.92	female	Control	Cb_basket	-0.101122	-0.0930196	0.295791	0.334613	0.137969	0.88423
2011-082_7302	NETSseq	7302_P0897S03_H_Cb_FoxK2Itpr1+NeuN+b	P0897S03	FR03485415_1_AATCCAGC_P0897S03	Human	FoxK2Itpr1+NeuN+b	Norgen_Trio	42.8636	76.73	0.8	10.1424	10822572	1852	84	5.92	female	Control	Cb_golgi	-0.260823	0.0308188	0.295791	0.261214	0.0965912	1
2011-082_7730	NETSseq	7730_P0897S02_H_Cb_SSC+FoxK2Itpr1++NeuN+	P0897S02	FR03485465_1_TCTTCGAC_P0897S02	Human	SSC+FoxK2Itpr1++NeuN+	Norgen_Trio	37.4381	79.23	0.6	8.5405	15234247	734	84	5.92	female	Control	Purkinje	-0.311976	-0.0365888	0.295791	0.203872	0.110339	0.981554
2011-090_4198	NETSseq	4198_P0678S13_H_Cb_Olig2+NeuN-b	P0678S13	FR03485074_1_TCTTCGAC_P0678S13	Human	Olig2+NeuN-b	Norgen_Trio	36.6479	77.91	0.4	8.2223	24316266	10000	85	8.42	female	Control	Oligo	-0.369968	-0.0513207	0.30087	0.19485	0.103135	0.965998
2011-090_4199	NETSseq	4199_P0678S14_H_Cb_Olig2++NeuN-	P0678S14	FR03485074_1_GACTACGA_P0678S14	Human	Olig2++NeuN-	Norgen_Trio	41.2212	79.51	0.3	7.5937	21990112	9399	85	8.42	female	Control	OPC	-0.402152	-0.0819798	0.30087	0.24464	0.111852	0.962498
2011-090_4200	NETSseq	4200_P0678S03_H_Cb_FoxK2Itpr1+NeuN+a	P0678S03	FR03485074_1_ACTCCTAC_P0678S03	Human	FoxK2Itpr1+NeuN+a	Norgen_Trio	51.5726	84.43	0.3	8.3276	20979724	55828	85	8.42	female	Control	Cb_basket	-0.402152	-0.04639	0.30087	0.339869	0.137613	0.966677
2011-090_4203	NETSseq	4203_P0678S15_H_Cb_Olig2-IRF8-Slc1A3+NeuN-	P0678S15	FR03485074_1_CGTCCATT_P0678S15	Human	Olig2-IRF8-Slc1A3+NeuN-	Norgen_Trio	40.1758	75.53	0.2	9.1905	21473146	9016	85	8.42	female	Control	Astrocyte	-0.436914	-0.00796446	0.30087	0.233752	0.0898342	1
2011-090_4204	NETSseq	4204_P0678S16_H_Cb_Olig2-IRF8+Slc1A3-NeuN-	P0678S16	FR03485074_1_AACTTGCC_P0678S16	Human	Olig2-IRF8+Slc1A3-NeuN-	Norgen_Trio	40.1391	77.05	0.9	7.6494	23915759	17313	85	8.42	female	Control	Microglia	-0.237342	-0.079174	0.30087	0.233364	0.0983754	1
2011-090_4233	NETSseq	4233_P0678S02_H_Cb_SSC+FoxK2Itpr1++NeuN+	P0678S02	FR03485062_1_TCACTCGA_P0678S02	Human	SSC+FoxK2Itpr1++NeuN+	Norgen_Trio	45.2305	84.49	0.2	9.4205	22522412	2211	85	8.42	female	Control	Purkinje	-0.436914	0.0017286	0.30087	0.284038	0.137918	0.969541
2011-090_4308	NETSseq	4308_P0678S05_H_Cb_FoxK2Itpr1-NeuN+	P0678S05	FR03485436_1_CAGGTTCA_P0678S05	Human	FoxK2Itpr1-NeuN+	Norgen_Trio	26.9299	85.87	0.3	7.0247	2306830	50000	85	8.42	female	Control	Cb_granule	-0.402152	-0.111731	0.30087	0.065179	0.144872	0.918571
2011-090_4312	NETSseq	4312_P0678S04_H_Cb_FoxK2Itpr1+NeuN+b	P0678S04	FR03485455_1_TAGGAGCT_P0678S04	Human	FoxK2Itpr1+NeuN+b	Norgen_Trio	20.626	86.54	0.2	10.571	2226515	10542	85	8.42	female	Control	Cb_golgi	-0.436914	0.0472109	0.30087	-0.0459141	0.148209	0.90334
2011-111_4252	NETSseq	4252_P0685S06_H_Cb_SSC+FoxK2Itpr1++NeuN+2	P0685S06	FR03485037_1_CGCTACAT_P0685S06	Human	SSC+FoxK2Itpr1++NeuN+2	Norgen_Trio	36.4206	77.08	0	9.1658	19373571	384	93	5.08	male	Control	Purkinje	-0.516096	-0.00901839	0.3395	0.19222	0.0985423	0.971756
2011-111_4273	NETSseq	4273_P0685S04_H_Cb_FoxK2Itpr1+NeuN+b	P0685S04	FR03485037_1_CCAACACT_P0685S04	Human	FoxK2Itpr1+NeuN+b	Norgen_Trio	41.8366	81.78	0.1	10.7439	10744975	5349	93	5.08	male	Control	Cb_golgi	-0.474703	0.0536524	0.3395	0.250925	0.123928	0.945247
2011-111_4274	NETSseq	4274_P0685S05_H_Cb_FoxK2Itpr1-NeuN+	P0685S05	FR03485037_1_TCTAGGAG_P0685S05	Human	FoxK2Itpr1-NeuN+	Norgen_Trio	49.2063	81.02	0.1	7.7056	13710544	50000	93	5.08	male	Control	Cb_granule	-0.474703	-0.0763612	0.3395	0.319868	0.119922	0.981351
2011-111_4275	NETSseq	4275_P0685S07_H_Cb_Olig2+NeuN-	P0685S07	FR03485037_1_CTCGAACA_P0685S07	Human	Olig2+NeuN-	Norgen_Trio	40.4136	77	0.1	6.8948	16328626	22832	93	5.08	male	Control	Oligo	-0.474703	-0.118819	0.3395	0.236253	0.0980971	0.988866
2011-111_4277	NETSseq	4277_P0685S03_H_Cb_FoxK2Itpr1+NeuN+a	P0685S03	FR03485037_1_CTAAGACC_P0685S03	Human	FoxK2Itpr1+NeuN+a	Norgen_Trio	43.404	79.51	0.2	8.7268	13395439	8381	93	5.08	male	Control	Cb_basket	-0.436914	-0.02819	0.3395	0.266532	0.111852	1
2011-111_4284	NETSseq	4284_P0685S08_H_Cb_Olig2++NeuN-	P0685S08	FR03485436_1_AGGTTCCT_P0685S08	Human	Olig2++NeuN-	Norgen_Trio	28.5641	74.19	0.1	8.3007	53033679	2678	93	5.08	male	Control	OPC	-0.474703	-0.0476443	0.3395	0.0898743	0.0821626	0.94857
2011-111_4285	NETSseq	4285_P0685S09_H_Cb_IRF8+Slc1A3-NeuN-	P0685S09	FR03485436_1_GAACCTTC_P0685S09	Human	IRF8+Slc1A3-NeuN-	Norgen_Trio	11.8021	68.5	0.3	8.9507	1835995	16297	93	5.08	male	Control	Microglia	-0.402152	-0.0183063	0.3395	-0.273609	0.0479873	1
2011-111_4286	NETSseq	4286_P0685S10_H_Cb_IRF8-Slc1A3+NeuN-	P0685S10	FR03485436_1_AAGTCCTC_P0685S10	Human	IRF8-Slc1A3+NeuN-	Norgen_Trio	7.32647	77.08	0.1	9.6599	531851	15148	93	5.08	male	Control	Astrocyte	-0.474703	0.0115932	0.3395	-0.460429	0.0985423	0.981898
2012-001_7318	NETSseq	7318_P0900S03_H_Cb_FoxK2Itpr1+NeuN+a	P0900S03	FR03485415_1_CGACCTAA_P0900S03	Human	FoxK2Itpr1+NeuN+a	Norgen_Trio	26.4658	57.12	4.7	9.6903	10444739	10000	89	5.67	female	Control	Cb_basket	0.239779	0.0128299	0.320614	0.0579019	-0.0296719	0.942435
2012-001_7319	NETSseq	7319_P0900S04_H_Cb_FoxK2Itpr1+NeuN+b	P0900S04	FR03485415_1_TACATCGG_P0900S04	Human	FoxK2Itpr1+NeuN+b	Norgen_Trio	34.5351	77.03	1.8	11.5082	9000636	4115	89	5.67	female	Control	Cb_golgi	-0.0689375	0.0810349	0.320614	0.169767	0.0982641	1
2012-001_7320	NETSseq	7320_P0900S05_H_Cb_FoxK2Itpr1-NeuN+	P0900S05	FR03485415_1_ATCGTCTC_P0900S05	Human	FoxK2Itpr1-NeuN+	Norgen_Trio	38.9841	56.65	1	7.6921	17218621	10000	89	5.67	female	Control	Cb_granule	-0.215066	-0.0770352	0.320614	0.220997	-0.0331982	1
2012-001_7322	NETSseq	7322_P0900S08_H_Cb_IRF8-Slc1A3+NeuN-	P0900S08	FR03485415_1_TCTAGGAG_P0900S08	Human	IRF8-Slc1A3+NeuN-	Norgen_Trio	18.5566	35.39	0.3	10.1718	15265199	1568	89	5.67	female	Control	Astrocyte	-0.402152	0.0319632	0.320614	-0.089597	-0.233015	1
2012-001_7323	NETSseq	7323_P0900S09_H_Cb_Olig2+NeuN-	P0900S09	FR03485415_1_CTCGAACA_P0900S09	Human	Olig2+NeuN-	Norgen_Trio	12.5546	41.86	1.1	7.2413	11713467	1918	89	5.67	female	Control	Oligo	-0.193876	-0.100164	0.320614	-0.248804	-0.161945	0.722408
2012-001_7651	NETSseq	7651_P0900S10_H_Cb_Olig2++NeuN-	P0900S10	FR03485043_1_CTCGAACA_P0900S10	Human	Olig2++NeuN-	Norgen_Trio	11.764	47.71	0.4	10.3614	12410446	370	89	5.67	female	Control	OPC	-0.369968	0.0392719	0.320614	-0.274904	-0.106379	0.862614
2012-001_7652	NETSseq	7652_P0900S07_H_Cb_IRF8+Slc1A3-NeuN-	P0900S07	FR03485043_1_ACGGACTT_P0900S07	Human	IRF8+Slc1A3-NeuN-	Norgen_Trio	2.95363	7.73	0.8	8.9935	16516234	167	89	5.67	female	Control	Microglia	-0.260823	-0.0164423	0.320614	-0.783894	-0.852983	0.874566
2012-001_7653	NETSseq	7653_P0900S02_H_Cb_SSC+FoxK2Itpr1++NeuN+	P0900S02	FR03485043_1_CTAAGACC_P0900S02	Human	SSC+FoxK2Itpr1++NeuN+	Norgen_Trio	23.9206	68.81	11.2	9.9326	8077951	1048	89	5.67	female	Control	Purkinje	0.570264	0.0225635	0.320614	0.0156682	0.0499202	0.886214
2012-005_4342	NETSseq	4342_P0688S02_H_CbCtx_Olig2+NeuN-	P0688S02	FR03485084_1_AATCCAGC_P0688S02	Human	Olig2+NeuN-	Norgen_Trio	34.9235	77.61	0.4	7.5575	7627447	23929	84	5.6	female	Control	Oligo	-0.369968	-0.083813	0.295791	0.174488	0.10148	0.912273
2012-005_4343	NETSseq	4343_P0688S04_H_CbCtx_IRF8+Slc1A3-NeuN-	P0688S04	FR03485084_1_CGTCTAAC_P0688S04	Human	IRF8+Slc1A3-NeuN-	Norgen_Trio	39.4552	71.6	0.7	6.6806	16520136	21414	84	5.6	female	Control	Microglia	-0.285647	-0.130765	0.295791	0.226084	0.0669391	0.953731
2012-005_4344	NETSseq	4344_P0688S05_H_CbCtx_IRF8-Slc1A3+NeuN-	P0688S05	FR03485084_1_AACTCGGA_P0688S05	Human	IRF8-Slc1A3+NeuN-	Norgen_Trio	47.6822	79.58	0.1	8.8752	18739942	39452	84	5.6	female	Control	Astrocyte	-0.474703	-0.0216141	0.295791	0.30648	0.11223	0.935318
2012-005_4345	NETSseq	4345_P0688S08_H_CbCtx_FoxK2Itpr1+NeuN+b	P0688S08	FR03485084_1_GTCGAGAA_P0688S08	Human	FoxK2Itpr1+NeuN+b	Norgen_Trio	45.8485	80.48	0.2	10.8684	15266244	14297	84	5.6	female	Control	Cb_golgi	-0.436914	0.0582322	0.295791	0.289805	0.117054	1
2012-005_4346	NETSseq	4346_P0688S09_H_CbCtx_FoxK2Itpr1-NeuN+	P0688S09	FR03485084_1_ACAACAGC_P0688S09	Human	FoxK2Itpr1-NeuN+	Norgen_Trio	39.6176	80	0.5	8.2909	6116864	50000	84	5.6	female	Control	Cb_granule	-0.340004	-0.0481022	0.295791	0.227824	0.114488	0.952278
2012-005_4347	NETSseq	4347_P0688S11_H_CbCtx_FoxK2Itpr1+NeuN+a2	P0688S11	FR03485084_1_ATGACAGG_P0688S11	Human	FoxK2Itpr1+NeuN+a2	Norgen_Trio	35.8087	77.7	0.4	9.2277	9516996	5889	84	5.6	female	Control	Cb_basket	-0.369968	-0.00638197	0.295791	0.18506	0.101977	0.843078
2012-005_4390	NETSseq	4390_P0688S03_H_CbCtx_Olig2++NeuN-	P0688S03	FR03485069_1_CAACACAG_P0688S03	Human	Olig2++NeuN-	Norgen_Trio	31.4843	76.43	0.3	9.2862	11675602	2028	84	5.6	female	Control	OPC	-0.402152	-0.00390499	0.295791	0.130783	0.0949118	0.960341
2012-005_4391	NETSseq	4391_P0688S06_H_CbCtx_SSC+FoxK2Itpr1++NeuN+	P0688S06	FR03485069_1_CCACATTG_P0688S06	Human	SSC+FoxK2Itpr1++NeuN+	Norgen_Trio	38.1479	80.2	0.3	9.6721	16315544	1995	84	5.6	female	Control	Purkinje	-0.402152	0.0120899	0.295791	0.211818	0.115559	0.967917
2012-033_4260	NETSseq	4260_P0683S02_H_Cb_SSC+FoxK2Itpr1++NeuN+	P0683S02	FR03485037_1_CTCCTAGT_P0683S02	Human	SSC+FoxK2Itpr1++NeuN+	Norgen_Trio	40.2086	79.64	4.8	9.6508	17109939	1281	95	5.67	female	Control	Purkinje	0.247332	0.0112223	0.348643	0.234098	0.112553	0.891626
2012-033_4261	NETSseq	4261_P0683S12_H_Cb_Olig2++NeuN-	P0683S12	FR03485037_1_TCTTCGAC_P0683S12	Human	Olig2++NeuN-	Norgen_Trio	32.9753	77.08	0.7	9.0173	19777898	2025	95	5.67	female	Control	OPC	-0.285647	-0.0154093	0.348643	0.150273	0.0985423	0.872628
AY_675	NETSseq	675_P0157S01_PH_Cb_Olig2+NeuN-	P0157S01	FR03485364_1_CGAACAAC_P0157S01	Human	Olig2+NeuN-	Norgen_Trio	49.2986	81.72	0.3	6.5517	18406773	158926	54	7	female	Control	Oligo	-0.402152	-0.138115	0.106734	0.320666	0.123613	1
AY_676	NETSseq	676_P0157S02_PH_Cb_Olig2-NeuN+	P0157S02	FR03485364_1_CATTCGTC_P0157S02	Human	Olig2-NeuN+	Norgen_Trio	54.4423	82.29	0.6	7.212	20861795	250000	54	7	female	Control	Cb_granule	-0.311976	-0.101711	0.106734	0.362951	0.126595	0.953921
AY_677	NETSseq	677_P0157S03_PH_Cb_Olig2++NeuN-	P0157S03	FR03485364_1_AGCCAACT_P0157S03	Human	Olig2++NeuN-	Norgen_Trio	40.4405	66.22	0.2	7.7096	22432957	15755	54	7	female	Control	OPC	-0.436914	-0.0761617	0.106734	0.236535	0.033501	0.958546
BBN_23801_133	NETSseq	133_P0073S01_VH_Cb_Olig2++NeuN-	P0073S01	FR03485368_1_ACGGACTT_P0073S01	Human	Olig2++NeuN-	Norgen_Trio	36.0137	77.25	0.4	7.7596	10383875	7794	66	29.5	female	Control	OPC	-0.369968	-0.0736757	0.192447	0.187472	0.0994869	0.965533
BBN_23801_134	NETSseq	134_P0073S02_VH_Cb_Olig2+NeuN-	P0073S02	FR03485368_1_CTAAGACC_P0073S02	Human	Olig2+NeuN-	Norgen_Trio	39.9148	76.69	0.5	6.7839	10574132	29772	66	29.5	female	Control	Oligo	-0.340004	-0.124963	0.192447	0.23099	0.0963676	0.862038
BBN_23801_135	NETSseq	135_P0073S03_VH_Cb_Olig2-NeuN+	P0073S03	FR03485368_1_AACCGAAC_P0073S03	Human	Olig2-NeuN+	Norgen_Trio	44.6166	76.88	0.6	8.107	11133621	35000	66	29.5	female	Control	Cb_granule	-0.311976	-0.0567846	0.192447	0.278233	0.0974285	0.949333
BBN_23801_137	NETSseq	137_P0073S05_VH_Cb_SorcS3+NeuN+	P0073S05	FR03485368_1_TCTACGCA_P0073S05	Human	SorcS3+NeuN+	Norgen_Trio	32.5917	71.52	1.3	10.415	12775697	9571	66	29.5	female	Control	Cb_basket	-0.154368	0.041316	0.192447	0.145342	0.0664603	0.905529
BBN110.26146_174	NETSseq	174_P0060S01_VH_Cb_Olig++NeuN-	P0060S01	FR03485316_1_TCTTCGAC_P0060S01	Human	Olig++NeuN-	Norgen_Trio	40.6544	75.71	0.8	7.8113	20899300	19000	67	24	male	Control	OPC	-0.260823	-0.07112	0.198881	0.238771	0.0908545	0.958128
BBN110.26146_176	NETSseq	176_P0060S04_VH_Cb_Olig+NeuN-	P0060S04	FR03485316_1_ACTCCTAC_P0060S04	Human	Olig+NeuN-	Norgen_Trio	34.9682	73.53	1.4	6.8578	9426506	35000	67	24	male	Control	Oligo	-0.135884	-0.120859	0.198881	0.175028	0.0783336	0.898751
BBN110.26146_245	NETSseq	245_P0080S01_VH_Cb_SorcS3+NeuN+	P0080S01	FR03485370_1_AACTTGCC_P0080S01	Human	SorcS3+NeuN+	Norgen_Trio	40.8595	78.87	2.1	9.8432	15857901	20000	67	24	male	Control	Cb_basket	-0.0247339	0.0189975	0.198881	0.240904	0.108386	0.817791
BBN110.26146_247	NETSseq	247_P0080S03_VH_Cb_SorcS3-NeuN+	P0080S03	FR03485370_1_ACGAGAAC_P0080S03	Human	SorcS3-NeuN+	Norgen_Trio	48.2165	79.7	1.2	8.9279	17618146	35000	67	24	male	Control	Cb_granule	-0.173673	-0.0193026	0.198881	0.31122	0.112876	0.943185
BBN110.26146_249	NETSseq	249_P0080S05_VH_Cb_Slc1A3+NeuN-	P0080S05	FR03485370_1_TACATCGG_P0080S05	Human	Slc1A3+NeuN-	Norgen_Trio	38.3348	74.13	0.3	9.4016	30348619	25000	67	24	male	Control	Astrocyte	-0.402152	0.000940194	0.198881	0.213887	0.0818159	0.943987
BBN110.28649_177	NETSseq	177_P0061S01_VH_Cb_Olig++NeuN-	P0061S01	FR03485316_1_CTTCCTTC_P0061S01	Human	Olig++NeuN-	Norgen_Trio	24.9188	73.57	0.7	7.3965	9723706	20000	68	48	male	Control	OPC	-0.285647	-0.0920617	0.205221	0.0327245	0.0785667	0.921073
BBN110.28649_435	NETSseq	435_P0130S13_VH_Cb_DAO+NeuN-	P0130S13	FR03485400_1_ATCGTGGT_P0130S13	Human	DAO+NeuN-	Norgen_Trio	20.247	69.67	0.7	9.7409	12789934	8408	68	48	male	Control	Astrocyte	-0.285647	0.0148807	0.205221	-0.0535927	0.0552376	0.875121
BBN110.28649_436	NETSseq	436_P0130S14_VH_Cb_DAO-NeuN+	P0130S14	FR03485400_1_GCTACAAC_P0130S14	Human	DAO-NeuN+	Norgen_Trio	45.1016	75.27	1	7.3485	12023715	35000	68	48	male	Control	Cb_granule	-0.215066	-0.0945515	0.205221	0.282826	0.0883563	0.995343
BBN110.28649_490	NETSseq	490_P0130S04_VH_Cb_Olig2NeuN	P0130S04	FR03485391_1_AGAACCAG_P0130S04	Human	Olig2qNeuNq	Norgen_Trio	17.0592	75.32	0.8	7.3566	17274173	1890	68	48	male	Control	Oligo	-0.260823	-0.0941303	0.205221	-0.124192	0.0886409	0.814927
BBN110.28649_753	NETSseq	753_P0130S07_VH_Cb_SorcS3++NeuN-	P0130S07	FR03485399_1_ACCAAGCA_P0130S07	Human	SorcS3++NeuN-	Norgen_Trio	27.6941	75.04	3.1	8.7107	12625892	5442	68	48	male	Control	Cb_basket	0.0966883	-0.0289094	0.205221	0.0769023	0.0870446	0.921926
BBN110.28668_180	NETSseq	180_P0062S01_VH_Cb_Olig++NeuN-	P0062S01	FR03485316_1_AACTTGCC_P0062S01	Human	Olig++NeuN-	Norgen_Trio	25.2238	75.24	1.3	7.9903	20457004	10000	60	60	female	Control	OPC	-0.154368	-0.0623858	0.151702	0.0378053	0.0881854	0.964136
BBN110.28668_304	NETSseq	304_P0083S03_VH_Cb_SorcS3-NeuN+	P0083S03	FR03485350_1_ACGATCAG_P0083S03	Human	SorcS3-NeuN+	Norgen_Trio	50.2078	82.49	1.1	7.4847	18303687	35000	60	60	female	Control	Cb_granule	-0.193876	-0.0875235	0.151702	0.328446	0.127637	0.942614
BBN110.28970_2150	NETSseq	2150_P0425S03_H_Cb_Sox2+NeuN-	P0425S03	FR03485409_1_CCTGTCAA_P0425S03	Human	Sox2+NeuN-	Norgen_Trio	38.3483	79.28	0.8	9.8144	14564997	31720	70	12	male	Control	Astrocyte	-0.260823	0.0178425	0.21763	0.214036	0.11061	0.982371
BBN110.28970_535	NETSseq	535_P0137S16-VH_Cb_SorcS3-NeuN+	P0137S16	FR03485317_1_GACTACGA_P0137S16	Human	SorcS3-NeuN+	Norgen_Trio	30.7435	77.35	11.4	6.4266	24931280	100000	70	12	male	Control	Cb_granule	0.577326	-0.14537	0.21763	0.120764	0.100042	0.939628
BBN110.29570_141	NETSseq	141_P0074S01_VH_Cb_Olig2++NeuN-	P0074S01	FR03485368_1_GCCAGAAT_P0074S01	Human	Olig2++NeuN-	Norgen_Trio	23.2542	70.32	2.9	8.0931	11780255	20000	69	35	female	Control	OPC	0.074969	-0.057448	0.21147	0.00389661	0.0592139	0.911733
BE_152	NETSseq	152_P0075S06_VH_Cb_Olig2-NeuN+	P0075S06	FR03485368_1_GAAGACTG_P0075S06	Human	Olig2-NeuN+	Norgen_Trio	50.8634	77.76	0.5	7.66	25942736	35000	48	7.1	female	Control	Cb_granule	-0.340004	-0.0786421	0.0565678	0.333971	0.102308	0.983847
BE_154	NETSseq	154_P0075S08_VH_Cb_SorcS3+NeuN+	P0075S08	FR03485368_1_CTCGACTT_P0075S08	Human	SorcS3+NeuN+	Norgen_Trio	25.4905	68.85	1.2	8.9784	14731086	10994	48	7.1	female	Control	Cb_basket	-0.173673	-0.017099	0.0565678	0.0421998	0.0501689	0.951947
BE_252	NETSseq	252_P0075S04_VH_Cb_Olig2++NeuN-	P0075S04	FR03485370_1_CTCGAACA_P0075S04	Human	Olig2++NeuN-	Norgen_Trio	23.2799	75.69	0.1	8.0513	15675230	2125	48	7.1	female	Control	OPC	-0.474703	-0.059449	0.0565678	0.00435655	0.0907413	0.981018
BN1_690	NETSseq	690_P0160S01_PH_Cb_Olig2+NeuN-	P0160S01	FR03485321_1_CTTCCTTC_P0160S01	Human	Olig2+NeuN-	Norgen_Trio	30.5715	70.47	10.1	7.3404	14987072	45000	61	10.5	female	Control	Oligo	0.529227	-0.0949731	0.158763	0.118405	0.0601263	0.927239
BN1_691	NETSseq	691_P0160S02_PH_Cb_Olig2-NeuN+	P0160S02	FR03485321_1_ACCATCCT_P0160S02	Human	Olig2-NeuN+	Norgen_Trio	44.1323	80.27	9.2	6.7187	14808113	250000	61	10.5	female	Control	Cb_granule	0.492505	-0.128616	0.158763	0.273597	0.115933	0.995565
BN1_692	NETSseq	692_P0160S03_PH_Cb_Olig2++NeuN-	P0160S03	FR03485321_1_CGTCCATT_P0160S03	Human	Olig2++NeuN-	Norgen_Trio	32.6696	77.96	2.6	7.6976	16416831	16313	61	10.5	female	Control	OPC	0.0402069	-0.0767605	0.158763	0.146348	0.10341	0.968831
BN1_694	NETSseq	694_P0160S05_PH_Cb_SorCS3+NeuN+	P0160S05	FR03485321_1_GTACACCT_P0160S05	Human	SorCS3+NeuN+	Norgen_Trio	39.6825	79.24	16.3	6.9384	13890678	35486	61	10.5	female	Control	Cb_basket	0.721951	-0.116427	0.158763	0.228517	0.110393	0.970059
BN2_1655	NETSseq	1655_P0342S03_H_Cb_Olig2+NeuN-	P0342S03	FR03485385_1_TCACTCGA_P0342S03	Human	Olig2+NeuN-	Norgen_Trio	41.272	72.03	1.8	7.0829	15398370	24777	35	23.4	male	Control	Oligo	-0.0689375	-0.108593	-0.0773258	0.245162	0.0695038	0.979553
BN2_1659	NETSseq	1659_P0342S04_H_Cb_Olig2++NeuN-	P0342S04	FR03485385_1_TGCTGTGA_P0342S04	Human	Olig2++NeuN-	Norgen_Trio	25.2999	46.95	1	7.0901	31123726	2322	35	23.4	male	Control	OPC	-0.215066	-0.108206	-0.0773258	0.0390638	-0.113209	0.952139
BN2_1660	NETSseq	1660_P0342S05_H_Cb_SorcS3+NeuN+	P0342S05	FR03485385_1_CAACACAG_P0342S05	Human	SorcS3+NeuN+	Norgen_Trio	52.4441	71.34	9.2	7.9617	70659169	9737	35	23.4	male	Control	Cb_basket	0.492505	-0.0637696	-0.0773258	0.347009	0.065381	0.915267
BN2_1803	NETSseq	1803_P0342S06_H_Cb_SorcS3-NeuN+	P0342S06	FR03485360_1_GCCTTAAC_P0342S06	Human	SorcS3-NeuN+	Norgen_Trio	39.118	73.43	3.7	6.3282	15397723	83495	35	23.4	male	Control	Cb_granule	0.156002	-0.151163	-0.0773258	0.222449	0.0777505	0.956468
BN2_3744	NETSseq	3744_P0633S07_H_Cb_Olig2-IRF8+NeuN-	P0633S07	FR03485035_1_ACAACAGC_P0633S07	Human	Olig2-IRF8+NeuN-	Norgen_Trio	9.0792	57.09	1.8	6.451	15666362	2313	35	23.4	male	Control	Microglia	-0.0689375	-0.143945	-0.0773258	-0.377464	-0.0298961	0.934911
BN2_3745	NETSseq	3745_P0633S08_H_Cb_Olig2-IRF8-NeuN-	P0633S08	FR03485035_1_ATGACAGG_P0633S08	Human	Olig2-IRF8-NeuN-	Norgen_Trio	20.8437	70.33	1.3	8.3734	8219411	5716	35	23.4	male	Control	Astrocyte	-0.154368	-0.0442628	-0.0773258	-0.0415641	0.0592747	0.862179
BN2_3843	NETSseq	3843_P0633S03_H_Cb_SSC+FoxK2Itpr1++NeuN+	P0633S03	FR03485051_1_TCTTCGAC_P0633S03	Human	SSC+FoxK2Itpr1++NeuN+	Norgen_Trio	37.4713	72.97	12.4	7.2736	21055822	1113	35	23.4	male	Control	Purkinje	0.611009	-0.0984654	-0.0773258	0.204247	0.0750581	0.866288
BV_1499	NETSseq	1499_P0306S01_PH_Cb_Olig2++NeuN-	P0306S01	FR03485405_1_ACTCTCCA_P0306S01	Human	Olig2++NeuN-	Norgen_Trio	14.6987	46.59	1.8	8.5532	8744078	2548	34	23.8	male	Control	OPC	-0.0689375	-0.0360111	-0.0895602	-0.185027	-0.116482	0.914854
BV_619	NETSseq	619_P0146S01_PH_Cb_Olig2+NeuN-	P0146S01	FR03485390_1_ACAACAGC_P0146S01	Human	Olig2+NeuN-	Norgen_Trio	17.4826	53.34	4	7.2248	13942966	8890	34	23.8	male	Control	Oligo	0.182874	-0.101035	-0.0895602	-0.114127	-0.0588778	0.779113
BV_620	NETSseq	620_P0146S02_PH_Cb_Olig2-NeuN+	P0146S02	FR03485390_1_ATGACAGG_P0146S02	Human	Olig2-NeuN+	Norgen_Trio	47.9565	77.35	2	7.763	16744075	231000	34	23.8	male	Control	Cb_granule	-0.0389743	-0.0735071	-0.0895602	0.30892	0.100042	0.987209
C11/97_12688	NETSseq	12688_P0607S08_H_Cb_Slc1A3+NeuN-	P0607S08	FR00886476_1_ACGATCAG_P0607S08	Human	Slc1A3+NeuN-	Norgen_Trio	11.1111	77.91	0.5	10.5446	1031539	21818	63	NA	male	Control	Astrocyte	-0.340004	0.0462189	0.172552	-0.297707	0.103135	0.934779
C11/97_3495	NETSseq	3495_P0607S04_H_Cb_FoxK2Itpr1+NeuN+b	P0607S04	FR06965301_1_AAGGACCA_P0607S04	Human	FoxK2Itpr1+NeuN+b	Norgen_Trio	42.372	81.11	0.8	10.6187	12924641	1885	63	NA	male	Control	Cb_golgi	-0.260823	0.0489976	0.172552	0.256319	0.120399	0.944692
C11/97_3497	NETSseq	3497_P0607S03_H_Cb_FoxK2Itpr1+NeuN+a	P0607S03	FR06965301_1_CTATCCAC_P0607S03	Human	FoxK2Itpr1+NeuN+a	Norgen_Trio	47.0179	82.49	1	8.1145	17516195	10000	63	NA	male	Control	Cb_basket	-0.215066	-0.0564271	0.172552	0.300513	0.127637	0.898329
C11/97_3533	NETSseq	3533_P0607S10_H_Cb_Olig2+NeuN-	P0607S10	FR06963600_1_CGCAACTA_P0607S10	Human	Olig2+NeuN-	Norgen_Trio	22.1234	70.56	2.5	9.8759	6993167	9758	63	NA	male	Control	Oligo	0.0279725	0.0203053	0.172552	-0.0168387	0.0606729	0.984463
C11/97_3534	NETSseq	3534_P0607S11_H_Cb_Olig2++NeuN-	P0607S11	FR06963600_1_AACACTGG_P0607S11	Human	Olig2++NeuN-	Norgen_Trio	19.8789	58.62	1.9	8.7055	18551612	2795	63	NA	male	Control	OPC	-0.0536976	-0.029142	0.172552	-0.0611827	-0.0186055	0.827554
C9/194_3546	NETSseq	3546_P0610S02_H_Cb_FoxK2Itpr1-NeuN+	P0610S02	FR06963600_1_GTTCCATG_P0610S02	Human	FoxK2Itpr1-NeuN+	Norgen_Trio	42.1004	75.9	0.3	8.0899	22689871	5000	43	NA	male	Control	Cb_granule	-0.402152	-0.0576008	0.00982442	0.253591	0.0919289	0.936441
C9/194_3547	NETSseq	3547_P0610S03_H_Cb_FoxK2Itpr1+NeuN+a	P0610S03	FR06963600_1_ACCAAGCA_P0610S03	Human	FoxK2Itpr1+NeuN+a	Norgen_Trio	40.3882	76.87	1.4	8.589	13846023	13979	43	NA	male	Control	Cb_basket	-0.135884	-0.0343866	0.00982442	0.235986	0.0973727	0.928978
C9/194_3548	NETSseq	3548_P0610S04_H_Cb_FoxK2Itpr1+NeuN+b	P0610S04	FR06963600_1_CTCTCAGA_P0610S04	Human	FoxK2Itpr1+NeuN+b	Norgen_Trio	39.9668	76.37	1.7	9.7717	18782188	2305	43	NA	male	Control	Cb_golgi	-0.0847318	0.0161243	0.00982442	0.231542	0.0945751	0.919158
C9/194_3549	NETSseq	3549_P0610S06_H_Cb_IRF8+NeuN-	P0610S06	FR06963600_1_ACTCTGAG_P0610S06	Human	IRF8+NeuN-	Norgen_Trio	27.485	72.18	0.7	8.003	18658678	26833	43	NA	male	Control	Microglia	-0.285647	-0.0617727	0.00982442	0.0737259	0.0703949	0.974067
CA_158	NETSseq	158_P0076S01_VH_Cb_Olig2++NeuN-	P0076S01	FR03485368_1_ACTGCACT_P0076S01	Human	Olig2++NeuN-	Norgen_Trio	39.5369	77.96	0.6	7.6991	14480705	9000	56	23.56	male	Control	OPC	-0.311976	-0.0766856	0.122247	0.22696	0.10341	0.949859
CA_159	NETSseq	159_P0076S02_VH_Cb_Olig2+NeuN-	P0076S02	FR03485368_1_GTTCCATG_P0076S02	Human	Olig2+NeuN-	Norgen_Trio	45.9398	80.27	1.1	6.9582	15922973	56000	56	23.56	male	Control	Oligo	-0.193876	-0.115345	0.122247	0.290651	0.115933	0.851897
CA_160	NETSseq	160_P0076S03_VH_Cb_Olig2-NeuN+	P0076S03	FR03485368_1_ACCAAGCA_P0076S03	Human	Olig2-NeuN+	Norgen_Trio	43.4153	78.09	1.2	7.4469	10415443	35000	56	23.56	male	Control	Cb_granule	-0.173673	-0.0894626	0.122247	0.266642	0.104124	0.982577
CA_162	NETSseq	162_P0076S05_VH_Cb_SorcS3+NeuN+	P0076S05	FR03485368_1_ACTCTGAG_P0076S05	Human	SorcS3+NeuN+	Norgen_Trio	33.1036	74.34	11.2	7.7193	9746231	18500	56	23.56	male	Control	Cb_basket	0.570264	-0.0756783	0.122247	0.15191	0.0830281	0.96394
CA_233	NETSseq	233_P0076S09_VH_Cb_Slc1A3+NeuN-	P0076S09	FR03485370_1_AATCCAGC_P0076S09	Human	Slc1A3+NeuN-	Norgen_Trio	25.166	64.6	0.9	9.5675	23405137	20000	56	23.56	male	Control	Astrocyte	-0.237342	0.0078123	0.122247	0.036847	0.0229064	0.92574
CH_1429	NETSseq	1429_P0300S03_PH_Cb_SorCS3+NeuN+	P0300S03	FR03485401_1_GCCTTAAC_P0300S03	Human	SorCS3+NeuN+	Norgen_Trio	44.591	77.68	0.5	7.9004	11524141	15390	46	17.8	male	Control	Cb_basket	-0.340004	-0.0667504	0.0384696	0.277989	0.101867	0.992791
CH_1970	NETSseq	1970_P0389S03_H_Cb_Olig2++NeuN-	P0389S03	FR03485327_1_GAACCTTC_P0389S03	Human	Olig2++NeuN-	Norgen_Trio	31.5417	68.96	0.3	8.3267	28586099	7131	46	17.8	male	Control	OPC	-0.402152	-0.0464319	0.0384696	0.13155	0.0508523	0.903525
CH_634	NETSseq	634_P0149S01_PH_Cb_Olig2+NeuN-	P0149S01	FR03485390_1_ATCGTCTC_P0149S01	Human	Olig2+NeuN-	Norgen_Trio	38.8585	71.07	0.8	7.4841	15043109	56000	46	17.8	male	Control	Oligo	-0.260823	-0.0875542	0.0384696	0.219631	0.063757	0.997836
CH_635	NETSseq	635_P0149S02_PH_Cb_Olig2-NeuN+	P0149S02	FR03485390_1_CCAACACT_P0149S02	Human	Olig2-NeuN+	Norgen_Trio	46.1468	75.63	1.1	7.7326	28645304	250000	46	17.8	male	Control	Cb_granule	-0.193876	-0.0750164	0.0384696	0.292562	0.0904013	0.993538
CW_270	NETSseq	270_P0082S01_VH_Cb_SorcS3+NeuN+	P0082S01	FR03485365_1_CTATCCAC_P0082S01	Human	SorcS3+NeuN+	Norgen_Trio	46.0776	79.14	0.5	7.994	21507200	9429	56	9.83	male	Control	Cb_basket	-0.340004	-0.0622071	0.122247	0.291924	0.109852	0.961901
CW_286	NETSseq	286_P0082S03_VH_Cb_SorcS3-NeuN+	P0082S03	FR03485365_1_AGAACCAG_P0082S03	Human	SorcS3-NeuN+	Norgen_Trio	45.541	80.72	0.4	7.7724	13197648	35000	56	9.83	male	Control	Cb_granule	-0.369968	-0.0730415	0.122247	0.286945	0.118331	0.99867
CW_37	NETSseq	37_P0040S03_VH_Cb_Olig2-NeuN-	P0040S03	P0040S03	Human	Olig2-NeuN-	Norgen_Trio	41.0653	80.39	0.2	6.3407	18634143	20000	56	9.83	male	Control	Oligo	-0.436914	-0.150422	0.122247	0.243034	0.116574	0.942621
CW_40	NETSseq	40_P0040S04_VH_Cb_Olig2+++NeuN-	P0040S04	P0040S04	Human	Olig2+++NeuN-	Norgen_Trio	29.3357	75.96	0.1	7.5751	19941869	7000	56	9.83	male	Control	OPC	-0.474703	-0.0829208	0.122247	0.101064	0.0922676	0.926005
CY_1613	NETSseq	1613_P0338S06_H_Cb_SorcS3-NeuN+	P0338S06	FR03485338_1_CGTCTAAC_P0338S06	Human	SorcS3-NeuN+	Norgen_Trio	41.0412	80.17	0.7	6.7437	9706380	100000	63	7	male	Control	Cb_granule	-0.285647	-0.127211	0.172552	0.242785	0.115398	0.91927
CY_1844	NETSseq	1844_P0376S02_H_Cb_Olig2+NeuN-	P0376S02	FR03485386_1_CTTCCTTC_P0376S02	Human	Olig2+NeuN-	Norgen_Trio	49.6362	80.43	0.3	6.3689	29311045	21862	63	7	male	Control	Oligo	-0.402152	-0.148757	0.172552	0.323571	0.116787	0.966146
CY_1845	NETSseq	1845_P0376S03_H_Cb_Olig2++NeuN-	P0376S03	FR03485386_1_ACCATCCT_P0376S03	Human	Olig2++NeuN-	Norgen_Trio	46.5909	80.19	0.3	7.329	20948154	9952	63	7	male	Control	OPC	-0.402152	-0.0955671	0.172552	0.296634	0.115505	0.948113
CY_7630	NETSseq	7630_P0584S06_H_Cb_FoxK2Itpr1+NeuN+a	P0584S06	FR03485043_1_AATCCAGC_P0584S06	Human	FoxK2Itpr1+NeuN+a	Norgen_Trio	45.3158	78.81	2.1	7.1608	11621493	4078	63	7	male	Control	Cb_basket	-0.0247339	-0.104427	0.172552	0.284839	0.10806	0.986169
DB_1900_9607	NETSseq	9607_P1076S04_H_CbCtx_FoxK2Itpr1-NeuN+	P1076S04	FR03485092_1_TGCTGTGA_P1076S04	Human	FoxK2Itpr1-NeuN+	Norgen_Trio	20.0901	62.49	13.3	15.3023	14376297	10000	67	16.62	female	Control	Cb_granule	0.63924	0.196089	0.198881	-0.0568117	0.00870785	0.884196
DB_1900_9672	NETSseq	9672_P1076S03_H_CbCtx_SSC+FoxK2Itpr1++NeuN+b	P1076S03	FR03485421_1_ACGAGAAC_P1076S03	Human	SSC+FoxK2Itpr1++NeuN+b	Norgen_Trio	12.1715	67.32	38.6	8.5758	10418283	904	67	16.62	female	Control	Purkinje	1.0816	-0.0349849	0.198881	-0.261255	0.0405504	1
DB_1900_9677	NETSseq	9677_P1076S11_H_CbCtx_Olig2-IRF8-Slc1A3+NeuN-	P1076S11	FR03485421_1_TCTAGGAG_P1076S11	Human	Olig2-IRF8-Slc1A3+NeuN-	Norgen_Trio	11.0257	53.81	1.9	30.5415	9644529	3384	67	16.62	female	Control	Astrocyte	-0.0536976	0.482722	0.198881	-0.30078	-0.0551377	0.947916
DRLU030819A_11105	NETSseq	11105_P1163S13_H_CbCtx_Olig2-NeuN+	P1163S13	FR00888166_1_GAAGACTG_P1163S13	Human	Olig2-NeuN+	Norgen_Trio	19.1583	65.12	6.1	10.8433	6433231	10000	59	9	male	Control	Cb_granule	0.335163	0.0573128	0.144523	-0.0764364	0.0263354	0.872797
DRLU030918A_2412	NETSseq	2412_P0461S02_H_CbCtx_FoxK2-NeuN+	P0461S02	FR03485799_1_TCTTCGAC_P0461S02	Human	FoxK2-NeuN+	Norgen_Trio	50.8212	80.75	0.2	7.1691	17321920	38649	42	11	female	Control	Cb_granule	-0.436914	-0.103986	-0.000159797	0.333617	0.11849	0.939261
DRLU030918A_2484	NETSseq	2484_P0466S04_H_CbCtx_FoxK2+NeuN-	P0466S04	FR06965852_1_ATTCCGCT_P0466S04	Human	FoxK2+NeuN-	Norgen_Trio	45.3566	79.7	1.4	7.8055	17291517	33641	42	11	female	Control	Cb_basket	-0.135884	-0.0714059	-0.000159797	0.285221	0.112876	0.975864
DRLU030918A_2717	NETSseq	2717_P0496S04_H_CbCtx_FoxK2ITPR1++NeuN+	P0496S04	FR00888318_1_AGGCAATG_P0496S04	Human	FoxK2ITPR1++NeuN+	Norgen_Trio	47.3563	83.76	1.1	8.248	28456642	1443	42	11	female	Control	Purkinje	-0.193876	-0.0501121	-0.000159797	0.303563	0.134193	0.984718
DRLU030918A_2754	NETSseq	2754_P0496S06_H_CbCtx_Olig2++NeuN-2	P0496S06	FR03485873_1_TCTACGCA_P0496S06	Human	Olig2++NeuN-2	Norgen_Trio	45.2397	81.83	0.2	7.5081	25135540	14207	42	11	female	Control	OPC	-0.436914	-0.0863274	-0.000159797	0.284125	0.12419	0.947909
DRLU030918A_2773	NETSseq	2773_P0496S02_H_CbCtx_Olig2+NeuN-	P0496S02	FR03485873_1_TCCAACTG_P0496S02	Human	Olig2+NeuN-	Norgen_Trio	46.7653	83.95	0.4	7.526	36496550	42000	42	11	female	Control	Oligo	-0.369968	-0.0854146	-0.000159797	0.298222	0.135166	0.939745
DRLU030918A_4282	NETSseq	4282_P0684S05_H_Cb_IRF8-Slc1A3+NeuN-	P0684S05	FR03485436_1_TCCATTGC_P0684S05	Human	IRF8-Slc1A3+NeuN-	Norgen_Trio	54.7396	82.93	0.1	9.3898	41049245	47845	42	11	female	Control	Astrocyte	-0.474703	0.000447233	-0.000159797	0.365274	0.12992	0.936655
DRLU041818C_2154	NETSseq	2154_P0426S03_H_Cb_FOXK2+NeuN+	P0426S03	FR03485409_1_GAAGACTG_P0426S03	Human	FOXK2+NeuN+	Norgen_Trio	47.953	78.89	2.8	7.5639	15520132	50000	53	11	female	Control	Cb_granule	0.063688	-0.0834884	0.0987655	0.308889	0.108495	0.915253
DRLU041818C_2698	NETSseq	2698_P0491S03_H_CbCtx_Olig2++NeuN-	P0491S03	FR00888287_1_GTTCCATG_P0491S03	Human	Olig2++NeuN-	Norgen_Trio	45.7318	78.58	1.2	7.6647	18594138	20704	53	11	female	Control	OPC	-0.173673	-0.0784064	0.0987655	0.288722	0.106806	0.923021
DRLU041818C_2699	NETSseq	2699_P0491S08_H_CbCtx_FoxK2+NeuN+	P0491S08	FR00888287_1_ACCAAGCA_P0491S08	Human	FoxK2+NeuN+	Norgen_Trio	35.3599	76.21	4.9	10.0594	19028184	5432	53	11	female	Control	Cb_basket	0.254756	0.0275716	0.0987655	0.179732	0.0936761	0.930395
DRLU102018A_3083	NETSseq	3083_P0548S04_H_CbCtx_Olig2+NeuN-	P0548S04	FR03485872_1_CTCCAATC_P0548S04	Human	Olig2+NeuN-	Norgen_Trio	39.1597	79.84	0.5	8.1144	10354026	30000	61	NA	male	Control	Oligo	-0.340004	-0.0564319	0.158763	0.2229	0.113629	0.956198
DRLU102018A_3084	NETSseq	3084_P0548S05_H_CbCtx_Olig2++NeuN-	P0548S05	FR03485872_1_ACTCTCCA_P0548S05	Human	Olig2++NeuN-	Norgen_Trio	34.3828	78.35	0.4	7.3513	8180560	25306	61	NA	male	Control	OPC	-0.369968	-0.0944059	0.158763	0.167902	0.105549	0.847757
DRLU102018A_3094	NETSseq	3094_P0548S07_H_CbCtx_IRF8-Slc1A3+NeuN-	P0548S07	FR03485872_1_TCCTGGTA_P0548S07	Human	IRF8-Slc1A3+NeuN-	Norgen_Trio	43.5473	69.88	0.4	10.7048	24272643	20478	61	NA	male	Control	Astrocyte	-0.369968	0.052204	0.158763	0.267931	0.0565262	0.938319
DRLU102018A_3095	NETSseq	3095_P0548S08_H_CbCtx_IRF8+Slc1A3+NeuN-	P0548S08	FR03485872_1_CATCAACC_P0548S08	Human	IRF8+Slc1A3+NeuN-	Norgen_Trio	41.381	76.09	1.8	9.6705	24680878	7667	61	NA	male	Control	Cb_basket	-0.0689375	0.0120248	0.158763	0.246281	0.0930006	0.961918
DRLU102018A_3499	NETSseq	3499_P0589S02_H_Cb_FoxK2Itpr1-NeuN+	P0589S02	FR06965301_1_CAGTGCTT_P0589S02	Human	FoxK2Itpr1-NeuN+	Norgen_Trio	51.429	74.1	0.6	8.0398	14014163	50000	61	NA	male	Control	Cb_granule	-0.311976	-0.0600011	0.158763	0.338681	0.0816425	0.91405
DRLU102018A_3500	NETSseq	3500_P0589S04_H_Cb_FoxK2Itpr1+NeuN+b	P0589S04	FR06965301_1_TCACTCGA_P0589S04	Human	FoxK2Itpr1+NeuN+b	Norgen_Trio	48.2872	83	1.2	10.9682	18050162	4273	61	NA	male	Control	Cb_golgi	-0.173673	0.0618689	0.158763	0.311844	0.130282	1
DZ_3819	NETSseq	3819_P0636S03_H_Cb_FoxK2Itpr1+NeuN+a	P0636S03	FR03485093_1_TCCTGGTA_P0636S03	Human	FoxK2Itpr1+NeuN+a	Norgen_Trio	48.9469	84.53	3	7.6822	16309753	37672	56	6.5	female	Control	Cb_basket	0.0859644	-0.0775302	0.122247	0.317618	0.138121	0.971278
DZ_3820	NETSseq	3820_P0636S04_H_Cb_FoxK2Itpr1+NeuN+b	P0636S04	FR03485093_1_CATCAACC_P0636S04	Human	FoxK2Itpr1+NeuN+b	Norgen_Trio	45.9291	84.27	2.4	9.6421	12224909	7103	56	6.5	female	Control	Cb_golgi	0.0153834	0.0108674	0.122247	0.290552	0.136799	0.869632
DZ_3858	NETSseq	3858_P0636S02_H_Cb_SSC+FoxK2Itpr1++NeuN+	P0636S02	FR03485051_1_ACGGACTT_P0636S02	Human	SSC+FoxK2Itpr1++NeuN+	Norgen_Trio	36.9347	80.61	5.8	7.3533	18667772	149	56	6.5	female	Control	Purkinje	0.316413	-0.0943019	0.122247	0.198146	0.117746	0.833447
DZ_695	NETSseq	695_P0161S01_PH_Cb_Olig2+NeuN-	P0161S01	FR03485321_1_ACGAGAAC_P0161S01	Human	Olig2+NeuN-	Norgen_Trio	47.5216	83.29	1.1	6.7694	19591639	61098	56	6.5	female	Control	Oligo	-0.193876	-0.125772	0.122247	0.305045	0.131779	0.991916
DZ_696	NETSseq	696_P0161S02_PH_Cb_Olig2-NeuN+	P0161S02	FR03485321_1_CGACCTAA_P0161S02	Human	Olig2-NeuN+	Norgen_Trio	53.0888	83.6	1.8	7.2147	18968831	250000	56	6.5	female	Control	Cb_granule	-0.0689375	-0.101568	0.122247	0.352217	0.133373	0.96352
DZ_697	NETSseq	697_P0161S03_PH_Cb_Olig2++NeuN-	P0161S03	FR03485321_1_TACATCGG_P0161S03	Human	Olig2++NeuN-	Norgen_Trio	25.911	81.16	0.7	7.7973	18774624	12891	56	6.5	female	Control	OPC	-0.285647	-0.0718106	0.122247	0.0490395	0.120663	0.907204
EJ2_1466	NETSseq	1466_P0295S02_PH_Cb_Olig2++NeuN-A	P0295S02	FR03485357_1_CTCCAATC_P0295S02	Human	Olig2++NeuN-A	Norgen_Trio	20.1386	37.35	0.1	7.0805	14442914	622	17	18.5	female	Control	OPC	-0.474703	-0.108722	-0.378356	-0.0558141	-0.210232	0.851177
EJ2_629	NETSseq	629_P0148S01_PH_Cb_Olig2+NeuN-	P0148S01	FR03485390_1_AACTTGCC_P0148S01	Human	Olig2+NeuN-	Norgen_Trio	44.4364	78.2	0.9	6.0299	15097190	79610	17	18.5	female	Control	Oligo	-0.237342	-0.169211	-0.378356	0.276514	0.104728	0.972797
EJ2_630	NETSseq	630_P0148S02_PH_Cb_Olig2-NeuN+	P0148S02	FR03485390_1_GTACACCT_P0148S02	Human	Olig2-NeuN+	Norgen_Trio	48.9055	81.77	0.7	6.7202	15974349	250000	17	18.5	female	Control	Cb_granule	-0.285647	-0.128531	-0.378356	0.317258	0.123875	0.985163
FJ_685	NETSseq	685_P0159S01_PH_Cb_Olig2+NeuN-	P0159S01	FR03485321_1_GCACACAA_P0159S01	Human	Olig2+NeuN-	Norgen_Trio	45.8191	75.8	0.7	6.9129	16069333	78025	61	14.5	male	Control	Oligo	-0.285647	-0.117824	0.158763	0.289533	0.0913637	0.989345
FJ_686	NETSseq	686_P0159S02_PH_Cb_Olig2-NeuN+	P0159S02	FR03485321_1_CTCCTAGT_P0159S02	Human	Olig2-NeuN+	Norgen_Trio	53.7614	81.13	0.7	7.3001	20073703	250000	61	14.5	male	Control	Cb_granule	-0.285647	-0.0970766	0.158763	0.357584	0.120504	0.950777
FJ_687	NETSseq	687_P0159S03_PH_Cb_Olig2++NeuN-	P0159S03	FR03485321_1_TCTTCGAC_P0159S03	Human	Olig2++NeuN-	Norgen_Trio	40.9797	78.28	0.6	7.6324	17636360	14957	61	14.5	male	Control	OPC	-0.311976	-0.0800284	0.158763	0.242149	0.105166	0.907209
FM_700	NETSseq	700_P0162S01_PH_Cb_Olig2+NeuN-	P0162S01	FR03485321_1_TCTAGGAG_P0162S01	Human	Olig2+NeuN-	Norgen_Trio	45.6452	82.78	0.1	6.3555	18179606	107771	70	8.5	male	Control	Oligo	-0.474703	-0.149548	0.21763	0.287917	0.129143	0.956833
FM_701	NETSseq	701_P0162S02_PH_Cb_Olig2-NeuN+	P0162S02	FR03485321_1_CTCGAACA_P0162S02	Human	Olig2-NeuN+	Norgen_Trio	53.496	82.27	0.3	7.6942	20214122	250000	70	8.5	male	Control	Cb_granule	-0.402152	-0.0769303	0.21763	0.355474	0.126491	0.971451
FM_702	NETSseq	702_P0162S03_PH_Cb_Olig2++NeuN-	P0162S03	FR03485321_1_ACGGACTT_P0162S03	Human	Olig2++NeuN-	Norgen_Trio	45.5635	80.55	0.1	7.7093	20513744	17140	70	8.5	male	Control	OPC	-0.474703	-0.0761767	0.21763	0.287155	0.117426	0.954801
FM_709	NETSseq	709_P0162S05_PH_Cb_SorcS3+NeuN+	P0162S05	FR03485321_1_CAAGCCAA_P0162S05	Human	SorcS3+NeuN+	Norgen_Trio	49.5747	82.07	0.3	8.4653	18323952	25033	70	8.5	male	Control	Cb_basket	-0.402152	-0.0400256	0.21763	0.323043	0.125447	0.84123
FX_10453	NETSseq	10453_P0626S06-3715_H_Cb_IRF8+NeuN-	P0626S06	FR09937485_1_CTCCAATC_P0626S06	Human	IRF8+NeuN-	Norgen_Trio	19.5594	65.04	1.1	8.646	21891302	30000	66	15	male	Control	Microglia	-0.193876	-0.0318127	0.192447	-0.0678799	0.0258096	0.879871
FX_1604	NETSseq	1604_P0337S02_PH_Cb_Olig2++NeuN-	P0337S02	FR03485408_1_AGCAGACA_P0337S02	Human	Olig2++NeuN-	Norgen_Trio	32.0381	64.63	0	7.7745	27913337	3629	66	15	male	Control	OPC	-0.516096	-0.0729376	0.192447	0.138125	0.0231049	0.986887
FX_1605	NETSseq	1605_P0337S03_PH_Cb_Olig2+NeuN-	P0337S03	FR03485408_1_GAAGACTG_P0337S03	Human	Olig2+NeuN-	Norgen_Trio	45.0008	72.01	0	6.4481	23147727	23401	66	15	male	Control	Oligo	-0.516096	-0.144114	0.192447	0.281875	0.0693849	0.992034
FX_1606	NETSseq	1606_P0337S04_PH_Cb_Olig2-NeuN+	P0337S04	FR03485408_1_TCTAGTCC_P0337S04	Human	Olig2-NeuN+	Norgen_Trio	54.8306	78.05	0	7.7216	22815970	100000	66	15	male	Control	Cb_granule	-0.516096	-0.0755638	0.192447	0.365982	0.103904	0.979544
FX_1607	NETSseq	1607_P0337S05_PH_Cb_SorcS3+NeuN+	P0337S05	FR03485408_1_CTCGACTT_P0337S05	Human	SorcS3+NeuN+	Norgen_Trio	45.5812	72.67	0	9.3056	17441999	5756	66	15	male	Control	Cb_basket	-0.516096	-0.00308667	0.192447	0.28732	0.0732932	0.881821
FX_3713	NETSseq	3713_P0626S04_H_Cb_FoxK2Itpr1+NeuN+b	P0626S04	FR03485044_1_GCTACAAC_P0626S04	Human	FoxK2Itpr1+NeuN+b	Norgen_Trio	40.2542	73.11	0.2	10.4973	24412109	3691	66	15	male	Control	Cb_golgi	-0.436914	0.0444359	0.192447	0.234578	0.0758793	0.986704
FX_3886	NETSseq	3886_P0626S02_H_Cb_SSC+FoxK2Itpr1++NeuN+b	P0626S02	FR03485087_1_TCGTGCAT_P0626S02	Human	SSC+FoxK2Itpr1++NeuN+b	Norgen_Trio	30.9465	80.48	0.1	9.3946	17552505	1097	66	15	male	Control	Purkinje	-0.474703	0.000647827	0.192447	0.123533	0.117054	1
HC_1488	NETSseq	1488_P0299S02_PH_Cb_Olig2+NeuN-	P0299S02	FR03485357_1_ACCAAGCA_P0299S02	Human	Olig2+NeuN-	Norgen_Trio	39.8436	72.41	1.7	7.4297	16476698	21119	56	13.5	male	Control	Oligo	-0.0847318	-0.0903478	0.122247	0.230234	0.0717577	0.883444
HC_1489	NETSseq	1489_P0299S03_PH_Cb_Olig2++NeuN-	P0299S03	FR03485357_1_CTCTCAGA_P0299S03	Human	Olig2++NeuN-	Norgen_Trio	32.534	65.43	1.2	7.5666	12242591	3939	56	13.5	male	Control	OPC	-0.173673	-0.0833515	0.122247	0.144595	0.0283668	0.909473
HC_2410	NETSseq	2410_P0465S03_H_Cb_FoxK2++NeuN+	P0465S03	FR03485799_1_GCACACAA_P0465S03	Human	FoxK2++NeuN+	Norgen_Trio	36.7886	74.46	4	7.753	17304923	401	56	13.5	male	Control	Purkinje	0.182874	-0.074003	0.122247	0.19647	0.0837193	0.772016
HC_2429	NETSseq	2429_P0465S02_H_Cb_FoxK2+NeuN-	P0465S02	FR03485799_1_AACCGAAC_P0465S02	Human	FoxK2+NeuN-	Norgen_Trio	52.6003	82.11	1.9	6.9439	20358288	27200	56	13.5	male	Control	Cb_basket	-0.0536976	-0.116126	0.122247	0.348277	0.125656	0.974615
HC_640	NETSseq	640_P0150S02_PH_Cb_Olig2-NeuN+	P0150S02	FR03485390_1_AACCGAAC_P0150S02	Human	Olig2-NeuN+	Norgen_Trio	47.8497	80.5	2.2	6.9607	16595843	250000	56	13.5	male	Control	Cb_granule	-0.0109456	-0.115209	0.122247	0.307972	0.11716	0.949075
KO_3956	NETSseq	3956_P0643S02_H_Cb_FoxK2Itpr1-NeuN+	P0643S02	FR03485115_1_AGGCAATG_P0643S02	Human	FoxK2Itpr1-NeuN+	Norgen_Trio	52.4856	82.34	0.9	8.1668	23730752	50000	82	5.5	female	Control	Cb_granule	-0.237342	-0.0539422	0.28545	0.347347	0.126856	0.958899
KO_3958	NETSseq	3958_P0643S03_H_Cb_FoxK2Itpr1+NeuN+a	P0643S03	FR03485115_1_CGAACAAC_P0643S03	Human	FoxK2Itpr1+NeuN+a	Norgen_Trio	47.3692	81.36	1.4	9.5106	17240592	13608	82	5.5	female	Control	Cb_basket	-0.135884	0.00546755	0.28545	0.303679	0.121719	0.942614
KO_3960	NETSseq	3960_P0643S04_H_Cb_FoxK2Itpr1+NeuN+b	P0643S04	FR03485115_1_AGCCAACT_P0643S04	Human	FoxK2Itpr1+NeuN+b	Norgen_Trio	48.2797	82.03	0.9	10.6346	19480433	4474	82	5.5	female	Control	Cb_golgi	-0.237342	0.0495915	0.28545	0.311778	0.125238	0.857904
KO_3969	NETSseq	3969_P0643S07_H_Cb_Olig2-IRF8+NeuN-	P0643S07	FR03485081_1_GCCAGAAT_P0643S07	Human	Olig2-IRF8+NeuN-	Norgen_Trio	18.9722	74.65	0.8	6.4065	10358353	2205	82	5.5	female	Control	Microglia	-0.260823	-0.146547	0.28545	-0.0804644	0.0848115	0.871016
KO_710	NETSseq	710_P0164S01_PH_Cb_Olig2+NeuN-	P0164S01	FR03485367_1_AGGTTCCT_P0164S01	Human	Olig2+NeuN-	Norgen_Trio	38.7418	79.21	0.8	7.8616	14301506	14000	82	5.5	female	Control	Oligo	-0.260823	-0.0686478	0.28545	0.218357	0.110231	0.91196
KO_712	NETSseq	712_P0164S03_PH_Cb_Olig2++NeuN-	P0164S03	FR03485367_1_AAGTCCTC_P0164S03	Human	Olig2++NeuN-	Norgen_Trio	32.9928	79.16	0.4	7.9851	15179373	4059	82	5.5	female	Control	OPC	-0.369968	-0.062637	0.28545	0.150497	0.10996	0.89408
MD_5391_6638	NETSseq	6638_P0823S05_H_CbCtx_Olig2-IRF8+Slc1A3-NeuN-	P0823S05	FR03485446_1_ATCGTCTC_P0823S05	Human	Olig2-IRF8+Slc1A3-NeuN-	Norgen_Trio	37.0514	74.57	1.5	6.893	21169157	34866	8	12	male	Control	Microglia	-0.118156	-0.118918	-0.679386	0.19948	0.0843519	0.900104
MD_5391_6639	NETSseq	6639_P0823S04_H_CbCtx_Olig2-NeuN+	P0823S04	FR03485446_1_CCAACACT_P0823S04	Human	Olig2-NeuN+	Norgen_Trio	50.1579	79.57	2.3	6.5361	12232326	8170	8	12	male	Control	Cb_basket	0.00241838	-0.139013	-0.679386	0.328022	0.112176	0.9754
MD_5391_6643	NETSseq	6643_P0823S06_H_CbCtx_Olig2-IRF8-Slc1A3+NeuN-	P0823S06	FR03485446_1_CTAAGACC_P0823S06	Human	Olig2-IRF8-Slc1A3+NeuN-	Norgen_Trio	44.5446	81.52	0	8.174	10971665	20000	8	12	male	Control	Astrocyte	-0.516096	-0.0536012	-0.679386	0.277547	0.122562	0.858806
MD_5391_6646	NETSseq	6646_P0823S03_H_CbCtx_Olig2++NeuN-	P0823S03	FR03485446_1_CCTATACC_P0823S03	Human	Olig2++NeuN-	Norgen_Trio	48.5315	80.67	0.2	7.133	14344837	24055	8	12	male	Control	OPC	-0.436914	-0.105909	-0.679386	0.313991	0.118065	0.924942
MD_5391_6647	NETSseq	6647_P0823S08_H_CbCtx_FoxK2Itpr1-NeuN+	P0823S08	FR03485446_1_AACGCCTT_P0823S08	Human	FoxK2Itpr1-NeuN+	Norgen_Trio	52.7348	83.56	0.4	6.072	16364266	50000	8	12	male	Control	Cb_granule	-0.369968	-0.166618	-0.679386	0.349365	0.133167	0.902611
MD_5391_6661	NETSseq	6661_P0823S02_H_CbCtx_Olig2+NeuN-	P0823S02	FR03485429_1_CAGTGCTT_P0823S02	Human	Olig2+NeuN-	Norgen_Trio	49.4012	78.37	0.2	5.9951	18164461	20000	8	12	male	Control	Oligo	-0.436914	-0.171366	-0.679386	0.321551	0.105659	0.98201
MD_5391_6674	NETSseq	6674_P0823S12_H_CbCtx_FoxK2Itpr1+NeuN+b2	P0823S12	FR03485429_1_GAATGGCA_P0823S12	Human	FoxK2Itpr1+NeuN+b2	Norgen_Trio	51.8304	83.88	1.9	9.9955	18034321	8073	8	12	male	Control	Cb_golgi	-0.0536976	0.025055	-0.679386	0.341994	0.134808	0.958073
MD_5575_6723	NETSseq	6723_P0848S03_H_CbCtx_Olig2-IRF8-Slc1A3+NeuN-	P0848S03	FR03485461_1_CTTCCTTC_P0848S03	Human	Olig2-IRF8-Slc1A3+NeuN-	Norgen_Trio	32.7543	54.93	0.1	8.8388	21192090	10000	19	5	female	Control	Astrocyte	-0.474703	-0.0232178	-0.332598	0.147439	-0.0463527	0.88212
MD_5575_6728	NETSseq	6728_P0848S11_H_CbCtx_FoxK2Itpr1-NeuN+	P0848S11	FR03485461_1_CGACCTAA_P0848S11	Human	FoxK2Itpr1-NeuN+	Norgen_Trio	42.0776	72.72	0.1	6.8003	10335200	10000	19	5	female	Control	Cb_granule	-0.474703	-0.124049	-0.332598	0.253361	0.0735878	0.962078
MD_5575_6730	NETSseq	6730_P0848S13_H_CbCtx_FoxK2Itpr1+NeuN+a	P0848S13	FR03485461_1_ATCGTCTC_P0848S13	Human	FoxK2Itpr1+NeuN+a	Norgen_Trio	51.7891	82.67	0.1	7.6294	17003952	10000	19	5	female	Control	Cb_basket	-0.474703	-0.0801794	-0.332598	0.341654	0.128572	1
MD_5575_6735	NETSseq	6735_P0848S14_H_CbCtx_FoxK2Itpr1+NeuN+b	P0848S14	FR03485461_1_CTAAGACC_P0848S14	Human	FoxK2Itpr1+NeuN+b	Norgen_Trio	49.7056	81.82	0.1	9.7637	16134366	5532	19	5	female	Control	Cb_golgi	-0.474703	0.0158016	-0.332598	0.324166	0.124138	0.957296
MD_5575_7290	NETSseq	7290_P0848S12_H_CbCtx_SSC+FoxK2Itpr1++NeuN+	P0848S12	FR03485433_1_CTCGACTT_P0848S12	Human	SSC+FoxK2Itpr1++NeuN+	Norgen_Trio	31.0172	73.32	0	9.0537	9921360	935	19	5	female	Control	Purkinje	-0.516096	-0.013834	-0.332598	0.124493	0.0771082	0.996952
MD_5575_7980	NETSseq	7980_P0848S09_H_CbCtx_Olig2+NeuN-b2	P0848S09	FR03485466_1_GCTACAAC_P0848S09	Human	Olig2+NeuN-b2	Norgen_Trio	18.0423	47.44	0.1	9.5638	15960261	8031	19	5	female	Control	Oligo	-0.474703	0.00766022	-0.332598	-0.101171	-0.108793	0.897347
MD_5669_6736	NETSseq	6736_P0849S06_H_CbCtx_FoxK2Itpr1-NeuN+	P0849S06	FR03485461_1_AACCGAAC_P0849S06	Human	FoxK2Itpr1-NeuN+	Norgen_Trio	46.5095	76.93	0.1	7.1511	14667338	10000	24	29	female	Control	Cb_granule	-0.474703	-0.104944	-0.235688	0.29589	0.0977072	0.885428
MD_5669_6739	NETSseq	6739_P0849S13_H_CbCtx_Olig2+NeuN-b	P0849S13	FR03485461_1_AACGCCTT_P0849S13	Human	Olig2+NeuN-b	Norgen_Trio	33.0207	53.52	0.1	7.0246	16933564	3072	24	29	female	Control	Oligo	-0.474703	-0.111737	-0.235688	0.150853	-0.0574416	0.933367
MD_5669_6745	NETSseq	6745_P0849S08_H_CbCtx_FoxK2Itpr1+NeuN+a	P0849S08	FR03485425_1_CCACAACA_P0849S08	Human	FoxK2Itpr1+NeuN+a	Norgen_Trio	50.3436	82.22	0.3	7.5219	14156436	10000	24	29	female	Control	Cb_basket	-0.402152	-0.0856235	-0.235688	0.329596	0.12623	1
MD_5669_6747	NETSseq	6747_P0849S11_H_CbCtx_Olig2-IRF8-NeuN-	P0849S11	FR03485425_1_CCGGAATA_P0849S11	Human	Olig2-IRF8-NeuN-	Norgen_Trio	36.4799	68.86	0.1	9.5751	14449192	5684	24	29	female	Control	Astrocyte	-0.474703	0.00812453	-0.235688	0.192908	0.0502311	0.883506
MD_5669_6748	NETSseq	6748_P0849S14_H_CbCtx_Olig2++NeuN-	P0849S14	FR03485425_1_CCAAGTAG_P0849S14	Human	Olig2++NeuN-	Norgen_Trio	24.4775	58.32	0.1	7.9148	6316627	1802	24	29	female	Control	OPC	-0.474703	-0.0660484	-0.235688	0.0252665	-0.0207963	0.982615
MD_5669_7292	NETSseq	7292_P0849S07_H_CbCtx_SSC+FoxK2Itpr1++NeuN+	P0849S07	FR03485433_1_TCCAACTG_P0849S07	Human	SSC+FoxK2Itpr1++NeuN+	Norgen_Trio	37.0106	78.68	1.3	7.9757	8167238	741	24	29	female	Control	Purkinje	-0.154368	-0.0630916	-0.235688	0.199014	0.107352	0.943155
MD_5751_5576	NETSseq	5576_P0795S05_H_CbCtx_SSC+FoxK2Itpr1++NeuN+	P0795S05	FR06963624_1_CAAGCCAA_P0795S05	Human	SSC+FoxK2Itpr1++NeuN+	Norgen_Trio	37.3298	77.24	0.1	8.4515	13169869	720	25	24	female	Control	Purkinje	-0.474703	-0.0406592	-0.218655	0.202646	0.0994314	0.990908
MD_5751_5649	NETSseq	5649_P0795S06_H_CbCtx_FoxK2Itpr1-NeuN+	P0795S06	FR06965330_1_CTCCTAGT_P0795S06	Human	FoxK2Itpr1-NeuN+	Norgen_Trio	52.3023	82.31	0.1	6.649	15895632	50000	25	24	female	Control	Cb_granule	-0.474703	-0.132555	-0.218655	0.345856	0.1267	0.901238
MD_5751_5650	NETSseq	5650_P0795S07_H_CbCtx_FoxK2Itpr1+NeuN+a	P0795S07	FR06965330_1_TCTTCGAC_P0795S07	Human	FoxK2Itpr1+NeuN+a	Norgen_Trio	52.0272	83.86	0.2	7.624	19674680	10000	25	24	female	Control	Cb_basket	-0.436914	-0.0804512	-0.218655	0.343608	0.134706	0.999716
MD_5751_5652	NETSseq	5652_P0795S09_H_CbCtx_IRF8+NeuN-	P0795S09	FR06965330_1_ACTCCTAC_P0795S09	Human	IRF8+NeuN-	Norgen_Trio	42.7446	80.5	0.4	7.4426	19563597	10000	25	24	female	Control	Microglia	-0.369968	-0.0896837	-0.218655	0.260034	0.11716	0.96489
MD_5751_5653	NETSseq	5653_P0795S10_H_CbCtx_Olig2-IRF8-NeuN-a	P0795S10	FR06965330_1_CTTCCTTC_P0795S10	Human	Olig2-IRF8-NeuN-a	Norgen_Trio	49.3079	83.15	0	8.3964	21723817	10000	25	24	female	Control	Astrocyte	-0.516096	-0.0431985	-0.218655	0.320746	0.131057	0.903917
MD_5751_5655	NETSseq	5655_P0795S12_H_CbCtx_Olig2+NeuN-	P0795S12	FR06965330_1_CGTCCATT_P0795S12	Human	Olig2+NeuN-	Norgen_Trio	34.768	80.12	0	7.0291	5439711	10000	25	24	female	Control	Oligo	-0.516096	-0.111493	-0.218655	0.172604	0.11513	0.988963
MD_5751_5656	NETSseq	5656_P0795S13_H_CbCtx_Olig2++NeuN-	P0795S13	FR06965330_1_AACTTGCC_P0795S13	Human	Olig2++NeuN-	Norgen_Trio	43.1653	77.45	0.1	7.1997	16735273	5006	25	24	female	Control	OPC	-0.474703	-0.102362	-0.218655	0.264191	0.100595	0.959176
NJ_704	NETSseq	704_P0163S01_PH_Cb_Olig2+NeuN+	P0163S01	FR03485321_1_AACCGAAC_P0163S01	Human	Olig2+NeuN+	Norgen_Trio	36.4263	76.7	0.2	6.3573	21222572	27402	76	8.5	male	Control	Oligo	-0.436914	-0.149441	0.252862	0.192287	0.0964235	0.954328
NJ_705	NETSseq	705_P0163S02_PH_Cb_Olig2-NeuN+	P0163S02	FR03485321_1_CCTTAGGT_P0163S02	Human	Olig2-NeuN+	Norgen_Trio	52.2939	80.81	0.3	7.5871	20745511	250000	76	8.5	male	Control	Cb_granule	-0.402152	-0.0823134	0.252862	0.345787	0.118809	0.987843
NJ_706	NETSseq	706_P0163S03_PH_Cb_Olig2++NeuN-	P0163S03	FR03485321_1_CCTATACC_P0163S03	Human	Olig2++NeuN-	Norgen_Trio	26.8275	75.35	0.1	8.0145	21744441	3884	76	8.5	male	Control	OPC	-0.474703	-0.0612183	0.252862	0.0635838	0.0888116	1
OY_10444	NETSseq	10444_P0588S04-3455_H_Cb_IRF8+NeuN-	P0588S04	FR09937485_1_ACCAAGCA_P0588S04	Human	IRF8+NeuN-	Norgen_Trio	15.2487	67.5	0.8	7.474	7992777	13787	60	11	male	Control	Microglia	-0.260823	-0.0880715	0.151702	-0.170072	0.0416931	0.92701
OY_3344	NETSseq	3344_P0588S03_H_Cb_FoxK2Itpr1+NeuN+b	P0588S03	FR06965862_1_TCTACGCA_P0588S03	Human	FoxK2Itpr1+NeuN+b	Norgen_Trio	17.8156	72.56	1	11.0868	2840776	1075	60	11	male	Control	Cb_golgi	-0.215066	0.0661514	0.151702	-0.106372	0.0726442	0.992088
OY_680	NETSseq	680_P0158S01_PH_Cb_Olig2+NeuN-	P0158S01	FR03485321_1_CGTCTAAC_P0158S01	Human	Olig2+NeuN-	Norgen_Trio	45.6973	80.49	0.4	6.2357	16278238	53804	60	11	male	Control	Oligo	-0.369968	-0.156679	0.151702	0.288401	0.117107	0.95393
OY_681	NETSseq	681_P0158S02_PH_Cb_Olig2-NeuN+	P0158S02	FR03485321_1_AACTCGGA_P0158S02	Human	Olig2-NeuN+	Norgen_Trio	52.2687	82.19	0.6	7.3552	17396856	250000	60	11	male	Control	Cb_granule	-0.311976	-0.0942031	0.151702	0.345582	0.126074	0.965626
OY_682	NETSseq	682_P0158S03_PH_Cb_Olig2++NeuN-	P0158S03	FR03485321_1_GTCGAGAA_P0158S03	Human	Olig2++NeuN-	Norgen_Trio	39.4203	76.74	0.1	7.5005	19769095	11026	60	11	male	Control	OPC	-0.474703	-0.0867155	0.151702	0.225709	0.0966471	0.929827
OY_684	NETSseq	684_P0158S05_PH_Cb_SorCS3+NeuN+	P0158S05	FR03485321_1_ATGACAGG_P0158S05	Human	SorCS3+NeuN+	Norgen_Trio	47.9512	80.14	0.5	8.1104	17737597	23644	60	11	male	Control	Cb_basket	-0.340004	-0.0566225	0.151702	0.308873	0.115238	0.964745
P21/17_3480	NETSseq	3480_P0602S04_H_Cb_FoxK2Itpr1-NeuN+	P0602S04	FR06964022_1_CTCGAACA_P0602S04	Human	FoxK2Itpr1-NeuN+	Norgen_Trio	46.2213	78.39	2.7	8.3023	26713633	30000	76	79	male	Control	Cb_granule	0.0521062	-0.0475696	0.252862	0.293248	0.105768	0.968447
P21/17_3838	NETSseq	3838_P0602S07_H_Cb_SSC+FoxK2Itpr1++NeuN+	P0602S07	FR03485051_1_GTCGAGAA_P0602S07	Human	SSC+FoxK2Itpr1++NeuN+	Norgen_Trio	24.8803	73.8	25.4	11.7822	15429704	1028	76	79	male	Control	Purkinje	0.905508	0.0904457	0.252862	0.032079	0.0799041	0.975203
P24/17_3518	NETSseq	3518_P0594S03_H_Cb_Olig2++NeuN-	P0594S03	FR06965301_1_CATTCGTC_P0594S03	Human	Olig2++NeuN-	Norgen_Trio	39.1228	82.27	2.3	6.9249	14508710	4817	96	60	female	Control	Oligo	0.00241838	-0.117166	0.353143	0.222501	0.126491	0.896062
P24/17_3519	NETSseq	3519_P0594S04_H_Cb_FoxK2Itpr1-NeuN+	P0594S04	FR06965301_1_AGCCAACT_P0594S04	Human	FoxK2Itpr1-NeuN+	Norgen_Trio	46.002	79.14	3.6	8.0688	22255991	30000	96	60	female	Control	Cb_granule	0.146662	-0.0586101	0.353143	0.291226	0.109852	0.996573
P58/10_3461	NETSseq	3461_P0597S03_H_Cb_Olig2++NeuN-	P0597S03	FR06964022_1_GTCGAGAA_P0597S03	Human	Olig2++NeuN-	Norgen_Trio	38.9877	77.66	2.9	8.1149	21709661	11501	87	51.45	female	Control	OPC	0.074969	-0.056408	0.310854	0.221036	0.101756	0.859278
P58/10_3462	NETSseq	3462_P0597S04_H_Cb_FoxK2Itpr1-NeuN+	P0597S04	FR06964022_1_ACAACAGC_P0597S04	Human	FoxK2Itpr1-NeuN+	Norgen_Trio	42.5881	76.93	4.1	8.2673	14286066	50000	87	51.45	female	Control	Cb_granule	0.191475	-0.0492067	0.310854	0.258478	0.0977072	0.996912
PW_645	NETSseq	645_P0151S02_PH_Cb_Olig2-NeuN+	P0151S02	FR03485390_1_CAAGCCAA_P0151S02	Human	Olig2-NeuN+	Norgen_Trio	44.2098	78.84	5.2	7.1955	18296625	250000	55	14.5	female	Control	Cb_granule	0.276296	-0.102584	0.11456	0.274342	0.108223	0.976639
PW_646	NETSseq	646_P0151S03_PH_Cb_Olig2++NeuN-	P0151S03	FR03485364_1_AGGTTCCT_P0151S03	Human	Olig2++NeuN-	Norgen_Trio	34.6211	81.01	1.3	7.7899	19531865	8622	55	14.5	female	Control	OPC	-0.154368	-0.072176	0.11456	0.170817	0.119869	0.925206
PW_648	NETSseq	648_P0151S05_PH_Cb_SorCS3+NeuN+	P0151S05	FR03485364_1_AAGTCCTC_P0151S05	Human	SorCS3+NeuN+	Norgen_Trio	41.2294	82.25	14.9	6.7311	11222797	27016	55	14.5	female	Control	Cb_basket	0.685302	-0.127919	0.11456	0.244725	0.126387	0.847079
QJ_1505	NETSseq	1505_P0307S01_PH_Cb_Olig2++NeuN-	P0307S01	FR03485405_1_TAACGTCG_P0307S01	Human	Olig2++NeuN-	Norgen_Trio	22.6469	61.91	1.8	8.0072	18596705	7913	67	7.75	female	Control	OPC	-0.0689375	-0.0615701	0.198881	-0.00711613	0.00472221	0.804967
QJ_649	NETSseq	649_P0152S01_PH_Cb_Olig2+NeuN-	P0152S01	FR03485364_1_CCACAACA_P0152S01	Human	Olig2+NeuN-	Norgen_Trio	35.1336	75.11	5.4	7.6962	10703968	99781	67	7.75	female	Control	Oligo	0.290084	-0.0768304	0.198881	0.177021	0.0874442	0.944699
QJ_650	NETSseq	650_P0152S02_PH_Cb_Olig2-NeuN+	P0152S02	FR03485364_1_ATAACGCC_P0152S02	Human	Olig2-NeuN+	Norgen_Trio	47.6813	80.58	5.6	8.6766	15054857	250000	67	7.75	female	Control	Cb_granule	0.303448	-0.0304372	0.198881	0.306472	0.117586	1
QJ_653	NETSseq	653_P0152S05_PH_Cb_SorCS3+NeuN+	P0152S05	FR03485364_1_AAGGACCA_P0152S05	Human	SorCS3+NeuN+	Norgen_Trio	41.5417	80.28	15.3	8.5074	10609559	36027	67	7.75	female	Control	Cb_basket	0.696092	-0.0380982	0.198881	0.247924	0.115986	0.843008
RK_1498	NETSseq	1498_P0147S06_PH_Cb_SorCS3-NeuN+	P0147S06	FR03485405_1_CTCCAATC_P0147S06	Human	SorCS3-NeuN+	Norgen_Trio	46.5788	82.61	1	6.2818	12169759	50000	21	13	female	Control	Cb_granule	-0.215066	-0.153921	-0.291206	0.296523	0.128261	0.912038
RK_623	NETSseq	623_P0147S01_PH_Cb_Olig2+NeuN-	P0147S01	FR03485390_1_TCTTCGAC_P0147S01	Human	Olig2+NeuN-	Norgen_Trio	34.3151	66.47	1.9	6.8057	16836229	7585	21	13	female	Control	Oligo	-0.0536976	-0.123748	-0.291206	0.16707	0.0351132	0.99585
RK_625	NETSseq	625_P0147S03_PH_Cb_Olig2++NeuN-	P0147S03	FR03485390_1_ACTCCTAC_P0147S03	Human	Olig2++NeuN-	Norgen_Trio	29.6874	66.41	0.9	7.3974	24380692	10063	21	13	female	Control	OPC	-0.237342	-0.0920151	-0.291206	0.10607	0.0347268	0.884138
RK_627	NETSseq	627_P0147S05_PH_Cb_SorCS3+NeuN+	P0147S05	FR03485390_1_ACCATCCT_P0147S05	Human	SorCS3+NeuN+	Norgen_Trio	48.0631	80.55	2.9	6.3382	16470854	19252	21	13	female	Control	Cb_basket	0.074969	-0.15057	-0.291206	0.309865	0.117426	0.931573
RS_654	NETSseq	654_P0153S01_PH_Cb_Olig2+NeuN-	P0153S01	FR03485364_1_ACGCTTCT_P0153S01	Human	Olig2+NeuN-	Norgen_Trio	50.1878	80.47	0.3	7.104	18140141	59257	49	14	female	Control	Oligo	-0.402152	-0.107461	0.0653418	0.328276	0.117	0.983983
RS_655	NETSseq	655_P0153S02_PH_Cb_Olig2-NeuN+	P0153S02	FR03485364_1_CTATCCAC_P0153S02	Human	Olig2-NeuN+	Norgen_Trio	56.5937	83.38	0.7	7.2964	20207819	250000	49	14	female	Control	Cb_granule	-0.285647	-0.0972703	0.0653418	0.379485	0.132242	0.979253
RS_656	NETSseq	656_P0153S03_PH_Cb_Olig2++NeuN-	P0153S03	FR03485364_1_TGACAACC_P0153S03	Human	Olig2++NeuN-	Norgen_Trio	44.1382	76.95	0.3	7.6479	20744230	8959	49	14	female	Control	OPC	-0.402152	-0.0792493	0.0653418	0.273654	0.0978186	0.968335
RS_663	NETSseq	663_P0153S05_PH_Cb_SorCS3+NeuN+	P0153S05	FR03485364_1_CAACACAG_P0153S05	Human	SorCS3+NeuN+	Norgen_Trio	50.6126	83.37	1	7.8281	17352050	18841	49	14	female	Control	Cb_basket	-0.215066	-0.0702927	0.0653418	0.331865	0.132191	0.961469
UD_658	NETSseq	658_P0154S05_PH_Cb_SorCS3+NeuN+	P0154S05	FR03485364_1_TCACTCGA_P0154S05	Human	SorCS3+NeuN+	Norgen_Trio	48.0762	78.17	0.3	8.1944	17357734	17308	72	16.4	female	Control	Cb_basket	-0.402152	-0.0526366	0.229695	0.309981	0.104563	0.922092
UD_659	NETSseq	659_P0154S01_PH_Cb_Olig2+NeuN-	P0154S01	FR03485364_1_CTGACTAC_P0154S01	Human	Olig2+NeuN-	Norgen_Trio	46.4665	79.85	0.1	6.2849	17538952	52962	72	16.4	female	Control	Oligo	-0.474703	-0.153736	0.229695	0.295497	0.113683	0.994418
UD_660	NETSseq	660_P0154S02_PH_Cb_Olig2-NeuN+	P0154S02	FR03485364_1_GTGATCCA_P0154S02	Human	Olig2-NeuN+	Norgen_Trio	54.0451	81.08	0.4	6.9513	20058666	250000	72	16.4	female	Control	Cb_granule	-0.369968	-0.115722	0.229695	0.359828	0.12024	0.984478
UD_661	NETSseq	661_P0154S03_PH_Cb_Olig2++NeuN-	P0154S03	FR03485364_1_ACAGCAAG_P0154S03	Human	Olig2++NeuN-	Norgen_Trio	39.4293	76.45	0.2	7.4012	15602382	13080	72	16.4	female	Control	OPC	-0.436914	-0.0918186	0.229695	0.225806	0.0950239	0.988323
UI_1521	NETSseq	1521_P0311S02_PH_Cb_Olig2++NeuN-	P0311S02	FR03485405_1_CTCTCAGA_P0311S02	Human	Olig2++NeuN-	Norgen_Trio	36.6728	73.77	0.8	8.1753	18490786	7658	41	24	male	Control	OPC	-0.260823	-0.0535397	-0.010379	0.195138	0.0797299	0.863302
UI_664	NETSseq	664_P0155S01_PH_Cb_Olig2+NeuN-	P0155S01	FR03485364_1_CCACATTG_P0155S01	Human	Olig2+NeuN-	Norgen_Trio	40.2058	79.36	6.1	7.5365	13787376	59706	41	24	male	Control	Oligo	0.335163	-0.0848801	-0.010379	0.234068	0.111042	1
UI_665	NETSseq	665_P0155S02_PH_Cb_Olig2-NeuN+	P0155S02	FR03485364_1_TAGTGCCA_P0155S02	Human	Olig2-NeuN+	Norgen_Trio	40.7861	78.32	6.8	7.1563	15394407	39137	41	24	male	Control	Cb_granule	0.375999	-0.104667	-0.010379	0.240141	0.105385	1
UM_1508	NETSseq	1508_P0308S01_PH_Cb_SorcS3+NeuN+	P0308S01	FR03485405_1_CCTGTCAA_P0308S01	Human	SorcS3+NeuN+	Norgen_Trio	31.3195	80.09	27.6	6.0325	9291923	19004	46	21	female	Control	Cb_basket	0.94027	-0.16905	0.0384696	0.128574	0.11497	0.892644
UM_670	NETSseq	670_P0156S01_PH_Cb_Olig2+NeuN-	P0156S01	FR03485364_1_CAGGTTCA_P0156S01	Human	Olig2+NeuN-	Norgen_Trio	39.3463	77.3	10	6.7902	15540332	36220	46	21	female	Control	Oligo	0.525297	-0.124611	0.0384696	0.224913	0.0997643	0.993602
UM_671	NETSseq	671_P0156S02_PH_Cb_Olig2-NeuN+	P0156S02	FR03485364_1_AGAACCAG_P0156S02	Human	Olig2-NeuN+	Norgen_Trio	51.5802	82.79	5.5	6.6355	15942375	250000	46	21	female	Control	Cb_granule	0.296818	-0.133322	0.0384696	0.339932	0.129195	1
ZD_171	NETSseq	171_P0046S03_VH_Cb_Olig2+++NeuN-	P0046S03	FR03485316_1_ATGACAGG_P0046S03	Human	Olig2+++NeuN-	Norgen_Trio	35.1499	77.72	1.3	7.3749	16956907	19000	62	18.9	female	Control	OPC	-0.154368	-0.0931803	0.165712	0.177217	0.102088	0.892841
ZD_42	NETSseq	42_P0041S03-2_VH_Cb_Olig2-NeuN++	P0041S03	P0041S03.2	Human	Olig2-NeuN++	Norgen_Trio	29.3144	76.03	2.9	7.4101	21660948	50000	62	18.9	female	Control	Cb_granule	0.074969	-0.0913588	0.165712	0.100759	0.0926624	1
ZD_79	NETSseq	79_P0041S08_VH_Cb_SorcS3++NeuN+	P0041S08	P0041S08	Human	SorcS3++NeuN+	Norgen_Trio	33.2508	73.64	23.4	6.2984	15360993	43000	62	18.9	female	Control	Cb_basket	0.871294	-0.152932	0.165712	0.15378	0.0789742	0.792207

## Sheet: Summary Table
		age (mean)	min	max	male (counts)	female (counts)
Astrocyte	Control	60.7	8	93	11	9
	A-T	23.1667	8	32	8	4
Microglia	Control	65.6429	8	93	8	6
	A-T	18.8571	8	27	5	2
ODC	Control	58.9524	8	96	22	20
	A-T	21.7692	8	32	9	4
OPC	Control	60.5106	8	95	22	25
	A-T	20.2857	8	26	3	4
Granule	Control	58.8235	8	96	24	27
	A-T	23.3846	8	32	8	5
Golgi	Control	65	8	93	8	7
	A-T	23.5714	8	29	4	3
Basket	Control	58.3333	8	93	18	21
	A-T	22.1667	8	32	4	2
Purkinje	Control	66.75	19	95	9	11
	A-T	18.6	8	27	2	3
