# Supplementary material for: NETSseq reveals inflammatory and aging mechanisms in distinct cell types, driving cerebellar decline in ataxia telangiectasia
Source: Front Neurosci. 2025 Sep 1;19:1636787. doi: 10.3389/fnins.2025.1636787 (PMC12434053; doi:10.3389/fnins.2025.1636787)
Supplement: Supplementary file 7 [file Table_2.xlsx]

## Sheet: Sheet1
Donor ID	Single NucleiFreq. of Parent	% Basket	% Golgi	% Purkinje	% MG	% OPC	% ODC	% Astro	% GC
FX	76.8 %	0.43	0.049	0.00101	0.52	-	1.78	-	93.1
DZ	90.7 %	0.83	0.052	0.00401	0.33	-	1.19	-	91.2
2009-005	70.9 %	2.59	0.068	0.01	0.69	0.19	1.27	2.86	89.6
2009-039	49.4 %	-	0.017	0.00615	0.62	-	-	-	81.6
2011-090	89.5 %	1.02	0.032	0.006	0.79	0.31	1.95	1.93	91.9
2011-082	81.5 %	0.96	0.033	0.002	0.044	0.2	0.73	3.01	90.7
2012-033	71.1 %	-	0.058	0.00399	-	0.36	1.3	2.48	86.8
2011-111	74.9 %	0.97	0.005	0.004	0.4	0.2	1.64	1.69	92.9
2012-005	83.0 %	1.31	0.049	0.007	0.53	0.18	1.54	2.27	92.2
2011-017	68.4 %	2.18	0.064	0.02	0.07	0.25	1.34	-	84.8
2009-096	77.0 %	1.61	0.021	0.027	-	0.2	1.17	1.74	90.7
		0.690195	0.0205236	0.00805838	0.259612	0.0656696	0.349554	0.527817	3.6749	Standard deviation
		1.32222	0.0407273	0.00828727	0.443778	0.23625	1.391	2.28286	89.5909	Average
		0.521996	0.503928	0.97238	0.585005	0.277967	0.251297	0.231209	0.0410187	Coefficient of Variation
		0.230065	0.0061881	0.00242969	0.0865374	0.0232177	0.110539	0.199496	1.10802	Standard error of the mean
