# Supplementary material for: NETSseq reveals inflammatory and aging mechanisms in distinct cell types, driving cerebellar decline in ataxia telangiectasia
Source: Front Neurosci. 2025 Sep 1;19:1636787. doi: 10.3389/fnins.2025.1636787 (PMC12434053; doi:10.3389/fnins.2025.1636787)
Supplement: Supplementary file 8 [file Table_3.xlsx]

## Sheet: NETSseq low expressed
Astrocyte	Basket	Golgi	Granule	Microglia	ODC	OPC	Purkinje
LINC01589	ISLR2	EGFLAM	LOC105372028	FCGR2B	PSKH2	FBN3	NPR1
CBS	LINC00491	LOC100507175	LINC01037	VNN2	LINC01299	HAS2	WNT16
CCDC8	VWC2L	ITGA11	LCN8	ANKRD18DP	TRPV6	HMX1	CFAP58
FSHR	ADGRF4	OPRD1	MRGPRF	SLC17A9	MND1	C1orf106	REG3G
CRIP2	XDH	RBM20	RORC	CLEC1A	TMEM171	C6orf118	LOC102467222
LDB2	SLC17A4	OSBPL10	CASP12	STX11	LOC101929595	LOC101928002	KCNN1
LOC105374244	ALOXE3	ZPBP	DEGS2	IL27	CPB2	LOC100131532	CT62
SULF1	PAQR9-AS1	WFDC9	FUT1	IL21R	OR7A5	MMP3	NHEG1
POU3F1	LBX1	SYTL5	LOC101929125	F13A1	LOC101929116	LINC00689	LINC01522
WNT7A	LOC101928203	FGF18	LMNTD2	LRRC74A	FLNC	BCL11B	CCDC79
KIF24	CASC6	PROKR1	LINC01036	LINC00399	MET	C2orf27B	SLC12A3
EFHC2	PRAMEF20	DNAJC5G	SEMA3G	GAPT	LOC101928766	HRK	VWDE
C3orf79	GPR153	TLL2	LURAP1L	MMP2	LURAP1L-AS1	ZNF114	LOC102724623
FBLN1	KCNA4	RAX	SLC7A4	CCL2	RBP7	ETNK2	SLCO4A1
MYOZ2	C1R	ASS1	PPP1R1C	CYP26C1	C1orf140	LOC102723517	GAL

## Sheet: NETSseq medium expressed
Astrocyte	Basket	Golgi	Granule	Microglia	ODC	OPC	Purkinje
GDF10	CLCNKA	GTF2IP7	CPLX3	PLA2G4A	PIEZO2	SATB1-AS1	LTK
LOC101928370	C11orf97	B3GALT5-AS1	LMAN1L	OLFML3	LINC00870	LINC01322	LOC101928443
FAM167A	SLC38A5	OTOGL	CERKL	LILRA2	GIPR	LINC01546	AGTR2
FAM167A-AS1	TRPC6	FAM81A	INSM1	MNDA	TMEM125	FMO2	FAM83D
PIRT	ADAMTS2	COL24A1	BARHL1	AANAT	GALNT15	FAM162B	SKOR2
ATP1A4	CYMP	DLGAP2	LOC105375734	HLA-DRB5	LAYN	SEMA3D	EBF3
DDIT4L	ZNF804B	LYPD6B	COL13A1	BST2	KIF6	USP43	ANKRD33B
LMNTD1	SLN	SLC30A3	PRR35	LYL1	VWA1	MIR4307HG	CFAP161
SLC30A10	VAV3-AS1	TMEM200A	MRLN	MYOF	LINC01470	FZD9	DEFB1
PON3	LGALS16	SAMD3	RHBG	ADGRG5	LINC00945	DLL3	IL1RAPL2
WNT3	RSPO1	ERICH1-AS1	DKK4	ELF4	STEAP1B	VIPR2	ADGRL2
TGFB2	LINC00492	LINC00290	GPR83	IFI30	C21orf91-OT1	TSHZ3	LINC01484
SPX	LOC100129935	PAPPA2	ITGA4	SIGLEC11	HOXD1	PRKG2	KCNJ1
RORB	DACT2	SYNDIG1L	MPP7	TMIGD3	ENPP6	LOC284395	GFRA2
POU3F4	GIPC2	WFDC8	UNCX	APOC1	DAPK2	LOC146795	TMTC1

## Sheet: NETSseq high expressed
Astrocyte	Basket	Golgi	Granule	Microglia	ODC	OPC	Purkinje
S1PR1	MARCH11	GRM2	RBFOX3	RGS1	MOBP	PDGFRA	COL4A1
LOC101929608	KIT	CACNG3	SV2B	C3	CARNS1	FERMT1	CALB1
LGI4	BTBD11	CCBE1	SPHKAP	SLCO2B1	MOG	FMO3	TRPC3
ID4	SCGN	PAX2	SYNPR	RHBDF2	OPALIN	FMO6P	COL4A2
PHYHD1	BHLHE22	LGI2	FAT2	FAM177B	ANLN	OPTC	GPR63
LINC01208	LINC00312	PENK	KCNK9	CSF1R	SLC5A11	MROH9	TMEM200B
LOC102725080	LINC01202	CHRNA6	ANKS4B	MS4A7	TF	B3GNT7	ARHGEF33
RGS20	LBX1-AS1	CPLX4	CRYM	CX3CR1	ERMN	GALR1	CACNA1G
LOC158434	HRH3	EWSAT1	LOC101927577	HLA-DMB	MAG	KLRC3	PPP1R17
KLHDC8A	NEUROG2	NRG1	SHISA8	CLEC7A	CD22	C1QL2	SLC1A6
ACBD7	TCERG1L	BTNL9	CCDC175	APBB1IP	PLP1	OLIG2	FSTL4
FAM107A	ADRA1B	GULP1	SLC22A31	LST1	RNF220	PCDH20	CA8
SOX9	GALNT14	STC1	LOC100130705	FGD2	HSPA2	SMOC1	GNG13
TAAR3	EFCC1	B3GALT5	CTD-2297D10.2	PLCB2	TMEM235	CRISPLD2	CASQ2
LINC01532	LOC105369438	THSD7B	TRHDE-AS1	MS4A6A	TMEM98	CACNG4	TP53AIP1
