# Supplementary material for: NETSseq reveals inflammatory and aging mechanisms in distinct cell types, driving cerebellar decline in ataxia telangiectasia
Source: Front Neurosci. 2025 Sep 1;19:1636787. doi: 10.3389/fnins.2025.1636787 (PMC12434053; doi:10.3389/fnins.2025.1636787)
Supplement: Supplementary file 10 [file Table_5.xlsx]

## Sheet: Astrocyte
Symbol	mean_tpm	baseMean	log2FoldChange	lfcSE	stat	pvalue	padj	Description
WIF1	24.5629	179.852	-5.7081	0.58281	-9.79411	1.1934e-22	2.13511e-18	WNT inhibitory factor 1
ROBO1	4.6991	658.297	-2.16436	0.225028	-9.6182	6.69925e-22	5.99281e-18	roundabout guidance receptor 1
EMP1	77.5018	252.434	5.13681	0.544445	9.43495	3.91192e-21	2.33294e-17	epithelial membrane protein 1
PRKX	35.7633	498.402	4.12165	0.455109	9.05639	1.34834e-19	6.03078e-16	protein kinase X-linked
UNC13A	15.9199	157.756	-2.9531	0.353858	-8.34544	7.09513e-17	2.53878e-13	unc-13 homolog A
NMT1	62.38	391.068	1.49106	0.179599	8.30217	1.0223e-16	3.04834e-13	N-myristoyltransferase 1
LINC00992	21.6959	393.823	-4.19041	0.521777	-8.03104	9.66523e-16	2.47029e-12	long intergenic non-protein coding RNA 992
AFF3	19.3184	1277.63	-2.52951	0.331713	-7.62562	2.42861e-14	5.43127e-11	AF4/FMR2 family member 3
CD44	133.764	1961.02	4.15859	0.548511	7.5816	3.41315e-14	5.99624e-11	CD44 molecule (Indian blood group)
ROBO2	13.0472	810.2	-4.956	0.654364	-7.57376	3.62574e-14	5.99624e-11	roundabout guidance receptor 2
ITFG1-AS1	3.79381	9.71687	-9.40362	1.24196	-7.5716	3.68669e-14	5.99624e-11	ITFG1 antisense RNA 1
ABLIM1	97.8824	3136.01	1.93102	0.259263	7.4481	9.46953e-14	1.40723e-10	actin binding LIM protein 1
KIF26B	8.05012	522.21	-1.89124	0.254269	-7.43796	1.02253e-13	1.40723e-10	kinesin family member 26B
LOC101927078	8.92721	323.951	-4.00429	0.548498	-7.30045	2.86799e-13	3.66509e-10	uncharacterized LOC101927078
CHST6	34.5801	121.784	3.96614	0.544767	7.28043	3.32757e-13	3.96891e-10	carbohydrate sulfotransferase 6
RPH3A	27.0424	302.292	-4.36978	0.609147	-7.1736	7.30514e-13	8.16852e-10	rabphilin 3A
UNC5C	60.5316	2609.35	-1.52413	0.215136	-7.08448	1.39563e-12	1.46877e-09	unc-5 netrin receptor C
LOC102724265	1.33872	0.706501	25.9697	3.76876	6.89077	5.54908e-12		uncharacterized LOC102724265
SEMA6D	51.0363	3295.61	-2.12633	0.310843	-6.84053	7.88989e-12	7.84212e-09	semaphorin 6D
GABRG3	46.5011	2807.12	-3.80669	0.557211	-6.83169	8.39227e-12	7.90243e-09	gamma-aminobutyric acid type A receptor subunit gamma3
ECE1	12.5083	226.34	2.72205	0.40157	6.7785	1.21427e-11	1.08622e-08	endothelin converting enzyme 1
LAMP2	120.24	660.678	1.49891	0.221539	6.76587	1.32507e-11	1.12889e-08	lysosomal associated membrane protein 2
BCL2	185.459	4530.03	1.18477	0.176122	6.72695	1.73262e-11	1.40901e-08	BCL2 apoptosis regulator
BTBD17	25.3345	14.2079	-6.33095	0.944172	-6.70529	2.01002e-11	1.56353e-08	BTB domain containing 17
PRUNE2	24.2195	798.508	-2.66228	0.397885	-6.69108	2.21525e-11	1.65138e-08	prune homolog 2 with BCH domain
ELMO1	30.4282	2002.31	-2.83314	0.425669	-6.65575	2.81868e-11	1.98171e-08	engulfment and cell motility 1
CDK6	5.11255	144.15	-3.13282	0.47122	-6.64831	2.96471e-11	1.98171e-08	cyclin dependent kinase 6
LGR6	110.945	1479.04	-3.74993	0.564151	-6.64703	2.99067e-11	1.98171e-08	leucine rich repeat containing G protein-coupled receptor 6
LINC00639	22.4526	409.991	-3.00096	0.453711	-6.61426	3.73416e-11	2.38599e-08	long intergenic non-protein coding RNA 639
KRT35	0.801849	0.44598	30	4.55695	6.58335	4.59969e-11		keratin 35
EFHD1	12.7522	123.879	3.01324	0.458031	6.57869	4.74613e-11	2.92803e-08	EF-hand domain family member D1
MFHAS1	51.7179	784.066	2.3615	0.361941	6.52453	6.8215e-11	4.06811e-08	malignant fibrous histiocytoma amplified sequence 1
LINC00836	125.194	1218.23	2.53285	0.390245	6.49041	8.5603e-11	4.79833e-08	long intergenic non-protein coding RNA 836
TBC1D4	6.15728	148.192	-2.07567	0.319825	-6.49002	8.58234e-11	4.79833e-08	TBC1 domain family member 4
LINC01043	7.77516	7.78532	-7.68756	1.18856	-6.46795	9.93433e-11	5.38591e-08	long intergenic non-protein coding RNA 1043
MIR3681HG	6.89238	457.004	-2.95951	0.459431	-6.44168	1.18159e-10	6.2176e-08	MIR3681 host gene
PLEKHA5	75.7858	2409.42	2.06499	0.321041	6.43217	1.25792e-10	6.30034e-08	pleckstrin homology domain containing A5
FRMPD4	20.6211	1329.55	-2.89281	0.449823	-6.43099	1.26774e-10	6.30034e-08	FERM and PDZ domain containing 4
PPBPP2	5.21972	0.884958	29.2012	4.54682	6.42234	1.34197e-10		pro-platelet basic protein pseudogene 2
PLA2G5	65.6624	153.982	-3.34805	0.521318	-6.42227	1.34254e-10	6.49172e-08	phospholipase A2 group V
PHACTR3	36.5159	1305.2	2.4684	0.386319	6.38955	1.66376e-10	7.83325e-08	phosphatase and actin regulator 3
WFDC1	103.897	396.828	-5.19202	0.826435	-6.28243	3.33322e-10	1.52909e-07	WAP four-disulfide core domain 1
MAOB	31.5218	482.998	3.62919	0.581881	6.237	4.46049e-10	1.99506e-07	monoamine oxidase B
STOM	109.054	441.599	1.76012	0.282804	6.22382	4.85203e-10	2.11726e-07	stomatin
FAM183BP	12.3652	3.50257	-28.2933	4.54926	-6.21932	4.99314e-10	2.12696e-07	acyloxyacyl hydrolase (neutrophil)
IMPG2	5.22793	60.6621	-2.86076	0.461168	-6.2033	5.52926e-10	2.30056e-07	interphotoreceptor matrix proteoglycan 2
DLG2	36.1144	9049.92	-1.02057	0.164616	-6.19967	5.65803e-10	2.30063e-07	discs large MAGUK scaffold protein 2
DPYSL5	52.2103	575.568	-3.17634	0.512855	-6.19345	5.8863e-10	2.34026e-07	dihydropyrimidinase like 5
AKAP7	58.8071	973.445	-1.45338	0.235114	-6.18161	6.34516e-10	2.46785e-07	A-kinase anchoring protein 7
LRRC4C	16.4603	2465.17	-1.91474	0.310492	-6.16679	6.96889e-10	2.65278e-07	leucine rich repeat containing 4C
KBTBD11	28.9434	124.179	2.15933	0.352133	6.13213	8.67099e-10	3.23193e-07	kelch repeat and BTB domain containing 11
LOC100190940	29.0866	26.2946	-5.08684	0.831834	-6.11522	9.64245e-10	3.52067e-07	long intergenic non-protein coding RNA 2418
AIF1L	62.1435	182.707	-2.77801	0.454885	-6.10706	1.01483e-09	3.63125e-07	allograft inflammatory factor 1 like
MINK1	153.663	1294.62	1.50439	0.247034	6.0898	1.13055e-09	3.966e-07	misshapen like kinase 1
GPR75-ASB3	36.3996	835.075	1.04818	0.174015	6.02351	1.70678e-09	5.87231e-07	GPR75-ASB3 readthrough
ZBTB7C	12.3197	644.879	2.16228	0.359314	6.0178	1.768e-09	5.87585e-07	zinc finger and BTB domain containing 7C
ADGRB1	86.6492	795.064	-3.07315	0.51072	-6.0173	1.7735e-09	5.87585e-07	adhesion G protein-coupled receptor B1
MAP7	74.753	1963.92	1.52517	0.25368	6.01216	1.83073e-09	5.95519e-07	microtubule associated protein 7
C4orf19	50.8578	784.684	-2.01185	0.334915	-6.00704	1.88944e-09	6.03642e-07	chromosome 4 open reading frame 19
CHST9	23.48	827.143	1.629	0.271525	5.99946	1.97975e-09	6.21397e-07	carbohydrate sulfotransferase 9
GABRA2	160.245	2465.27	-1.53104	0.25564	-5.98904	2.11078e-09	6.51103e-07	gamma-aminobutyric acid type A receptor subunit alpha2
USP24	77.5595	1299.79	-1.06016	0.177461	-5.97405	2.31432e-09	7.01789e-07	ubiquitin specific peptidase 24
PLCD3	94.7039	271.216	1.78176	0.300504	5.92924	3.0434e-09	9.07493e-07	phospholipase C delta 3
ITGB4	216.845	1071.02	2.3384	0.394594	5.92609	3.10241e-09	9.09921e-07	integrin subunit beta 4
GAS6	42.6969	239.497	1.59906	0.270302	5.91583	3.30198e-09	9.52835e-07	growth arrest specific 6
FABP7	11.0922	44.5842	-3.14471	0.532189	-5.909	3.44181e-09	9.77421e-07	fatty acid binding protein 7
SLC17A5	114.713	865.903	1.51085	0.255906	5.90395	3.54902e-09	9.84891e-07	solute carrier family 17 member 5
LRRTM4	127.118	10579.5	-2.66259	0.451088	-5.9026	3.57822e-09	9.84891e-07	leucine rich repeat transmembrane neuronal 4
FRAS1	6.00506	320.318	-3.50592	0.59597	-5.88271	4.0361e-09	1.08207e-06	Fraser extracellular matrix complex subunit 1
FAM189A2	211.709	1769.96	2.29911	0.390868	5.88205	4.05224e-09	1.08207e-06	family with sequence similarity 189 member A2
PTGFRN	21.0986	197.547	-1.4442	0.246138	-5.86744	4.42571e-09	1.1555e-06	prostaglandin F2 receptor inhibitor
NRG3	173.814	23254.7	0.891988	0.152053	5.8663	4.45639e-09	1.1555e-06	neuregulin 3
AQP4	1090.26	1948.78	2.03634	0.34901	5.83461	5.39177e-09	1.37806e-06	aquaporin 4
LINC-PINT	258.052	5404.36	1.23722	0.212264	5.82868	5.58681e-09	1.4078e-06	long intergenic non-protein coding RNA, p53 induced transcript
PTPRM	42.7386	4037.07	-1.95134	0.334993	-5.825	5.71112e-09	1.4101e-06	protein tyrosine phosphatase receptor type M
SPRY3	31.0696	603.417	-1.30979	0.224904	-5.82377	5.75357e-09	1.4101e-06	sprouty RTK signaling antagonist 3
NEO1	110.563	3347.36	0.856758	0.147256	5.81815	5.95025e-09	1.43859e-06	neogenin 1
SASH1	153.241	3973.67	0.951673	0.164253	5.79394	6.87532e-09	1.64008e-06	SAM and SH3 domain containing 1
LIFR	410.238	5836.1	0.799389	0.139024	5.74999	8.92461e-09	2.10092e-06	LIF receptor subunit alpha
RASD2	21.7793	29.9404	-3.757	0.653773	-5.74665	9.10292e-09	2.11507e-06	RASD family member 2
LOC285847	18.9513	24.2918	3.08836	0.538195	5.73837	9.5594e-09	2.19266e-06	uncharacterized LOC285847
SERPINA3	107.734	237.569	7.68658	1.34044	5.73438	9.78677e-09	2.21639e-06	serpin family A member 3
PHEX	25.7329	814.957	2.13426	0.373003	5.72183	1.05382e-08	2.35673e-06	phosphate regulating endopeptidase homolog X-linked
WNT11	4.62596	9.89949	-5.72849	1.00175	-5.71851	1.07463e-08	2.3736e-06	Wnt family member 11
BCHE	24.0769	168.397	-2.5041	0.438734	-5.70756	1.14606e-08	2.50051e-06	butyrylcholinesterase
ETS1	9.01707	127.514	-3.57522	0.627131	-5.70092	1.19165e-08	2.55247e-06	ETS proto-oncogene 1, transcription factor
LINC01267	12.0977	8.09134	-25.9284	4.54887	-5.69995	1.19841e-08	2.55247e-06	long intergenic non-protein coding RNA 1267
DHRS3	46.341	302.399	1.84902	0.3255	5.68054	1.34271e-08	2.82616e-06	dehydrogenase/reductase 3
SHISA5	27.5754	141.455	1.92246	0.340048	5.65349	1.57223e-08	3.27079e-06	shisa family member 5
CRAT8	1.96601	0.980752	-25.6965	4.54591	-5.65267	1.57977e-08		long intergenic non-protein coding RNA 2441
DPYSL3	104.254	1545.66	1.00973	0.178907	5.64388	1.66261e-08	3.41906e-06	dihydropyrimidinase like 3
TNR	130.273	6129.51	-1.44738	0.256919	-5.63359	1.76501e-08	3.58839e-06	tenascin R
VIT	21.9745	276.333	-4.40244	0.785957	-5.60137	2.12664e-08	4.27502e-06	vitrin
AMIGO2	26.1476	14.9236	3.718	0.664071	5.59879	2.15854e-08	4.29094e-06	adhesion molecule with Ig like domain 2
SMTNL1	52.9896	60.3025	2.62245	0.46898	5.59181	2.2472e-08	4.38721e-06	smoothelin like 1
CACNG4	54.0576	406.227	-2.98884	0.534569	-5.59113	2.25602e-08	4.38721e-06	calcium voltage-gated channel auxiliary subunit gamma 4
TUSC7	226.248	199.595	1.28843	0.230566	5.58811	2.29556e-08	4.41611e-06	tumor suppressor candidate 7
NEBL	178.57	8887.61	1.03002	0.184508	5.58255	2.37019e-08	4.51118e-06	nebulette
GRAMD3	113.245	1857.65	1.75397	0.314546	5.57619	2.45849e-08	4.62999e-06	GRAM domain containing 2B
AHNAK	139.857	1950.51	1.02317	0.183656	5.57114	2.53072e-08	4.71636e-06	AHNAK nucleoprotein
RIN2	47.6303	682.004	1.22589	0.220458	5.56066	2.68754e-08	4.957e-06	Ras and Rab interactor 2
CERK	26.7467	178.283	1.12603	0.203203	5.54142	3.0002e-08	5.47721e-06	ceramide kinase
ARHGAP42	25.5112	935.954	1.31316	0.237728	5.52379	3.31769e-08	5.99564e-06	Rho GTPase activating protein 42
ASAP3	51.2953	391.232	1.769	0.320691	5.5162	3.46415e-08	6.19772e-06	ArfGAP with SH3 domain, ankyrin repeat and PH domain 3
DAB2	155.512	939.691	-1.99613	0.362174	-5.51152	3.5575e-08	6.30171e-06	DAB adaptor protein 2
PBXIP1	90.1011	144.039	1.64391	0.29909	5.49638	3.87674e-08	6.79988e-06	PBX homeobox interacting protein 1
ZFP36L1	575.833	667.498	1.7044	0.310728	5.48519	4.13028e-08	7.17426e-06	ZFP36 ring finger protein like 1
CLDN19	1.58213	2.42353	24.8153	4.52664	5.48206	4.20402e-08		claudin 19
MARCH3	78.3727	1690.6	1.76286	0.323283	5.453	4.95259e-08	8.51988e-06	membrane associated ring-CH-type finger 3
FAM84B	267.35	216.213	2.37962	0.436825	5.44754	5.10722e-08	8.70222e-06	LRAT domain containing 2
LOC101927269	19.5795	6.0908	-5.10761	0.938988	-5.43948	5.34365e-08	9.01918e-06	uncharacterized LOC101927269
GABRA4	65.8187	548.552	-3.05859	0.564003	-5.423	5.86074e-08	9.79948e-06	gamma-aminobutyric acid type A receptor subunit alpha4
S100B	786.641	567.957	-1.23901	0.228759	-5.41623	6.08704e-08	1.00836e-05	S100 calcium binding protein B
TXNRD1	22.4768	390.034	1.37147	0.254303	5.39304	6.92756e-08	1.13707e-05	thioredoxin reductase 1
NRK	11.6384	179.29	-1.90308	0.353698	-5.3805	7.42779e-08	1.2081e-05	Nik related kinase
TRDN	13.7476	726.177	2.86564	0.532828	5.37817	7.52459e-08	1.21282e-05	triadin
ATP9A	85.0916	1885.81	1.48911	0.277852	5.35937	8.35149e-08	1.33408e-05	ATPase phospholipid transporting 9A (putative)
C20orf195	0.307543	0.232066	24.3802	4.55266	5.35515	8.54844e-08		fibronectin type III domain containing 11
C2CD2	51.2328	440.662	1.36687	0.25543	5.35126	8.73463e-08	1.38293e-05	C2 calcium dependent domain containing 2
COX7B2	4.49045	97.9693	-2.24542	0.421228	-5.33066	9.78552e-08	1.53573e-05	cytochrome c oxidase subunit 7B2
MYOF	7.78653	199.994	3.17935	0.596803	5.3273	9.96833e-08	1.55081e-05	myoferlin
RELL1	35.5928	389.576	-1.34608	0.25313	-5.31773	1.0507e-07	1.62052e-05	RELT like 1
GPC3	2.00341	132.174	3.40409	0.641816	5.30385	1.13388e-07	1.73387e-05	glypican 3
PCED1B	26.2438	501.733	1.85747	0.350403	5.30095	1.15199e-07	1.74663e-05	PC-esterase domain containing 1B
GFAP	2553.63	3659.42	3.24058	0.611835	5.29649	1.1805e-07	1.77097e-05	glial fibrillary acidic protein
LINC01091	5.04714	169.079	-2.03883	0.385022	-5.29536	1.18784e-07	1.77097e-05	long intergenic non-protein coding RNA 1091
LINC01047	0.852452	2.7021	11.0374	2.09003	5.28096	1.28509e-07	1.90012e-05	long intergenic non-protein coding RNA 1047
MTURN	129.315	452.008	1.13428	0.2151	5.27329	1.34001e-07	1.95618e-05	maturin, neural progenitor differentiation regulator homolog
NT5DC3	47.3166	418.756	1.66452	0.315691	5.27262	1.34487e-07	1.95618e-05	5'-nucleotidase domain containing 3
ATOH8	37.8188	181.321	2.75002	0.521992	5.26832	1.37681e-07	1.98649e-05	atonal bHLH transcription factor 8
TNFRSF21	3.77268	38.7162	-2.94552	0.560447	-5.25566	1.47498e-07	2.11111e-05	TNF receptor superfamily member 21
PDGFD	5.34717	163.217	-2.19881	0.419137	-5.24604	1.55401e-07	2.20657e-05	platelet derived growth factor D
HPN-AS1	9.09498	62.4775	2.37403	0.453355	5.23657	1.63587e-07	2.30452e-05	HPN antisense RNA 1
KIAA0930	40.3459	263.028	2.39779	0.458254	5.23246	1.67272e-07	2.32314e-05	KIAA0930
SCN3A	24.0317	304.435	-3.60602	0.689199	-5.2322	1.67506e-07	2.32314e-05	sodium voltage-gated channel alpha subunit 3
SCN2A	10.0542	190.303	-2.33565	0.449033	-5.20152	1.9767e-07	2.72039e-05	sodium voltage-gated channel alpha subunit 2
MARVELD1	86.1043	42.565	-3.74703	0.723071	-5.1821	2.19396e-07	2.97622e-05	MARVEL domain containing 1
MT2A	955.848	124.885	2.62789	0.507252	5.18064	2.21131e-07	2.97622e-05	metallothionein 2A
ZNRF3	54.1782	1245.38	1.21157	0.23387	5.18054	2.21249e-07	2.97622e-05	zinc and ring finger 3
CCDC67	6.35964	82.252	-2.37993	0.460369	-5.16962	2.34572e-07	3.13189e-05	deuterosome assembly protein 1
LOC101927692	46.0073	88.9981	2.01064	0.389099	5.16743	2.37336e-07	3.14153e-05	uncharacterized LOC101927692
MRAP2	16.8491	112.919	-3.16225	0.612096	-5.16627	2.38806e-07	3.14153e-05	melanocortin 2 receptor accessory protein 2
CHST15	37.4628	414.991	1.82695	0.35391	5.1622	2.44068e-07	3.18732e-05	carbohydrate sulfotransferase 15
GRIK2	8.17711	686.134	-2.26155	0.438405	-5.15858	2.48825e-07	3.22589e-05	glutamate ionotropic receptor kainate type subunit 2
CDH18	4.32021	638.302	-2.84102	0.551019	-5.15594	2.52366e-07	3.24827e-05	cadherin 18
AFF1	25.1186	656.463	1.24918	0.242391	5.15356	2.55581e-07	3.26614e-05	AF4/FMR2 family member 1
COL8A1	62.0166	1104.22	-1.74578	0.338841	-5.1522	2.57451e-07	3.26671e-05	collagen type VIII alpha 1 chain
AEBP1	104.04	185.031	3.2389	0.628875	5.15031	2.60057e-07	3.27653e-05	AE binding protein 1
PREX2	223.955	6957.17	-1.02772	0.200088	-5.13635	2.80133e-07	3.5048e-05	phosphatidylinositol-3,4,5-trisphosphate dependent Rac exchange factor 2
LINC00842	33.2044	216.539	2.86264	0.561573	5.09754	3.4409e-07	4.27508e-05	long intergenic non-protein coding RNA 842
C1orf21	63.2533	1891.65	1.12659	0.221355	5.08955	3.58917e-07	4.42854e-05	chromosome 1 open reading frame 21
STMN2	6.0275	40.2339	-3.39493	0.667514	-5.08594	3.65811e-07	4.48269e-05	stathmin 2
SOD2	73.8527	152.137	2.16744	0.426492	5.08201	3.73455e-07	4.51968e-05	superoxide dismutase 2
KALRN	26.7721	2142.87	1.21835	0.239747	5.0818	3.73882e-07	4.51968e-05	kalirin RhoGEF kinase
SMOX	60.5102	301.071	1.46445	0.28843	5.07731	3.82818e-07	4.59664e-05	spermine oxidase
LOC100507144	19.9613	17.5716	5.90106	1.16261	5.07568	3.86113e-07	4.6053e-05	uncharacterized LOC100507144
KCND2	145.838	7849.48	-1.14943	0.226757	-5.06901	3.99891e-07	4.73805e-05	potassium voltage-gated channel subfamily D member 2
UNC13C	23.297	1632.93	-1.37382	0.271894	-5.05277	4.35458e-07	5.12552e-05	unc-13 homolog C
KIAA0226L	111.289	597.416	-1.73027	0.342704	-5.04887	4.44437e-07	5.18422e-05	rubicon like autophagy enhancer
ABR	77.8697	1877.69	1.16549	0.230878	5.04809	4.46241e-07	5.18422e-05	ABR activator of RhoGEF and GTPase
TBL1X	34.2468	1124.88	1.07806	0.214028	5.03699	4.72911e-07	5.45154e-05	transducin beta like 1 X-linked
ALK	14.5074	1208.32	-1.3979	0.277582	-5.03601	4.75345e-07	5.45154e-05	ALK receptor tyrosine kinase
CAMK4	39.4828	1195.4	-1.46955	0.291965	-5.03332	4.82066e-07	5.49341e-05	calcium/calmodulin dependent protein kinase IV
GRM5	65.76	4032.46	-1.8288	0.363637	-5.0292	4.92526e-07	5.57708e-05	glutamate metabotropic receptor 5
TAB2	59.9418	1481	1.3675	0.272228	5.02337	5.07734e-07	5.71312e-05	TGF-beta activated kinase 1 (MAP3K7) binding protein 2
ADAM33	64.0373	100.48	-3.01881	0.609338	-4.95425	7.26097e-07	8.11912e-05	ADAM metallopeptidase domain 33
LIMK2	28.666	259.78	1.51879	0.307448	4.93998	7.813e-07	8.68214e-05	LIM domain kinase 2
RBFOX2	66.6316	2255.99	-0.466242	0.0946769	-4.92456	8.45513e-07	9.3377e-05	RNA binding fox-1 homolog 2
PLEKHH2	96.1499	1396.48	-1.29581	0.263289	-4.92164	8.582e-07	9.41967e-05	pleckstrin homology, MyTH4 and FERM domain containing H2
SLC41A1	88.518	279.857	1.37782	0.280135	4.91841	8.72479e-07	9.518e-05	solute carrier family 41 member 1
XYLT1	318.755	13238.4	-1.90533	0.387837	-4.91271	8.98249e-07	9.73975e-05	xylosyltransferase 1
FEZ2	35.6418	186.462	-1.15527	0.235758	-4.90023	9.57239e-07	0.000103168	fasciculation and elongation protein zeta 2
RHBDL2	59.3576	414.462	1.16092	0.237429	4.88955	1.01067e-06	0.000108275	rhomboid like 2
ADAMTS18	6.97156	138.662	-3.1409	0.645132	-4.86862	1.12382e-06	0.000119681	ADAM metallopeptidase with thrombospondin type 1 motif 18
LRRC66	18.7079	50.1279	-2.01582	0.414347	-4.86507	1.14418e-06	0.000120731	leucine rich repeat containing 66
KCNJ6	3.68274	137.213	-2.32286	0.477508	-4.86455	1.14718e-06	0.000120731	potassium inwardly rectifying channel subfamily J member 6
NFIL3	9.94637	29.5464	4.47991	0.922932	4.854	1.20997e-06	0.000126594	nuclear factor, interleukin 3 regulated
CACNG2	7.32019	120.077	-2.15528	0.444278	-4.8512	1.2272e-06	0.00012765	calcium voltage-gated channel auxiliary subunit gamma 2
RHOBTB3	180.543	1450.96	0.953532	0.196767	4.84599	1.25981e-06	0.000129842	Rho related BTB domain containing 3
RHOJ	132.207	1291.11	-2.15628	0.445004	-4.84552	1.26279e-06	0.000129842	ras homolog family member J
ACKR3	47.9853	76.8844	1.64403	0.339403	4.84387	1.27334e-06	0.000130179	atypical chemokine receptor 3
ACOT6	77.0053	28.9684	2.30634	0.477213	4.83293	1.34541e-06	0.000136766	acyl-CoA thioesterase 6
ANKS1B	16.5944	2428.43	-1.39542	0.289469	-4.82062	1.43114e-06	0.000144658	ankyrin repeat and sterile alpha motif domain containing 1B
MED12L	17.1034	736.618	1.25692	0.260812	4.81924	1.44105e-06	0.000144842	mediator complex subunit 12L
B3GAT2	7.91283	106.778	2.57338	0.534194	4.81731	1.45506e-06	0.000145433	beta-1,3-glucuronyltransferase 2
JAZF1	31.1584	1269.87	-0.765554	0.160042	-4.78345	1.72315e-06	0.000171272	JAZF zinc finger 1
AQP1	284.295	585.146	4.18002	0.87452	4.77978	1.75483e-06	0.000173457	aquaporin 1 (Colton blood group)
SYN2	26.4405	562.925	-1.50636	0.315677	-4.77184	1.82547e-06	0.000179448	synapsin II
ADAMTS9-AS2	19.3839	895.933	2.31159	0.484686	4.76925	1.84916e-06	0.000180783	ADAMTS9 antisense RNA 2
DOCK7	45.8834	1348.72	1.07317	0.225104	4.76743	1.86593e-06	0.000181262	dedicator of cytokinesis 7
CXXC5	67.1265	318.897	1.28312	0.269195	4.76652	1.87432e-06	0.000181262	CXXC finger protein 5
RAMP1	181.591	1170.16	0.780871	0.163884	4.76479	1.8905e-06	0.000181844	receptor activity modifying protein 1
SPOCK3	59.1245	3285.98	-1.78024	0.373805	-4.76249	1.91215e-06	0.000182943	SPARC (osteonectin), cwcv and kazal like domains proteoglycan 3
TKT	56.6758	253.715	1.7781	0.373952	4.75488	1.9856e-06	0.000188959	transketolase
LOC100289673	1.73803	0.876208	21.6125	4.54924	4.75079	2.0262e-06		long intergenic non-protein coding RNA 1848
CCDC14	144.501	820.34	1.82023	0.38514	4.72615	2.28815e-06	0.000216599	coiled-coil domain containing 14
ADCY8	33.7688	1091.58	2.15155	0.455476	4.72374	2.31547e-06	0.000218032	adenylate cyclase 8
LMO4	44.7776	122.148	1.47396	0.312875	4.71102	2.46479e-06	0.000230877	LIM domain only 4
TNS1	31.3294	593.691	2.30003	0.488741	4.70603	2.5259e-06	0.000233761	tensin 1
RILPL2	15.1282	43.2208	1.48493	0.315584	4.70533	2.53452e-06	0.000233761	Rab interacting lysosomal protein like 2
KIF5C	32.6175	584.825	-1.27246	0.270431	-4.70531	2.53477e-06	0.000233761	kinesin family member 5C
SLC5A9	43.6362	131.316	-1.52879	0.325313	-4.69945	2.60857e-06	0.000239333	solute carrier family 5 member 9
AKR1C1	27.0921	58.4233	3.02885	0.644937	4.69635	2.64846e-06	0.000241753	aldo-keto reductase family 1 member C1
CGNL1	14.5595	343.385	2.21632	0.472031	4.69529	2.66223e-06	0.000241776	cingulin like 1
ABCG2	3.27722	58.3732	-2.08945	0.446064	-4.68421	2.81048e-06	0.000253951	ATP binding cassette subfamily G member 2 (Junior blood group)
GAB2	51.0988	1297.68	1.12394	0.240463	4.67405	2.95322e-06	0.000265508	GRB2 associated binding protein 2
PRLR	2.81313	64.3963	-2.88342	0.617977	-4.6659	3.0727e-06	0.000274868	prolactin receptor
ANK2	358.161	22690.5	-1.27664	0.273737	-4.66373	3.10522e-06	0.00027598	ankyrin 2
MMP28	9.11707	48.5289	3.39356	0.72776	4.66302	3.11598e-06	0.00027598	matrix metallopeptidase 28
RNF19A	57.1144	552.65	1.19175	0.255955	4.65611	3.2224e-06	0.000281934	ring finger protein 19A, RBR E3 ubiquitin protein ligase
SCN8A	38.9228	994.261	-0.874556	0.187842	-4.6558	3.22722e-06	0.000281934	sodium voltage-gated channel alpha subunit 8
CD99	63.9033	451.862	1.54687	0.33226	4.65559	3.23048e-06	0.000281934	CD99 molecule (Xg blood group)
HGF	14.0221	175.651	3.87367	0.832605	4.65247	3.27978e-06	0.000283644	hepatocyte growth factor
TAGLN3	150.644	252.561	-1.37465	0.295489	-4.65212	3.28534e-06	0.000283644	transgelin 3
LINC01094	112.18	529.091	1.26354	0.27165	4.65135	3.29763e-06	0.000283644	long intergenic non-protein coding RNA 1094
LAMP5	53.9234	91.593	-2.43863	0.524812	-4.64667	3.37331e-06	0.000288765	lysosomal associated membrane protein family member 5
CCL2	33.1243	12.1626	9.7983	2.11247	4.63831	3.51276e-06	0.00029927	C-C motif chemokine ligand 2
EPHA5	5.00085	265.256	2.83803	0.612233	4.63554	3.56008e-06	0.000301864	EPH receptor A5
HADHB	92.9244	519.254	0.834618	0.180277	4.62963	3.66314e-06	0.000309138	hydroxyacyl-CoA dehydrogenase trifunctional multienzyme complex subunit beta
SMS	18.9825	131.776	1.21954	0.263898	4.62126	3.81422e-06	0.000320377	spermine synthase
PTTG1IP	103.779	316.648	0.880247	0.190846	4.61234	3.98152e-06	0.000332866	PTTG1 interacting protein
RBM20	4.58973	108.022	-2.77399	0.601963	-4.60824	4.06098e-06	0.00033793	RNA binding motif protein 20
C1orf198	75.3705	329.772	1.65875	0.360463	4.60171	4.19035e-06	0.000347081	chromosome 1 open reading frame 198
SPAG1	16.7856	174.771	1.48821	0.323519	4.60008	4.22338e-06	0.000348205	sperm associated antigen 1
EYA2	15.8999	588.818	2.59819	0.564933	4.59911	4.24306e-06	0.000348223	EYA transcriptional coactivator and phosphatase 2
DOK5	5.22159	142.883	2.78492	0.606544	4.59146	4.40156e-06	0.000357375	docking protein 5
SGK1	23.4365	459.836	1.90917	0.415832	4.59121	4.40693e-06	0.000357375	serum/glucocorticoid regulated kinase 1
KCNH8	4.49514	214.787	-1.65724	0.361036	-4.59025	4.42726e-06	0.000357375	potassium voltage-gated channel subfamily H member 8
ITGB8	138.678	1406.72	1.3988	0.304755	4.58991	4.43448e-06	0.000357375	integrin subunit beta 8
AKR1C2	24.783	119.852	3.18742	0.694815	4.58744	4.48715e-06	0.000358124	aldo-keto reductase family 1 member C2
SLC4A4	465.525	19836.2	-1.46154	0.318601	-4.58738	4.48833e-06	0.000358124	solute carrier family 4 member 4
P3H2	4.4117	98.3808	3.31856	0.723524	4.58667	4.50382e-06	0.000358124	prolyl 3-hydroxylase 2
DIAPH3	5.11827	314.549	-1.36401	0.297478	-4.58524	4.53462e-06	0.000358977	diaphanous related formin 3
ODAM	5.75813	7.88414	20.9074	4.56339	4.58155	4.61547e-06	0.000363768	odontogenic, ameloblast associated
TANC2	10.8658	545.785	-0.772106	0.169003	-4.5686	4.91001e-06	0.000385285	tetratricopeptide repeat, ankyrin repeat and coiled-coil containing 2
NTRK2	95.2613	4111.84	1.19254	0.261387	4.56238	5.05777e-06	0.000395146	neurotrophic receptor tyrosine kinase 2
CTCFL	5.30893	17.1233	-3.19777	0.702724	-4.55053	5.35101e-06	0.000416239	CCCTC-binding factor like
KL	2.36017	13.688	-2.91355	0.641281	-4.54332	5.5374e-06	0.000428873	klotho
SLC39A11	88.4311	4730.65	1.11183	0.245478	4.52924	5.91951e-06	0.000456491	solute carrier family 39 member 11
REV3L	89.4448	2050.15	1.08911	0.24055	4.5276	5.96575e-06	0.000458083	REV3 like, DNA directed polymerase zeta catalytic subunit
NAT8L	109.022	137.131	1.79442	0.396461	4.5261	6.00813e-06	0.000459365	N-acetyltransferase 8 like
ERICH1-AS1	2.30383	112.47	-1.79431	0.397107	-4.51846	6.22896e-06	0.000474223	DLG associated protein 2
KIAA1804	32.4067	207.593	-1.73664	0.385225	-4.50812	6.54053e-06	0.000495833	mitogen-activated protein kinase kinase kinase 21
HLA-E	184.975	134.575	2.56165	0.568998	4.50204	6.73035e-06	0.00050807	major histocompatibility complex, class I, E
CACNA1D	13.811	499.19	-1.2818	0.284986	-4.49776	6.86742e-06	0.000516239	calcium voltage-gated channel subunit alpha1 D
TAC4	23.3161	28.7762	2.17395	0.483865	4.49288	7.02648e-06	0.000525986	tachykinin precursor 4
AGPAT5	51.0599	326.843	0.795534	0.1774	4.4844	7.31203e-06	0.000541543	1-acylglycerol-3-phosphate O-acyltransferase 5
PARP8	46.1045	957.772	-0.761322	0.169778	-4.48423	7.31769e-06	0.000541543	poly(ADP-ribose) polymerase family member 8
PIK3C2B	56.4904	422.448	-2.06597	0.460816	-4.48328	7.35043e-06	0.000541543	phosphatidylinositol-4-phosphate 3-kinase catalytic subunit type 2 beta
ALDH9A1	46.4703	194.935	-1.07182	0.239077	-4.48314	7.35537e-06	0.000541543	aldehyde dehydrogenase 9 family member A1
NPL	219.335	1060.38	2.20568	0.49215	4.48172	7.40438e-06	0.000542917	N-acetylneuraminate pyruvate lyase
C1S	61.3074	91.6313	2.10687	0.470898	4.47415	7.67175e-06	0.000560226	complement C1s
MYO18A	56.8995	749.792	1.06062	0.237307	4.46939	7.84419e-06	0.000568898	myosin XVIIIA
JADE1	31.0873	266.94	1.04419	0.233645	4.46912	7.85411e-06	0.000568898	jade family PHD finger 1
ADCYAP1R1	77.8971	580.708	1.22069	0.273268	4.46699	7.93267e-06	0.000572271	ADCYAP receptor type I
FGF14	248.123	18726	-1.7409	0.389978	-4.4641	8.04078e-06	0.000577741	fibroblast growth factor 14
LTF	3.1773	15.2307	4.50672	1.0102	4.46123	8.14893e-06	0.00058317	lactotransferrin
NPTN	51.3677	444.24	-0.640501	0.143634	-4.45925	8.22485e-06	0.000586258	neuroplastin
PI4K2B	18.6802	98.1603	-1.11972	0.251486	-4.45243	8.49058e-06	0.000602797	phosphatidylinositol 4-kinase type 2 beta
UNC79	16.852	727.619	-1.35882	0.305272	-4.45119	8.53965e-06	0.000603885	unc-79 homolog, NALCN channel complex subunit
STK17A	171.151	861.696	-1.10772	0.24896	-4.44939	8.61131e-06	0.000606555	serine/threonine kinase 17a
GABRA1	8.12705	51.4521	-2.6701	0.600525	-4.44628	8.73706e-06	0.000612999	gamma-aminobutyric acid type A receptor subunit alpha1
WFS1	50.6879	219.522	1.3184	0.296685	4.44377	8.83967e-06	0.000617776	wolframin ER transmembrane glycoprotein
FGD6	25.9434	452.33	0.995494	0.224322	4.4378	9.08849e-06	0.000632693	FYVE, RhoGEF and PH domain containing 6
ZFP36L2	262.923	145.346	1.73948	0.392127	4.43602	9.16371e-06	0.000634245	ZFP36 ring finger protein like 2
HS6ST1	43.5032	317.203	1.63629	0.368898	4.4356	9.18167e-06	0.000634245	heparan sulfate 6-O-sulfotransferase 1
RNF24	52.0522	574.487	1.37843	0.31112	4.43053	9.40011e-06	0.000646836	ring finger protein 24
ZBTB8OS	95.4907	350.479	0.882579	0.199366	4.42692	9.55862e-06	0.000654723	zinc finger and BTB domain containing 8 opposite strand
SMAD1	43.3062	445.936	1.63254	0.368829	4.42626	9.58792e-06	0.000654723	SMAD family member 1
GRAMD1C	48.198	620.329	1.64652	0.372121	4.4247	9.65776e-06	0.000656985	GRAM domain containing 1C
GCLC	57.3918	334.975	1.09498	0.248018	4.41491	1.01051e-05	0.00068481	glutamate-cysteine ligase catalytic subunit
LINC00486	1.54788	20.2215	-2.45086	0.555315	-4.41347	1.01729e-05	0.000686806	long intergenic non-protein coding RNA 486
LOC102723895	413.385	1786.22	-1.96271	0.445056	-4.41004	1.03352e-05	0.000693673	long intergenic non-protein coding RNA 2552
MKLN1	124.655	5703.54	0.846111	0.191927	4.4085	1.04087e-05	0.000693673	muskelin 1
PNMT	89.32	27.2811	3.07782	0.698221	4.40809	1.04288e-05	0.000693673	phenylethanolamine N-methyltransferase
KATNAL2	23.0751	429.343	1.09896	0.249306	4.40807	1.04297e-05	0.000693673	katanin catalytic subunit A1 like 2
GJA1	864.737	1477.95	1.37618	0.312685	4.40116	1.07676e-05	0.00071349	gap junction protein alpha 1
SFMBT2	97.7659	3045.42	0.841404	0.191298	4.3984	1.09051e-05	0.000719939	Scm like with four mbt domains 2
FAM19A5	38.0647	1275.32	1.19192	0.271249	4.39418	1.1119e-05	0.000731362	TAFA chemokine like family member 5
TMEM161B-AS1	222.738	4807.24	0.89605	0.204263	4.38674	1.15064e-05	0.000754073	TMEM161B antisense RNA 1
ADAMTS7	11.9605	68.593	-2.98196	0.680133	-4.38438	1.16315e-05	0.000759484	ADAM metallopeptidase with thrombospondin type 1 motif 7
PLPP4	10.2317	193.623	2.14621	0.490069	4.37942	1.18997e-05	0.000774174	phospholipid phosphatase 4
GSN	115.941	918.713	0.792097	0.180975	4.37683	1.20416e-05	0.000780563	gelsolin
CP	31.4898	251.892	3.14877	0.720683	4.36914	1.24735e-05	0.000805642	ceruloplasmin
BCL6	312.726	1150.58	1.9952	0.456936	4.36647	1.26271e-05	0.000812629	BCL6 transcription repressor
KIAA0319	23.7813	304.505	2.22549	0.51071	4.35764	1.31475e-05	0.00084309	KIAA0319
HVCN1	56.5487	308.507	1.44353	0.331382	4.3561	1.32401e-05	0.000845997	hydrogen voltage gated channel 1
BDNF	0.974638	7.82761	-4.27854	0.982717	-4.35379	1.33805e-05	0.000851924	brain derived neurotrophic factor
VSNL1	5.13378	78.1311	-2.25967	0.521337	-4.33438	1.46172e-05	0.000927053	visinin like 1
GABRB2	5.6257	195.326	-2.21811	0.511832	-4.33367	1.46641e-05	0.000927053	gamma-aminobutyric acid type A receptor subunit beta2
CHRDL1	27.5627	376.355	-1.46221	0.337756	-4.32919	1.49656e-05	0.00094278	chordin like 1
LIPH	7.32024	44.8971	2.15542	0.498153	4.32683	1.51269e-05	0.000949599	lipase H
AGFG2	84.1688	343.145	1.70114	0.393333	4.32494	1.52574e-05	0.000954438	ArfGAP with FG repeats 2
TMED5	69.4446	285.453	1.12584	0.260786	4.3171	1.58095e-05	0.000985533	transmembrane p24 trafficking protein 5
DCHS2	7.18853	170.229	2.41476	0.559456	4.31626	1.58691e-05	0.000985816	dachsous cadherin-related 2
HSF5	8.71294	67.4672	-2.10763	0.488591	-4.31369	1.60552e-05	0.000993924	heat shock transcription factor 5
C4BPA	9.70867	48.3054	-1.94028	0.450145	-4.31035	1.62996e-05	0.00100557	complement component 4 binding protein alpha
ADCY2	164.181	8624.6	0.86241	0.200329	4.30497	1.6701e-05	0.00102679	adenylate cyclase 2
SIPA1L2	22.928	387.772	1.94932	0.45291	4.30399	1.67749e-05	0.00102781	signal induced proliferation associated 1 like 2
TFE3	57.9534	122.142	1.58717	0.368924	4.30216	1.69138e-05	0.00103278	transcription factor binding to IGHM enhancer 3
FRMD4A	25.5213	1972.82	-1.32193	0.307668	-4.2966	1.73437e-05	0.00105543	FERM domain containing 4A
OTUD7B	71.7313	643.197	0.864236	0.20123	4.29476	1.74886e-05	0.00106064	OTU deubiquitinase 7B
BCO1	56.0234	360.372	1.89839	0.442195	4.29311	1.76184e-05	0.0010649	beta-carotene oxygenase 1
JUNB	140.2	39.3686	3.95033	0.920849	4.28988	1.78768e-05	0.00107567	JunB proto-oncogene, AP-1 transcription factor subunit
GPRC5B	678.908	2280.48	0.993346	0.231582	4.28939	1.79168e-05	0.00107567	G protein-coupled receptor class C group 5 member B
GLIS3	110.847	6991.26	1.24525	0.290527	4.28617	1.8178e-05	0.0010877	GLIS family zinc finger 3
DOCK4	115.706	6604.41	0.624004	0.145738	4.28168	1.85486e-05	0.00110618	dedicator of cytokinesis 4
RAMP2-AS1	40.9788	37.2136	2.02252	0.472785	4.27789	1.88676e-05	0.00112146	RAMP2 antisense RNA 1
CD81	100.534	282.389	1.23593	0.289074	4.27548	1.90723e-05	0.00112988	CD81 molecule
NINJ2	2.84817	36.7138	2.32766	0.544552	4.27444	1.91615e-05	0.00113141	ninjurin 2
PPP1R12B	77.6723	2225.28	0.676152	0.158405	4.26851	1.96784e-05	0.00115811	protein phosphatase 1 regulatory subunit 12B
PIK3C2A	272.034	2516.02	-1.18861	0.278814	-4.2631	2.0161e-05	0.00117966	phosphatidylinositol-4-phosphate 3-kinase catalytic subunit type 2 alpha
AR	9.78304	237.856	1.40311	0.329142	4.26293	2.01765e-05	0.00117966	androgen receptor
MED29	70.7356	88.0889	1.22064	0.286662	4.25812	2.06156e-05	0.00120141	mediator complex subunit 29
CAPRIN2	85.1698	440.304	-0.995944	0.234014	-4.25591	2.08203e-05	0.0012094	caprin family member 2
LOC101928134	61.7088	51.3137	1.8926	0.444905	4.25394	2.10043e-05	0.00121614	RYR3 divergent transcript
SDC4	85.667	263.304	2.55195	0.601344	4.24375	2.19815e-05	0.00126862	syndecan 4
LOC729987	3.51387	28.37	-3.45995	0.816043	-4.23991	2.2361e-05	0.00128571	long intergenic non-protein coding RNA 1776
TFPI	7.39306	79.2589	-2.07027	0.48835	-4.2393	2.24214e-05	0.00128571	tissue factor pathway inhibitor
LINC01006	9.35946	138.61	-2.05261	0.484427	-4.23719	2.26331e-05	0.0012937	long intergenic non-protein coding RNA 1006
TNXB	16.943	154.568	1.64219	0.387876	4.2338	2.2978e-05	0.00130923	tenascin XB
GCLM	34.8459	131.258	2.18003	0.515041	4.23273	2.30874e-05	0.00130981	glutamate-cysteine ligase modifier subunit
NELL2	6.68214	354.194	1.42249	0.336166	4.2315	2.32136e-05	0.00130981	neural EGFL like 2
WDR45	38.6882	135.007	1.36936	0.323616	4.23144	2.322e-05	0.00130981	WD repeat domain 45
MYLK	16.9704	572.509	1.33224	0.314886	4.23085	2.32809e-05	0.00130981	myosin light chain kinase
ICAM1	10.8574	28.3464	4.429	1.04705	4.23	2.33696e-05	0.00131068	intercellular adhesion molecule 1
CLEC16A	50.7389	1462.45	1.11893	0.264846	4.22484	2.39114e-05	0.00133687	C-type lectin domain containing 16A
RYR3	175.873	11725.1	1.34566	0.318871	4.22009	2.44203e-05	0.00136107	ryanodine receptor 3
TJP3	6.76125	38.1347	1.63487	0.387923	4.21442	2.50417e-05	0.00139137	tight junction protein 3
S1PR3	8.42672	19.6331	4.13399	0.983199	4.20463	2.6151e-05	0.00144851	sphingosine-1-phosphate receptor 3
MEAT6	126.37	403.729	-1.4076	0.334927	-4.20272	2.63724e-05	0.00145626	melanoma-associated transcript 6
LOC101928280	6.34935	78.5238	-2.79275	0.664726	-4.20135	2.65326e-05	0.0014606	long intergenic non-protein coding RNA 2549
ARMC3	10.2172	143.059	3.26976	0.778733	4.19882	2.68309e-05	0.00147215	armadillo repeat containing 3
ZNF516	55.5592	1002.1	1.20325	0.28663	4.19793	2.69362e-05	0.00147215	zinc finger protein 516
DNAI1	6.57928	51.4232	1.8763	0.447006	4.19749	2.69893e-05	0.00147215	dynein axonemal intermediate chain 1
CCDC102B	9.71641	383.463	-1.3238	0.31575	-4.19257	2.75811e-05	0.00149986	coiled-coil domain containing 102B
LOC105370457	1.3824	5.44856	-4.68249	1.11841	-4.18676	2.82969e-05	0.00153412	uncharacterized LOC105370457
GALNT7	43.8913	765.414	-0.910762	0.217608	-4.18533	2.84753e-05	0.00153594	polypeptide N-acetylgalactosaminyltransferase 7
ACO2	62.9523	491.97	1.0648	0.254425	4.18511	2.85022e-05	0.00153594	aconitase 2
BMS1P21	30.7238	105.614	2.14253	0.512309	4.18211	2.88818e-05	0.00154879	BMS1 pseudogene 21
ACOT4	103.269	60.0827	2.40119	0.574192	4.18186	2.89137e-05	0.00154879	acyl-CoA thioesterase 4
CALN1	48.2957	3526.47	-1.22887	0.294419	-4.17387	2.9947e-05	0.00159935	calneuron 1
MYBPC1	6.3884	72.6338	3.2357	0.776706	4.16593	3.10091e-05	0.00165114	myosin binding protein C1
ZMIZ1	99.5266	3049.88	0.844146	0.202698	4.16454	3.11976e-05	0.00165473	zinc finger MIZ-type containing 1
DGKH	5.8907	150.916	-1.38896	0.333558	-4.16408	3.12614e-05	0.00165473	diacylglycerol kinase eta
ILDR2	44.8849	316.446	-1.76023	0.422848	-4.1628	3.14372e-05	0.00165659	immunoglobulin like domain containing receptor 2
FRMPD3	4.80552	54.1272	2.84493	0.683523	4.16216	3.15246e-05	0.00165659	FERM and PDZ domain containing 3
FARP1	63.4197	2365.56	0.788364	0.189428	4.1618	3.15744e-05	0.00165659	FERM, ARH/RhoGEF and pleckstrin domain protein 1
LOC105372897	0.327292	0.219052	18.9492	4.55314	4.16178	3.15777e-05		long intergenic non-protein coding RNA 1696
DPYD	8.82852	882.051	-0.94612	0.227561	-4.15766	3.21523e-05	0.00168198	dihydropyrimidine dehydrogenase
SLC17A8	0.865801	9.67141	5.00285	1.20405	4.15503	3.25243e-05	0.00169648	solute carrier family 17 member 8
LINC00320	63.3354	460.129	1.17349	0.28262	4.15218	3.29323e-05	0.00171276	long intergenic non-protein coding RNA 320
NQO1	33.8496	82.426	1.84301	0.444438	4.14683	3.37115e-05	0.00174821	NAD(P)H quinone dehydrogenase 1
ST6GAL1	9.7807	215.767	2.2161	0.535247	4.14033	3.46812e-05	0.0017933	ST6 beta-galactoside alpha-2,6-sialyltransferase 1
LUCAT1	7.39218	12.3841	5.21987	1.26298	4.13297	3.58109e-05	0.00184464	lung cancer associated transcript 1
ARHGEF3	12.007	638.439	1.7985	0.435207	4.13252	3.58802e-05	0.00184464	Rho guanine nucleotide exchange factor 3
MYH15	12.0627	204.734	-1.77872	0.430918	-4.12774	3.6634e-05	0.00187799	myosin heavy chain 15
MAP1B	67.7079	911.503	1.36019	0.330201	4.11926	3.80089e-05	0.0019429	microtubule associated protein 1B
LOC101929625	237.197	1164.46	-2.26022	0.549192	-4.11553	3.86288e-05	0.00196897	long intergenic non-protein coding RNA 1727
RASSF2	59.2118	306.446	-1.68472	0.409565	-4.11343	3.89825e-05	0.00198135	Ras association domain family member 2
PRDM16	3.73731	184.461	2.24285	0.545861	4.10883	3.97662e-05	0.00201481	PR/SET domain 16
FAM134B	67.0138	1312.65	1.21471	0.295676	4.10826	3.98659e-05	0.00201481	reticulophagy regulator 1
CCDC103	30.2413	16.9573	2.99769	0.730555	4.1033	4.0729e-05	0.00205263	coiled-coil domain containing 103
ZNF532	156.277	2263.79	-0.631622	0.154045	-4.10024	4.12719e-05	0.00206934	zinc finger protein 532
SEMA5B	7.22893	102.693	-2.20477	0.537731	-4.10013	4.12919e-05	0.00206934	semaphorin 5B
C1orf146	3.98518	13.2621	-2.26029	0.551469	-4.09866	4.15543e-05	0.00207493	chromosome 1 open reading frame 146
FLT1	6.72502	180.139	-4.23453	1.03334	-4.0979	4.16923e-05	0.00207493	fms related receptor tyrosine kinase 1
KAZN	25.3326	1598.87	-1.28091	0.312602	-4.09757	4.17515e-05	0.00207493	kazrin, periplakin interacting protein
RGS6	72.539	5482.4	1.23034	0.300493	4.09441	4.23253e-05	0.00209762	regulator of G protein signaling 6
CACNG8	50.4575	151.101	-3.39698	0.830119	-4.09216	4.27373e-05	0.00211219	calcium voltage-gated channel auxiliary subunit gamma 8
MIR4514	15.9802	0.194713	18.6327	4.55374	4.09173	4.28163e-05		microRNA 4514
CTNNA2	32.9063	4461.53	1.73255	0.42352	4.09085	4.29799e-05	0.00211833	catenin alpha 2
SNAI1	2.40644	2.11266	7.0126	1.71532	4.08822	4.34688e-05		snail family transcriptional repressor 1
GNA13	92.6098	556.914	0.8458	0.20699	4.0862	4.38504e-05	0.00215529	G protein subunit alpha 13
STARD3	159.386	546.739	1.33317	0.326519	4.08298	4.44618e-05	0.00217936	StAR related lipid transfer domain containing 3
ZNF804B	3.16484	258.943	1.33074	0.326009	4.08191	4.46669e-05	0.00218343	zinc finger protein 804B
NRXN3	29.2783	5771.45	-1.38	0.33819	-4.08054	4.49304e-05	0.0021871	neurexin 3
APOL4	5.3073	16.7158	7.22613	1.771	4.08025	4.49865e-05	0.0021871	apolipoprotein L4
SLC17A7	5.60462	8.43377	-3.1407	0.770383	-4.0768	4.56589e-05	0.00220789	solute carrier family 17 member 7
SPOCD1	8.12979	37.3836	4.92099	1.20707	4.07679	4.56609e-05	0.00220789	SPOC domain containing 1
NAALADL2	15.4171	1644.49	-1.12546	0.276118	-4.07602	4.58128e-05	0.00220926	N-acetylated alpha-linked acidic dipeptidase like 2
ELL2	49.5325	562.823	2.23595	0.549034	4.07252	4.65067e-05	0.0022367	elongation factor for RNA polymerase II 2
GPT2	82.0037	491.793	1.04045	0.255533	4.07167	4.66774e-05	0.00223716	glutamic--pyruvic transaminase 2
FTL	1589.75	369.212	2.1354	0.524509	4.07123	4.67664e-05	0.00223716	ferritin light chain
SPRY1	102.427	82.3067	-1.85049	0.45492	-4.06773	4.74738e-05	0.00226494	sprouty RTK signaling antagonist 1
MTHFD2	32.8249	81.0007	2.42665	0.596688	4.06687	4.76495e-05	0.00226728	methylenetetrahydrofolate dehydrogenase (NADP+ dependent) 2, methenyltetrahydrofolate cyclohydrolase
GLIS1	2.44079	74.0604	2.13576	0.525996	4.06041	4.89858e-05	0.00232468	GLIS family zinc finger 1
CMTM4	27.8868	287.469	1.14979	0.283317	4.0583	4.94305e-05	0.00233958	CKLF like MARVEL transmembrane domain containing 4
MEOX1	5.86783	16.5525	2.49511	0.615159	4.05603	4.9913e-05	0.00235618	mesenchyme homeobox 1
FLJ31356	1.26284	2.44936	7.68475	1.89473	4.05585	4.99527e-05		uncharacterized protein FLJ31356
MIR548AI	14.8571	948.798	1.58457	0.391587	4.04654	5.19801e-05	0.0024473	microRNA 548ai
RABGAP1L	30.2668	2882.21	-0.522347	0.129123	-4.04535	5.2245e-05	0.00245332	RAB GTPase activating protein 1 like
DLGAP2	9.31353	215.911	-1.42427	0.352218	-4.04371	5.26109e-05	0.00245977	DLG associated protein 2
HSDL2	40.8822	462.908	0.61737	0.152682	4.04351	5.26573e-05	0.00245977	hydroxysteroid dehydrogenase like 2
WNT7B	11.5277	72.1285	-2.50289	0.619154	-4.04243	5.29003e-05	0.00246469	Wnt family member 7B
LRP4-AS1	26.6371	89.4726	1.21502	0.300773	4.03967	5.35272e-05	0.00248742	LRP4 antisense RNA 1
HILPDA	506.41	209.971	3.21734	0.796605	4.03881	5.37227e-05	0.00249003	hypoxia inducible lipid droplet associated
SAMHD1	15.8294	119.358	1.40643	0.348425	4.03653	5.42465e-05	0.00250781	SAM and HD domain containing deoxynucleoside triphosphate triphosphohydrolase 1
NDUFA4	59.911	57.8173	1.24077	0.307431	4.03593	5.43868e-05	0.00250782	NDUFA4 mitochondrial complex associated
NR6A1	31.7919	954.053	-0.587822	0.145873	-4.02968	5.58531e-05	0.00256881	nuclear receptor subfamily 6 group A member 1
AK3	144.443	580.628	0.925144	0.229741	4.02691	5.65157e-05	0.00259262	adenylate kinase 3
C1orf105	9.8909	55.0608	-1.84713	0.458884	-4.02527	5.69091e-05	0.00260034	chromosome 1 open reading frame 105
C5orf66	1.94446	89.7077	1.62638	0.404069	4.025	5.69747e-05	0.00260034	chromosome 5 putative open reading frame 66
LOC101928438	19.992	534.84	-1.20242	0.29899	-4.02161	5.78008e-05	0.00263133	uncharacterized LOC101928438
RGS10	2.53638	16.2893	3.91274	0.974078	4.01687	5.89761e-05	0.00267749	regulator of G protein signaling 10
DENND2A	33.5324	484.76	-0.950858	0.236784	-4.01573	5.92628e-05	0.00267749	DENN domain containing 2A
EGF	4.95945	72.113	2.46872	0.614764	4.01572	5.92637e-05	0.00267749	epidermal growth factor
CREB5	11.69	732.616	-1.48843	0.371003	-4.01191	6.023e-05	0.00271184	cAMP responsive element binding protein 5
PITPNC1	308.256	12270.3	0.780455	0.194553	4.01153	6.0327e-05	0.00271184	phosphatidylinositol transfer protein cytoplasmic 1
C1orf87	4.67658	53.1347	2.49185	0.621935	4.00661	6.15953e-05	0.00276191	chromosome 1 open reading frame 87
LOC339529	8.7435	127.71	-1.65352	0.412818	-4.00545	6.18986e-05	0.00276857	long intergenic non-protein coding RNA 2774
AGAP1	61.8757	4579.34	-1.05177	0.262692	-4.00383	6.23247e-05	0.00278068	ArfGAP with GTPase domain, ankyrin repeat and PH domain 1
ARPC1B	9.60725	27.5431	1.85245	0.462803	4.00268	6.26294e-05	0.00278732	actin related protein 2/3 complex subunit 1B
TRNAU1AP	52.0544	173.112	1.23805	0.309433	4.00104	6.30651e-05	0.00279975	tRNA selenocysteine 1 associated protein 1
SPSB4	2.39052	27.3794	-3.09134	0.773472	-3.9967	6.42309e-05	0.00284444	splA/ryanodine receptor domain and SOCS box containing 4
APBA2	54.0719	1345.13	0.922719	0.231067	3.9933	6.5161e-05	0.00287851	amyloid beta precursor protein binding family A member 2
FAP	5.9215	54.3983	3.90969	0.979849	3.99009	6.60469e-05	0.00291046	fibroblast activation protein alpha
KCNMA1	39.6295	3721.73	1.32175	0.331567	3.98636	6.70938e-05	0.00294932	potassium calcium-activated channel subfamily M alpha 1
HSPB8	69.9119	176.352	4.08221	1.02452	3.98452	6.7617e-05	0.00296504	heat shock protein family B (small) member 8
DCAKD	114.23	548.868	1.14996	0.288755	3.98247	6.82022e-05	0.00298339	dephospho-CoA kinase domain containing
PLEKHG6	6.29202	17.1871	2.87246	0.721459	3.98146	6.84922e-05	0.00298877	pleckstrin homology and RhoGEF domain containing G6
GLG1	71.6934	1441.28	0.744572	0.187092	3.9797	6.90019e-05	0.00300368	golgi glycoprotein 1
CLEC18B	12.5565	24.123	2.73855	0.688898	3.97526	7.03014e-05	0.00305282	C-type lectin domain family 18 member B
YOD1	58.9045	67.3179	1.37577	0.346153	3.97447	7.05375e-05	0.00305566	YOD1 deubiquitinase
MRAS	195.034	1417.47	0.93725	0.236081	3.97003	7.18623e-05	0.00310553	muscle RAS oncogene homolog
MAGI1	8.23125	705.031	-1.19085	0.300316	-3.96533	7.32952e-05	0.00315982	membrane associated guanylate kinase, WW and PDZ domain containing 1
GMPR	54.0068	394.56	2.13439	0.538387	3.96442	7.3576e-05	0.0031643	guanosine monophosphate reductase
ITPKB	282.117	4015.97	1.23264	0.310981	3.96371	7.37941e-05	0.00316607	inositol-trisphosphate 3-kinase B
RHBDF1	22.5732	37.543	-1.71644	0.433172	-3.96249	7.4172e-05	0.00317467	rhomboid 5 homolog 1
LOC283856	33.4816	372.344	-1.06966	0.270047	-3.96101	7.46342e-05	0.00318683	uncharacterized LOC283856
PCDHB4	72.6316	36.0413	2.21539	0.559481	3.95973	7.50338e-05	0.00319626	protocadherin beta 4
SGK223	34.3679	267.964	-1.24871	0.315583	-3.95683	7.59521e-05	0.00322769	PEAK1 related, kinase-activating pseudokinase 1
TNFRSF1A	162.166	316.492	1.83958	0.465666	3.95043	7.80097e-05	0.00329976	TNF receptor superfamily member 1A
ZNF652	43.9814	389.502	0.750405	0.189956	3.95041	7.80169e-05	0.00329976	zinc finger protein 652
SNCA	17.8971	237.001	-1.85662	0.470321	-3.94756	7.89529e-05	0.00333148	synuclein alpha
SLIT2	1.30115	73.1736	2.04386	0.518389	3.94272	8.05631e-05	0.00339142	slit guidance ligand 2
ERBIN	132.916	2745.73	1.35569	0.344234	3.93827	8.20711e-05	0.00344501	erbb2 interacting protein
HNMT	85.8654	500.775	-1.24777	0.316867	-3.93783	8.22211e-05	0.00344501	histamine N-methyltransferase
C19orf38	5.87317	15.7764	2.54295	0.646104	3.93582	8.2913e-05	0.00345505	chromosome 19 open reading frame 38
POM121L9P	5.31193	9.86636	3.47171	0.882082	3.93581	8.29166e-05	0.00345505	POM121 transmembrane nucleoporin like 9, pseudogene
DIO2-AS1	7.07886	199.693	-1.65846	0.421415	-3.93545	8.30402e-05	0.00345505	DIO2 antisense RNA 1
ARID1A	134.763	1451.06	0.638957	0.162499	3.93206	8.42217e-05	0.00349608	AT-rich interaction domain 1A
CDK15	8.22192	87.1437	-1.78449	0.454151	-3.92929	8.51974e-05	0.00352185	cyclin dependent kinase 15
NREP	3.65726	112.344	-1.62122	0.412611	-3.92918	8.52362e-05	0.00352185	neuronal regeneration related protein
PPP1R3B	39.2517	86.1023	1.66472	0.423766	3.92838	8.55191e-05	0.0035254	protein phosphatase 1 regulatory subunit 3B
VIM	31.5437	46.1809	3.36417	0.856713	3.92684	8.60699e-05	0.00353995	vimentin
PSMC3	20.2365	20.0255	1.82613	0.465257	3.92498	8.6736e-05	0.00355916	proteasome 26S subunit, ATPase 3
NMNAT2	28.7217	568.14	-1.40048	0.357151	-3.92127	8.80838e-05	0.0036047	nicotinamide nucleotide adenylyltransferase 2
UCK2	75.7393	734.588	-1.2117	0.309069	-3.92047	8.83764e-05	0.0036047	uridine-cytidine kinase 2
C1RL	40.6087	88.961	3.37385	0.860617	3.92027	8.84503e-05	0.0036047	complement C1r subcomponent like
SLC6A11	23.3205	369.639	2.29109	0.585549	3.91273	9.12603e-05	0.00371077	solute carrier family 6 member 11
PLEC	62.4152	521.97	1.44311	0.369216	3.90858	9.2841e-05	0.0037598	plectin
KLHL21	83.8644	134.976	1.43623	0.367475	3.90838	9.29184e-05	0.0037598	kelch like family member 21
RTN3	93.1425	914.19	0.85856	0.219698	3.90791	9.30967e-05	0.0037598	reticulon 3
GOPC	28.4196	139.167	-0.929499	0.238001	-3.90543	9.40563e-05	0.00379	golgi associated PDZ and coiled-coil motif containing
LOC284023	22.2044	7.87761	3.79113	0.971367	3.90289	9.50527e-05	0.00382155	ring finger protein 227
ARHGAP24	9.34554	625.976	1.85986	0.477127	3.89805	9.69711e-05	0.00388913	Rho GTPase activating protein 24
ETNPPL	435.303	1050.22	1.50981	0.387373	3.89756	9.71685e-05	0.00388913	ethanolamine-phosphate phospho-lyase
CIITA	5.72479	37.9901	2.23278	0.572973	3.89683	9.746e-05	0.00389209	class II major histocompatibility complex transactivator
BDP1	37.4361	499.232	-0.764624	0.196263	-3.89592	9.78263e-05	0.00389802	B double prime 1, subunit of RNA polymerase III transcription initiation factor IIIB
EFCAB3	3.74865	27.808	2.67785	0.687581	3.8946	9.83599e-05	0.00390907	EF-hand calcium binding domain 3
ITPKC	32.2248	101.88	1.39373	0.357904	3.89416	9.85407e-05	0.00390907	inositol-trisphosphate 3-kinase C
MAML3	13.634	708.683	-1.25543	0.322448	-3.89345	9.88299e-05	0.00391187	mastermind like transcriptional coactivator 3
TTC7A	17.2238	339.97	0.909811	0.23373	3.89257	9.91892e-05	0.00391742	tetratricopeptide repeat domain 7A
DNAH5	3.64625	119.899	-1.33026	0.341986	-3.88981	0.000100325	0.00395146	dynein axonemal heavy chain 5
DEAF1	46.8854	316.328	1.00346	0.258026	3.889	0.00010066	0.00395146	DEAF1 transcription factor
CHPT1	91.4724	345.204	0.930827	0.239364	3.88876	0.000100759	0.00395146	choline phosphotransferase 1
ITGA7	85.9569	311.915	1.326	0.34102	3.88833	0.000100934	0.00395146	integrin subunit alpha 7
ZC3H13	40.5568	435.16	-0.677394	0.174244	-3.88761	0.000101236	0.00395463	zinc finger CCCH-type containing 13
LINC00880	52.762	238.914	-2.98789	0.769024	-3.88531	0.000102201	0.00398362	long intergenic non-protein coding RNA 880
SLC15A2	116.332	681.569	1.07461	0.276716	3.88345	0.000102987	0.00400551	solute carrier family 15 member 2
HLA-B	84.3448	42.2818	2.90334	0.748879	3.87692	0.000105787	0.00410551	major histocompatibility complex, class I, B
RTN4R	14.5341	48.7089	-2.29818	0.593149	-3.87454	0.000106827	0.00413688	reticulon 4 receptor
RASSF3	20.7626	209.718	-1.69834	0.438468	-3.87335	0.000107348	0.00414809	Ras association domain family member 3
CACNA1C	26.2666	2149.57	1.02958	0.265919	3.87178	0.000108043	0.00416596	calcium voltage-gated channel subunit alpha1 C
FOSL2	23.9149	97.3438	3.93405	1.01675	3.86926	0.000109168	0.0041965	FOS like 2, AP-1 transcription factor subunit
CTD-2297D10.2	3.75738	4.41489	-5.53114	1.42962	-3.86895	0.000109305	0.0041965	uncharacterized LOC101929176
CCNB1IP1	80.6885	265.507	1.66666	0.430931	3.86757	0.000109924	0.00420464	cyclin B1 interacting protein 1
FAS	13.681	48.8186	2.20154	0.56925	3.86743	0.000109987	0.00420464	Fas cell surface death receptor
FANK1	13.3324	215.781	1.44591	0.374212	3.86389	0.000111595	0.00425704	fibronectin type III and ankyrin repeat domains 1
TMX2-CTNND1	4.68789	61.1713	1.16901	0.302908	3.85929	0.000113717	0.00432876	TMX2-CTNND1 readthrough (NMD candidate)
KCNMB4	13.069	123.425	1.77478	0.460052	3.85777	0.000114426	0.00433827	potassium calcium-activated channel subfamily M regulatory beta subunit 4
GSTP1	65.4369	25.7772	1.59817	0.414313	3.8574	0.0001146	0.00433827	glutathione S-transferase pi 1
CBFA2T2	64.8817	1265.65	0.461236	0.119578	3.8572	0.000114695	0.00433827	CBFA2/RUNX1 partner transcriptional co-repressor 2
SIAH1	62.7149	190.295	0.823794	0.213612	3.8565	0.000115024	0.00434154	siah E3 ubiquitin protein ligase 1
MURC	12.0888	14.7056	2.15197	0.558299	3.8545	0.000115966	0.00436123	caveolae associated protein 4
CACNG1	5.18918	7.64139	-3.24323	0.841446	-3.85436	0.000116033	0.00436123	calcium voltage-gated channel auxiliary subunit gamma 1
BSN	18.9272	267.433	-1.13333	0.294084	-3.85378	0.000116308	0.00436242	bassoon presynaptic cytomatrix protein
CDR1	6779.44	1043.75	-1.97002	0.511594	-3.85074	0.000117759	0.00440659	cerebellar degeneration related protein 1
AHCYL1	723.191	3439.54	0.82015	0.21301	3.85029	0.000117979	0.00440659	adenosylhomocysteinase like 1
HELB	8.7633	56.7521	3.14405	0.816855	3.84897	0.000118618	0.00441719	DNA helicase B
C1R	25.8593	51.8424	2.59434	0.674085	3.84868	0.000118756	0.00441719	complement C1r
LINC01088	61.3901	2725.84	2.91888	0.760068	3.84029	0.00012289	0.00456146	long intergenic non-protein coding RNA 1088
NUP210L	29.9379	702.757	1.74593	0.454841	3.83854	0.000123766	0.00458447	nucleoporin 210 like
PRKAR2B	11.04	187.45	1.90822	0.49758	3.835	0.000125562	0.0046414	protein kinase cAMP-dependent type II regulatory subunit beta
LINC00919	2.05127	0.665568	17.3567	4.52657	3.8344	0.000125874		long intergenic non-protein coding RNA 919
SDK1	10.2268	1175.56	-1.08346	0.282779	-3.83147	0.000127379	0.00469884	sidekick cell adhesion molecule 1
HIST1H3B	7.06183	0.688498	17.4112	4.54431	3.83144	0.000127398		H3 clustered histone 2
TLCD2	11.5514	12.0277	2.26197	0.590757	3.82893	0.000128704	0.00473794	TLC domain containing 2
LINC01057	46.3063	1014.33	1.75892	0.459621	3.82689	0.000129774	0.00475959	SLC44A3 antisense RNA 1
TMEM255B	4.66674	33.7324	2.01627	0.526888	3.82675	0.000129846	0.00475959	transmembrane protein 255B
ZP2	1.53314	3.61449	-5.06766	1.32443	-3.82629	0.00013009	0.00475959	zona pellucida glycoprotein 2
LINC00265	11.8652	84.0945	-1.60365	0.419447	-3.82326	0.000131701	0.00480408	long intergenic non-protein coding RNA 265
IL6R	21.4537	183.302	1.6464	0.430657	3.82299	0.000131843	0.00480408	interleukin 6 receptor
RBM11	15.0777	21.7902	2.39945	0.627928	3.82121	0.000132796	0.00482001	RNA binding motif protein 11
APOL6	46.3408	139.363	2.162	0.565953	3.82011	0.000133395	0.00482001	apolipoprotein L6
OSBPL11	60.2256	496.158	1.64219	0.429887	3.82006	0.00013342	0.00482001	oxysterol binding protein like 11
CDH10	149.208	2661.38	-0.860798	0.225356	-3.81973	0.000133599	0.00482001	cadherin 10
GPX3	51.5918	64.0816	2.43505	0.637503	3.81968	0.000133627	0.00482001	glutathione peroxidase 3
WDR1	28.8172	171.258	1.33415	0.349458	3.81776	0.000134667	0.00484104	WD repeat domain 1
GPR157	3.52567	11.0366	2.21188	0.57939	3.81761	0.000134751	0.00484104	G protein-coupled receptor 157
BANK1	3.20284	120.073	-1.33426	0.349576	-3.81679	0.0001352	0.00484743	B cell scaffold protein with ankyrin repeats 1
NTN4	3.02305	52.2945	-2.00599	0.526082	-3.81306	0.000137254	0.00491122	netrin 4
MYC	7.57584	6.72776	4.50594	1.18267	3.80997	0.000138984	0.00496319	MYC proto-oncogene, bHLH transcription factor
RN7SL1	3458.19	178.299	2.7739	0.728648	3.80691	0.000140713	0.00501493	RNA component of signal recognition particle 7SL1
CCDC85A	11.8688	332.886	1.42119	0.373565	3.80441	0.000142144	0.00505587	coiled-coil domain containing 85A
GAL3ST1	8.50093	23.1455	2.42418	0.637518	3.80252	0.000143231	0.00508441	galactose-3-O-sulfotransferase 1
HIF3A	855.777	4851.43	1.46993	0.387277	3.79556	0.00014731	0.00521885	hypoxia inducible factor 3 subunit alpha
SYNM	133.647	549.677	1.33836	0.352672	3.79492	0.00014769	0.00522198	synemin
GAD2	4.54205	49.3971	-3.05945	0.806673	-3.79268	0.000149032	0.00525905	glutamate decarboxylase 2
SLC7A11	221.825	2223.52	1.39143	0.367119	3.79014	0.000150564	0.00529851	solute carrier family 7 member 11
IRS2	118.796	503.136	1.1154	0.294332	3.7896	0.000150892	0.00529851	insulin receptor substrate 2
UBE2Q2P2	26.0875	448.417	1.12473	0.296813	3.78935	0.000151039	0.00529851	ubiquitin conjugating enzyme E2 Q2 pseudogene 2
PAK7	3.85343	157.32	-2.05516	0.54257	-3.78782	0.000151976	0.00532095	p21 (RAC1) activated kinase 5
SMYD1	1.32157	9.69237	3.90811	1.03197	3.78704	0.000152451	0.00532715	SET and MYND domain containing 1
FMN2	222.715	10368.9	0.653885	0.172694	3.78638	0.000152859	0.00533101	formin 2
GABBR2	3.68388	199.027	-2.14875	0.567593	-3.78572	0.000153264	0.00533471	gamma-aminobutyric acid type B receptor subunit 2
ETV6	38.3343	1283.49	1.50843	0.398732	3.78306	0.00015491	0.00538024	ETS variant transcription factor 6
LINC00671	5.66382	15.259	-2.81514	0.744227	-3.78264	0.000155173	0.00538024	long intergenic non-protein coding RNA 671
LOC101929268	1.22915	26.1005	3.28466	0.86862	3.78147	0.000155907	0.00539521	uncharacterized LOC101929268
ARL9	5.49841	13.4819	2.31505	0.612348	3.78062	0.00015644	0.00540039	ADP ribosylation factor like GTPase 9
ABCC3	2.45195	21.02	2.96294	0.783792	3.78027	0.00015666	0.00540039	ATP binding cassette subfamily C member 3
MT1X	491.451	112.314	3.23283	0.85554	3.7787	0.000157648	0.005424	metallothionein 1X
KIF1B	205.802	4215.7	0.557106	0.147485	3.77738	0.000158489	0.00544247	kinesin family member 1B
LRRC61	5.97783	12.3256	2.77016	0.734161	3.77323	0.000161148	0.00551479	leucine rich repeat containing 61
TPST1	69.1615	1673.22	2.65114	0.702636	3.77313	0.000161211	0.00551479	tyrosylprotein sulfotransferase 1
ALDH1A1	238.587	1382.8	-1.32011	0.350299	-3.76852	0.000164215	0.00560682	aldehyde dehydrogenase 1 family member A1
KLC4	44.6707	85.4761	0.950933	0.252429	3.76712	0.000165141	0.00562768	kinesin light chain 4
SFTPD	16.2063	25.6786	2.87211	0.762932	3.76457	0.000166838	0.00567464	surfactant protein D
DKK3	114.468	654.073	0.751395	0.199622	3.7641	0.000167153	0.00567464	dickkopf WNT signaling pathway inhibitor 3
KIF9-AS1	94.3472	919.942	0.749155	0.199261	3.75966	0.000170144	0.00576204	KIF9 antisense RNA 1
LINC01515	3.37958	87.9603	2.25826	0.600708	3.75933	0.000170372	0.00576204	long intergenic non-protein coding RNA 1515
LOC101926941	24.8788	394.929	-1.96717	0.523401	-3.75844	0.000170979	0.00577167	SPRY4 antisense RNA 1
TUBD1	29.6736	128.372	1.0301	0.274124	3.75778	0.000171427	0.00577589	tubulin delta 1
DEGS2	4.29438	7.53387	2.4841	0.662037	3.75221	0.000175283	0.00589473	delta 4-desaturase, sphingolipid 2
EPS8L2	16.9514	55.3811	1.97256	0.525813	3.75145	0.000175814	0.00590147	EPS8 like 2
FOXO3	106.152	1621.97	0.71741	0.191351	3.74919	0.00017741	0.00594389	forkhead box O3
TXNIP	467.145	239.754	2.1638	0.577293	3.74819	0.000178117	0.00595645	thioredoxin interacting protein
SMURF2	51.2523	698.733	-0.611416	0.163205	-3.7463	0.000179461	0.00599019	SMAD specific E3 ubiquitin protein ligase 2
SH3RF1	59.4494	1215.01	-0.800862	0.213879	-3.74447	0.000180776	0.00602284	SH3 domain containing ring finger 1
TFDP2	38.7974	961.647	0.645101	0.172391	3.74207	0.000182508	0.00606924	transcription factor Dp-2
C9orf85	40.3749	285.413	-0.87835	0.235064	-3.73664	0.000186498	0.00619043	chromosome 9 open reading frame 85
BMPR1A	56.3824	1204.7	0.895265	0.239696	3.73499	0.00018772	0.00621946	bone morphogenetic protein receptor type 1A
MGAT5B	48.76	460.384	-1.10559	0.296113	-3.73367	0.000188711	0.00624073	alpha-1,6-mannosylglycoprotein 6-beta-N-acetylglucosaminyltransferase B
LPAR3	3.33907	37.38	3.22008	0.86282	3.73204	0.000189935	0.00626961	lysophosphatidic acid receptor 3
HRH2	1.8438	7.54007	3.2575	0.873266	3.73025	0.000191292	0.00630279	histamine receptor H2
TOB2	311.569	562.352	1.08185	0.29019	3.7281	0.000192932	0.00634513	transducer of ERBB2, 2
GRIA2	97.4685	1565.97	-1.1188	0.300248	-3.72624	0.000194358	0.0063803	glutamate ionotropic receptor AMPA type subunit 2
LINC00672	5.75979	2.96686	-4.51264	1.21183	-3.72381	0.000196236	0.00643014	long intergenic non-protein coding RNA 672
PALM	68.8121	357.111	1.09974	0.2954	3.72289	0.000196957	0.00643425	paralemmin
KDM7A	32.3907	360.935	0.741856	0.199277	3.72273	0.00019708	0.00643425	lysine demethylase 7A
EPS15L1	81.4485	1162.55	0.775118	0.208316	3.72088	0.000198529	0.00646041	epidermal growth factor receptor pathway substrate 15 like 1
RIMS1	8.87221	613.594	-1.66054	0.446286	-3.72079	0.000198604	0.00646041	regulating synaptic membrane exocytosis 1
OGFRL1	276.617	452.216	0.904245	0.243122	3.7193	0.000199774	0.00648668	opioid growth factor receptor like 1
POLDIP3	55.892	223.172	0.761773	0.204976	3.7164	0.000202084	0.0065498	DNA polymerase delta interacting protein 3
CALCOCO2	91.3984	394.654	0.865206	0.233218	3.70986	0.000207376	0.00670916	calcium binding and coiled-coil domain 2
CETP	5.78423	18.4332	3.42593	0.923599	3.70932	0.000207813	0.00671117	cholesteryl ester transfer protein
APOL1	5.25043	14.2035	4.44923	1.20008	3.70744	0.000209361	0.00674897	apolipoprotein L1
UBE2R2	60.3201	792.567	0.654067	0.176469	3.7064	0.000210223	0.00676457	ubiquitin conjugating enzyme E2 R2
THRA	106.94	423.808	0.751109	0.202726	3.70504	0.000211357	0.00678885	thyroid hormone receptor alpha
ANGPT1	81.9004	2458.8	0.879726	0.237587	3.70275	0.000213276	0.0068382	angiopoietin 1
MAOA	23.0437	253.414	1.13765	0.307528	3.69933	0.000216173	0.00691869	monoamine oxidase A
ITM2C	60.7002	124.484	1.77145	0.479226	3.69648	0.00021861	0.00698418	integral membrane protein 2C
RHCE	2.66831	19.7141	1.52573	0.412898	3.69517	0.000219739	0.00700774	Rh blood group CcEe antigens
STARD7	47.8591	141.636	0.908182	0.245896	3.69336	0.000221313	0.00704538	StAR related lipid transfer domain containing 7
TNFAIP8L3	7.08277	42.0773	-1.73032	0.468906	-3.69012	0.000224146	0.00712291	TNF alpha induced protein 8 like 3
SLC47A2	9.95496	53.2588	1.73035	0.469197	3.68791	0.000226107	0.00717248	solute carrier family 47 member 2
HDAC7	31.7434	162.839	1.20492	0.326958	3.68524	0.000228484	0.00723138	histone deacetylase 7
CDIP1	84.8424	297.496	1.03529	0.280953	3.68491	0.000228782	0.00723138	cell death inducing p53 target 1
CACNG5	21.2774	17.3779	-3.79091	1.02889	-3.68447	0.000229176	0.00723138	calcium voltage-gated channel auxiliary subunit gamma 5
CTSD	63.295	98.7123	1.70848	0.463924	3.68267	0.000230804	0.00726094	cathepsin D
ZNF789	70.369	132.074	1.05812	0.287335	3.68254	0.000230925	0.00726094	zinc finger protein 789
MAT2A	404.364	303.389	1.51418	0.411291	3.68154	0.000231831	0.00727665	methionine adenosyltransferase 2A
IL1R2	2.32217	14.1765	4.34774	1.18186	3.67874	0.000234388	0.00734401	interleukin 1 receptor type 2
LARP4	45.2887	450.989	0.843154	0.229271	3.67754	0.000235495	0.0073658	La ribonucleoprotein 4
SUFU	24.9584	403.304	0.733813	0.199644	3.6756	0.000237293	0.00740909	SUFU negative regulator of hedgehog signaling
TRAK1	126.057	2052.55	0.625398	0.170179	3.67494	0.000237908	0.00741535	trafficking kinesin protein 1
LOC101927908	5.70179	2.33732	6.91756	1.88274	3.67419	0.000238608		uncharacterized LOC101927908
NLRC5	14.427	127.723	1.54168	0.419688	3.67339	0.000239356	0.00744751	NLR family CARD domain containing 5
EBF1	45.9254	2274.48	1.66484	0.453352	3.67228	0.000240397	0.00745455	EBF transcription factor 1
PCYOX1	26.7469	79.6513	0.987934	0.269026	3.67226	0.000240416	0.00745455	prenylcysteine oxidase 1
ELOVL2	168.557	1198.64	-1.08531	0.296019	-3.66634	0.000246043	0.00761585	ELOVL fatty acid elongase 2
SMTN	453.067	1219.94	-1.53854	0.419734	-3.6655	0.000246852	0.00762769	smoothelin
HTRA4	1.94285	4.4599	3.86564	1.05493	3.66437	0.000247952	0.00762865	HtrA serine peptidase 4
C8orf87	4.63326	21.3855	2.33709	0.637867	3.6639	0.000248399	0.00762865	chromosome 8 putative open reading frame 87
FNBP1	207.348	3986.07	0.59177	0.161515	3.66387	0.000248432	0.00762865	formin binding protein 1
SRSF12	38.6917	124.934	1.81886	0.496453	3.66371	0.000248589	0.00762865	serine and arginine rich splicing factor 12
UNC80	30.1772	775.667	-1.32689	0.362559	-3.65978	0.000252433	0.00773335	unc-80 homolog, NALCN channel complex subunit
CA10	4.97552	346.788	-2.55396	0.69803	-3.6588	0.000253396	0.0077496	carbonic anhydrase 10
EIF4EBP2	140.527	429.888	1.15006	0.31443	3.65759	0.000254603	0.00776658	eukaryotic translation initiation factor 4E binding protein 2
SRXN1	18.3809	20.1478	2.65387	0.725701	3.65697	0.000255211	0.00776658	sulfiredoxin 1
NLGN4Y	34.6157	1360.54	-1.16025	0.317274	-3.65693	0.000255254	0.00776658	neuroligin 4 Y-linked
SLC3A2	63.466	288.906	1.24756	0.34152	3.65296	0.00025923	0.00787418	solute carrier family 3 member 2
FAM78B	11.6412	150.233	-1.50389	0.411793	-3.65204	0.000260166	0.0078892	family with sequence similarity 78 member B
TMTC1	11.4067	451.786	1.32153	0.362437	3.64625	0.000266099	0.00805308	transmembrane O-mannosyltransferase targeting cadherins 1
EXOC6	12.4663	340.121	-0.725377	0.198958	-3.64589	0.00026647	0.00805308	exocyst complex component 6
LOC643542	1.96851	108.951	-0.929673	0.255099	-3.64436	0.000268054	0.00808729	uncharacterized LOC643542
SRSF11	150.362	795.563	-0.908196	0.249295	-3.64306	0.000269418	0.00811475	serine and arginine rich splicing factor 11
PRPS1	42.3791	111.621	2.46185	0.676361	3.63985	0.000272797	0.00820271	phosphoribosyl pyrophosphate synthetase 1
TGFB1	21.9247	70.7609	1.17939	0.324372	3.63592	0.000276987	0.00830851	transforming growth factor beta 1
RHOU	13.8409	184.93	1.13246	0.311485	3.63568	0.000277244	0.00830851	ras homolog family member U
LOC100506023	40.0796	1166.35	1.10537	0.304136	3.63446	0.00027856	0.00833396	uncharacterized LOC100506023
PRUNE	26.6023	92.875	0.91219	0.25104	3.63365	0.000279439	0.0083463	prune exopolyphosphatase 1
LEKR1	20.5624	510.83	-2.3411	0.644541	-3.6322	0.000281013	0.00837934	leucine, glutamate and lysine rich 1
PARVB	9.59026	190.429	-1.44258	0.397377	-3.63025	0.000283144	0.00842884	parvin beta
MTM1	45.0118	569.525	0.82442	0.227157	3.62929	0.000284199	0.00844619	myotubularin 1
CLEC1B	1.29788	1.32237	10.8304	2.98501	3.62826	0.00028534		C-type lectin domain family 1 member B
FRRS1L	72.8626	236.107	-1.70934	0.471434	-3.62582	0.000288043	0.00854623	ferric chelate reductase 1 like
HAGH	14.9886	34.2803	1.16242	0.320688	3.62478	0.000289208	0.0085666	hydroxyacylglutathione hydrolase
LINC01497	4.95117	13.1581	-4.17638	1.1525	-3.62376	0.00029035	0.00858621	long intergenic non-protein coding RNA 1497
NUS1	48.5967	192.981	-0.905453	0.249957	-3.62244	0.000291843	0.0086161	NUS1 dehydrodolichyl diphosphate synthase subunit
TGFB3	26.1733	79.6355	1.05145	0.290674	3.61729	0.000297703	0.00877462	transforming growth factor beta 3
ZDHHC13	9.61394	73.546	1.33449	0.369009	3.61641	0.000298714	0.00878001	zinc finger DHHC-type palmitoyltransferase 13
SESN1	86.3566	1137.15	0.839346	0.232102	3.61628	0.000298867	0.00878001	sestrin 1
C16orf72	138.364	479	0.70594	0.195262	3.61535	0.000299942	0.00878107	chromosome 16 open reading frame 72
METTL7A	500.017	489.015	0.924356	0.255692	3.61511	0.000300216	0.00878107	methyltransferase like 7A
ZNF33B	13.7026	102.013	-1.5142	0.418868	-3.61498	0.000300375	0.00878107	zinc finger protein 33B
UBL3	68.4006	725.098	0.576408	0.159507	3.61368	0.000301879	0.00881063	ubiquitin like 3
SPATA6	91.7601	1829.42	-1.05277	0.291724	-3.60878	0.000307644	0.00895851	spermatogenesis associated 6
PKM	87.3218	361.721	0.727371	0.201601	3.60797	0.0003086	0.00895851	pyruvate kinase M1/2
RPPH1	6032.75	322.525	2.22377	0.616387	3.60775	0.00030886	0.00895851	ribonuclease P RNA component H1
SEZ6L	10.5107	283.677	-2.13841	0.592738	-3.60768	0.000308949	0.00895851	seizure related 6 homolog like
STK39	10.2996	364.151	-1.15019	0.318875	-3.60701	0.00030974	0.00896692	serine/threonine kinase 39
DPY19L1P2	60.0547	105.501	1.11313	0.308824	3.60441	0.000312862	0.00904267	DPY19L1 pseudogene 2
LINC00595	43.0727	64.3468	2.31315	0.642227	3.60176	0.00031607	0.00912066	long intergenic non-protein coding RNA 595
C8orf89	5.07494	10.1696	-2.41967	0.672024	-3.60056	0.000317527	0.00914795	chromosome 8 open reading frame 89
LYPD6	24.8044	433.524	1.16782	0.324525	3.59853	0.000320019	0.00920493	LY6/PLAUR domain containing 6
FOXO1	70.994	986.93	0.721923	0.200644	3.59803	0.000320638	0.00920793	forkhead box O1
PCNX2	24.0262	868.594	-0.996104	0.276931	-3.59694	0.000321985	0.00923178	pecanex 2
RN7SL2	15671	823.874	2.54107	0.706817	3.59509	0.000324273	0.00927597	RNA component of signal recognition particle 7SL2
LINC01232	7.47615	10.3168	-2.41052	0.670547	-3.59486	0.000324563	0.00927597	long intergenic non-protein coding RNA 1232
SLC7A2	52.1846	481.709	1.58727	0.441784	3.59286	0.000327064	0.00933253	solute carrier family 7 member 2
FAM102B	14.7741	137.586	-0.771353	0.214763	-3.59165	0.000328595	0.0093613	family with sequence similarity 102 member B
CIT	18.4644	410.179	-1.17271	0.326634	-3.5903	0.000330301	0.00939066	citron rho-interacting serine/threonine kinase
STXBP5-AS1	4.11188	198.679	1.40492	0.391344	3.58997	0.00033071	0.00939066	STXBP5 antisense RNA 1
LOC389831	43.0499	216.964	-1.33765	0.372647	-3.58959	0.0003312	0.00939066	uncharacterized LOC389831
WDR49	152.979	3135.79	0.904463	0.252114	3.58752	0.000333835	0.0094443	WD repeat domain 49
NGEF	3.46668	67.6244	1.78049	0.496335	3.58728	0.000334148	0.0094443	neuronal guanine nucleotide exchange factor
LOC101928944	39.6137	55.4505	2.34507	0.653804	3.5868	0.000334756	0.00944657	long intergenic non-protein coding RNA 2720
GBP1	46.2435	77.202	1.84894	0.51555	3.58635	0.000335341	0.00944817	guanylate binding protein 1
PLS3	24.9761	294.623	0.972905	0.271382	3.58501	0.000337072	0.00946435	plastin 3
LINC00548	6.52294	22.9228	2.11361	0.589589	3.58489	0.000337224	0.00946435	long intergenic non-protein coding RNA 548
LINC00963	99.6202	331.349	1.01289	0.282571	3.58453	0.000337679	0.00946435	long intergenic non-protein coding RNA 963
SPAG4	12.046	8.55286	3.01842	0.842217	3.58389	0.000338511	0.00946435	sperm associated antigen 4
PPP1CC	79.0881	227.92	0.764344	0.213274	3.58385	0.000338561	0.00946435	protein phosphatase 1 catalytic subunit gamma
MRVI1	110.022	1713.11	1.30448	0.36408	3.58294	0.000339752	0.00948284	inositol 1,4,5-triphosphate receptor associated 1
ACOT11	103.297	1097.54	0.768189	0.214512	3.58111	0.000342144	0.00953473	acyl-CoA thioesterase 11
SPRED1	128.519	1514.7	-0.87716	0.245452	-3.57365	0.000352039	0.00978123	sprouty related EVH1 domain containing 1
MYRIP	22.7562	1264.6	1.00886	0.282307	3.57362	0.000352083	0.00978123	myosin VIIA and Rab interacting protein
LOC200772	2.65484	4.48497	3.9713	1.11171	3.57225	0.000353932	0.00981737	up-regulated in colorectal cancer liver metastasis
DOCK6	10.7432	82.4001	-1.19753	0.335385	-3.57061	0.000356154	0.00986021	dedicator of cytokinesis 6
PDGFC	21.1351	510.514	-0.807871	0.226276	-3.5703	0.000356579	0.00986021	platelet derived growth factor C
TF	37.3056	155.448	1.50902	0.422769	3.56937	0.000357847	0.00988001	transferrin
KCNIP4	8.9569	1397.95	-1.96979	0.552654	-3.56423	0.000364919	0.0100597	potassium voltage-gated channel interacting protein 4
SYT1	5.71408	440.105	-2.05093	0.575586	-3.5632	0.000366357	0.0100838	synaptotagmin 1
CSF1	83.1825	249.707	1.86729	0.524134	3.56262	0.000367166	0.0100873	colony stimulating factor 1
SPPL2A	39.1021	290.003	0.73188	0.205451	3.56231	0.000367611	0.0100873	signal peptide peptidase like 2A
ISG15	70.018	10.8001	5.21482	1.46447	3.5609	0.000369588	0.010126	ISG15 ubiquitin like modifier
SERPINI1	34.2408	359.694	-0.821326	0.230724	-3.55977	0.00037118	0.0101541	serpin family I member 1
ADCY9	43.3316	860.461	0.922088	0.259075	3.55916	0.000372046	0.0101622	adenylate cyclase 9
CLIC4	45.6109	642.758	1.70479	0.479168	3.55781	0.000373961	0.010199	chloride intracellular channel 4
NRROS	6.3478	17.6087	2.38932	0.671731	3.55696	0.000375172	0.0102164	negative regulator of reactive oxygen species
FRMD1	2.82145	8.34648	-3.73876	1.05176	-3.55477	0.000378315	0.0102584	FERM domain containing 1
CD109	12.4138	213.402	1.5343	0.431641	3.55458	0.000378583	0.0102584	CD109 molecule
STMND1	3.7993	11.8993	-3.46461	0.974691	-3.55457	0.000378593	0.0102584	stathmin domain containing 1
GAN	135.755	1060.67	0.628915	0.176945	3.55429	0.000379004	0.0102584	gigaxonin
AKR1B15	12.1006	52.1525	2.18308	0.614391	3.55324	0.000380518	0.0102838	aldo-keto reductase family 1 member B15
TENM1	24.6493	1665.7	-1.13598	0.319895	-3.5511	0.000383627	0.0103522	teneurin transmembrane protein 1
CLMN	14.863	241.152	-1.33897	0.377439	-3.54751	0.000388886	0.0104603	calmin
RNF220	40.2447	1136.17	-1.59571	0.449832	-3.54736	0.000389118	0.0104603	ring finger protein 220
SLC35A1	52.6679	236.087	-0.838353	0.236344	-3.54717	0.000389388	0.0104603	solute carrier family 35 member A1
RNF152	10.4948	104.038	-1.82087	0.513488	-3.54608	0.000391004	0.0104879	ring finger protein 152
LOC101927604	5.2059	3.5107	4.87856	1.3764	3.54443	0.000393465	0.0105382	uncharacterized LOC101927604
CDYL	20.0378	628.81	0.716431	0.202185	3.54345	0.000394932	0.0105616	chromodomain Y like
PIM1	44.0088	33.1198	2.24189	0.633182	3.54067	0.000399117	0.0106576	Pim-1 proto-oncogene, serine/threonine kinase
C14orf159	87.0123	1187.19	0.721116	0.203744	3.53932	0.000401153	0.0106908	D-glutamate cyclase
BDH1	38.202	273.825	-1.12385	0.31759	-3.53869	0.000402116	0.0106908	3-hydroxybutyrate dehydrogenase 1
GABRB3	15.1236	414.143	-0.953088	0.269335	-3.53867	0.000402154	0.0106908	gamma-aminobutyric acid type A receptor subunit beta3
PTN	305.082	3991.14	-1.01524	0.286961	-3.5379	0.000403324	0.010706	pleiotrophin
PRPF38B	91.0301	97.6955	-0.931188	0.263332	-3.53617	0.000405967	0.0107602	pre-mRNA processing factor 38B
NPAS2	79.7159	1896.87	1.22663	0.34732	3.53169	0.000412915	0.0109282	neuronal PAS domain protein 2
UHRF2	29.4744	329.393	-0.649781	0.184048	-3.5305	0.000414779	0.0109613	ubiquitin like with PHD and ring finger domains 2
GCGR	0.354999	0.533596	14.3115	4.05425	3.53001	0.000415547		glucagon receptor
AGT	139.413	219.652	1.81158	0.5133	3.52928	0.000416689	0.0109956	angiotensinogen
TRO	45.9722	58.2529	-1.32029	0.374154	-3.52874	0.000417537	0.0110017	trophinin
SNX29	18.1561	1343.48	0.674435	0.191222	3.52698	0.000420327	0.0110589	sorting nexin 29
TANC1	29.3437	1052.13	1.32497	0.375815	3.52559	0.000422548	0.0110873	tetratricopeptide repeat, ankyrin repeat and coiled-coil containing 1
PDK3	16.4628	176.125	0.883968	0.250734	3.52552	0.000422647	0.0110873	pyruvate dehydrogenase kinase 3
ARHGAP31	198.383	2823.04	-0.890674	0.252726	-3.52427	0.000424657	0.0111238	Rho GTPase activating protein 31
CHMP7	27.785	59.9237	-0.84102	0.238683	-3.52358	0.000425758	0.0111363	charged multivesicular body protein 7
CD1A	0.252015	0.444358	16.0003	4.54289	3.52204	0.000428232		CD1a molecule
PLCL2	15.162	367.357	-1.04659	0.297234	-3.52109	0.000429778	0.011225	phospholipase C like 2
SLC44A5	5.15807	259.912	-1.24499	0.353774	-3.51917	0.000432893	0.0112776	solute carrier family 44 member 5
TCP11L2	77.3358	411.13	0.965494	0.27436	3.51908	0.000433052	0.0112776	t-complex 11 like 2
LINC00032	24.7978	110.951	1.10657	0.314905	3.51398	0.000441445	0.011469	long intergenic non-protein coding RNA 32
ABCB9	17.8513	103.517	1.34727	0.383427	3.51377	0.000441793	0.011469	ATP binding cassette subfamily B member 9
TAS2R10	67.763	9.32911	-3.92002	1.11585	-3.51302	0.000443043	0.011469	taste 2 receptor member 10
HLA-A	2.37656	46.0296	1.42001	0.404221	3.51296	0.000443136	0.011469	major histocompatibility complex, class I, A
MTNR1B	17.1429	28.0421	3.07935	0.876637	3.51268	0.000443606	0.011469	melatonin receptor 1B
MDK	79.8869	28.1935	-2.51681	0.716637	-3.51197	0.0004448	0.0114833	midkine
GRN	15.714	16.371	1.96221	0.558789	3.51153	0.000445527	0.0114855	granulin precursor
NT5C2	114.43	1449.98	0.576434	0.164243	3.50965	0.000448695	0.0115505	5'-nucleotidase, cytosolic II
IMPA2	4.82636	27.9313	-2.40336	0.684985	-3.50863	0.000450422	0.0115783	inositol monophosphatase 2
SULT1C2	8.29197	22.7405	3.54656	1.01104	3.50784	0.000451758	0.011596	sulfotransferase family 1C member 2
CCDC141	3.39181	101.244	1.89528	0.540537	3.5063	0.000454389	0.0116468	coiled-coil domain containing 141
ATP2C2	3.87974	44.3239	-1.70829	0.487377	-3.50508	0.000456479	0.0116836	ATPase secretory pathway Ca2+ transporting 2
KLF7	68.2297	796.224	0.802772	0.229056	3.50469	0.000457136	0.0116837	Kruppel like factor 7
KCNJ16	127.616	853.009	-1.27222	0.363145	-3.50333	0.000459483	0.011727	potassium inwardly rectifying channel subfamily J member 16
OLFM3	3.27358	78.4078	-2.28985	0.655037	-3.49576	0.000472714	0.0120475	olfactomedin 3
FEM1C	68.1882	220.06	1.34106	0.383722	3.49488	0.000474269	0.0120699	fem-1 homolog C
OSGIN2	66.4485	204.962	1.16155	0.332433	3.49409	0.000475689	0.0120888	oxidative stress induced growth inhibitor family member 2
SLC24A5	22.4805	53.636	-1.48048	0.423779	-3.49351	0.000476709	0.0120976	solute carrier family 24 member 5
GEM	19.0159	42.5284	2.76598	0.791952	3.49261	0.000478322	0.0121213	GTP binding protein overexpressed in skeletal muscle
ERC2	2.56013	336.394	-1.15984	0.332296	-3.49039	0.000482314	0.0121998	ELKS/RAB6-interacting/CAST family member 2
TGIF1	6.95489	42.6062	1.37456	0.393847	3.49008	0.000482883	0.0121998	TGFB induced factor homeobox 1
LINC00934	1.6736	4.69255	4.44137	1.27269	3.48975	0.000483464	0.0121998	long intergenic non-protein coding RNA 934
PTPRD	20.4125	5556.21	-0.544454	0.15605	-3.48897	0.00048488	0.0122183	protein tyrosine phosphatase receptor type D
NAA11	10.2713	11.0962	4.46926	1.28385	3.48115	0.000499261	0.0125328	N-alpha-acetyltransferase 11, NatA catalytic subunit
FAM217B	49.424	87.6773	0.930251	0.267278	3.48046	0.000500548	0.0125328	family with sequence similarity 217 member B
FMNL3	44.8036	392.293	1.04457	0.300132	3.48039	0.000500686	0.0125328	formin like 3
LOC285692	2.43295	87.7616	1.6136	0.463646	3.48025	0.000500942	0.0125328	long intergenic non-protein coding RNA 2112
ATP10B	145.283	4727.28	-0.826709	0.237547	-3.48019	0.000501063	0.0125328	ATPase phospholipid transporting 10B (putative)
IL17RD	20.3643	192.123	-0.939801	0.270064	-3.47992	0.000501563	0.0125328	interleukin 17 receptor D
FBXL7	54.4841	2901.31	0.785932	0.225916	3.47886	0.000503545	0.0125647	F-box and leucine rich repeat protein 7
BLOC1S2	34.4899	56.4843	-1.10093	0.316615	-3.4772	0.000506678	0.0126098	biogenesis of lysosomal organelles complex 1 subunit 2
GALNT15	18.084	148.561	2.06269	0.593218	3.47712	0.000506825	0.0126098	polypeptide N-acetylgalactosaminyltransferase 15
LOC100507461	28.9924	31.6133	-2.23387	0.642509	-3.47678	0.000507465	0.0126098	long intergenic non-protein coding RNA 2032
SERAC1	10.6792	75.9459	-0.880156	0.253374	-3.47374	0.000513253	0.0127359	serine active site containing 1
LOC100506860	226.437	232.024	1.03892	0.299144	3.47296	0.000514757	0.0127556	long intergenic non-protein coding RNA 513
LRAT	11.685	18.6402	3.16338	0.911921	3.46892	0.000522557	0.0129309	lecithin retinol acyltransferase
CSRP3	2.63778	11.8472	3.72981	1.07538	3.46836	0.00052364	0.0129398	cysteine and glycine rich protein 3
C12orf4	22.8038	132.805	-0.951952	0.274613	-3.46652	0.000527249	0.013011	chromosome 12 open reading frame 4
CDS2	51.2029	458.642	0.661247	0.190788	3.46588	0.000528507	0.0130241	CDP-diacylglycerol synthase 2
AKT2	150.644	973.122	-0.686696	0.198236	-3.46403	0.000532143	0.0130957	AKT serine/threonine kinase 2
MAFG	88.6446	121.934	1.70885	0.493581	3.46215	0.000535878	0.0131412	MAF bZIP transcription factor G
CPEB1-AS1	3.74155	22.766	2.24699	0.649118	3.4616	0.000536972	0.0131412	CPEB1 antisense RNA 1
F10	9.00818	31.344	1.36554	0.39449	3.46153	0.000537116	0.0131412	coagulation factor X
EFR3B	61.2359	884.016	0.834848	0.241186	3.46142	0.000537331	0.0131412	EFR3 homolog B
IL3RA	161	978.47	0.900475	0.260159	3.46125	0.000537667	0.0131412	interleukin 3 receptor subunit alpha
GRK4	39.2985	374.904	0.696045	0.201202	3.45944	0.000541299	0.013212	G protein-coupled receptor kinase 4
LOC105376360	1.14647	75.6592	1.99539	0.576962	3.45844	0.000543321	0.0132433	uncharacterized LOC105376360
MED24	43.6654	203.051	1.14781	0.332284	3.4543	0.000551732	0.01343	mediator complex subunit 24
SLC1A3	1649.05	14798.1	-1.19209	0.345155	-3.45379	0.000552773	0.013437	solute carrier family 1 member 3
CAMLG	33.9633	58.9922	0.951128	0.275443	3.45308	0.000554217	0.0134539	calcium modulating ligand
GPRIN1	5.31585	9.35364	-2.27245	0.658453	-3.45119	0.000558113	0.0135301	G protein regulated inducer of neurite outgrowth 1
ADGRV1	6.51983	473.953	-1.6629	0.481917	-3.45059	0.000559359	0.0135419	adhesion G protein-coupled receptor V1
LRRC34	20.7422	48.1148	1.38606	0.402245	3.44582	0.000569332	0.0137647	leucine rich repeat containing 34
NFE2L2	138.736	621.854	0.896305	0.260263	3.44384	0.000573513	0.0138471	nuclear factor, erythroid 2 like 2
CCDC178	1.52061	108.907	2.13654	0.620554	3.44296	0.000575386	0.0138621	coiled-coil domain containing 178
KCNN3	87.6605	1848.27	0.977064	0.283798	3.44282	0.000575682	0.0138621	potassium calcium-activated channel subfamily N member 3
CHI3L1	87.915	131.469	4.53636	1.318	3.44186	0.000577722	0.0138883	chitinase 3 like 1
HIPK3	70.2442	873.179	0.630704	0.18326	3.44158	0.000578323	0.0138883	homeodomain interacting protein kinase 3
KLHL29	42.2455	1562.99	-1.14255	0.332072	-3.44067	0.000580282	0.0139166	kelch like family member 29
ARMC4	6.30384	143.082	-1.35363	0.393473	-3.44022	0.000581241	0.013921	armadillo repeat containing 4
LOC101929058	4.42763	9.04697	3.98317	1.15877	3.43741	0.000587295	0.0140472	uncharacterized LOC101929058
TUBA1C	6.59925	40.4	1.60792	0.468389	3.43287	0.00059723	0.0142657	tubulin alpha 1c
MYD88	10.2381	5.30503	-2.7245	0.793838	-3.43206	0.00059902	0.0142894	MYD88 innate immune signal transduction adaptor
LINC01239	8.26284	173.358	-1.53334	0.447105	-3.42949	0.000604728	0.0144064	long intergenic non-protein coding RNA 1239
CEP85L	88.5296	2529.55	-0.507351	0.148111	-3.42548	0.000613714	0.0145718	centrosomal protein 85 like
CPEB1	19.4387	251.825	0.949416	0.277166	3.42544	0.0006138	0.0145718	cytoplasmic polyadenylation element binding protein 1
CMAHP	7.60707	51.4501	-1.25217	0.365565	-3.4253	0.000614116	0.0145718	cytidine monophospho-N-acetylneuraminic acid hydroxylase, pseudogene
LINC00326	0.54005	1.35888	9.20617	2.68791	3.42503	0.000614739		long intergenic non-protein coding RNA 326
PTPRR	3.7225	138.286	-2.04312	0.596903	-3.42287	0.000619635	0.0146833	protein tyrosine phosphatase receptor type R
PROX1-AS1	12.4178	244.266	-1.11451	0.325748	-3.42138	0.000623033	0.0147407	PROX1 antisense RNA 1
ADAMTSL1	49.5774	2462.47	-1.59976	0.467616	-3.42109	0.000623707	0.0147407	ADAMTS like 1
RBFOX3	5.9366	354.616	-2.39757	0.701068	-3.41988	0.000626491	0.014787	RNA binding fox-1 homolog 3
TJP2	157.787	2522.37	0.607197	0.177597	3.41897	0.000628595	0.0148171	tight junction protein 2
DIP2B	28.0693	860.375	0.660443	0.19322	3.41808	0.00063065	0.014846	disco interacting protein 2 homolog B
PROB1	6.13847	2.52249	6.51101	1.90699	3.41428	0.000639502		proline rich basic protein 1
NAA40	41.678	96.9289	1.07416	0.31464	3.41394	0.000640307	0.0150535	N-alpha-acetyltransferase 40, NatD catalytic subunit
BACE2	10.873	191.942	1.77762	0.520785	3.41335	0.000641698	0.0150664	beta-secretase 2
RBFOX1	5.45632	1267.39	-1.92508	0.565127	-3.40646	0.000658124	0.0154318	RNA binding fox-1 homolog 1
TDH	82.4427	278.905	0.937613	0.275454	3.40389	0.000664342	0.0155572	L-threonine dehydrogenase (pseudogene)
LZTS1-AS1	5.18634	9.75628	-3.6022	1.05878	-3.4022	0.000668451	0.0156148	LZTS1 antisense RNA 1
ZBED4	58.3677	262.38	0.742456	0.218242	3.40198	0.000668988	0.0156148	zinc finger BED-type containing 4
AKAP11	134.542	784.111	-0.670295	0.197041	-3.40181	0.000669419	0.0156148	A-kinase anchoring protein 11
RAPGEF3	108.134	333.695	1.65354	0.486495	3.39889	0.000676591	0.0157616	Rap guanine nucleotide exchange factor 3
NGLY1	28.3991	235.003	-0.833638	0.245366	-3.39753	0.000679976	0.0158198	N-glycanase 1
DNM3	15.5588	1077.69	-0.785476	0.231282	-3.39618	0.000683337	0.0158774	dynamin 3
SERPINI2	244.615	914.301	0.767097	0.225944	3.39508	0.00068609	0.0159207	serpin family I member 2
LOC101929710	8.42574	726.478	1.1289	0.332625	3.39391	0.000689028	0.0159681	uncharacterized LOC101929710
JAML	2.52772	11.1346	-2.9462	0.868322	-3.39298	0.000691362	0.0159813	junction adhesion molecule like
PLSCR2	1.66014	16.3586	2.75146	0.810978	3.39276	0.00069191	0.0159813	phospholipid scramblase 2
GYG1	130.863	539.882	-1.03484	0.305026	-3.39262	0.000692275	0.0159813	glycogenin 1
MPPED1	8.95403	102.266	-2.3138	0.682139	-3.39198	0.000693901	0.0159828	metallophosphoesterase domain containing 1
TOB1	122.535	87.3349	1.19289	0.351689	3.39189	0.000694127	0.0159828	transducer of ERBB2, 1
GRAMD2	26.7735	131.064	1.7849	0.52634	3.39115	0.000695988	0.016005	GRAM domain containing 2A
SNAP25	113.486	1155.62	-1.06818	0.315165	-3.38929	0.000700738	0.0160936	synaptosome associated protein 25
FLJ46066	22.3489	100.184	-1.60803	0.475026	-3.38515	0.000711386	0.0163172	long intergenic non-protein coding RNA 1994
ENKD1	43.318	19.1917	-1.63412	0.482788	-3.38475	0.000712433	0.0163203	enkurin domain containing 1
PDLIM4	44.3296	106.217	1.59558	0.471458	3.38435	0.000713479	0.0163233	PDZ and LIM domain 4
LOC101928241	1.10921	20.2704	2.28781	0.676146	3.3836	0.00071542	0.0163468	long intergenic non-protein coding RNA 1787
SLCO1A2	18.5948	287.473	2.37834	0.703111	3.38259	0.000718055	0.0163861	solute carrier organic anion transporter family member 1A2
EZR	37.2957	272.253	1.23341	0.364695	3.38204	0.000719502	0.0163982	ezrin
GYG2	56.118	394.629	1.44307	0.42695	3.37994	0.000725026	0.016488	glycogenin 2
METTL7B	8.06233	3.03993	5.0861	1.50483	3.37984	0.000725284	0.016488	methyltransferase like 7B
LOC101927815	12.1357	272.324	-1.64638	0.487219	-3.37913	0.00072716	0.0165097	uncharacterized LOC101927815
SMIM3	14.3374	31.3785	-1.29969	0.384773	-3.37781	0.000730653	0.0165679	small integral membrane protein 3
CDKL3	49.4485	432.415	0.420727	0.124595	3.37675	0.000733482	0.016611	cyclin dependent kinase like 3
SLC18B1	153.143	521.333	0.988914	0.29299	3.37525	0.000737487	0.0166806	solute carrier family 18 member B1
ATP8A1	10.5212	303.797	-1.03794	0.307614	-3.37417	0.000740373	0.0166849	ATPase phospholipid transporting 8A1
FAM212B	28.561	110.144	-1.65219	0.48967	-3.37408	0.000740618	0.0166849	inka box actin regulator 2
VWCE	7.949	40.0825	1.87223	0.554932	3.37381	0.000741365	0.0166849	von Willebrand factor C and EGF domains
KIF16B	31.3111	1089.78	-0.555632	0.164691	-3.37379	0.000741407	0.0166849	kinesin family member 16B
ARHGAP39	22.5659	471.304	1.34758	0.399555	3.3727	0.000744361	0.0167303	Rho GTPase activating protein 39
CDKN1C	7.35717	2.59504	4.21173	1.24897	3.37217	0.00074578	0.0167412	cyclin dependent kinase inhibitor 1C
LOC101928978	1.8828	97.6089	1.95777	0.580772	3.37098	0.000749006	0.0167762	uncharacterized LOC101928978
VSIG8	34.2451	32.771	1.85776	0.551117	3.37091	0.000749213	0.0167762	V-set and immunoglobulin domain containing 8
HMGB1	86.7108	1764.88	1.20256	0.35682	3.37022	0.000751092	0.0167972	high mobility group box 1
DHX40	17.4833	87.8374	-0.739229	0.219367	-3.36983	0.000752149	0.0167999	DEAH-box helicase 40
ZBTB16	125.167	2972.98	1.12332	0.333421	3.36906	0.000754239	0.0168256	zinc finger and BTB domain containing 16
ARPP21	41.2324	711.818	-1.05434	0.313205	-3.3663	0.000761844	0.016974	cAMP regulated phosphoprotein 21
FBXO2	11.5526	11.909	3.01839	0.897716	3.3623	0.000772952	0.0172001	F-box protein 2
MGST1	208.185	834.088	1.10591	0.329146	3.35994	0.000779606	0.0173266	microsomal glutathione S-transferase 1
COX14	72.1196	73.4071	0.838035	0.249531	3.35844	0.000783841	0.0173906	cytochrome c oxidase assembly factor COX14
CNTNAP1	36.3318	85.7446	1.32817	0.395497	3.35823	0.00078443	0.0173906	contactin associated protein 1
RNF43	46.565	336.798	-0.967929	0.288268	-3.35774	0.000785819	0.0173999	ring finger protein 43
ESYT3	26.3059	144.273	1.08297	0.322666	3.35633	0.00078985	0.0174675	extended synaptotagmin 3
HOMER2	19.9432	249.581	0.941545	0.280586	3.35564	0.000791821	0.0174773	homer scaffold protein 2
COL9A3	3.44508	9.54523	-3.16045	0.941874	-3.35549	0.000792248	0.0174773	collagen type IX alpha 3 chain
PLBD2	70.9664	282.487	0.703032	0.209571	3.35463	0.000794707	0.0174886	phospholipase B domain containing 2
ASNSD1	45.4201	53.5428	1.03596	0.308815	3.35463	0.000794715	0.0174886	asparagine synthetase domain containing 1
LOC284294	1.00343	48.2898	2.68745	0.802369	3.3494	0.000809882	0.0178005	long intergenic non-protein coding RNA 1924
NINL	41.6823	692.152	0.721743	0.215548	3.3484	0.000812782	0.0178423	ninein like
CD101	2.95114	12.1469	-2.49092	0.744455	-3.34596	0.000819991	0.0179785	CD101 molecule
LOC102724084	6.22934	314.625	-0.999048	0.298616	-3.34559	0.000821072	0.0179802	uncharacterized LOC102724084
CLDN5	19.462	5.47948	-3.59717	1.07569	-3.34406	0.000825624	0.0180577	claudin 5
C1orf132	93.7629	257.882	1.02315	0.306033	3.34326	0.000828017	0.018088	MIR29B2 and MIR29C host gene
MED9	53.6319	107.39	0.929855	0.278204	3.34236	0.000830707	0.0181246	mediator complex subunit 9
MIR181A1HG	5.32879	81.2293	-1.9373	0.57973	-3.34173	0.000832565	0.018143	MIR181A1 host gene
LIPC	1.4531	32.7322	-2.61701	0.783831	-3.33874	0.000841584	0.0183173	lipase C, hepatic type
POPDC2	10.5698	22.7541	-1.86954	0.560047	-3.33819	0.000843263	0.0183315	popeye domain containing 2
DBI	169.365	127.218	1.42026	0.425834	3.33523	0.000852275	0.0185049	diazepam binding inhibitor, acyl-CoA binding protein
PVT1	5.74829	249.324	1.74465	0.523381	3.33342	0.000857839	0.0185809	Pvt1 oncogene
PPP1R14C	5.92408	75.1241	-2.33624	0.700854	-3.33342	0.000857852	0.0185809	protein phosphatase 1 regulatory inhibitor subunit 14C
SMCP	8.24192	6.41365	-4.68315	1.40582	-3.33125	0.00086458	0.018704	sperm mitochondria associated cysteine rich protein
TGFBR3	19.9612	567.115	0.771734	0.23174	3.33017	0.000867918	0.0187535	transforming growth factor beta receptor 3
TRAF3IP2-AS1	125.017	1764.23	0.538622	0.161767	3.32961	0.000869669	0.0187687	TRAF3IP2 antisense RNA 1
GS1-124K5.4	25.913	5.8029	2.02967	0.610049	3.32706	0.000877669	0.0189152	uncharacterized LOC100289098
GAS2L3	5.46743	36.6435	-2.15992	0.649252	-3.32678	0.000878571	0.0189152	growth arrest specific 2 like 3
GSR	26.0183	163.907	0.84295	0.253471	3.32562	0.000882216	0.0189707	glutathione-disulfide reductase
BRAT1	40.874	101.339	1.21153	0.364338	3.32529	0.00088327	0.0189707	BRCA1 associated ATM activator 1
PAPPA	27.3403	812.611	1.16325	0.350119	3.32244	0.000892327	0.0191422	pappalysin 1
AKR1C3	9.94969	78.7692	1.39246	0.419367	3.32038	0.000898961	0.0192614	aldo-keto reductase family 1 member C3
LOC100507250	20.1093	34.3245	2.39932	0.722966	3.31872	0.000904319	0.0193369	uncharacterized LOC100507250
MEGF9	196.216	2668.75	0.649773	0.195796	3.31862	0.000904645	0.0193369	multiple EGF like domains 9
LOC253573	1.79748	10.4212	3.72282	1.1225	3.31656	0.000911341	0.0194568	long intergenic non-protein coding RNA 2052
CROT	20.5796	131.315	-0.965275	0.291252	-3.31423	0.000918966	0.0195962	carnitine O-octanoyltransferase
LOC100996338	1.91219	7.71509	3.93747	1.1891	3.3113	0.000928625	0.0197786	long intergenic non-protein coding RNA 2169
TMEM176B	9.33204	12.9068	2.43955	0.737203	3.30919	0.000935654	0.0198837	transmembrane protein 176B
DNAH3	1.8394	59.2314	1.33272	0.402736	3.30915	0.000935781	0.0198837	dynein axonemal heavy chain 3
MT1E	173.102	30.1213	2.40046	0.7255	3.3087	0.000937318	0.0198927	metallothionein 1E
DNAH10	5.80701	135.549	1.31839	0.398597	3.30757	0.000941104	0.0199314	dynein axonemal heavy chain 10
CREB3L1	25.034	123.899	-2.03158	0.614286	-3.30723	0.000942241	0.0199314	cAMP responsive element binding protein 3 like 1
IGDCC4	17.6179	99.0418	1.64289	0.496821	3.3068	0.000943685	0.0199314	immunoglobulin superfamily DCC subclass member 4
COBL	7.41425	279.013	1.44194	0.436111	3.30636	0.000945177	0.0199314	cordon-bleu WH2 repeat protein
EFHD2	7.59546	18.4273	-2.09149	0.632587	-3.30625	0.000945533	0.0199314	EF-hand domain family member D2
STS	3.71831	60.7068	-1.21451	0.367347	-3.30616	0.000945824	0.0199314	steroid sulfatase
HIVEP1	31.639	600.065	0.634408	0.191914	3.30569	0.000947439	0.0199419	HIVEP zinc finger 1
MCL1	251.886	183.992	1.62253	0.491289	3.30259	0.000957963	0.0201164	MCL1 apoptosis regulator, BCL2 family member
KLHL7-AS1	13.3927	7.4502	-2.46949	0.747823	-3.30224	0.000959165	0.0201164	KLHL7 divergent transcript
LAMA4	120.726	1965.26	-1.04059	0.315135	-3.30204	0.000959842	0.0201164	laminin subunit alpha 4
PCYOX1L	13.4749	18.0199	-2.23852	0.677971	-3.3018	0.000960668	0.0201164	prenylcysteine oxidase 1 like
SMARCAL1	22.8965	188.335	-0.677496	0.205202	-3.3016	0.000961351	0.0201164	SWI/SNF related, matrix associated, actin dependent regulator of chromatin, subfamily a like 1
FKBP5	43.4068	848.177	2.25627	0.683832	3.29946	0.000968721	0.0202469	FKBP prolyl isomerase 5
SPTBN2	7.73669	34.7772	-1.80612	0.547638	-3.29801	0.00097371	0.0203275	spectrin beta, non-erythrocytic 2
ETV5	106.292	760.529	-1.66972	0.506335	-3.29765	0.000974959	0.0203298	ETS variant transcription factor 5
ALG14	34.6427	427.681	1.34189	0.407201	3.29541	0.000982798	0.0204694	ALG14 UDP-N-acetylglucosaminyltransferase subunit
DYNC1I1	7.32312	315.884	-1.48579	0.451071	-3.29392	0.000988011	0.0205233	dynein cytoplasmic 1 intermediate chain 1
PLPP1	102.516	1348.93	0.57548	0.17472	3.29373	0.000988668	0.0205233	phospholipid phosphatase 1
ZNF691	30.8715	21.0014	-1.39183	0.422576	-3.29369	0.000988824	0.0205233	zinc finger protein 691
MXRA7	36.6886	159.207	-0.90825	0.275803	-3.29312	0.000990836	0.0205412	matrix remodeling associated 7
EFTUD2	28.7825	186.89	1.16353	0.353381	3.29256	0.000992814	0.0205475	elongation factor Tu GTP binding domain containing 2
PLEKHF1	15.5214	24.7105	2.56247	0.778303	3.29238	0.000993439	0.0205475	pleckstrin homology and FYVE domain containing 1
SYNJ2	24.3663	326.058	-1.29022	0.392011	-3.29129	0.000997279	0.0206031	synaptojanin 2
RGR	34.5124	53.261	-2.8103	0.854593	-3.28847	0.00100735	0.0207872	retinal G protein coupled receptor
CLK2	87.461	107.217	-0.950085	0.288993	-3.28757	0.00101056	0.0208295	CDC like kinase 2
ADAP1	2.44049	18.9593	1.96792	0.599747	3.28125	0.00103349	0.0212774	ArfGAP with dual PH domains 1
PMP2	291.913	283.485	1.85588	0.566004	3.27891	0.0010421	0.0214302	peripheral myelin protein 2
OPCML	3.15005	478.718	-2.27777	0.695101	-3.27689	0.00104959	0.0215593	opioid binding protein/cell adhesion molecule like
C6orf10	42.1283	372.564	-1.27303	0.388535	-3.2765	0.00105103	0.0215641	testis expressed basic protein 1
SALL4	4.7407	12.044	2.396	0.731448	3.27569	0.00105403	0.0216011	spalt like transcription factor 4
STX2	51.5477	291.201	-0.8307	0.253623	-3.27533	0.00105537	0.0216037	syntaxin 2
WDSUB1	75.7993	469.162	0.723716	0.22105	3.274	0.00106038	0.0216814	WD repeat, sterile alpha motif and U-box domain containing 1
LOC101928509	2.75896	43.8736	-2.05753	0.628679	-3.27278	0.00106496	0.0217501	long intergenic non-protein coding RNA 2268
LOC730102	19.2432	67.9493	-1.46117	0.446512	-3.27242	0.00106632	0.0217532	crystallin zeta like 2, pseudogene
USP2-AS1	3.26554	53.578	1.53903	0.470438	3.27147	0.00106989	0.0218011	USP2 antisense RNA 1 (head to head)
PPM1L	35.0219	1389.04	0.690161	0.210998	3.27093	0.00107193	0.0218158	protein phosphatase, Mg2+/Mn2+ dependent 1L
POLI	56.0534	184.683	-0.912307	0.278965	-3.27032	0.00107425	0.0218158	DNA polymerase iota
LPL	7.17363	25.6406	-2.19014	0.669714	-3.27026	0.00107448	0.0218158	lipoprotein lipase
LOC101928885	3.92064	33.8451	1.61738	0.494612	3.27	0.00107549	0.0218158	long intergenic non-protein coding RNA 2198
TRIL	616.042	394.261	0.974574	0.298103	3.26925	0.00107831	0.0218329	TLR4 interactor with leucine rich repeats
NCKAP5	90.1857	9027.9	-1.01225	0.309638	-3.26913	0.00107877	0.0218329	NCK associated protein 5
IFI6	36.0647	28.5425	2.67134	0.817382	3.26817	0.00108247	0.0218613	interferon alpha inducible protein 6
CHGB	20.1374	33.2907	-1.97633	0.604728	-3.26813	0.00108262	0.0218613	chromogranin B
SORT1	152.132	1657.47	0.702879	0.215326	3.26425	0.00109754	0.0221375	sortilin 1
HIST1H2AH	3.90669	0.294003	14.8439	4.54828	3.26362	0.00109998		H2A clustered histone 12
TMED2	54.326	93.9057	0.792609	0.242978	3.26207	0.00110603	0.0222282	transmembrane p24 trafficking protein 2
LPAR5	2.63833	6.33006	3.00692	0.921799	3.26201	0.00110624	0.0222282	lysophosphatidic acid receptor 5
PLSCR1	39.0883	167.359	2.38887	0.732356	3.2619	0.0011067	0.0222282	phospholipid scramblase 1
LGI1	144.678	679.878	1.2123	0.371665	3.26182	0.001107	0.0222282	leucine rich glioma inactivated 1
EFEMP1	292.016	2022.85	0.796694	0.244284	3.26135	0.00110885	0.0222404	EGF containing fibulin extracellular matrix protein 1
KLHL24	132.109	798.551	0.589101	0.180693	3.26023	0.00111321	0.0223004	kelch like family member 24
RREB1	38.8903	677.864	0.493641	0.151426	3.25995	0.00111433	0.0223004	ras responsive element binding protein 1
KCNIP1	51.6527	2210.35	-1.37649	0.422284	-3.25962	0.00111563	0.0223013	potassium voltage-gated channel interacting protein 1
C10orf90	3.08241	39.0269	2.4343	0.746997	3.25878	0.00111892	0.0223422	chromosome 10 open reading frame 90
ALG10B	79.957	132.001	1.4587	0.447752	3.25782	0.00112271	0.0223929	ALG10 alpha-1,2-glucosyltransferase B
LYN	6.70118	111.919	1.41255	0.433828	3.25602	0.00112985	0.0225056	LYN proto-oncogene, Src family tyrosine kinase
LINC00484	21.1742	183.73	1.38484	0.42535	3.25576	0.00113088	0.0225056	long intergenic non-protein coding RNA 484
MSX1	10.0532	6.04821	3.29833	1.0135	3.2544	0.00113634	0.0225891	msh homeobox 1
PKNOX1	72.929	547.385	0.828218	0.254602	3.25299	0.00114197	0.0226758	PBX/knotted 1 homeobox 1
PIAS1	67.0148	1061.24	0.691156	0.212518	3.25222	0.00114509	0.0227126	protein inhibitor of activated STAT 1
UBTD1	29.1519	259.755	0.584543	0.179765	3.25171	0.00114714	0.0227225	ubiquitin domain containing 1
TRAPPC3L	2.02511	16.5338	3.87417	1.19152	3.25146	0.00114813	0.0227225	trafficking protein particle complex 3 like
BRINP3	53.0325	2285.91	-0.931685	0.286655	-3.2502	0.00115323	0.0227983	BMP/retinoic acid inducible neural specific 3
CDKN1A	19.3652	39.6537	3.90231	1.2008	3.24976	0.00115502	0.0228085	cyclin dependent kinase inhibitor 1A
HLA-C	78.2837	40.0951	2.12981	0.65544	3.24944	0.00115634	0.0228094	major histocompatibility complex, class I, C
PKIA	51.6724	559.586	1.17655	0.362162	3.24869	0.00115938	0.0228441	cAMP-dependent protein kinase inhibitor alpha
LRRK2	16.7469	271.63	-1.11172	0.342394	-3.2469	0.00116669	0.0229629	leucine rich repeat kinase 2
ST3GAL4	43.0359	295.075	-0.887533	0.27346	-3.24557	0.00117216	0.0230452	ST3 beta-galactoside alpha-2,3-sialyltransferase 4
CCDC88A	97.0827	1520.88	-0.428198	0.132058	-3.24251	0.00118482	0.0232685	coiled-coil domain containing 88A
BBOX1	4.03482	43.0772	1.7583	0.542528	3.24093	0.00119139	0.023372	gamma-butyrobetaine hydroxylase 1
NAMA	12.1693	27.7261	-1.43901	0.444091	-3.24035	0.00119385	0.0233763	non-protein coding RNA, associated with MAP kinase pathway and growth arrest
LOC105378853	14.0053	118.065	-0.997697	0.307907	-3.24025	0.00119423	0.0233763	long intergenic non-protein coding RNA 2609
LOC100419583	69.8026	34.9807	1.77928	0.549249	3.23947	0.00119752	0.0234151	ring finger protein 4 pseudogene
CDH8	2.21855	113.552	-1.961	0.605558	-3.23833	0.00120233	0.0234835	cadherin 8
HOPX	137.621	599.513	1.23139	0.38037	3.23735	0.00120647	0.0235388	HOP homeobox
RN7SK	186231	9075.56	1.46778	0.453485	3.23667	0.00120933	0.0235688	RNA component of 7SK nuclear ribonucleoprotein
CNTFR	195.165	932.446	1.00609	0.310985	3.23517	0.00121571	0.0236674	ciliary neurotrophic factor receptor
SERPING1	72.4872	180.346	1.75687	0.543345	3.23343	0.00122313	0.0237512	serpin family G member 1
TMEM132A	19.156	34.2417	2.13414	0.660029	3.2334	0.00122326	0.0237512	transmembrane protein 132A
SIGLEC15	1.20627	2.98141	3.8805	1.20019	3.23323	0.001224	0.0237512	sialic acid binding Ig like lectin 15
WARS	29.0443	180.026	1.81014	0.560049	3.23211	0.00122882	0.0238188	tryptophanyl-tRNA synthetase 1
C9orf129	3.69891	12.4262	-2.14935	0.66513	-3.23148	0.0012315	0.023845	chromosome 9 open reading frame 129
RNF20	21.486	73.9036	-1.21753	0.376901	-3.23037	0.0012363	0.023912	ring finger protein 20
RANBP3	60.0674	486.641	0.996808	0.308664	3.22942	0.00124041	0.0239656	RAN binding protein 3
NFE2L1	115.67	192.255	0.918046	0.28441	3.22789	0.00124707	0.0240683	nuclear factor, erythroid 2 like 1
ANKUB1	1.41852	7.82531	4.0409	1.25231	3.22677	0.00125198	0.024137	ankyrin repeat and ubiquitin domain containing 1
FAM155A	21.635	1656.28	-2.10885	0.653745	-3.2258	0.00125619	0.0241922	family with sequence similarity 155 member A
CADM1	57.3382	2368.74	0.886099	0.274952	3.22274	0.00126973	0.0244265	cell adhesion molecule 1
MICAL2	5.17001	106.314	-1.9872	0.61703	-3.22058	0.00127931	0.0245845	microtubule associated monooxygenase, calponin and LIM domain containing 2
SNRK	52.9272	390.922	-0.860196	0.267251	-3.21868	0.00128782	0.024694	SNF related kinase
LOC101928674	3.11119	6.38359	4.1008	1.27411	3.21857	0.00128831	0.024694	uncharacterized LOC101928674
SBNO2	7.3802	72.5427	1.69277	0.526014	3.21812	0.00129034	0.024694	strawberry notch homolog 2
C1orf61	2379.93	6931.17	-0.963307	0.299359	-3.2179	0.00129132	0.024694	MIR9-1 host gene
RYR2	3.00993	330.01	-1.64287	0.510563	-3.21777	0.00129191	0.024694	ryanodine receptor 2
GCNT4	17.1763	7.0444	-2.03678	0.633905	-3.21306	0.00131327	0.0250708	glucosaminyl (N-acetyl) transferase 4
ASCC3	15.5732	702.929	-0.603536	0.187853	-3.21281	0.00131443	0.0250708	activating signal cointegrator 1 complex subunit 3
DGKE	58.1128	227.148	-1.22381	0.381053	-3.21165	0.00131974	0.025145	diacylglycerol kinase epsilon
NRAP	1.48478	18.39	3.19113	0.993744	3.21122	0.00132175	0.025145	nebulin related anchoring protein
PSMB10	218.103	59.5644	-1.44383	0.449645	-3.21105	0.00132253	0.025145	proteasome 20S subunit beta 10
MIR3663HG	1.02176	2.64364	14.5672	4.53769	3.21027	0.0013261	0.0251861	MIR3663 host gene
AHNAK2	7.92583	43.746	1.60046	0.498748	3.20895	0.00133222	0.0252535	AHNAK nucleoprotein 2
SMPDL3A	27.8836	65.3594	-1.23805	0.385819	-3.20889	0.00133248	0.0252535	sphingomyelin phosphodiesterase acid like 3A
CNR1	15.0562	46.5723	-2.48472	0.774406	-3.20855	0.00133408	0.0252571	cannabinoid receptor 1
GNAO1	140.398	2700.67	-0.903861	0.281743	-3.2081	0.00133615	0.0252696	G protein subunit alpha o1
LINC01314	99.036	637.416	-1.01061	0.315079	-3.20749	0.00133898	0.0252701	cortexin domain containing 1
DNAJB9	53.1415	36.5534	2.11756	0.660192	3.20749	0.001339	0.0252701	DnaJ heat shock protein family (Hsp40) member B9
KCNK1	7.52694	60.1008	-2.27913	0.710643	-3.20714	0.00134062	0.025274	potassium two pore domain channel subfamily K member 1
ALX3	17.2998	22.7116	1.56819	0.489109	3.20621	0.00134495	0.0253148	ALX homeobox 3
CEBPD	177.796	30.6292	2.21838	0.691933	3.20607	0.00134561	0.0253148	CCAAT enhancer binding protein delta
PARK7	37.5237	110.573	0.766136	0.238997	3.20564	0.00134764	0.0253218	Parkinsonism associated deglycase
C1orf100	2.23128	10.8608	2.30107	0.717906	3.20525	0.00134944	0.0253218	chromosome 1 open reading frame 100
RNASET2	26.8709	92.7178	1.57128	0.49025	3.20505	0.00135037	0.0253218	ribonuclease T2
COL21A1	4.47852	210.407	2.59669	0.810256	3.20478	0.00135164	0.0253218	collagen type XXI alpha 1 chain
CYP2G1P	15.2495	17.9003	1.63132	0.50912	3.20419	0.00135445	0.0253477	cytochrome P450 family 2 subfamily G member 1, pseudogene
IL7R	3.10927	10.9309	-3.10861	0.971157	-3.20093	0.00136984	0.0256091	interleukin 7 receptor
EPB41L4B	9.53736	170.591	-0.784489	0.245132	-3.20027	0.00137301	0.0256205	erythrocyte membrane protein band 4.1 like 4B
RPL18	59.0999	31.6785	1.31864	0.41205	3.2002	0.00137332	0.0256205	ribosomal protein L18
ENPP3	1.73516	25.3303	-1.63517	0.511162	-3.19892	0.00137941	0.0256716	ectonucleotide pyrophosphatase/phosphodiesterase 3
DUOXA1	6.58322	12.6844	2.9949	0.936267	3.19877	0.00138017	0.0256716	dual oxidase maturation factor 1
PC	42.8712	576.557	0.742057	0.231985	3.19873	0.00138036	0.0256716	pyruvate carboxylase
SMAD9	116.111	1072.69	1.16227	0.363416	3.19817	0.00138303	0.0256944	SMAD family member 9
SHISA6	86.4027	3326.01	0.930023	0.290885	3.19722	0.00138761	0.0257303	shisa family member 6
LINC01121	3.13952	29.956	3.13081	0.979243	3.19717	0.00138783	0.0257303	long intergenic non-protein coding RNA 1121
XPO6	46.727	633.002	-0.623001	0.195015	-3.19464	0.00140008	0.0259304	exportin 6
ZNF467	7.82023	8.78717	-3.27157	1.02433	-3.19386	0.00140386	0.0259737	zinc finger protein 467
LOC101929555	2.52078	50.6272	1.96075	0.61405	3.19314	0.00140733	0.0259959	uncharacterized LOC101929555
MAF	108.69	94.8854	1.26123	0.395006	3.19295	0.00140828	0.0259959	MAF bZIP transcription factor
LINC01397	2.11948	7.94992	3.84451	1.20415	3.19271	0.00140942	0.0259959	long intergenic non-protein coding RNA 1397
RNF150	9.78049	316.127	-1.27305	0.399052	-3.19018	0.00142183	0.0261761	ring finger protein 150
AQR	39.984	525.514	-0.666174	0.208824	-3.19012	0.00142212	0.0261761	aquarius intron-binding spliceosomal factor
RNF146	85.1537	212.28	-0.832491	0.261093	-3.18848	0.00143023	0.0262938	ring finger protein 146
SEMA6A	83.5698	1286.29	-0.696899	0.218585	-3.18823	0.00143145	0.0262938	semaphorin 6A
PPP1R1B	427.431	513.14	1.0229	0.320973	3.18686	0.00143827	0.0263918	protein phosphatase 1 regulatory inhibitor subunit 1B
WWTR1	54.9401	1408.68	1.12	0.351505	3.18629	0.00144108	0.0264164	WW domain containing transcription regulator 1
LINC00381	13.5853	24.8014	-1.91025	0.599773	-3.18496	0.00144776	0.0265116	long intergenic non-protein coding RNA 381
NCR3LG1	19.8899	57.2337	-1.23988	0.389336	-3.1846	0.00144956	0.0265175	natural killer cell cytotoxicity receptor 3 ligand 1
NR2F1-AS1	192.573	4071.82	0.505928	0.159007	3.1818	0.00146363	0.0267475	NR2F1 antisense RNA 1
PSAP	152.31	689.162	0.834274	0.262231	3.18144	0.00146544	0.0267532	prosaposin
DYSF	1.39881	45.2891	1.80987	0.569209	3.17962	0.00147467	0.0268943	dysferlin
NRG1	2.19731	349.356	-1.89736	0.596949	-3.17844	0.00148072	0.0269425	neuregulin 1
GTF2I	29.3642	386.972	0.774096	0.243551	3.17837	0.00148105	0.0269425	general transcription factor IIi
LOC101929231	31.0834	917.202	-0.909901	0.286293	-3.17822	0.00148183	0.0269425	MMADHC divergent transcript
TMEM150C	14.2986	135.309	1.06032	0.333687	3.17758	0.00148509	0.0269637	transmembrane protein 150C
KANK1	26.2292	899.162	1.08896	0.342722	3.1774	0.00148601	0.0269637	KN motif and ankyrin repeat domains 1
DPY19L1	28.6323	417.372	1.14328	0.359964	3.1761	0.00149269	0.0270575	dpy-19 like C-mannosyltransferase 1
DDC	0.751361	11.7276	3.17379	0.999469	3.17547	0.00149592	0.0270885	dopa decarboxylase
NUP214	42.2477	534.713	-0.451093	0.142122	-3.17399	0.00150361	0.0272003	nucleoporin 214
ZEB2	156.005	2382.68	-0.803028	0.253244	-3.17097	0.00151933	0.0274569	zinc finger E-box binding homeobox 2
RIMKLB	70.0021	861.124	-0.861851	0.271847	-3.17036	0.00152252	0.0274868	ribosomal modification protein rimK like family member B
ABCC9	6.51242	121.571	1.83067	0.577592	3.16948	0.00152713	0.0275423	ATP binding cassette subfamily C member 9
CFTR	1.34302	37.4304	2.38407	0.752798	3.16695	0.00154047	0.027752	CF transmembrane conductance regulator
ZFYVE28	27.2552	601.119	1.32978	0.419929	3.16669	0.00154186	0.027752	zinc finger FYVE-type containing 28
IFITM3	209.118	35.8747	1.51924	0.479829	3.16622	0.00154436	0.0277637	interferon induced transmembrane protein 3
CDKL1	32.2404	278.622	1.10315	0.348439	3.16598	0.00154562	0.0277637	cyclin dependent kinase like 1
MYH11	1.40896	30.3724	1.90026	0.600675	3.16354	0.0015586	0.0279581	myosin heavy chain 11
ZNF2	13.33	28.6868	-1.38135	0.436673	-3.16336	0.00155957	0.0279581	zinc finger protein 2
CANT1	18.6336	46.8829	1.24701	0.394297	3.16261	0.00156361	0.0280025	calcium activated nucleotidase 1
DCAF17	26.3081	152.036	-0.797646	0.252422	-3.15997	0.00157787	0.0282297	DDB1 and CUL4 associated factor 17
GRIK4	59.213	3238.49	-0.688106	0.217784	-3.15958	0.00157999	0.0282394	glutamate ionotropic receptor kainate type subunit 4
CEMIP	53.0121	1126.02	0.995639	0.31516	3.15915	0.00158229	0.0282523	cell migration inducing hyaluronidase 1
SHANK3	11.6672	85.0704	-1.2958	0.410258	-3.15849	0.00158587	0.0282879	SH3 and multiple ankyrin repeat domains 3
SCFD1	39.2025	532.786	-0.581409	0.184165	-3.157	0.00159404	0.0284053	sec1 family domain containing 1
AHR	11.6099	82.3322	2.15915	0.684255	3.15547	0.00160237	0.0284844	aryl hydrocarbon receptor
VAV1	1.74566	22.0411	1.87169	0.593161	3.15544	0.00160253	0.0284844	vav guanine nucleotide exchange factor 1
TMEM33	47.1597	151.392	0.91462	0.289866	3.15531	0.00160325	0.0284844	transmembrane protein 33
ZNF248	63.2086	602.241	0.615685	0.195198	3.15416	0.00160963	0.0285612	zinc finger protein 248
NCAM2	236.312	15130	0.624571	0.198028	3.15395	0.00161077	0.0285612	neural cell adhesion molecule 2
STARD4	37.7685	74.0847	-1.273	0.403788	-3.15265	0.00161796	0.0286603	StAR related lipid transfer domain containing 4
CCDC6	40.4583	599.619	0.629046	0.199622	3.15119	0.00162606	0.0287753	coiled-coil domain containing 6
WASF2	81.0248	869.004	0.630577	0.200212	3.14954	0.00163526	0.0289095	WASP family member 2
MIR4521	83.6564	0.673592	11.0019	3.49381	3.14896	0.00163851		microRNA 4521
CLIP4	123.629	1116.58	0.721564	0.229152	3.14885	0.00163914	0.0289495	CAP-Gly domain containing linker protein family member 4
LOC644554	13.3242	14.4428	-2.3661	0.751545	-3.14832	0.00164214	0.0289733	uncharacterized LOC644554
ASAP2	50.72	1181.01	-0.639106	0.203017	-3.14803	0.00164373	0.0289733	ArfGAP with SH3 domain, ankyrin repeat and PH domain 2
CCDC36	3.57498	28.6295	1.44992	0.46071	3.14714	0.00164878	0.0290338	interactor of HORMAD1 1
SUPT20H	41.0185	238.528	-0.64305	0.204371	-3.14648	0.00165246	0.029048	SPT20 homolog, SAGA complex component
A4GALT	3.36527	13.9443	2.6439	0.84029	3.14642	0.00165283	0.029048	alpha 1,4-galactosyltransferase (P blood group)
PSPH	45.0642	233.901	0.926758	0.294778	3.14391	0.00166705	0.029269	phosphoserine phosphatase
EDRF1	19.4163	100.178	-0.876933	0.279032	-3.14277	0.00167358	0.029355	erythroid differentiation regulatory factor 1
LOC101928476	1.28948	4.9554	4.73885	1.50811	3.14224	0.00167661	0.0293594	long intergenic non-protein coding RNA 1676
AQP4-AS1	20.8404	210.04	1.5216	0.484292	3.14192	0.00167844	0.0293594	AQP4 antisense RNA 1
RGSL1	1.39521	22.1114	2.46416	0.784299	3.14186	0.00167876	0.0293594	regulator of G protein signaling like 1
HCN1	4.91799	286.819	-1.32613	0.422277	-3.14042	0.00168707	0.0294635	hyperpolarization activated cyclic nucleotide gated potassium channel 1
COX6B1	35.6251	46.5918	1.14553	0.364788	3.14026	0.001688	0.0294635	cytochrome c oxidase subunit 6B1
MEG3	30.0078	128.316	-2.49264	0.794056	-3.13913	0.00169452	0.0295484	maternally expressed 3
GRIA4	275.361	11285.1	-0.928156	0.296008	-3.13557	0.00171519	0.0298796	glutamate ionotropic receptor AMPA type subunit 4
ARHGEF17	39.124	331.575	1.25949	0.401799	3.13461	0.0017208	0.0299483	Rho guanine nucleotide exchange factor 17
B3GLCT	12.1336	216.478	1.00485	0.320614	3.13414	0.00172361	0.0299484	beta 3-glucosyltransferase
LINC01166	1.89308	5.70221	4.00623	1.27859	3.13332	0.00172841	0.0299484	long intergenic non-protein coding RNA 1166
PKDCC	23.4201	28.2355	-2.3424	0.747635	-3.13307	0.00172986	0.0299484	protein kinase domain containing, cytoplasmic
CCDC8	38.0248	16.4567	1.81308	0.5787	3.13303	0.00173014	0.0299484	coiled-coil domain containing 8
TMEM151B	31.84	37.6989	1.70237	0.543377	3.13295	0.0017306	0.0299484	transmembrane protein 151B
DMRTA1	12.7238	7.80255	-2.22051	0.708769	-3.13291	0.00173085	0.0299484	DMRT like family A1
MAGEA8-AS1	3.45078	7.53361	-2.48188	0.79283	-3.1304	0.00174567	0.0301756	MAGEA8 antisense RNA 1
LDAH	15.5644	253.768	-0.982384	0.313861	-3.13	0.00174806	0.0301878	lipid droplet associated hydrolase
LRP4	76.0226	591.215	0.850173	0.271665	3.12949	0.00175111	0.0301954	LDL receptor related protein 4
SV2B	4.00217	121.217	-1.93886	0.61957	-3.12936	0.00175188	0.0301954	synaptic vesicle glycoprotein 2B
KANK3	6.84557	19.6648	1.84796	0.590644	3.12872	0.00175567	0.0302316	KN motif and ankyrin repeat domains 3
LRRC58	79.1037	241.052	0.903247	0.288738	3.12826	0.00175844	0.0302502	leucine rich repeat containing 58
GTSCR1	3.10905	8.55744	-3.76447	1.20359	-3.12771	0.00176175	0.0302674	Gilles de la Tourette syndrome chromosome region, candidate 1
TMEM133	40.058	8.61884	2.63631	0.84304	3.12715	0.00176512	0.0302674	Rho GTPase activating protein 42
LOC100507661	234.427	547.573	-1.43631	0.459354	-3.1268	0.0017672	0.0302674	long intergenic non-protein coding RNA 2082
STAT3	95.9418	1052.91	1.51267	0.483801	3.12663	0.00176824	0.0302674	signal transducer and activator of transcription 3
SLCO3A1	10.7446	475.676	2.09086	0.668781	3.12637	0.0017698	0.0302674	solute carrier organic anion transporter family member 3A1
MCTP1	3.19263	264.54	-1.62904	0.521085	-3.12626	0.00177048	0.0302674	multiple C2 and transmembrane domain containing 1
SKI	43.5258	494.757	1.07465	0.343764	3.12612	0.00177128	0.0302674	SKI proto-oncogene
SLC25A16	57.1683	315.797	0.702586	0.224806	3.1253	0.00177623	0.0303231	solute carrier family 25 member 16
ANOS1	5.89124	176.215	2.07974	0.66613	3.12213	0.0017955	0.0306146	anosmin 1
TPD52L1	49.7406	704.468	1.6013	0.512922	3.12192	0.00179673	0.0306146	TPD52 like 1
SOCS3	53.0097	30.6769	4.59208	1.47113	3.12146	0.00179959	0.0306277	suppressor of cytokine signaling 3
COG6	19.7431	312.12	-0.843882	0.270368	-3.12124	0.00180092	0.0306277	component of oligomeric golgi complex 6
CCDC26	1.40824	68.7968	1.96947	0.631095	3.12071	0.00180415	0.0306534	CCDC26 long non-coding RNA
ULK3	36.8137	29.8149	-1.46194	0.468604	-3.11977	0.00180992	0.0307223	unc-51 like kinase 3
IRAK3	12.3335	91.4067	-2.07533	0.66541	-3.11887	0.00181544	0.0307868	interleukin 1 receptor associated kinase 3
TMEM74	109.409	56.4592	1.30527	0.418582	3.11832	0.00181885	0.0308154	transmembrane protein 74
GALM	21.2951	205.882	1.3245	0.425164	3.11526	0.00183783	0.0311075	galactose mutarotase
DDX6	125.177	686.633	0.650343	0.208818	3.1144	0.00184322	0.0311503	DEAD-box helicase 6
SH2B2	22.7302	97.4544	-1.31386	0.421879	-3.1143	0.00184384	0.0311503	SH2B adaptor protein 2
ATAD2B	38.2403	803.027	-0.491585	0.157872	-3.11382	0.00184684	0.0311715	ATPase family AAA domain containing 2B
GABRB1	284.969	12589.6	-0.866563	0.278383	-3.11284	0.00185293	0.0312449	gamma-aminobutyric acid type A receptor subunit beta1
ROR2	1.2749	43.1937	2.05074	0.659008	3.11185	0.00185918	0.0313208	receptor tyrosine kinase like orphan receptor 2
EIF4E1B	1.93543	3.97947	-3.68381	1.18409	-3.1111	0.00186391	0.0313623	eukaryotic translation initiation factor 4E family member 1B
SPHKAP	3.87022	109.999	-1.65358	0.531542	-3.1109	0.00186515	0.0313623	SPHK1 interactor, AKAP domain containing
LRRC37A4P	0.778857	19.4105	-2.03745	0.655361	-3.1089	0.00187785	0.0315285	leucine rich repeat containing 37 member A4, pseudogene
TLDC2	6.43394	15.1213	2.1074	0.677884	3.10879	0.00187856	0.0315285	TBC/LysM-associated domain containing 2
SCLT1	29.6339	716.693	-0.57231	0.184152	-3.10781	0.00188476	0.0316029	sodium channel and clathrin linker 1
MCU	25.4455	605.823	-0.892861	0.287322	-3.10752	0.00188663	0.0316046	mitochondrial calcium uniporter
SHB	9.37339	196.204	1.16519	0.375088	3.10643	0.00189359	0.0316266	SH2 domain containing adaptor protein B
ZNF493	89.8301	323.667	0.546726	0.175999	3.10642	0.0018937	0.0316266	zinc finger protein 493
ANLN	6.78286	53.942	1.92913	0.621036	3.10632	0.00189435	0.0316266	anillin actin binding protein
NEMP2	11.872	41.67	-1.72755	0.55616	-3.10621	0.00189501	0.0316266	nuclear envelope integral membrane protein 2
SYCP3	163.69	206.512	0.890747	0.287072	3.10287	0.00191653	0.0319559	synaptonemal complex protein 3
HGC6.3	50.4305	5.52457	-3.47607	1.12052	-3.10218	0.001921	0.0320005	uncharacterized LOC100128124
CSDE1	80.7816	388.601	-0.472595	0.152357	-3.1019	0.00192283	0.0320012	cold shock domain containing E1
RAB30	91.1313	1086.99	0.608395	0.196184	3.10115	0.00192769	0.0320295	RAB30, member RAS oncogene family
SLC41A2	9.29638	139.317	-0.672836	0.216973	-3.10101	0.00192864	0.0320295	solute carrier family 41 member 2
PAK1IP1	23.6036	40.6817	-1.2399	0.399888	-3.10061	0.00193123	0.0320295	PAK1 interacting protein 1
EPHX1	89.6003	403.705	0.764686	0.24663	3.10054	0.00193169	0.0320295	epoxide hydrolase 1
ADRA1D	10.4857	40.376	1.78701	0.576431	3.10012	0.0019344	0.0320447	adrenoceptor alpha 1D
RAB18	69.9266	323.334	0.586661	0.189312	3.09891	0.00194235	0.0321467	RAB18, member RAS oncogene family
LINC01558	1.22893	2.7108	5.48223	1.76932	3.0985	0.00194505	0.0321616	long intergenic non-protein coding RNA 1558
SMOC2	0.989794	32.3991	-1.89647	0.612129	-3.09815	0.00194735	0.0321699	SPARC related modular calcium binding 2
PLA2G10	2.48118	7.70325	2.10029	0.678026	3.09766	0.00195055	0.0321931	phospholipase A2 group X
TRIM24	38.5119	558.413	-0.595242	0.192291	-3.09553	0.00196463	0.0323955	tripartite motif containing 24
PLPPR4	2.48702	13.4411	-2.3852	0.771007	-3.09362	0.00197733	0.032575	phospholipid phosphatase related 4
B9D1	43.9034	216.413	0.645579	0.208727	3.09293	0.00198191	0.0326205	B9 domain containing 1
LOC401557	0.449404	0.325139	14.0233	4.534	3.09292	0.00198195		uncharacterized LOC401557
HLX-AS1	4.7678	27.7753	-1.68714	0.545583	-3.09236	0.0019857	0.0326528	HLX antisense RNA 1
ARL8B	77.5458	555.752	0.643473	0.208145	3.09147	0.00199168	0.0327112	ADP ribosylation factor like GTPase 8B
SYT17	34.5949	433.651	1.00577	0.325355	3.09129	0.00199291	0.0327112	synaptotagmin 17
C2orf76	28.2727	221.069	0.785496	0.25418	3.09031	0.00199946	0.032744	chromosome 2 open reading frame 76
BICC1	4.61231	208.878	1.29803	0.420048	3.0902	0.0020002	0.032744	BicC family RNA binding protein 1
PREX1	187.479	4468.91	-0.806884	0.261154	-3.08969	0.00200368	0.032744	phosphatidylinositol-3,4,5-trisphosphate dependent Rac exchange factor 1
C5orf56	72.4405	560.835	0.564096	0.182575	3.08966	0.00200383	0.032744	IRF1 antisense RNA 1
NOD1	27.6047	191.153	0.951782	0.308115	3.08905	0.002008	0.032744	nucleotide binding oligomerization domain containing 1
IQSEC3	2.40752	36.4605	-2.14931	0.695787	-3.08903	0.00200808	0.032744	IQ motif and Sec7 domain ArfGEF 3
ARPC3	31.4621	64.1133	1.1205	0.362743	3.08896	0.00200859	0.032744	actin related protein 2/3 complex subunit 3
GRIK3	33.2514	902.024	-1.19399	0.386553	-3.08882	0.00200955	0.032744	glutamate ionotropic receptor kainate type subunit 3
OSMR	23.4165	295.209	2.09468	0.678384	3.08775	0.00201675	0.0328298	oncostatin M receptor
SEPT9	7.79247	261.104	1.52343	0.493419	3.0875	0.00201849	0.0328298	septin 9
ALPK3	10.536	89.0328	1.79597	0.581797	3.08694	0.00202227	0.0328613	alpha kinase 3
LOC101929709	278.617	1517.87	0.791958	0.256573	3.08667	0.0020241	0.0328613	uncharacterized LOC101929709
SULT1A2	10.6894	7.83692	2.92109	0.946667	3.08565	0.00203106	0.0329443	sulfotransferase family 1A member 2
LINC01102	4.4248	40.1484	-1.56673	0.507891	-3.08478	0.00203703	0.0330113	long intergenic non-protein coding RNA 1102
ARID5B	32.3616	876.83	1.34195	0.43519	3.08361	0.00204509	0.0330734	AT-rich interaction domain 5B
GPATCH2	17.8476	416.294	-0.874209	0.283514	-3.08348	0.00204595	0.0330734	G-patch domain containing 2
DMTF1	215.11	1074.23	-0.530323	0.171992	-3.08341	0.00204641	0.0330734	cyclin D binding myb like transcription factor 1
AGTR1	19.9473	98.9035	-2.05508	0.666729	-3.08234	0.00205382	0.0331633	angiotensin II receptor type 1
SLC6A13	7.39659	39.9007	1.8749	0.608629	3.08053	0.0020663	0.0333348	solute carrier family 6 member 13
VPS13C	73.3296	1749.65	-0.582139	0.189021	-3.07975	0.00207176	0.0333866	vacuolar protein sorting 13 homolog C
ARRDC4	21.4386	34.5168	2.13239	0.692438	3.07953	0.00207325	0.0333866	arrestin domain containing 4
THAP5	80.9114	76.8086	1.23514	0.401133	3.07912	0.0020761	0.0334025	THAP domain containing 5
CCDC65	17.703	42.9851	1.55621	0.505475	3.07871	0.00207899	0.0334189	coiled-coil domain containing 65
LOC100419170	3.60578	23.1774	2.47712	0.805648	3.07469	0.00210722	0.0338422	toll like receptor 2 pseudogene
KCNK3	7.24052	32.5556	-1.74416	0.567501	-3.07341	0.0021163	0.0339576	potassium two pore domain channel subfamily K member 3
GATSL2	42.1649	389.376	1.10624	0.36012	3.07187	0.00212723	0.0341024	cytosolic arginine sensor for mTORC1 subunit 2
HSPA1B	537.947	244.413	2.98926	0.973752	3.06984	0.00214174	0.0343043	heat shock protein family A (Hsp70) member 1B
SEL1L3	4.60097	75.094	-1.69852	0.55343	-3.06907	0.00214723	0.034345	SEL1L family member 3
FHL5	37.0477	232.828	-1.67202	0.544872	-3.06865	0.00215025	0.034345	four and a half LIM domains 5
RPL27	44.4704	25.4606	1.69821	0.553495	3.06815	0.0021539	0.034345	ribosomal protein L27
ZNF587B	189.326	401.098	0.860849	0.28058	3.0681	0.00215424	0.034345	zinc finger protein 587B
TMEM178A	22.2967	139.747	-1.20969	0.394299	-3.06794	0.00215538	0.034345	transmembrane protein 178A
JPH2	1.25872	15.9666	2.19532	0.71558	3.06788	0.0021558	0.034345	junctophilin 2
ONECUT1	6.98317	34.4383	-1.99318	0.649869	-3.06705	0.00216185	0.0344108	one cut homeobox 1
CCER1	7.97631	4.03284	13.9976	4.56536	3.06604	0.00216912	0.0344957	coiled-coil glutamate rich protein 1
RBM39	201.904	905.744	-0.418871	0.136689	-3.0644	0.00218105	0.0346547	RNA binding motif protein 39
RBP5	7.315	5.28994	3.3751	1.10161	3.06379	0.00218553	0.0346798	retinol binding protein 5
LOC100506497	53.8825	210.724	0.964401	0.314788	3.06366	0.00218651	0.0346798	uncharacterized LOC100506497
POLR1B	9.99509	40.8282	-0.949251	0.309915	-3.06294	0.00219176	0.0347096	RNA polymerase I subunit B
PCBP3	6.2007	73.8816	-1.58831	0.51857	-3.06287	0.00219227	0.0347096	poly(rC) binding protein 3
LINC01606	7.22345	12.7462	-3.77397	1.23235	-3.06241	0.0021956	0.0347316	long intergenic non-protein coding RNA 1606
MCC	125.53	6732.62	-0.646265	0.211101	-3.0614	0.00220302	0.0347856	MCC regulator of WNT signaling pathway
PSMC4	31.4161	41.6332	0.935896	0.305723	3.06125	0.00220412	0.0347856	proteasome 26S subunit, ATPase 4
SYT14	6.38624	170.008	-1.58316	0.517176	-3.06116	0.00220484	0.0347856	synaptotagmin 14
PLA2G16	42.9548	217.009	0.912506	0.298164	3.06042	0.00221028	0.0348407	phospholipase A and acyltransferase 3
VAMP1	72.0498	77.6573	1.04299	0.341083	3.05786	0.00222921	0.035108	vesicle associated membrane protein 1
CYB561D2	9.91177	21.3303	1.42827	0.467306	3.05639	0.00224019	0.03525	cytochrome b561 family member D2
DENND1C	2.32549	4.21415	-4.08868	1.33802	-3.05578	0.00224478	0.0352737	DENN domain containing 1C
LFNG	73.8829	150.264	1.08117	0.353824	3.05566	0.00224564	0.0352737	LFNG O-fucosylpeptide 3-beta-N-acetylglucosaminyltransferase
LHFP	107.994	3447.69	0.743966	0.243494	3.05537	0.00224781	0.0352768	LHFPL tetraspan subfamily member 6
PNPLA6	26.9086	101.676	1.25279	0.410119	3.05469	0.00225291	0.0353037	patatin like phospholipase domain containing 6
MROH7-TTC4	23.2111	270.923	1.11497	0.365011	3.05462	0.00225347	0.0353037	MROH7-TTC4 readthrough (NMD candidate)
PML	15.4883	113.659	1.36456	0.446832	3.05384	0.00225931	0.0353302	PML nuclear body scaffold
LAT2	7.64884	22.2045	1.89672	0.621137	3.05362	0.00226096	0.0353302	linker for activation of T cells family member 2
LBX2	8.65685	7.73117	2.44054	0.799233	3.05361	0.00226108	0.0353302	ladybird homeobox 2
NEAT1	8998.21	29375.6	1.44563	0.473535	3.05286	0.00226675	0.0353877	nuclear paraspeckle assembly transcript 1
SLC38A2	207.524	422.251	1.46288	0.479264	3.05235	0.00227058	0.0354167	solute carrier family 38 member 2
SYPL1	38.8431	106.602	0.766029	0.251091	3.05081	0.00228228	0.0355401	synaptophysin like 1
SUCLG2	25.6369	862.938	-0.789596	0.258818	-3.05078	0.00228247	0.0355401	succinate-CoA ligase GDP-forming subunit beta
LINC01310	28.5404	107.476	1.47731	0.48436	3.05003	0.00228822	0.0355648	long intergenic non-protein coding RNA 1310
UBAC1	25.1506	89.8273	0.894559	0.293318	3.04979	0.00229003	0.0355648	UBA domain containing 1
CYB5R3	37.1533	153.308	0.874397	0.286713	3.04973	0.00229044	0.0355648	cytochrome b5 reductase 3
LTV1	20.215	48.5676	-0.949164	0.311249	-3.04953	0.002292	0.0355648	LTV1 ribosome biogenesis factor
MACROD2	3.99889	1041.07	-1.23229	0.404168	-3.04895	0.00229641	0.0356007	mono-ADP ribosylhydrolase 2
SLC1A4	57.034	243.039	0.891468	0.292409	3.04871	0.0022983	0.0356007	solute carrier family 1 member 4
HCN4	2.52446	22.2058	3.02583	0.992953	3.04731	0.00230901	0.0357196	hyperpolarization activated cyclic nucleotide gated potassium channel 4
FUT9	162.371	3809.84	0.593692	0.194833	3.04718	0.00230996	0.0357196	fucosyltransferase 9
PAN3	71.7415	1299.53	-0.462021	0.151656	-3.0465	0.0023152	0.0357696	poly(A) specific ribonuclease subunit PAN3
AZIN2	32.0842	162.671	0.916082	0.300764	3.04585	0.0023202	0.0357847	antizyme inhibitor 2
ADAM23	15.0701	318.5	-0.980193	0.321845	-3.04554	0.00232261	0.0357847	ADAM metallopeptidase domain 23
TMEM47	70.5854	257.966	0.813738	0.267199	3.04544	0.00232339	0.0357847	transmembrane protein 47
ABCD2	47.3923	367.064	-1.01202	0.332317	-3.04534	0.00232418	0.0357847	ATP binding cassette subfamily D member 2
LOC100289473	134.908	103.336	1.48876	0.489121	3.04374	0.00233657	0.0359447	cytoskeleton associated protein 2-like pseudogene
PTDSS2	17.3283	92.5501	0.857308	0.281745	3.04285	0.00234351	0.0360205	phosphatidylserine synthase 2
ST7	37.5004	1247.42	0.440156	0.144675	3.04238	0.00234716	0.0360456	suppression of tumorigenicity 7
LRRC8B	69.5744	594.137	-1.06708	0.350822	-3.04167	0.00235273	0.0361	leucine rich repeat containing 8 VRAC subunit B
FAM107B	8.12333	263.135	-1.20753	0.397046	-3.04129	0.0023557	0.0361147	family with sequence similarity 107 member B
RBM34	22.1434	81.2348	-0.97896	0.322333	-3.03711	0.00238859	0.036578	RNA binding motif protein 34
LINC00395	0.820716	7.59595	3.94564	1.29922	3.03693	0.00239001	0.036578	long intergenic non-protein coding RNA 395
ROBO3	54.4445	100.976	-1.45306	0.478517	-3.03659	0.00239272	0.0365882	roundabout guidance receptor 3
ST3GAL6	436.949	3145.19	-0.909248	0.29955	-3.03539	0.00240228	0.036703	ST3 beta-galactoside alpha-2,3-sialyltransferase 6
ANKRD30BL	2.62013	36.6364	-2.11993	0.698625	-3.03444	0.00240984	0.0367871	ankyrin repeat domain 30B like
MTUS1	58.3071	1115.44	0.599428	0.197806	3.03039	0.00244241	0.0372404	microtubule associated scaffold protein 1
KBTBD11-OT1	40.6314	25.1462	3.1055	1.02484	3.03023	0.0024437	0.0372404	KBTBD11 overlapping transcript 1
LRRC2	5.51416	33.507	-1.6243	0.53615	-3.02957	0.00244905	0.0372902	leucine rich repeat containing 2
RHEB	87.858	592.636	0.735176	0.242701	3.02914	0.00245251	0.0373112	Ras homolog, mTORC1 binding
VWA5B1	2.09247	18.2248	2.77375	0.916103	3.02777	0.00246363	0.0374484	von Willebrand factor A domain containing 5B1
EPB41L3	5.23537	169.246	-1.69583	0.56031	-3.02659	0.00247327	0.037563	erythrocyte membrane protein band 4.1 like 3
HMGN1	232.518	176.143	-0.860407	0.284334	-3.02605	0.00247775	0.0375907	high mobility group nucleosome binding domain 1
ZNF460	157.803	273.123	1.05603	0.349003	3.02586	0.00247929	0.0375907	zinc finger protein 460
LARP1	60.7496	782.915	0.456831	0.151018	3.02501	0.00248627	0.0376645	La ribonucleoprotein 1, translational regulator
VAMP8	9.42308	6.118	4.14214	1.3699	3.02368	0.00249724	0.0377987	vesicle associated membrane protein 8
IP6K3	2.56174	9.10137	2.76075	0.913233	3.02305	0.0025024	0.0378448	inositol hexakisphosphate kinase 3
RASD1	720.936	188.782	1.59008	0.526272	3.02141	0.00251599	0.0380183	ras related dexamethasone induced 1
AHDC1	64.1342	588.456	0.832178	0.275669	3.01876	0.00253812	0.0382796	AT-hook DNA binding motif containing 1
DIRC3	2.81371	191.012	1.54468	0.511756	3.0184	0.00254111	0.0382796	disrupted in renal carcinoma 3
COL4A3	1.73125	32.4203	1.78116	0.590118	3.01831	0.00254187	0.0382796	collagen type IV alpha 3 chain
TCEAL4	41.2464	56.6196	-0.988348	0.327471	-3.01813	0.00254343	0.0382796	transcription elongation factor A like 4
TESK2	47.0427	850.987	1.02605	0.339995	3.01785	0.00254577	0.0382796	testis associated actin remodelling kinase 2
ENHO	288.382	69.2608	1.78287	0.590784	3.0178	0.00254613	0.0382796	energy homeostasis associated
UVRAG	18.6805	728.447	-0.528733	0.175233	-3.01731	0.00255026	0.0383096	UV radiation resistance associated
ORC2	31.387	188.335	-0.795078	0.263563	-3.01665	0.00255584	0.0383612	origin recognition complex subunit 2
LOC401052	10.7115	6.23655	2.65534	0.880655	3.01519	0.00256817	0.0384869
ADARB1	20.9287	431.904	1.00555	0.333515	3.01502	0.00256965	0.0384869	adenosine deaminase RNA specific B1
STPG1	5.44049	38.8232	1.40272	0.465262	3.0149	0.00257067	0.0384869	sperm tail PG-rich repeat containing 1
NANOS1	81.1834	43.3849	2.09658	0.695506	3.01447	0.00257427	0.0385086	nanos C2HC-type zinc finger 1
RXRA	34.751	523.726	0.912471	0.302743	3.01401	0.00257823	0.0385356	retinoid X receptor alpha
INHBB	15.0554	11.4781	2.67799	0.888684	3.01343	0.00258311	0.0385763	inhibin subunit beta B
CTNS	51.2009	171.614	1.04364	0.346712	3.01011	0.00261154	0.0389684	cystinosin, lysosomal cystine transporter
GPAT2	4.72806	7.51298	2.73061	0.908175	3.0067	0.00264104	0.039356	glycerol-3-phosphate acyltransferase 2, mitochondrial
ADK	18.4612	1201.37	-0.499638	0.166186	-3.0065	0.00264275	0.039356	adenosine kinase
SLC14A1	148.995	520.345	3.84048	1.27746	3.00634	0.00264412	0.039356	solute carrier family 14 member 1 (Kidd blood group)
ANKRD50	28.7399	200.116	-1.4212	0.472789	-3.006	0.00264707	0.0393671	ankyrin repeat domain 50
CALM2	260.124	523.746	0.839936	0.279651	3.00352	0.00266879	0.0396572	calmodulin 2
SLC41A3	20.0891	222.795	-0.575378	0.191603	-3.00297	0.00267361	0.039688	solute carrier family 41 member 3
ALDH1L1-AS2	35.2415	118.859	-1.14444	0.381147	-3.00262	0.00267668	0.039688	ALDH1L1 antisense RNA 2
FUT2	41.227	51.8628	1.23633	0.411765	3.00252	0.00267752	0.039688	fucosyltransferase 2
SLC48A1	106.227	129.142	1.21482	0.404659	3.00208	0.00268145	0.0397013	solute carrier family 48 member 1
LMO2	28.591	112.516	-1.84573	0.61486	-3.00188	0.00268321	0.0397013	LIM domain only 2
LINC01554	11.2342	11.5249	1.96416	0.654389	3.00152	0.00268639	0.0397013	long intergenic non-protein coding RNA 1554
PIPOX	55.4364	85.8382	-1.68203	0.560414	-3.00141	0.00268729	0.0397013	pipecolic acid and sarcosine oxidase
JPH4	123.147	152.044	-1.31085	0.437022	-2.99951	0.00270416	0.0399176	junctophilin 4
VN1R5	1.18489	0.164976	-13.6094	4.53964	-2.99791	0.00271839		vomeronasal 1 receptor 5 (gene/pseudogene)
EYA1	3.30902	76.4669	1.88029	0.627869	2.99472	0.00274699	0.0405163	EYA transcriptional coactivator and phosphatase 1
LINC01521	10.1947	5.07418	-2.38689	0.797496	-2.99298	0.00276268	0.0407143	long intergenic non-protein coding RNA 1521
LYSMD2	22.6947	74.975	-1.02564	0.342759	-2.99231	0.00276871	0.0407695	LysM domain containing 2
FER1L4	3.12794	22.8378	2.06963	0.69194	2.99105	0.00278019	0.040905	fer-1 like family member 4 (pseudogene)
POLD1	7.17823	33.5693	1.41399	0.472894	2.99007	0.00278915	0.041003	DNA polymerase delta 1, catalytic subunit
CCDC60	2.35713	74.0903	1.55334	0.519718	2.98881	0.00280067	0.0411385	coiled-coil domain containing 60
ABCA17P	9.85301	108.783	0.964371	0.322748	2.988	0.00280813	0.0411995	ATP binding cassette subfamily A member 17, pseudogene
CALB1	16.1315	42.3687	-1.47149	0.49249	-2.98786	0.00280943	0.0411995	calbindin 1
LINC01324	1.1207	19.815	2.66966	0.893759	2.987	0.00281726	0.041263	long intergenic non-protein coding RNA 1324
PALLD	16.09	885.747	0.724214	0.242465	2.98688	0.00281837	0.041263	palladin, cytoskeletal associated protein
AGAP2	3.27115	8.95738	-2.56662	0.859421	-2.98645	0.00282238	0.041288	ArfGAP with GTPase domain, ankyrin repeat and PH domain 2
TMC1	15.0501	574.634	1.02252	0.342477	2.98565	0.00282976	0.0413622	transmembrane channel like 1
LINC01338	18.7534	22.3562	3.32768	1.11509	2.98422	0.00284304	0.0414942	long intergenic non-protein coding RNA 1338
ADCK3	27.2899	186.687	1.48181	0.496567	2.98411	0.00284409	0.0414942	coenzyme Q8A
SF3B1	79.7551	395.122	-0.637854	0.213763	-2.98393	0.00284576	0.0414942	splicing factor 3b subunit 1
TAS1R1	10.1445	32.9188	1.57514	0.527975	2.98336	0.002851	0.0415103	taste 1 receptor member 1
MAPK10	130.797	6817.87	0.522093	0.175017	2.98311	0.00285339	0.0415103	mitogen-activated protein kinase 10
DHX37	6.36579	35.5522	1.05164	0.352562	2.98284	0.00285584	0.0415103	DEAH-box helicase 37
TTN	37.7852	1270.46	1.23776	0.414963	2.98281	0.00285614	0.0415103	titin
ZNF624	18.9886	71.1019	-0.994318	0.333465	-2.98178	0.00286577	0.0416164	zinc finger protein 624
CAMK1D	34.4232	2057.54	0.515871	0.173031	2.98139	0.00286947	0.0416364	calcium/calmodulin dependent protein kinase ID
SMOC1	23.1074	455.07	2.21229	0.742179	2.98081	0.00287491	0.0416746	SPARC related modular calcium binding 1
TBC1D9	2.67729	49.4719	-1.55062	0.520237	-2.98061	0.00287676	0.0416746	TBC1 domain family member 9
RINL	3.15867	4.80705	3.14982	1.05842	2.97596	0.00292074	0.0422775	Ras and Rab interactor like
IRGM	8.88398	3.25542	13.5781	4.56536	2.97415	0.00293797	0.0424925	immunity related GTPase M
FHAD1	1.1622	22.1393	-1.51977	0.511061	-2.97376	0.00294177	0.0425131	forkhead associated phosphopeptide binding domain 1
SOGA3	49.3836	462.499	-0.884019	0.297387	-2.97262	0.00295269	0.0426365	SOGA family member 3
ZNF680	173.153	904.86	0.5287	0.17795	2.97105	0.00296779	0.0428199	zinc finger protein 680
CHIC1	106.626	1692.57	0.65541	0.220675	2.97002	0.00297778	0.0429295	cysteine rich hydrophobic domain 1
CD300LG	2.40954	5.37103	3.59751	1.21187	2.96857	0.00299191	0.0430985	CD300 molecule like family member g
TRAF2	17.5814	98.0065	1.38039	0.465187	2.96738	0.00300345	0.0432298	TNF receptor associated factor 2
GARNL3	33.8379	507.545	-0.800627	0.26991	-2.96628	0.00301427	0.0433507	GTPase activating Rap/RanGAP domain like 3
PLCG2	1.08105	28.6899	1.57588	0.531656	2.9641	0.00303566	0.0436232	phospholipase C gamma 2
ZNF814	163.075	411.265	0.581096	0.196102	2.96323	0.00304429	0.0436698	zinc finger protein 814
DPYSL2	116.412	2070.74	0.5175	0.174655	2.96298	0.00304673	0.0436698	dihydropyrimidinase like 2
ARHGEF4	106.504	1644.07	0.861609	0.290793	2.96296	0.00304696	0.0436698	Rho guanine nucleotide exchange factor 4
PLA2G4C	165.351	1219.92	-0.766726	0.258785	-2.96279	0.00304866	0.0436698	phospholipase A2 group IVC
BTBD3	122.377	495.416	-0.750433	0.253366	-2.96185	0.00305797	0.0437681	BTB domain containing 3
PDS5A	46.1559	893.558	0.618877	0.208975	2.96149	0.00306159	0.0437849	PDS5 cohesin associated factor A
CYP2A7	12.973	12.2453	1.81365	0.612471	2.9612	0.00306447	0.0437911	cytochrome P450 family 2 subfamily A member 7
STAT6	23.1444	45.9119	-1.26767	0.428242	-2.96016	0.00307477	0.0438709	signal transducer and activator of transcription 6
MIMT1	2.57147	2.65033	4.14718	1.40101	2.96014	0.00307496	0.0438709	MER1 repeat containing imprinted transcript 1
CFAP47	2.41391	151.2	1.4779	0.49946	2.95901	0.00308632	0.0439978	cilia and flagella associated protein 47
MIR548AY	118.116	2.13789	13.5048	4.56536	2.9581	0.00309538		microRNA 548ay
KIF19	2.95208	9.95861	-2.63806	0.892061	-2.95727	0.00310377	0.0442114	kinesin family member 19
FAM71F1	3.56966	10.1845	-2.13578	0.722359	-2.95667	0.00310981	0.0442328	family with sequence similarity 71 member F1
MTSS1	50.1552	1006.37	-1.11104	0.375778	-2.95663	0.00311021	0.0442328	MTSS I-BAR domain containing 1
CLDN18	11.7704	49.8075	1.36441	0.461577	2.95598	0.00311674	0.0442905	claudin 18
HDGF	68.2932	97.098	1.22556	0.414644	2.95569	0.00311969	0.0442971	heparin binding growth factor
N6AMT1	23.7615	35.9179	-1.48818	0.503786	-2.95399	0.00313696	0.044507	N-6 adenine-specific DNA methyltransferase 1
NOB1	21.2107	36.0326	1.28588	0.435446	2.95303	0.00314676	0.0446107	NIN1 (RPN12) binding protein 1 homolog
ANP32A	64.1877	341.297	0.742138	0.251393	2.9521	0.00315623	0.0447095	acidic nuclear phosphoprotein 32 family member A
ACTN2	22.0388	218.566	0.85945	0.29122	2.9512	0.00316539	0.0448038	actinin alpha 2
FAM184A	60.9251	1313.75	-0.813349	0.275702	-2.9501	0.00317668	0.0449105	family with sequence similarity 184 member A
PCDHB10	43.5946	17.0589	1.82941	0.620144	2.94998	0.00317795	0.0449105	protocadherin beta 10
SLC35F3	3.48624	212.644	-1.63008	0.55269	-2.94935	0.00318438	0.0449659	solute carrier family 35 member F3
ZNF75A	88.9941	134.046	-0.805402	0.273107	-2.94904	0.00318768	0.0449769	zinc finger protein 75a
TM4SF4	1.79372	9.01633	4.48619	1.52167	2.94819	0.00319636	0.0450639	transmembrane 4 L six family member 4
MRO	36.6573	129.271	1.11817	0.379427	2.94698	0.0032089	0.045205	maestro
MAPK11	66.0944	57.503	-1.22182	0.414641	-2.94668	0.00321204	0.0452136	mitogen-activated protein kinase 11
MARCO	1.21363	9.31371	4.14232	1.40588	2.94642	0.00321475	0.0452163	macrophage receptor with collagenous structure
OIP5	18.9408	55.071	1.02901	0.349298	2.94593	0.00321982	0.04523	Opa interacting protein 5
BAHCC1	13.1575	113.823	0.99238	0.336875	2.94584	0.00322078	0.04523	BAH domain and coiled-coil containing 1
ATP5G2	50.8731	72.0167	0.862927	0.293009	2.94506	0.00322895	0.0453091	ATP synthase membrane subunit c locus 2
CACNB4	25.0509	774.502	-0.588186	0.199901	-2.94239	0.00325693	0.0456609	calcium voltage-gated channel auxiliary subunit beta 4
IL1RAP	3.95162	82.17	1.52688	0.518963	2.94217	0.00325925	0.0456609	interleukin 1 receptor accessory protein
GLDC	27.933	370.338	-0.70009	0.237969	-2.94194	0.00326168	0.0456609	glycine decarboxylase
TMEM266	4.07265	74.9034	-1.80831	0.614723	-2.94167	0.00326445	0.045664	transmembrane protein 266
LINC00882	43.3464	694.206	0.665497	0.22626	2.94129	0.00326847	0.0456846	long intergenic non-protein coding RNA 882
FAM169A	38.2895	417.331	0.54178	0.184267	2.94019	0.00328014	0.0458095	family with sequence similarity 169 member A
SEC16B	8.48382	39.8466	-1.44383	0.491104	-2.93996	0.00328253	0.0458095	SEC16 homolog B, endoplasmic reticulum export factor
GTPBP8	24.5465	29.0898	-1.28635	0.437641	-2.93929	0.00328964	0.0458729	GTP binding protein 8 (putative)
C2orf40	10.8924	15.222	-1.64559	0.560092	-2.93807	0.00330264	0.0459983	ECRG4 augurin precursor
BOD1L2	5.27264	3.01248	13.4129	4.56536	2.93796	0.00330377	0.0459983	biorientation of chromosomes in cell division 1 like 2
SRP9	193.443	295.165	0.754252	0.25683	2.93678	0.00331641	0.0461384	signal recognition particle 9
BRD8	40.6027	182.716	-0.561186	0.191155	-2.93576	0.00332732	0.0462541	bromodomain containing 8
IPO8	31.0441	244.657	-0.684777	0.233341	-2.93467	0.00333908	0.0463816	importin 8
PPP2R4	24.4152	140.102	1.37915	0.470475	2.93139	0.00337447	0.0468368	protein phosphatase 2 phosphatase activator
SULT2B1	0.979539	6.63735	1.85083	0.631857	2.92919	0.0033985	0.0471165	sulfotransferase family 2B member 1
TRIM67	3.534	26.9385	-2.15281	0.734985	-2.92906	0.00339989	0.0471165	tripartite motif containing 67
ZFP62	48.3778	77.3071	-0.937503	0.320147	-2.92835	0.00340761	0.047187	ZFP62 zinc finger protein
NIFK-AS1	26.1906	254.906	0.673665	0.230086	2.92788	0.00341279	0.0472222	NIFK antisense RNA 1
NAMPT	33.1974	172.485	1.89614	0.647815	2.92697	0.00342277	0.0473236	nicotinamide phosphoribosyltransferase
ZNF180	20.7417	63.5597	-0.92925	0.317669	-2.92521	0.00344221	0.0475557	zinc finger protein 180
COL9A1	11.1226	109.55	-1.5383	0.526004	-2.92451	0.00344996	0.0476007	collagen type IX alpha 1 chain
RNASE4	3.14186	6.28159	2.41206	0.824814	2.92437	0.00345153	0.0476007	ribonuclease A family member 4
EGFEM1P	76.9575	5103.84	-1.04336	0.356802	-2.9242	0.00345345	0.0476007	EGF like and EMI domain containing 1, pseudogene
KEAP1	18.5288	41.8634	0.916163	0.313374	2.92355	0.0034607	0.0476639	kelch like ECH associated protein 1
SYT4	31.9339	37.187	-1.77832	0.608405	-2.92292	0.00346771	0.0477237	synaptotagmin 4
DOCK1	33.5875	2158.35	-0.373663	0.127947	-2.92045	0.00349529	0.0480662	dedicator of cytokinesis 1
MED13L	77.9682	3094.32	0.475252	0.162797	2.9193	0.00350819	0.0482067	mediator complex subunit 13L
SPSB1	11.8929	150.65	1.7968	0.615553	2.919	0.00351157	0.0482089	splA/ryanodine receptor domain and SOCS box containing 1
CLK4	94.713	265.663	-0.725022	0.248397	-2.9188	0.00351376	0.0482089	CDC like kinase 4
FLNC	2.93931	13.0126	2.40029	0.822422	2.91857	0.00351644	0.0482089	filamin C
SCN2B	7.45481	12.1232	-1.66304	0.57013	-2.91695	0.00353473	0.0484226	sodium voltage-gated channel beta subunit 2
ADAM32	7.18215	181.309	1.22086	0.41869	2.91591	0.00354657	0.0485476	ADAM metallopeptidase domain 32
RASSF8	77.0052	1174	0.866787	0.297333	2.9152	0.00355457	0.0486198	Ras association domain family member 8
LINC01590	25.454	7.54222	-2.11132	0.724415	-2.91452	0.00356236	0.0486515	long intergenic non-protein coding RNA 1590
KLF9	160.858	586.292	0.936149	0.321206	2.91448	0.00356276	0.0486515	Kruppel like factor 9
NUFIP2	115.936	579.663	0.852491	0.292521	2.91429	0.00356504	0.0486515	nuclear FMR1 interacting protein 2
MT1G	6.12043	1.09745	5.58408	1.91617	2.9142	0.00356607		metallothionein 1G
YARS	41.0188	251.077	1.32085	0.453478	2.91271	0.00358304	0.0488449	tyrosyl-tRNA synthetase 1
RASGEF1A	8.20805	86.5424	2.09897	0.72066	2.91257	0.00358467	0.0488449	RasGEF domain family member 1A
SLC4A5	22.5125	351.749	0.727426	0.249806	2.91196	0.00359166	0.0489029	solute carrier family 4 member 5
TBX1	1.11406	4.98179	3.49837	1.2017	2.91119	0.00360054	0.0489865	T-box transcription factor 1
GHR	12.5795	471.956	1.19189	0.409526	2.91042	0.00360939	0.0490156	growth hormone receptor
PSME4	57.6156	762.911	0.618478	0.212538	2.90996	0.0036147	0.0490156	proteasome activator subunit 4
MARCH6	101.592	1082.57	0.480199	0.165021	2.90992	0.00361516	0.0490156	membrane associated ring-CH-type finger 6
DDX1	33.6683	153.877	-0.758829	0.260774	-2.90991	0.00361532	0.0490156	DEAD-box helicase 1
LINC00376	1.01342	21.7624	2.77118	0.952354	2.90982	0.00361637	0.0490156	long intergenic non-protein coding RNA 376
THOC6	5.43752	3.60078	4.24214	1.45858	2.90841	0.00363267	0.0491992	THO complex 6
MSX2P1	24.3494	7.05919	13.1453	4.52104	2.90758	0.00364241	0.0492938	msh homeobox 2 pseudogene 1
C14orf178	20.3733	22.8148	1.19958	0.412867	2.90548	0.00366694	0.0495882	chromosome 14 open reading frame 178
NUMBL	57.1483	188.242	1.24115	0.427525	2.9031	0.00369486	0.049928	NUMB like endocytic adaptor protein
GABRG1	123.627	1311.98	0.831383	0.286436	2.90251	0.00370183	0.0499845	gamma-aminobutyric acid type A receptor subunit gamma1
MRPL35	28.9543	47.253	0.838926	0.289095	2.90191	0.003709	0.0500435	mitochondrial ribosomal protein L35
SHCBP1	22.8266	105.959	-1.65799	0.571475	-2.90125	0.00371679	0.0501109	SHC binding and spindle associated 1
MFSD5	35.2034	12.94	2.28657	0.788197	2.90101	0.0037196	0.050111	major facilitator superfamily domain containing 5
ACTR5	17.9953	50.4364	-0.997598	0.344003	-2.89997	0.003732	0.0502172	actin related protein 5
GDNF-AS1	2.04063	10.277	-2.72409	0.939381	-2.89988	0.0037331	0.0502172	GDNF antisense RNA 1
MMRN1	1.62869	14.881	3.6597	1.26243	2.89893	0.00374439	0.0503313	multimerin 1
PPP1R15B	135.56	148.493	1.08135	0.373137	2.898	0.00375546	0.0504421	protein phosphatase 1 regulatory subunit 15B
LRRC7	133.19	5358.84	-1.17345	0.405001	-2.89741	0.00376258	0.0504998	leucine rich repeat containing 7
KIAA1524	6.39079	31.1606	-1.39445	0.481324	-2.89711	0.00376623	0.050511	cellular inhibitor of PP2A
STAB2	5.28427	128.72	1.32019	0.455759	2.89668	0.00377133	0.0505415	stabilin 2
FBXL19-AS1	16.1692	8.65404	2.59463	0.896002	2.89579	0.00378211	0.0506189	FBXL19 antisense RNA 1
FNBP1L	116.72	1437.73	-0.419514	0.144873	-2.89573	0.00378277	0.0506189	formin binding protein 1 like
BZW2	10.0946	76.7338	-1.04092	0.359563	-2.89496	0.00379204	0.0507051	basic leucine zipper and W2 domains 2
LRIG1	169.01	2600.57	0.837143	0.289212	2.89457	0.00379682	0.0507311	leucine rich repeats and immunoglobulin like domains 1
LOC101929771	5.81184	9.31839	-4.91647	1.69889	-2.89393	0.00380458	0.0507641	long intergenic non-protein coding RNA 1655
SRL	2.77876	20.9531	2.28486	0.789545	2.89389	0.00380497	0.0507641	sarcalumenin
CDC42BPG	0.769538	2.05249	-3.69964	1.2788	-2.89305	0.00381516		CDC42 binding protein kinase gamma
NOC3L	13.4677	46.0259	-1.04866	0.362533	-2.89258	0.00382089	0.0509385	NOC3 like DNA replication regulator
ZNF436	58.6984	82.6185	1.60116	0.553726	2.89162	0.00383267	0.0510576	zinc finger protein 436
BORCS7-ASMT	4.87055	28.9349	1.6097	0.556732	2.89133	0.00383619	0.0510665	BORCS7-ASMT readthrough (NMD candidate)
LINC01208	299.183	1108.89	1.34827	0.466431	2.8906	0.00384509	0.0511469	long intergenic non-protein coding RNA 1208
ZC2HC1B	4.43177	40.2296	-2.00639	0.694218	-2.89015	0.00385063	0.0511825	zinc finger C2HC-type containing 1B
FMN1	1.71839	104.533	1.41227	0.488736	2.88964	0.00385681	0.0512229	formin 1
FES	9.63772	14.0579	-1.86109	0.64411	-2.8894	0.00385974	0.0512229	FES proto-oncogene, tyrosine kinase
MAP3K2	61.6405	333.956	0.622631	0.215506	2.88916	0.00386267	0.0512229	mitogen-activated protein kinase kinase kinase 2
NKIRAS2	31.4593	31.6781	1.61372	0.558589	2.88892	0.00386565	0.0512229	NFKB inhibitor interacting Ras like 2
PNRC1	320.279	213.17	1.64373	0.569014	2.88873	0.00386799	0.0512229	proline rich nuclear receptor coactivator 1
AK4	28.4078	311.855	0.850795	0.294568	2.88828	0.00387349	0.0512578	adenylate kinase 4
DNAJC6	17.3926	350.095	1.34976	0.467437	2.88757	0.00388231	0.0513366	DnaJ heat shock protein family (Hsp40) member C6
FAM131C	13.0508	25.2894	1.9301	0.668644	2.88659	0.00389444	0.051459	family with sequence similarity 131 member C
PPARG	6.65354	124.61	1.10829	0.384023	2.88601	0.00390157	0.0514921	peroxisome proliferator activated receptor gamma
TMEM145	21.5275	30.6385	-0.987177	0.342067	-2.88592	0.00390271	0.0514921	transmembrane protein 145
SERBP1	63.26	177.379	0.543422	0.188394	2.88449	0.00392046	0.0516883	SERPINE1 mRNA binding protein 1
EFNA5	3.85428	147.664	-1.78314	0.618321	-2.88385	0.00392851	0.0517562	ephrin A5
ZNF385B	2.98051	174.3	-1.61605	0.560458	-2.88345	0.00393345	0.0517832	zinc finger protein 385B
PRKCG	3.70821	10.9295	-2.33883	0.811236	-2.88304	0.00393855	0.0518122	protein kinase C gamma
LLGL1	33.554	85.0577	1.33032	0.461599	2.88197	0.00395196	0.0519504	LLGL scribble cell polarity complex component 1
FSD1	2.80054	7.67703	-2.03813	0.707393	-2.88119	0.0039618	0.0520274	fibronectin type III and SPRY domain containing 1
AP3B2	35.9173	216.568	-0.877417	0.304548	-2.88104	0.00396363	0.0520274	adaptor related protein complex 3 subunit beta 2
RBM26	120.687	1198.71	-0.505231	0.175389	-2.88063	0.00396883	0.0520575	RNA binding motif protein 26
GRM3	186.554	4522.29	-1.35622	0.470913	-2.87999	0.00397692	0.0521254	glutamate metabotropic receptor 3
PLP1	52.2809	104.629	1.43213	0.497323	2.87968	0.00398079	0.0521285	proteolipid protein 1
LZTS1	3.03957	3.17616	-4.37238	1.51845	-2.87951	0.00398299	0.0521285	leucine zipper tumor suppressor 1
LOC101928663	6.29441	11.9211	-2.22122	0.771616	-2.87866	0.00399373	0.0521824	uncharacterized LOC101928663
DCLK1	57.0806	2645.86	0.982544	0.341337	2.87852	0.00399546	0.0521824	doublecortin like kinase 1
IL17REL	1.43594	5.06447	3.62541	1.25967	2.87806	0.00400132	0.0521824	interleukin 17 receptor E like
SPTSSB	45.3863	133.361	-1.77309	0.616118	-2.87784	0.0040041	0.0521824	serine palmitoyltransferase small subunit B
ST6GALNAC6	44.1183	116.992	0.992865	0.345005	2.87783	0.0040042	0.0521824	ST6 N-acetylgalactosaminide alpha-2,6-sialyltransferase 6
ZNF239	15.0604	32.3684	-1.28379	0.446136	-2.87758	0.00400738	0.0521824	zinc finger protein 239
DGKZ	180.187	1014.14	-1.00517	0.349312	-2.87757	0.00400753	0.0521824	diacylglycerol kinase zeta
ATP8A2	3.80325	349.041	-1.68445	0.585708	-2.87592	0.00402856	0.0524181	ATPase phospholipid transporting 8A2
NAT14	58.9536	16.6455	1.71521	0.596567	2.87514	0.00403854	0.0524237	N-acetyltransferase 14 (putative)
HIP1	39.6783	952.582	-0.829486	0.288513	-2.87504	0.00403972	0.0524237	huntingtin interacting protein 1
ANGPTL4	99.5581	146.096	2.44621	0.850856	2.875	0.0040403	0.0524237	angiopoietin like 4
CTSB	63.8348	210.066	0.867668	0.301823	2.87476	0.00404334	0.0524237	cathepsin B
NDUFA11	18.4239	30.8879	1.10631	0.384872	2.87448	0.00404698	0.0524237	NADH:ubiquinone oxidoreductase subunit A11
RFX2	190.009	2722.82	0.504145	0.175392	2.87439	0.0040481	0.0524237	regulatory factor X2
RIT2	3.80638	195.054	-1.67686	0.583402	-2.87428	0.0040495	0.0524237	Ras like without CAAX 2
CPNE2	98.8411	634.09	-1.20672	0.420025	-2.87298	0.00406625	0.0526026	copine 2
NXPE4	6.8173	20.2546	-1.41819	0.49393	-2.87125	0.00408856	0.0528316	neurexophilin and PC-esterase domain family member 4
TMEM38A	20.0108	75.5325	1.21708	0.423899	2.87115	0.00408986	0.0528316	transmembrane protein 38A
TNPO2	57.0171	178.553	0.668244	0.232779	2.87072	0.0040954	0.0528649	transportin 2
NR1H2	30.6311	27.0765	1.33312	0.464472	2.87019	0.00410231	0.052916	nuclear receptor subfamily 1 group H member 2
GDPD1	11.91	81.8182	0.993687	0.346322	2.86925	0.00411444	0.0530341	glycerophosphodiester phosphodiesterase domain containing 1
SUSD1	2.96771	53.5967	1.06133	0.370096	2.86772	0.00413443	0.0532355	sushi domain containing 1
ATP2B4	71.7131	1054.51	0.617605	0.215374	2.8676	0.00413601	0.0532355	ATPase plasma membrane Ca2+ transporting 4
ARHGAP26	29.3643	1752.83	1.25743	0.439066	2.86387	0.00418502	0.0538277	Rho GTPase activating protein 26
LINC01572	23.1949	993.232	-1.08651	0.379493	-2.86306	0.00419572	0.0539264	long intergenic non-protein coding RNA 1572
MSRB3	20.3274	454.06	-0.592058	0.206891	-2.8617	0.00421376	0.0541195	methionine sulfoxide reductase B3
SCARA3	224.117	1175.5	0.643381	0.22493	2.86036	0.00423157	0.0543092	scavenger receptor class A member 3
MARK2	50.6872	471.38	0.66999	0.234287	2.8597	0.00424041	0.0543181	microtubule affinity regulating kinase 2
CBX5	73.1608	448.793	0.682975	0.238859	2.85932	0.00424552	0.0543181	chromobox 5
FXYD7	59.5079	77.5349	-1.15275	0.403158	-2.85931	0.00424566	0.0543181	FXYD domain containing ion transport regulator 7
HSPB2-C11orf52	5.63949	11.2044	2.75942	0.965083	2.85925	0.0042464	0.0543181	HSPB2-C11orf52 readthrough (NMD candidate)
LOC374443	9.58596	48.53	-1.37562	0.481123	-2.85917	0.00424745	0.0543181	C-type lectin domain family 2 member D pseudogene
WDFY3-AS2	46.325	251.574	1.00042	0.350079	2.8577	0.0042672	0.0545011	WDFY3 antisense RNA 2
BRI3	23.9799	34.546	1.33762	0.468084	2.85765	0.00426785	0.0545011	brain protein I3
AKAP12	7.2759	108.889	-1.387	0.485609	-2.8562	0.00428745	0.0547123	A-kinase anchoring protein 12
SAP30BP	56.1245	284.972	0.5326	0.186492	2.85589	0.00429166	0.0547271	SAP30 binding protein
IRF1	86.4609	99.5666	1.1395	0.399201	2.85446	0.00431106	0.0549335	interferon regulatory factor 1
ITPRIPL2	34.5227	32.9098	1.41794	0.49679	2.8542	0.00431453	0.0549335	ITPRIP like 2
KIF15	2.62112	30.2206	-1.15655	0.405236	-2.85401	0.00431706	0.0549335	kinesin family member 15
ZNF257	2.65515	14.1619	2.84633	0.99788	2.85238	0.00433937	0.0551782	zinc finger protein 257
SYP	37.0316	55.1675	-1.29032	0.452443	-2.8519	0.00434591	0.055222	synaptophysin
DRD3	0.90227	9.44768	2.29155	0.803626	2.85151	0.00435121	0.0552502	dopamine receptor D3
C10orf11	51.3974	6567.13	-1.35559	0.47547	-2.85105	0.00435755	0.0552914	leucine rich melanocyte differentiation associated
SEMA4B	143.683	808.345	0.6715	0.235574	2.85048	0.0043653	0.0553505	semaphorin 4B
UBE2V2	36.9394	252.501	0.654055	0.22956	2.84917	0.00438336	0.0555402	ubiquitin conjugating enzyme E2 V2
XBP1	51.9692	46.673	1.63202	0.572973	2.84834	0.00439482	0.0556459	X-box binding protein 1
STXBP5	64.6034	1418.41	0.781178	0.274338	2.8475	0.00440641	0.0557533	syntaxin binding protein 5
KCTD13	72.178	178.064	0.697765	0.245109	2.84675	0.00441677	0.0558448	potassium channel tetramerization domain containing 13
CHL1	187.916	4551.91	-0.627599	0.220498	-2.84628	0.00442338	0.0558889	cell adhesion molecule L1 like
WDR11-AS1	109.174	1134.87	0.766637	0.26975	2.84202	0.00448281	0.0565998	WDR11 antisense RNA 1
NFKBIZ	23.6003	100.152	1.09163	0.38421	2.84123	0.00449399	0.0567009	NFKB inhibitor zeta
NFE2	2.777	4.16234	4.3911	1.54577	2.84072	0.00450123	0.0567153	nuclear factor, erythroid 2
ZC3H12C	69.3677	649.431	0.735125	0.258783	2.8407	0.00450147	0.0567153	zinc finger CCCH-type containing 12C
RAB28	58.7443	803.248	-0.49934	0.175841	-2.83972	0.00451533	0.0568499	RAB28, member RAS oncogene family
SEPT8	125.294	389.842	-0.848057	0.298846	-2.83778	0.00454288	0.0571566	septin 8
CPD	28.627	328.464	0.579983	0.204534	2.83564	0.00457342	0.0575004	carboxypeptidase D
GADD45G	17.9733	3.98699	3.30769	1.16717	2.83393	0.00459787	0.0577207	growth arrest and DNA damage inducible gamma
RBM25	80.0877	595.024	-0.52343	0.184706	-2.83386	0.00459901	0.0577207	RNA binding motif protein 25
LOC100505938	2.09839	22.8063	2.30896	0.814835	2.83365	0.00460202	0.0577207	uncharacterized LOC100505938
TRAPPC2	34.9692	91.4203	-0.657423	0.232016	-2.83352	0.00460384	0.0577207	trafficking protein particle complex 2
ZNF486	14.1216	62.2644	1.44194	0.508946	2.83318	0.00460868	0.0577291	zinc finger protein 486
CLDN11	170.306	339.818	0.919228	0.324468	2.83303	0.00461097	0.0577291	claudin 11
NXN	9.51212	231.55	1.19693	0.422535	2.83273	0.00461524	0.0577422	nucleoredoxin
LINC01132	1.57977	1.9819	5.25177	1.85433	2.83217	0.00462338		long intergenic non-protein coding RNA 1132
TPMT	13.5095	43.4428	-0.949819	0.335437	-2.83159	0.00463176	0.0579015	thiopurine S-methyltransferase
HNF4G	10.1731	30.4298	-1.61276	0.569599	-2.8314	0.00463445	0.0579015	hepatocyte nuclear factor 4 gamma
SYDE2	5.40346	31.3112	1.54454	0.545558	2.83113	0.00463843	0.0579108	synapse defective Rho GTPase homolog 2
NBEA	19.865	1694.78	-0.698091	0.246628	-2.83055	0.00464685	0.0579755	neurobeachin
EXOSC2	27.9806	36.9367	-0.926625	0.327515	-2.82926	0.00466562	0.0581691	exosome component 2
GPCPD1	42.3917	335.183	-0.962589	0.34029	-2.82873	0.00467333	0.0582246	glycerophosphocholine phosphodiesterase 1
CFI	2.4342	27.5702	2.41228	0.852962	2.82812	0.00468226	0.0582917	complement factor I
ASPH	136.815	3455.94	0.445131	0.157406	2.82791	0.00468523	0.0582917	aspartate beta-hydroxylase
H3F3B	247.067	113.175	1.06836	0.377919	2.82694	0.00469947	0.0583997	H3.3 histone B
SGCE	54.0017	433.618	-0.635171	0.22469	-2.82688	0.00470044	0.0583997	sarcoglycan epsilon
VWC2	3.56551	66.4299	-2.00479	0.709533	-2.8255	0.00472066	0.0585795	von Willebrand factor C domain containing 2
NUMB	78.1156	1719.35	0.594739	0.210497	2.82541	0.00472199	0.0585795	NUMB endocytic adaptor protein
RARRES3	8.57005	11.0454	2.39644	0.84823	2.82523	0.00472474	0.0585795	phospholipase A and acyltransferase 4
VSTM2L	30.0384	143.059	-1.63308	0.578144	-2.8247	0.0047325	0.0585958	V-set and transmembrane domain containing 2 like
LOC283440	21.0538	25.9227	1.44212	0.510539	2.82469	0.0047326	0.0585958	ITFG2 antisense RNA 1
NTN1	21.9096	589.288	0.692744	0.24545	2.82234	0.00476744	0.0589863	netrin 1
ADGRA3	105.007	1591.7	0.443374	0.15714	2.82152	0.00477967	0.0590969	adhesion G protein-coupled receptor A3
TRAF6	55.2539	184.068	0.828918	0.293909	2.82032	0.00479759	0.0592774	TNF receptor associated factor 6
DNAJC22	6.84352	5.95843	2.60481	0.924042	2.81893	0.00481837	0.0594931	DnaJ heat shock protein family (Hsp40) member C22
LOC102467147	12.5294	37.1315	-1.30026	0.461343	-2.81842	0.00482607	0.059547	long intergenic non-protein coding RNA 1948
GAST	11.2668	6.54023	3.76989	1.33775	2.81808	0.00483125	0.0595698	gastrin
MR1	15.5764	56.8501	1.08793	0.386217	2.81689	0.00484907	0.0596405	major histocompatibility complex, class I-related
RAP1GAP	2.27874	20.7767	-1.20203	0.426724	-2.81687	0.00484937	0.0596405	RAP1 GTPase activating protein
POLR3H	90.9599	238.419	1.10957	0.393908	2.81681	0.00485026	0.0596405	RNA polymerase III subunit H
FLJ22447	4.69558	53.1289	1.5385	0.546184	2.81681	0.00485031	0.0596405	uncharacterized LOC400221
TANGO2	12.0386	79.8202	1.07522	0.381757	2.81651	0.00485487	0.0596533	transport and golgi organization 2 homolog
POR	23.9274	232.164	0.968309	0.343823	2.8163	0.00485802	0.0596533	cytochrome p450 oxidoreductase
XPR1	25.057	804.309	0.417035	0.148136	2.81521	0.0048745	0.0598145	xenotropic and polytropic retrovirus receptor 1
ZDHHC2	19.8944	164.01	0.802555	0.285146	2.81454	0.00488468	0.0598984	zinc finger DHHC-type palmitoyltransferase 2
PIRT	73.588	150.044	0.957248	0.340231	2.81352	0.0049002	0.0600476	phosphoinositide interacting regulator of transient receptor potential channels
ATF1	30.4976	218.602	0.741876	0.263732	2.81299	0.00490834	0.0601061	activating transcription factor 1
FAM167A	67.9784	402.532	0.961794	0.342092	2.81151	0.004931	0.0603059	family with sequence similarity 167 member A
LINC01456	2.25318	40.4805	-2.23513	0.795002	-2.81148	0.00493139	0.0603059	long intergenic non-protein coding RNA 1456
ASIP	12.3002	14.1694	1.41044	0.501715	2.81125	0.00493498	0.0603086	agouti signaling protein
LINC01141	1.7811	17.284	1.98042	0.704864	2.80965	0.00495947	0.0605442	long intergenic non-protein coding RNA 1141
NBPF12	29.6585	194.642	-0.693475	0.246828	-2.80955	0.00496103	0.0605442	NBPF member 12
LRCH1	106.462	2416.68	-1.0681	0.380292	-2.80863	0.00497525	0.0606696	leucine rich repeats and calponin homology domain containing 1
EYA4	1.98232	84.1425	2.13354	0.759687	2.80845	0.00497808	0.0606696	EYA transcriptional coactivator and phosphatase 4
PDE8B	45.2359	1286.59	1.24411	0.443086	2.80783	0.00498768	0.0607451	phosphodiesterase 8B
CDH11	43.3262	955.763	0.567624	0.202258	2.80644	0.00500925	0.0609664	cadherin 11
OCLN	1.61647	12.7506	-1.42325	0.507313	-2.80546	0.00502444	0.0611096	occludin
TCEA3	34.4221	199.667	1.08393	0.386644	2.80344	0.00505602	0.0614191	transcription elongation factor A3
SPRY4	91.5258	159.056	-1.63136	0.581922	-2.8034	0.00505675	0.0614191	sprouty RTK signaling antagonist 4
OTUD6B-AS1	43.911	54.5836	0.744171	0.265495	2.80295	0.0050637	0.0614617	OTUD6B antisense RNA 1 (head to head)
IQCA1	55.6751	1231.98	1.00252	0.35774	2.80238	0.00507267	0.0614917	IQ motif containing with AAA domain 1
AASS	110.304	908.458	-0.590098	0.210572	-2.80236	0.00507304	0.0614917	aminoadipate-semialdehyde synthase
RPL13	79.1639	61.5246	1.11743	0.398803	2.80196	0.00507924	0.0614981	ribosomal protein L13
LOC102546299	2.98022	28.0104	-1.63183	0.582403	-2.80189	0.00508044	0.0614981	uncharacterized LOC102546299
MTFR1	9.16955	75.1069	-0.734736	0.262289	-2.80125	0.00509055	0.0615787	mitochondrial fission regulator 1
FAM120C	14.2	195.707	-0.528448	0.188721	-2.80016	0.00510775	0.0617451	family with sequence similarity 120C
OCIAD2	8.31648	28.6876	2.33969	0.835759	2.79948	0.00511845	0.0618327	OCIA domain containing 2
SLC45A2	7.25301	33.952	-1.63157	0.582976	-2.7987	0.0051309	0.0619413	solute carrier family 45 member 2
COL5A2	8.78485	154.729	-1.35455	0.484039	-2.79843	0.0051352	0.0619514	collagen type V alpha 2 chain
PCAT1	2.98277	2.93586	3.61085	1.29044	2.79815	0.00513964	0.0619631	prostate cancer associated transcript 1
PRKCE	29.6902	2083.1	0.842658	0.301204	2.79763	0.00514786	0.0619874	protein kinase C epsilon
GPRC5A	1.51496	5.6337	3.15779	1.12878	2.79753	0.00514943	0.0619874	G protein-coupled receptor class C group 5 member A
PIK3AP1	1.50526	26.7381	1.68815	0.603479	2.79737	0.00515205	0.0619874	phosphoinositide-3-kinase adaptor protein 1
YIPF2	14.9811	12.7047	1.31219	0.469271	2.79624	0.00517015	0.0621019	Yip1 domain family member 2
LINC01256	1.02704	12.93	-1.75714	0.628414	-2.79615	0.00517159	0.0621019	long intergenic non-protein coding RNA 1256
MRPS18B	28.54	31.2491	0.897716	0.321062	2.79608	0.00517261	0.0621019	mitochondrial ribosomal protein S18B
DAG1	42.276	353.239	0.640761	0.229194	2.79571	0.00517857	0.0621019	dystroglycan 1
DPP6	181.053	20682.6	-0.733204	0.262262	-2.79569	0.00517892	0.0621019	dipeptidyl peptidase like 6
EFL1	14.49	222.858	-0.62257	0.22273	-2.79518	0.00518708	0.0621581	elongation factor like GTPase 1
LOC101930370	73.5781	311.903	-0.793842	0.284102	-2.79422	0.00520254	0.0623016	uncharacterized LOC101930370
RUNDC3A	37.473	45.7735	-1.16936	0.418621	-2.79336	0.00521629	0.0624245	RUN domain containing 3A
LOC101927087	1.09363	7.74796	-2.2883	0.819306	-2.79297	0.00522257	0.0624315	long intergenic non-protein coding RNA 2516
MIR325HG	10.798	468.351	-0.968325	0.34671	-2.7929	0.00522386	0.0624315	MIR325 host gene
LOC650226	2.01529	7.29462	2.88857	1.03445	2.79239	0.00523206	0.0624878	ankyrin repeat domain 26 pseudogene
SERHL2	51.8692	139.037	0.785414	0.281369	2.7914	0.00524803	0.0626067	serine hydrolase like 2
LTBP1	6.48639	391.361	1.25618	0.450027	2.79134	0.00524901	0.0626067	latent transforming growth factor beta binding protein 1
BTG2	36.7602	21.2597	1.90447	0.682337	2.7911	0.00525292	0.0626116	BTG anti-proliferation factor 2
NCAN	112.169	521.945	-1.17922	0.422593	-2.79043	0.00526383	0.0626998	neurocan
VCPIP1	28.0811	130.848	0.827874	0.296788	2.78945	0.00527982	0.0627895	valosin containing protein interacting protein 1
LOC101927038	41.4975	6.90128	3.30704	1.18564	2.78924	0.00528322	0.0627895	long intergenic non-protein coding RNA 2400
HACD2	25.5469	288.577	0.796516	0.285579	2.78912	0.00528514	0.0627895	3-hydroxyacyl-CoA dehydratase 2
PMEL	5.45981	8.22189	2.55813	0.917187	2.7891	0.00528539	0.0627895	premelanosome protein
TMC2	3.78831	53.2899	-1.05082	0.376889	-2.78814	0.00530111	0.0629344	transmembrane channel like 2
SPOPL	30.9912	261.481	-0.469227	0.168353	-2.78716	0.00531728	0.0630845	speckle type BTB/POZ protein like
LOC145474	113.514	25.3659	1.29244	0.464004	2.7854	0.00534613	0.0633847	uncharacterized LOC145474
VTN	22.4114	8.78056	3.07202	1.1031	2.78491	0.00535423	0.0634388	vitronectin
C9orf116	8.50453	4.53839	-2.36229	0.848548	-2.78392	0.00537069	0.0635356	chromosome 9 open reading frame 116
CD82	6.91939	49.2158	1.49573	0.537291	2.78383	0.00537207	0.0635356	CD82 molecule
LOC285889	4.778	4.07893	-3.58479	1.28774	-2.78377	0.00537306	0.0635356	uncharacterized LOC285889
LOC284950	9.19984	13.53	1.94298	0.698057	2.78341	0.00537905	0.0635645	uncharacterized LOC284950
GLCE	9.43197	131.993	-0.956075	0.34371	-2.78163	0.00540869	0.0638725	glucuronic acid epimerase
XIRP1	6.35861	7.92633	3.63667	1.30752	2.78135	0.00541333	0.0638851	xin actin binding repeat containing 1
DLL1	23.1521	25.4109	1.53755	0.553011	2.78033	0.00543041	0.064033	delta like canonical Notch ligand 1
UBXN2A	33.2711	251.808	0.574613	0.206682	2.78017	0.00543302	0.064033	UBX domain protein 2A
KCNAB3	8.57867	8.34009	-2.05786	0.740295	-2.77979	0.00543948	0.064067	potassium voltage-gated channel subfamily A regulatory beta subunit 3
WSCD2	4.39348	71.3279	-1.82654	0.65722	-2.7792	0.00544936	0.0641412	WSC domain containing 2
LRRC28	21.4662	334.81	-0.832287	0.299591	-2.77808	0.00546818	0.0643203	leucine rich repeat containing 28
PLIN2	23.4229	36.5958	1.72881	0.622524	2.77709	0.00548473	0.0644726	perilipin 2
PDSS2	26.0089	937.527	-0.495279	0.178409	-2.77608	0.0055019	0.0646073	decaprenyl diphosphate synthase subunit 2
DENND2D	7.8377	19.5105	2.79438	1.00663	2.77599	0.00550341	0.0646073	DENN domain containing 2D
PDK4	127.276	195.237	1.34713	0.485416	2.77521	0.00551666	0.0646616	pyruvate dehydrogenase kinase 4
LOC101929524	25.602	52.1311	1.39225	0.501681	2.77517	0.00551735	0.0646616	uncharacterized LOC101929524
STAC	1.8749	46.2863	-1.73587	0.625521	-2.77508	0.00551888	0.0646616	SH3 and cysteine rich domain
HKDC1	28.0752	150.945	-1.31618	0.474355	-2.77468	0.0055256	0.064698	hexokinase domain containing 1
C2orf42	22.1327	114.765	0.762455	0.274889	2.77368	0.00554264	0.064739	chromosome 2 open reading frame 42
PGD	28.526	92.3322	1.13598	0.409582	2.7735	0.00554561	0.064739	phosphogluconate dehydrogenase
SUCO	33.3665	308.479	-0.615153	0.221801	-2.77345	0.00554654	0.064739	SUN domain containing ossification factor
CLCN3	36.1075	429.447	-0.684711	0.246893	-2.77331	0.00554898	0.064739	chloride voltage-gated channel 3
NFYA	33.7603	122.271	0.612645	0.220914	2.77323	0.00555024	0.064739	nuclear transcription factor Y subunit alpha
PSMG4	61.4114	70.1695	0.807043	0.291015	2.7732	0.00555082	0.064739	proteasome assembly chaperone 4
CRYAB	732.779	520.352	2.01779	0.72771	2.77279	0.00555778	0.064778	crystallin alpha B
ZBTB37	34.9189	75.6838	-0.810106	0.292244	-2.77202	0.0055709	0.0648886	zinc finger and BTB domain containing 37
TGFBR1	28.74	167.036	-0.719304	0.259536	-2.7715	0.00557981	0.0649502	transforming growth factor beta receptor 1
GRIA1	576.891	20839.4	-0.858918	0.309946	-2.77119	0.00558519	0.0649705	glutamate ionotropic receptor AMPA type subunit 1
CHST11	34.0615	1290.21	0.637409	0.230062	2.7706	0.00559539	0.0650469	carbohydrate sulfotransferase 11
TNFAIP8L1	12.6033	30.2649	1.8432	0.665576	2.76934	0.00561703	0.065256	TNF alpha induced protein 8 like 1
PRDX6	208.266	282.298	0.787162	0.284298	2.76879	0.00562648	0.0653234	peroxiredoxin 6
ACSS2	25.9139	169.179	0.736262	0.266115	2.76671	0.00566254	0.0656994	acyl-CoA synthetase short chain family member 2
ATP6V0E1	45.6287	305.325	0.634174	0.229257	2.76621	0.00567116	0.0657568	ATPase H+ transporting V0 subunit e1
GRID1-AS1	22.56	74.3612	-1.32297	0.478897	-2.76254	0.00573527	0.0664048	GRID1 antisense RNA 1
TEKT1	5.56348	21.8382	1.8849	0.68234	2.76241	0.00573768	0.0664048	tektin 1
ZSCAN26	80.8497	109.374	-1.03584	0.37498	-2.76238	0.00573818	0.0664048	zinc finger and SCAN domain containing 26
SOX9	784.565	538.108	1.02672	0.371812	2.76139	0.00575564	0.0665568	SRY-box transcription factor 9
BNC2	4.82261	295.573	1.92206	0.696113	2.76113	0.00576026	0.0665568	basonuclin 2
ZNF37BP	63.2337	286.366	-0.771958	0.279594	-2.761	0.00576247	0.0665568	zinc finger protein 37B, pseudogene
EFS	168.83	181.954	-0.747687	0.270835	-2.76068	0.00576818	0.0665796	embryonal Fyn-associated substrate
TTC23	35.3749	506.781	0.559549	0.202705	2.76041	0.00577285	0.0665906	tetratricopeptide repeat domain 23
OPA3	9.061	67.676	0.748484	0.271273	2.75915	0.00579513	0.0668046	outer mitochondrial membrane lipid metabolism regulator OPA3
ASAH2	1.69791	16.1686	2.81451	1.02038	2.7583	0.00581021	0.0669353	N-acylsphingosine amidohydrolase 2
ATP6V1E1	39.5964	179.148	0.634778	0.230165	2.75793	0.0058168	0.0669681	ATPase H+ transporting V1 subunit E1
FAM219A	89.9493	684.629	0.724606	0.262814	2.7571	0.00583158	0.0670758	family with sequence similarity 219 member A
USP35	22.1611	70.6976	0.935703	0.339393	2.75699	0.00583366	0.0670758	ubiquitin specific peptidase 35
ADIPOR2	72.5764	883.559	0.840273	0.304839	2.75644	0.00584335	0.0671441	adiponectin receptor 2
MIR4300HG	48.6998	3129.71	1.0893	0.395311	2.75556	0.00585917	0.0672441	MIR4300 host gene
GATS	85.0991	792.641	0.771091	0.279833	2.75554	0.00585957	0.0672441	CASTOR family member 3
LOC101927043	30.391	555.864	0.811714	0.294862	2.75287	0.0059076	0.0677292	EPCAM divergent transcript
CAPN9	8.58207	58.8316	1.37458	0.499347	2.75277	0.00590941	0.0677292	calpain 9
TLL2	1.54336	34.4489	1.94873	0.707973	2.75256	0.00591321	0.0677293	tolloid like 2
MSC-AS1	1.67096	51.2545	1.7793	0.646515	2.75214	0.0059207	0.0677528	MSC antisense RNA 1
DCPS	10.8699	54.5949	-0.825031	0.299791	-2.75202	0.00592283	0.0677528	decapping enzyme, scavenger
EEF1A1	153.906	100.873	1.02921	0.374234	2.75018	0.00595618	0.0680718	eukaryotic translation elongation factor 1 alpha 1
ABCA10	11.829	128.896	-0.88975	0.323546	-2.74999	0.00595967	0.0680718	ATP binding cassette subfamily A member 10
HFE	15.0441	15.7846	-1.88405	0.685144	-2.74986	0.00596213	0.0680718	homeostatic iron regulator
MYSM1	63.7505	332.025	-0.689986	0.250949	-2.7495	0.00596856	0.0681017	Myb like, SWIRM and MPN domains 1
RSG1	4.29495	3.10075	3.04289	1.10686	2.74911	0.00597571	0.0681399	ciliogenesis and planar polarity effector 2
HMHB1	2.97488	3.38311	-3.57251	1.29995	-2.7482	0.00599231	0.0682835	histocompatibility minor HB-1
GRIP2	1.36561	8.73164	-2.04973	0.745897	-2.748	0.00599594	0.0682835	glutamate receptor interacting protein 2
LOC105375075	0.340266	0.244514	-12.5177	4.55538	-2.74789	0.00599797		uncharacterized LOC105375075
RNF19B	22.2109	80.1801	1.11639	0.406348	2.74737	0.00600754	0.0683721	ring finger protein 19B
TRIM5	18.1154	54.2365	1.45031	0.528017	2.74671	0.00601966	0.0684664	tripartite motif containing 5
HCG4B	26.4895	8.05654	-2.29681	0.836276	-2.74647	0.006024	0.0684723	HLA complex group 4B
STEAP4	38.7922	148.452	1.21089	0.441017	2.74568	0.00603858	0.0685824	STEAP4 metalloreductase
UBE2T	4.54916	5.60302	-3.18411	1.15974	-2.74553	0.00604136	0.0685824	ubiquitin conjugating enzyme E2 T
ZDHHC5	35.1937	147.134	0.700063	0.255066	2.74464	0.00605781	0.0687256	zinc finger DHHC-type palmitoyltransferase 5
CA6	4.10692	19.2464	2.41419	0.879824	2.74395	0.00607043	0.0688251	carbonic anhydrase 6
LINC00886	12.6373	100.1	-1.41779	0.517048	-2.74209	0.00610505	0.0691714	long intergenic non-protein coding RNA 886
CNTN1	107.274	4838.23	0.928507	0.338638	2.74189	0.0061087	0.0691714	contactin 1
CACNA1E	32.6816	1205.53	-1.42869	0.521329	-2.74047	0.00613505	0.0694258	calcium voltage-gated channel subunit alpha1 E
SUPT16H	32.5199	126.543	-0.555733	0.202983	-2.73783	0.00618456	0.0699418	SPT16 homolog, facilitates chromatin remodeling subunit
UBAP1	72.3168	668.924	0.589079	0.215323	2.73579	0.00622303	0.0702584	ubiquitin associated protein 1
SLC7A10	27.2543	54.9398	-1.16513	0.425886	-2.73577	0.00622337	0.0702584	solute carrier family 7 member 10
SNAP25-AS1	16.6066	382.207	-0.767437	0.280541	-2.73556	0.00622739	0.0702584	SNAP25 antisense RNA 1
CANX	93.0202	381.949	0.570963	0.208725	2.73548	0.00622888	0.0702584	calnexin
ZBTB8A	32.2895	272.996	0.690217	0.252336	2.73531	0.00623219	0.0702584	zinc finger and BTB domain containing 8A
CSGALNACT1	21.5732	733.252	0.87708	0.320697	2.73492	0.0062395	0.0702965	chondroitin sulfate N-acetylgalactosaminyltransferase 1
TAP2	28.8024	60.5869	1.38264	0.50576	2.73379	0.00626093	0.0704935	transporter 2, ATP binding cassette subfamily B member
FAM86C2P	5.62928	8.8618	-1.5884	0.581175	-2.73309	0.00627434	0.0706002	family with sequence similarity 86, member A pseudogene
ZNF16	13.1205	33.0478	1.09706	0.401515	2.73231	0.00628922	0.0707231	zinc finger protein 16
HERC2	48.0373	1198.9	-0.30887	0.113055	-2.73204	0.00629439	0.0707368	HECT and RLD domain containing E3 ubiquitin protein ligase 2
LOC284080	4.00387	3.18644	-3.95025	1.44631	-2.73127	0.00630913	0.0708398	p53 inducible cancer associated RNA transcript 1
SYK	1.33326	17.6203	2.12569	0.778315	2.73114	0.00631148	0.0708398	spleen associated tyrosine kinase
FKBP11	41.7465	19.459	1.36091	0.498433	2.73038	0.00632618	0.0709604	FKBP prolyl isomerase 11
ABCC1	7.6449	213.566	1.01275	0.370983	2.72992	0.00633501	0.0710148	ATP binding cassette subfamily C member 1
DPY19L2P2	38.1398	483.086	0.947497	0.34712	2.72959	0.00634127	0.0710405	DPY19L2 pseudogene 2
PPP1R16B	3.07906	50.8963	-2.03336	0.745581	-2.72722	0.00638713	0.0715095	protein phosphatase 1 regulatory subunit 16B
SOWAHC	23.6844	13.9347	1.83947	0.674831	2.72582	0.00641414	0.071767	sosondowah ankyrin repeat domain family member C
ORAI3	42.426	31.91	1.29126	0.474008	2.72414	0.00644684	0.0720718	ORAI calcium release-activated calcium modulator 3
LYRM4-AS1	1.54824	45.427	-1.27308	0.467394	-2.72378	0.00645399	0.0720718	LYRM4 antisense RNA 1
ICAM2	1.16655	3.0672	-4.30183	1.57938	-2.72374	0.00645463	0.0720718	intercellular adhesion molecule 2
LINC00599	80.4788	32.7867	-2.52585	0.927454	-2.72342	0.00646093	0.0720718	MIR124-1 host gene
LOC727924	0.472251	6.11212	2.88013	1.05755	2.72339	0.00646153	0.0720718	long intergenic non-protein coding RNA 2203
EDC4	37.7735	56.7222	0.891491	0.327404	2.72291	0.00647093	0.0721317	enhancer of mRNA decapping 4
ABCA7	2.70413	9.34262	1.54955	0.569204	2.7223	0.00648283	0.0722182	ATP binding cassette subfamily A member 7
ZNF793-AS1	18.6212	21.9457	-1.04212	0.382849	-2.72201	0.00648863	0.0722182	ZNF793 antisense RNA 1 (head to head)
C11orf24	16.1593	20.5135	-1.45272	0.533717	-2.7219	0.00649079	0.0722182	chromosome 11 open reading frame 24
WNT2B	6.52101	45.1579	1.07651	0.395589	2.72129	0.00650278	0.0723065	Wnt family member 2B
TTI2	10.4295	18.128	-1.43175	0.526259	-2.72062	0.00651597	0.0723336	TELO2 interacting protein 2
ADGRG2	17.6823	266.412	-0.928789	0.341405	-2.72049	0.00651857	0.0723336	adhesion G protein-coupled receptor G2
SLC6A7	2.07649	6.82685	-3.14978	1.15793	-2.72018	0.00652468	0.0723336	solute carrier family 6 member 7
TAB3	20.9174	149.195	-0.750584	0.275949	-2.72	0.0065281	0.0723336	TGF-beta activated kinase 1 (MAP3K7) binding protein 3
FAM69C	20.6595	51.1946	-1.47533	0.54241	-2.71995	0.00652912	0.0723336	divergent protein kinase domain 1C
LCMT1-AS1	17.6636	23.2479	1.3148	0.483428	2.71975	0.00653316	0.0723336	LCMT1 antisense RNA 1
NAP1L4	111.178	657.361	0.523456	0.192466	2.71973	0.00653351	0.0723336	nucleosome assembly protein 1 like 4
SGOL2	5.95866	42.8585	-1.10446	0.406249	-2.71868	0.00655434	0.0725193	shugoshin 2
NBPF11	24.7537	141.556	-0.645884	0.237591	-2.71847	0.00655846	0.0725201	NBPF member 11
GEMIN4	24.1544	22.9721	1.35278	0.497778	2.71764	0.0065749	0.0726166	gem nuclear organelle associated protein 4
F13A1	1.69225	43.6167	1.55178	0.571008	2.71761	0.00657554	0.0726166	coagulation factor XIII A chain
SOBP	104.464	2068.35	-0.594886	0.218916	-2.71742	0.00657937	0.0726166	sine oculis binding protein homolog
RAB34	244.927	111.394	-1.08598	0.399737	-2.71673	0.0065931	0.0727233	RAB34, member RAS oncogene family
LOC102725080	235.653	79.194	-1.72958	0.636791	-2.71609	0.00660572	0.072784	uncharacterized LOC102725080
SSBP2	163.275	6454.32	0.367185	0.135205	2.71576	0.00661234	0.072784	single stranded DNA binding protein 2
CASP1	7.70958	8.71479	-2.84192	1.04649	-2.71568	0.00661394	0.072784	caspase 1
ZNF614	47.8983	86.9719	0.681096	0.25084	2.71526	0.00662232	0.072784	zinc finger protein 614
AKR1E2	13.0798	37.8143	1.56713	0.577155	2.71526	0.00662237	0.072784	aldo-keto reductase family 1 member E2
DGKG	462.362	11352.4	-0.55356	0.203872	-2.71523	0.00662301	0.072784	diacylglycerol kinase gamma
CNTN5	8.59789	1379.29	1.36395	0.502432	2.7147	0.00663367	0.0728564	contactin 5
WDR17	55.7225	730.076	-0.747754	0.275497	-2.7142	0.0066437	0.0729218	WD repeat domain 17
LINC01476	8.97779	142.622	1.49715	0.551803	2.71319	0.00666379	0.0730974	long intergenic non-protein coding RNA 1476
C8A	0.832394	7.73052	3.48316	1.28417	2.71238	0.00668026	0.0732332	complement C8 alpha chain
RHBDD1	37.7807	755.508	0.453213	0.167162	2.71122	0.00670367	0.0734447	rhomboid domain containing 1
TRIP11	46.5804	391.307	-0.419968	0.154932	-2.71067	0.00671481	0.0735218	thyroid hormone receptor interactor 11
HS6ST3	102.906	9086.56	0.420373	0.155109	2.71018	0.00672462	0.0735842	heparan sulfate 6-O-sulfotransferase 3
CDCA7	5.36627	8.67865	-2.7246	1.00548	-2.70975	0.00673337	0.0736349	cell division cycle associated 7
LOC100506985	1.34499	2.78757	-3.19125	1.17793	-2.70921	0.00674441	0.0737106	NCMAP divergent transcript
TMEM72-AS1	28.3986	472.131	-1.17084	0.43223	-2.70883	0.00675207	0.0737492	TMEM72 antisense RNA 1
ABHD17C	49.363	344.573	-0.752098	0.27767	-2.70861	0.00675664	0.0737542	abhydrolase domain containing 17C, depalmitoylase
CFAP99	3.68663	21.4292	1.26764	0.468166	2.70768	0.00677561	0.0739162	cilia and flagella associated protein 99
AXIN2	78.9798	314.311	0.644088	0.238085	2.70529	0.00682446	0.0743784	axin 2
GAS1RR	23.4625	138.803	-1.25066	0.462317	-2.7052	0.00682631	0.0743784	GAS1 adjacent regulatory RNA
HECTD2-AS1	3.08503	121.53	1.57531	0.582372	2.70499	0.0068306	0.0743784	HECTD2 antisense RNA 1
DISP1	21.749	494.725	-0.417636	0.154406	-2.7048	0.00683461	0.0743784	dispatched RND transporter family member 1
GATB	18.0173	206.445	0.650043	0.24036	2.70445	0.00684172	0.0744104	glutamyl-tRNA amidotransferase subunit B
LINC01195	3.91614	4.85515	2.84804	1.05324	2.70408	0.00684947	0.0744495	long intergenic non-protein coding RNA 1195
CNN3	352.107	1478.82	1.25959	0.466044	2.70272	0.0068775	0.0747088	calponin 3
ALDH3A2	35.1654	132.093	0.897302	0.332192	2.70115	0.00690994	0.0749644	aldehyde dehydrogenase 3 family member A2
FBLN2	2.2805	26.0838	-1.72281	0.637845	-2.70099	0.00691329	0.0749644	fibulin 2
TUB	43.5749	355.597	0.729341	0.270028	2.70098	0.00691361	0.0749644	TUB bipartite transcription factor
SYNPO2	11.9768	317.58	2.16667	0.80241	2.7002	0.00692986	0.0750417	synaptopodin 2
KIF5A	15.9153	65.8897	-1.00043	0.370524	-2.70004	0.00693317	0.0750417	kinesin family member 5A
EMC3-AS1	32.6402	78.5724	0.947186	0.350806	2.70003	0.00693331	0.0750417	EMC3 antisense RNA 1
SFPQ	654.04	713.259	-0.555367	0.205714	-2.69971	0.00694005	0.0750692	splicing factor proline and glutamine rich
TMEM167A	36.1755	109.303	0.719607	0.266653	2.69866	0.00696185	0.0752595	transmembrane protein 167A
TFEC	1.72938	24.6986	2.32781	0.862973	2.69743	0.00698777	0.0754941	transcription factor EC
LOC100130476	2.18228	14.1062	2.54908	0.945083	2.6972	0.00699243	0.0754989	wound and keratinocyte migration associated lncRNA 2
PCDHGA1	1.79467	38.2454	1.33345	0.494543	2.69632	0.00701097	0.0756261	protocadherin gamma subfamily A, 1
POC1A	3.46759	42.983	1.95966	0.726813	2.69624	0.00701267	0.0756261	POC1 centriolar protein A
BRCA1	16.4897	162.563	1.06627	0.395646	2.69501	0.00703863	0.0758357	BRCA1 DNA repair associated
LINC01252	10.0313	18.307	-2.80227	1.03983	-2.69492	0.00704058	0.0758357	long intergenic non-protein coding RNA 1252
FZD10-AS1	51.5505	58.8146	-1.44847	0.537606	-2.6943	0.00705376	0.0759319	FZD10 antisense divergent transcript
ANKRD27	18.8711	182.574	0.493412	0.18315	2.69403	0.00705937	0.0759466	ankyrin repeat domain 27
CLN3	35.7731	116.407	0.872469	0.324033	2.69253	0.0070912	0.0762405	CLN3 lysosomal/endosomal transmembrane protein, battenin
CSF2RB	2.06552	6.97092	3.24121	1.20392	2.69221	0.00709808	0.0762405	colony stimulating factor 2 receptor subunit beta
TENM4	22.6637	2457.1	0.924454	0.34339	2.69214	0.00709947	0.0762405	teneurin transmembrane protein 4
ZNF200	18.3689	29.0233	-0.934686	0.347371	-2.69075	0.00712922	0.0764793	zinc finger protein 200
LINC01567	192.308	226.147	0.757017	0.281346	2.6907	0.00713026	0.0764793	long intergenic non-protein coding RNA 1567
ADGRL3	142.653	9374.66	-0.67629	0.251376	-2.69035	0.00713775	0.0764921	adhesion G protein-coupled receptor L3
MAL2	6.01296	31.1548	-1.41056	0.524324	-2.69024	0.00714	0.0764921	mal, T cell differentiation protein 2
KCNA1	11.4327	11.0505	-2.34719	0.872594	-2.6899	0.00714726	0.076524	potassium voltage-gated channel subfamily A member 1
CATSPERB	1.09825	24.4312	2.04144	0.759191	2.68896	0.00716748	0.0766946	cation channel sperm associated auxiliary subunit beta
RAB20	4.23133	23.0519	1.75826	0.653951	2.68867	0.00717372	0.0767155	RAB20, member RAS oncogene family
BAZ1A	17.2916	267.01	0.736975	0.274254	2.6872	0.00720538	0.0770081	bromodomain adjacent to zinc finger domain 1A
F2R	3.64014	10.3215	3.07932	1.1464	2.68609	0.00722941	0.0772187	coagulation factor II thrombin receptor
PCK1	1.90274	1.23986	-3.67891	1.3698	-2.68572	0.00723732		phosphoenolpyruvate carboxykinase 1
OGDH	59.5178	757.716	0.537408	0.200182	2.6846	0.00726174	0.0775178	oxoglutarate dehydrogenase
MITF	28.611	762.125	-0.680905	0.253687	-2.68403	0.00727403	0.0776027	melanocyte inducing transcription factor
CACNA1A	6.73634	261.532	-1.60689	0.598908	-2.68303	0.00729588	0.077767	calcium voltage-gated channel subunit alpha1 A
ZNF587	243.031	468.652	0.526644	0.196295	2.68293	0.00729813	0.077767	zinc finger protein 587
C16orf71	17.988	35.2994	1.22126	0.455373	2.68189	0.00732065	0.0779606	chromosome 16 open reading frame 71
GRM4	5.51394	108.393	-2.26318	0.844072	-2.68126	0.00733449	0.0780373	glutamate metabotropic receptor 4
PCDHB5	71.8192	28.0695	1.53964	0.574241	2.68117	0.00733658	0.0780373	protocadherin beta 5
CTF1	23.046	20.1084	1.54107	0.574891	2.68062	0.00734848	0.0781175	cardiotrophin 1
RPS10-NUDT3	6.31413	121.458	1.28011	0.477615	2.68021	0.00735753	0.0781672	RPS10-NUDT3 readthrough
CBWD3	4.32855	30.6208	-1.14163	0.426134	-2.67905	0.00738323	0.0783937	COBW domain containing 3
KIAA0101	3.01256	8.65959	2.14108	0.79952	2.67795	0.00740736	0.0786033	PCNA clamp associated factor
FIGN	228.673	3399.45	0.709015	0.264803	2.67752	0.00741693	0.0786581	fidgetin, microtubule severing factor
SULT4A1	1.48254	7.2362	-2.56927	0.959764	-2.67698	0.00742882	0.0787163	sulfotransferase family 4A member 1
PTPRB	3.33249	53.2758	-1.81044	0.676327	-2.67688	0.00743122	0.0787163	protein tyrosine phosphatase receptor type B
PXDC1	20.5073	81.8785	0.959355	0.358437	2.6765	0.0074396	0.0787585	PX domain containing 1
UBA52	52.9129	39.1851	1.3628	0.509287	2.67589	0.00745304	0.0788127	ubiquitin A-52 residue ribosomal protein fusion product 1
RASAL2	14.7987	708.007	-0.56239	0.210171	-2.67587	0.00745353	0.0788127	RAS protein activator like 2
LINC00518	1.1545	1.50494	5.76673	2.15521	2.67572	0.00745688		long intergenic non-protein coding RNA 518
LOC102723672	19.5173	11.8124	-2.0677	0.772826	-2.67551	0.00746163	0.0788518	uncharacterized LOC102723672
SCN11A	7.24699	92.8455	-1.07368	0.401419	-2.67472	0.00747906	0.0789893	sodium voltage-gated channel alpha subunit 11
SRPRB	22.8582	103.307	0.879671	0.329061	2.67328	0.00751139	0.0792685	SRP receptor subunit beta
PIP4K2A	47.6694	1082.1	0.690313	0.25824	2.67315	0.00751435	0.0792685	phosphatidylinositol-5-phosphate 4-kinase type 2 alpha
ILK	216.226	179.488	-0.675903	0.252924	-2.67235	0.00753212	0.0794091	integrin linked kinase
LOC100507487	17.1897	190.11	0.910181	0.340704	2.67147	0.00755203	0.0794996	long intergenic non-protein coding RNA 2615
FAM188A	31.8221	304.111	-0.540931	0.202496	-2.67132	0.00755543	0.0794996	MINDY lysine 48 deubiquitinase 3
KLF12	84.5319	4298.49	-0.626739	0.234623	-2.67126	0.00755669	0.0794996	Kruppel like factor 12
MAP3K14	33.514	248.891	1.1854	0.443804	2.671	0.00756262	0.0794996	mitogen-activated protein kinase kinase kinase 14
CCDC186	26.2936	158.995	-0.842819	0.315552	-2.67093	0.00756406	0.0794996	coiled-coil domain containing 186
SPECC1	55.015	2037.32	0.481597	0.18032	2.67078	0.00756743	0.0794996	sperm antigen with calponin homology and coiled-coil domains 1
CASC6	2.84332	20.6733	2.98053	1.11606	2.67059	0.00757182	0.0794996	cancer susceptibility 6
HIPK2	42.798	1131.94	0.471477	0.176562	2.67031	0.0075781	0.0795189	homeodomain interacting protein kinase 2
CACNA1I	1.20493	21.5434	1.79769	0.673394	2.66959	0.0075944	0.0796432	calcium voltage-gated channel subunit alpha1 I
AMBRA1	38.5188	926.199	0.373671	0.139994	2.66919	0.00760353	0.0796923	autophagy and beclin 1 regulator 1
IGSF3	3.53332	45.2848	2.03222	0.761602	2.66835	0.00762242	0.0798064	immunoglobulin superfamily member 3
FOXP4	26.3554	197.182	1.04893	0.393108	2.66831	0.00762333	0.0798064	forkhead box P4
EIF1AX	36.8895	75.9378	0.905592	0.339453	2.6678	0.00763506	0.0798416	eukaryotic translation initiation factor 1A X-linked
GLIS2	9.40708	30.8379	1.27049	0.476236	2.66777	0.00763562	0.0798416	GLIS family zinc finger 2
NTF3	1.68517	14.744	-2.3814	0.893211	-2.66611	0.00767336	0.0801893	neurotrophin 3
ZSCAN30	38.6933	179.05	0.442857	0.16613	2.66572	0.00768226	0.0802224	zinc finger and SCAN domain containing 30
C15orf41	12.0275	319.521	-0.698166	0.261919	-2.66558	0.00768549	0.0802224	CDAN1 interacting nuclease 1
ZBTB4	131.889	405.469	0.608771	0.22844	2.66491	0.00770095	0.0803368	zinc finger and BTB domain containing 4
RHPN2	8.46773	102.541	1.15546	0.433716	2.66411	0.00771929	0.0804371	rhophilin Rho GTPase binding protein 2
SEPT7	153.409	1875.8	-0.605278	0.227215	-2.6639	0.00772403	0.0804371	septin 7
FSTL3	37.3705	33.3009	1.12479	0.422235	2.6639	0.00772405	0.0804371	follistatin like 3
PCDHB9	65.2116	35.096	1.49881	0.562768	2.66328	0.00773825	0.0805381	protocadherin beta 9
RORB-AS1	15.4333	47.1659	-1.23461	0.463822	-2.66182	0.00777184	0.0808407	RORB antisense RNA 1
TEX36	1.72736	28.8904	1.7128	0.643577	2.66137	0.00778236	0.0809031	testis expressed 36
PTPN9	85.8336	1275.48	1.03014	0.387105	2.66114	0.00778769	0.0809115	protein tyrosine phosphatase non-receptor type 9
TMEM120A	62.3989	68.4799	1.0297	0.386992	2.66077	0.00779612	0.080952	transmembrane protein 120A
NELL1	2.06947	276.903	1.42655	0.536205	2.66047	0.00780328	0.0809794	neural EGFL like 1
MALRD1	4.10396	351.891	-1.00138	0.376451	-2.66005	0.00781287	0.0810107	MAM and LDL receptor class A domain containing 1
WSCD1	49.0483	303.34	-0.867498	0.326146	-2.65985	0.00781756	0.0810107	WSC domain containing 1
OSMR-AS1	26.0222	563.09	1.45092	0.545511	2.65975	0.00781988	0.0810107	OSMR antisense RNA 1 (head to head)
BAIAP2L1	3.9894	56.0436	0.909027	0.341848	2.65915	0.00783371	0.081107	BAR/IMD domain containing adaptor protein 2 like 1
STARD5	4.73125	7.2213	-2.70203	1.01645	-2.6583	0.00785361	0.0812527	StAR related lipid transfer domain containing 5
EFCAB12	3.80029	14.4179	1.87501	0.70538	2.65816	0.00785686	0.0812527	EF-hand calcium binding domain 12
VWA5A	13.5808	60.8008	1.53509	0.577558	2.6579	0.00786288	0.0812679	von Willebrand factor A domain containing 5A
TAPBPL	45.2282	59.4994	0.986601	0.371246	2.65754	0.00787128	0.081273	TAP binding protein like
IDH1	62.2947	134.687	-1.02966	0.387455	-2.65749	0.00787245	0.081273	isocitrate dehydrogenase (NADP(+)) 1
LRRFIP1	22.3525	408.163	-0.416365	0.156692	-2.65722	0.00787886	0.0812922	LRR binding FLII interacting protein 1
GALNT3	11.1399	64.7157	2.0921	0.787452	2.6568	0.00788868	0.0813466	polypeptide N-acetylgalactosaminyltransferase 3
LINC00663	36.0259	87.4704	0.758943	0.285941	2.65419	0.00794987	0.0819304	long intergenic non-protein coding RNA 663
LMO7	7.22749	212.117	-0.437188	0.164747	-2.65369	0.0079617	0.082005	LIM domain 7
PPP2R1B	178.645	854.9	0.506676	0.190989	2.65291	0.00798019	0.0821482	protein phosphatase 2 scaffold subunit Abeta
LOC100132057	80.3348	299.712	0.673906	0.254061	2.65254	0.00798893	0.0821909	PDE4DIP pseudogene 6
ALDH2	79.1106	430.409	0.644691	0.243106	2.6519	0.00800407	0.0822149	aldehyde dehydrogenase 2 family member
OXR1	10.9138	637.405	-0.84349	0.318076	-2.65185	0.00800525	0.0822149	oxidation resistance 1
HAPLN3	7.67648	19.0294	1.77572	0.669687	2.65157	0.00801191	0.0822149	hyaluronan and proteoglycan link protein 3
ANXA2	23.4503	162.547	1.49643	0.564359	2.65156	0.00801199	0.0822149	annexin A2
MTMR7	6.25664	92.0326	-1.16636	0.439917	-2.65131	0.00801793	0.0822149	myotubularin related protein 7
ARHGAP40	0.850116	6.15365	2.52643	0.953022	2.65097	0.0080262	0.0822149	Rho GTPase activating protein 40
FADS3	36.8759	87.8142	1.10179	0.415631	2.65087	0.0080284	0.0822149	fatty acid desaturase 3
NDEL1	49.8402	190.157	-0.735268	0.27739	-2.65066	0.00803337	0.0822149	nudE neurodevelopment protein 1 like 1
SLC12A2	11.5373	149.981	-0.644531	0.24317	-2.65054	0.00803631	0.0822149	solute carrier family 12 member 2
COL4A3BP	32.953	549.506	-0.346917	0.130887	-2.6505	0.00803721	0.0822149	ceramide transporter 1
CBLL1	24.7236	51.5023	-0.78222	0.295411	-2.6479	0.00809934	0.082803	Cbl proto-oncogene like 1
SCAMP1	58.481	817.221	-0.60376	0.228062	-2.64735	0.00811244	0.0828896	secretory carrier membrane protein 1
GNA12	60.1994	864.597	0.508272	0.19202	2.64697	0.00812166	0.0829342	G protein subunit alpha 12
RGMB	18.0191	70.7559	1.40479	0.530786	2.64662	0.00813002	0.0829342	repulsive guidance molecule BMP co-receptor b
C19orf67	18.9266	9.72129	1.58818	0.600084	2.64659	0.00813071	0.0829342	chromosome 19 open reading frame 67
CAHM	157.257	17.1576	1.07093	0.404755	2.64586	0.00814835	0.0830667	colon adenocarcinoma hypermethylated
DEGS1	40.0604	50.5733	0.92233	0.348624	2.64563	0.00815394	0.0830764	delta 4-desaturase, sphingolipid 1
LOC101929294	0.879007	36.2347	2.25051	0.851253	2.64377	0.0081989	0.0834869	uncharacterized LOC101929294
BTBD7	85.1597	949.014	-0.421576	0.159493	-2.64322	0.0082122	0.0835748	BTB domain containing 7
PANX1	4.98733	34.2764	-1.24725	0.472305	-2.64077	0.00827187	0.0841126	pannexin 1
FAM65B	14.3862	358.105	0.828229	0.313644	2.64066	0.00827445	0.0841126	RHO family interacting cell polarization regulator 2
RASSF4	200.683	804.739	-0.959531	0.363395	-2.64046	0.00827939	0.084115	Ras association domain family member 4
DEPDC7	4.25419	9.76862	-1.89133	0.716503	-2.63967	0.00829878	0.0842331	DEP domain containing 7
LOC101927196	12.6542	31.2047	-1.82371	0.690903	-2.6396	0.00830043	0.0842331	FSIP2 antisense RNA 2
TAPBP	94.2903	182.381	0.747429	0.283199	2.63923	0.00830938	0.0842761	TAP binding protein
FAM111A	58.1002	80.7773	-1.03332	0.391713	-2.63794	0.00834106	0.0845027	family with sequence similarity 111 member A
LOC101927623	11.5763	46.1841	1.48715	0.563756	2.63794	0.00834116	0.0845027	uncharacterized LOC101927623
G3BP1	62.3997	278.889	0.879669	0.333568	2.63715	0.00836064	0.084652	G3BP stress granule assembly factor 1
RHOB	1273.07	362.944	1.13672	0.431166	2.63639	0.00837934	0.0847902	ras homolog family member B
AKAP9	64.1262	1271.77	-0.44722	0.169653	-2.63608	0.00838695	0.0847902	A-kinase anchoring protein 9
B4GALT5	90.8223	995.237	1.05471	0.400129	2.63592	0.00839087	0.0847902	beta-1,4-galactosyltransferase 5
TMBIM6	116.562	343.269	0.628393	0.238418	2.63568	0.00839698	0.0847902	transmembrane BAX inhibitor motif containing 6
GS1-600G8.3	0.375559	0.507182	8.58692	3.258	2.63564	0.00839786		unknown transcript
ANKRD30B	1.25369	19.3912	1.4654	0.555994	2.63564	0.00839798	0.0847902	ankyrin repeat domain 30B
CCDC86	13.5451	16.3172	2.16401	0.821146	2.63536	0.00840485	0.0848117	coiled-coil domain containing 86
VPS52	50.6525	123.803	-0.74814	0.283956	-2.6347	0.0084211	0.0849277	VPS52 subunit of GARP complex
EXOC1	46.2535	270.056	-0.819298	0.310996	-2.63443	0.00842779	0.0849281	exocyst complex component 1
TRPS1	284.311	8688.45	0.423055	0.160597	2.63426	0.00843211	0.0849281	transcriptional repressor GATA binding 1
ADAM12	5.21445	267.299	1.44271	0.547701	2.63413	0.00843537	0.0849281	ADAM metallopeptidase domain 12
C20orf78	2.30515	7.74415	-3.225	1.2245	-2.63374	0.00844499	0.0849771	SCP2D1 antisense RNA 1
PPP2R5A	51.079	478.17	0.520526	0.197654	2.63351	0.00845062	0.084986	protein phosphatase 2 regulatory subunit B'alpha
SLC50A1	36.6623	14.689	-1.49807	0.569065	-2.63252	0.00847551	0.0851884	solute carrier family 50 member 1
LINC00673	128.955	3053.77	0.667875	0.253759	2.63193	0.00849023	0.0852656	long intergenic non-protein coding RNA 673
MTIF3	60.6511	104.266	-0.689162	0.261859	-2.63181	0.00849322	0.0852656	mitochondrial translational initiation factor 3
ANK3	3.97863	377.325	-1.37798	0.523622	-2.63164	0.00849749	0.0852656	ankyrin 3
LOC101927284	5.57442	121.847	1.19717	0.454967	2.63133	0.00850516	0.0852947	uncharacterized LOC101927284
ULBP2	0.698079	0.876983	6.43294	2.44594	2.63004	0.00853739		UL16 binding protein 2
TPPP	9.60618	40.7591	-1.13562	0.431962	-2.62899	0.00856386	0.0858353	tubulin polymerization promoting protein
NCALD	18.4189	953.023	-1.34434	0.511454	-2.62847	0.00857689	0.0859177	neurocalcin delta
FAM58A	4.80006	6.44305	-2.19885	0.836959	-2.62719	0.00860926	0.0861938	cyclin Q
MFN1	47.1526	247.133	-0.612064	0.233022	-2.62663	0.00862346	0.0862876	mitofusin 1
NRIR	40.8635	64.8634	3.33792	1.27096	2.6263	0.00863178	0.086313	negative regulator of interferon response
SNORD116-21	2926.01	35.1933	1.66899	0.635525	2.62615	0.00863564	0.086313	small nucleolar RNA, C/D box 116-21
IDI2-AS1	24.2864	62.1531	1.22712	0.467328	2.62582	0.0086441	0.0863493	IDI2 antisense RNA 1
CCND2	77.0624	289.961	-1.35941	0.517829	-2.6252	0.00865973	0.0864572	cyclin D2
MARCKS	369.389	281.999	1.0283	0.39182	2.62441	0.00867998	0.086611	myristoylated alanine rich protein kinase C substrate
SPEN	59.0703	677.887	0.472451	0.180067	2.62375	0.00869687	0.0867312	spen family transcriptional repressor
BFSP2-AS1	0.347193	2.78245	2.75627	1.0506	2.62351	0.00870279	0.0867418	BFSP2 antisense RNA 1
TTC27	11.744	275.272	-0.546224	0.208231	-2.62316	0.00871176	0.0867829	tetratricopeptide repeat domain 27
LOC101927318	2.31247	3.54258	3.68222	1.40415	2.62239	0.00873151	0.0869312	uncharacterized LOC101927318
CCDC25	84.2771	378.417	0.995431	0.379699	2.62163	0.00875092	0.0870761	coiled-coil domain containing 25
ATF6	29.775	723.201	0.447551	0.170766	2.62084	0.00877145	0.0872318	activating transcription factor 6
ARHGAP6	7.79645	522.76	0.722105	0.275581	2.6203	0.00878516	0.0872659	Rho GTPase activating protein 6
RNF2	22.9044	154.142	-0.796822	0.30412	-2.62009	0.0087906	0.0872659	ring finger protein 2
SPP1	17.7176	19.0597	3.20613	1.2237	2.62003	0.0087923	0.0872659	secreted phosphoprotein 1
SGCZ	5.27546	759.061	-0.94746	0.361634	-2.61995	0.00879439	0.0872659	sarcoglycan zeta
SLC13A5	56.7922	183.486	-1.24568	0.475526	-2.61958	0.00880381	0.0872845	solute carrier family 13 member 5
PHYHD1	322.68	832.526	0.973506	0.371639	2.61949	0.00880602	0.0872845	phytanoyl-CoA dioxygenase domain containing 1
DAP	25.0392	233.634	-0.909813	0.347432	-2.61868	0.00882716	0.0873839	death associated protein
CDH26	18.2244	125.02	1.0003	0.38201	2.61851	0.0088314	0.0873839	cadherin 26
ZBTB21	50.9678	159.326	1.18236	0.451564	2.61838	0.00883495	0.0873839	zinc finger and BTB domain containing 21
LOC101927282	1.50751	9.49469	-2.31219	0.883072	-2.61835	0.00883558	0.0873839	long intergenic non-protein coding RNA 2466
ELOVL4	15.1981	58.7355	-1.39632	0.533324	-2.61815	0.00884067	0.0873859	ELOVL fatty acid elongase 4
APOL2	72.6713	140.784	1.3812	0.527663	2.61759	0.00885541	0.0874833	apolipoprotein L2
BLCAP	61.0558	77.4064	0.88088	0.33663	2.61676	0.00887678	0.087646	BLCAP apoptosis inducing factor
SLC25A13	34.1094	804.837	-0.501308	0.191596	-2.61648	0.00888424	0.0876712	solute carrier family 25 member 13
ALKBH8	9.8227	72.5122	-0.904476	0.345801	-2.6156	0.00890711	0.0878173	alkB homolog 8, tRNA methyltransferase
MRPL21	17.0826	26.7069	1.02451	0.391703	2.61553	0.00890886	0.0878173	mitochondrial ribosomal protein L21
CHRAC1	49.8127	34.447	1.49574	0.571942	2.61519	0.00891773	0.0878563	chromatin accessibility complex subunit 1
LAMP1	45.7727	159.383	0.701662	0.268355	2.61468	0.00893124	0.087941	lysosomal associated membrane protein 1
NSUN5	21.3055	16.1041	-1.31164	0.501746	-2.61415	0.00894499	0.0880167	NOP2/Sun RNA methyltransferase 5
LOC101928851	2.31849	16.6624	3.05585	1.16903	2.61401	0.00894876	0.0880167	long intergenic non-protein coding RNA 2380
RAMP2	14.1005	3.19921	3.75373	1.43627	2.61352	0.00896146	0.0880932	receptor activity modifying protein 2
IFI44L	71.2639	230.024	2.11572	0.809791	2.61268	0.00898365	0.0882627	interferon induced protein 44 like
UBE4A	19.4151	92.74	-0.918232	0.351495	-2.61236	0.00899189	0.0882952	ubiquitination factor E4A
MRPL1	14.9172	159.26	-0.804453	0.307982	-2.61201	0.0090011	0.0883372	mitochondrial ribosomal protein L1
IRX5	66.6131	26.9635	1.28388	0.4918	2.61058	0.00903885	0.0886367	iroquois homeobox 5
C20orf197	1.10559	2.69024	3.19875	1.22535	2.61048	0.00904153	0.0886367	chromosome 20 putative open reading frame 197
GATAD2B	72.3375	1053.28	0.491313	0.188289	2.60936	0.00907121	0.088879	GATA zinc finger domain containing 2B
DCP1A	43.4739	343.208	0.535178	0.205185	2.60826	0.00910029	0.0891151	decapping mRNA 1A
GEMIN7	27.2458	42.9358	1.068	0.409556	2.60769	0.00911547	0.0892149	gem nuclear organelle associated protein 7
PTPRN2	2.88938	375.064	-0.759473	0.29131	-2.60709	0.00913142	0.0893222	protein tyrosine phosphatase receptor type N2
RMDN2	3.29231	44.0024	-1.16216	0.44619	-2.60462	0.00919749	0.0898673	regulator of microtubule dynamics 2
ZNF646	21.3082	23.671	0.896047	0.344029	2.60457	0.00919898	0.0898673	zinc finger protein 646
HSPA2	26.0227	10.7126	2.44752	0.939744	2.60445	0.00920222	0.0898673	heat shock protein family A (Hsp70) member 2
TCEA1	52.9611	361.534	0.553884	0.212691	2.60418	0.00920955	0.0898898	transcription elongation factor A1
CDC20	2.68802	1.3599	-3.19137	1.2256	-2.60392	0.00921636		cell division cycle 20
TMPRSS11A	22.3668	140.862	-1.15849	0.44491	-2.60388	0.00921746	0.089918	transmembrane serine protease 11A
ADCK4	36.2307	118.752	0.797217	0.306363	2.60219	0.00926292	0.0903122	coenzyme Q8B
GLRX	42.2914	61.3027	1.76104	0.676955	2.60141	0.00928411	0.0904695	glutaredoxin
OAZ2	84.2034	160.974	0.46034	0.176995	2.60087	0.0092989	0.0905481	ornithine decarboxylase antizyme 2
TRIM3	20.0833	61.9221	-1.01838	0.391572	-2.60074	0.0093023	0.0905481	tripartite motif containing 3
MEIS1-AS3	13.9051	17.3251	-1.71719	0.660502	-2.59982	0.00932715	0.0907407	MEIS1 antisense RNA 3
CD37	17.4525	12.6381	1.61115	0.619858	2.59923	0.00934329	0.0908482	CD37 molecule
FAM20C	39.4249	399.145	1.52048	0.585178	2.59831	0.00936834	0.0909899	FAM20C golgi associated secretory pathway kinase
RAP1GDS1	25.8993	550.999	-0.345217	0.132873	-2.5981	0.00937418	0.0909899	Rap1 GTPase-GDP dissociation stimulator 1
P3H3	11.3157	16.6082	1.17453	0.452077	2.59808	0.00937456	0.0909899	prolyl 3-hydroxylase 3
TMEM41B	84.0589	370.602	0.657414	0.253051	2.59795	0.0093782	0.0909899	transmembrane protein 41B
MAPK4	181.902	3772.06	0.416502	0.160453	2.59578	0.00943764	0.0915003	mitogen-activated protein kinase 4
LHFPL4	10.7729	72.886	-1.20274	0.463411	-2.59542	0.00944758	0.0915003	LHFPL tetraspan subfamily member 4
RRM1	8.98987	47.5962	-0.813665	0.313512	-2.59532	0.00945027	0.0915003	ribonucleotide reductase catalytic subunit M1
ITK	1.79543	20.458	-1.9668	0.757834	-2.59528	0.00945126	0.0915003	IL2 inducible T cell kinase
URGCP	21.0676	137.528	0.684207	0.263664	2.59499	0.00945928	0.0915284	upregulator of cell proliferation
DAPK2	2.91851	54.3287	-1.30583	0.503329	-2.59438	0.00947615	0.0915955	death associated protein kinase 2
GNB4	61.7391	403.095	-0.703622	0.271225	-2.59424	0.00948011	0.0915955	G protein subunit beta 4
DMRTB1	3.41917	4.29135	9.79136	3.77435	2.59418	0.00948158	0.0915955	DMRT like family B with proline rich C-terminal 1
SLC6A9	42.2601	194.564	1.11859	0.431275	2.59368	0.00949547	0.0916802	solute carrier family 6 member 9
LITAF	21.6884	117.922	1.02987	0.397239	2.59258	0.00952577	0.0919192	lipopolysaccharide induced TNF factor
PIP5K1B	2.20409	87.8445	-1.07755	0.415679	-2.59227	0.00953456	0.0919192	phosphatidylinositol-4-phosphate 5-kinase type 1 beta
AGAP11	4.0348	21.5535	1.83423	0.707587	2.59223	0.00953563	0.0919192	ArfGAP with GTPase domain, ankyrin repeat and PH domain 11
DNAL1	30.7469	219.09	0.714112	0.275532	2.59175	0.00954883	0.0919408	dynein axonemal light chain 1
GPC4	35.6182	489.349	0.588146	0.226933	2.59171	0.00954995	0.0919408	glypican 4
DHX15	47.4069	316.028	-0.484308	0.186888	-2.59143	0.00955782	0.0919408	DEAH-box helicase 15
FURIN	28.1341	56.636	1.37814	0.531835	2.59129	0.00956167	0.0919408	furin, paired basic amino acid cleaving enzyme
LOC101927394	49.9155	366.126	-0.744731	0.287405	-2.59122	0.00956357	0.0919408	uncharacterized LOC101927394
LOC101929608	274.502	2788.91	-1.64001	0.633029	-2.59074	0.00957704	0.0920208	long intergenic non-protein coding RNA 1726
SCN1A	4.96883	101.712	1.59716	0.616564	2.59043	0.00958566	0.0920542	sodium voltage-gated channel alpha subunit 1
OR5B2	12.1272	2.15876	11.8234	4.56515	2.58993	0.00959949		olfactory receptor family 5 subfamily B member 2
DLAT	35.8951	175.211	0.870214	0.336306	2.58757	0.00966562	0.0927698	dihydrolipoamide S-acetyltransferase
MRPL16	19.0763	10.9172	-1.6786	0.64876	-2.58739	0.00967054	0.0927698	mitochondrial ribosomal protein L16
LOC101927446	1.2378	2.8442	9.82687	3.79904	2.58667	0.00969085	0.0929119	uncharacterized LOC101927446
ANTXRL	0.63555	3.94727	3.63594	1.40581	2.58636	0.00969954	0.0929119	ANTXR like
SMG1P7	21.4368	17.7061	1.69614	0.655812	2.58631	0.00970093	0.0929119	SMG1 pseudogene 7
TPCN1	146.541	1291.88	-0.952466	0.368364	-2.58566	0.00971919	0.0929917	two pore segment channel 1
HEY1	48.7225	22.6788	1.6843	0.651426	2.58557	0.00972195	0.0929917	hes related family bHLH transcription factor with YRPW motif 1
FLJ26850	4.152	9.29019	2.01189	0.778155	2.58546	0.00972486	0.0929917	uncharacterized LOC400710
LOC101929719	18.8393	23.7528	-2.16792	0.838621	-2.5851	0.0097351	0.0930399	uncharacterized LOC101929719
ZNF84	95.8495	286.392	-0.503045	0.194612	-2.58486	0.0097418	0.0930542	zinc finger protein 84
METTL23	57.3484	49.0765	0.906701	0.350808	2.5846	0.00974908	0.0930741	methyltransferase like 23
DPY19L1P1	41.1739	706.261	0.900699	0.348586	2.58386	0.00977007	0.0932247	DPY19L1 pseudogene 1
RNASEH1-AS1	34.7858	13.5687	-1.26406	0.489525	-2.58222	0.00981668	0.0936195	RNASEH1 antisense RNA 1
LOC101929541	4.49109	38.7182	2.20671	0.85465	2.582	0.00982292	0.0936291	long intergenic non-protein coding RNA 2608
P2RY4	16.2567	3.7321	2.41633	0.936028	2.58147	0.00983812	0.0937033	pyrimidinergic receptor P2Y4
MAP4K4	113.747	2863.63	0.672725	0.260609	2.58136	0.00984118	0.0937033	mitogen-activated protein kinase kinase kinase kinase 4
RANBP3L	92.0203	583.903	0.991193	0.384027	2.58105	0.00984996	0.0937033	RAN binding protein 3 like
LOC103021296	5.96045	30.7691	2.99002	1.15848	2.58099	0.00985165	0.0937033	SLC26A9 and RAB7B antisense RNA 1
ACBD4	47.4795	68.9676	1.29682	0.502505	2.5807	0.0098599	0.0937319	acyl-CoA binding domain containing 4
TCTN1	75.4631	317.32	0.528164	0.204742	2.57965	0.00989005	0.0939686	tectonic family member 1
NCRNA00250	4.48273	2.29718	-3.79186	1.4703	-2.57897	0.00990959		non-protein coding RNA 250
ST6GALNAC2	3.8083	11.7678	2.47366	0.959274	2.57868	0.00991779	0.0941821	ST6 N-acetylgalactosaminide alpha-2,6-sialyltransferase 2
MAPKAPK2	36.8602	247.522	0.963222	0.373746	2.57721	0.0099602	0.0945347	MAPK activated protein kinase 2
METTL2B	58.0454	200.508	0.97225	0.377317	2.57675	0.00997351	0.0946108	methyltransferase like 2B
LOC653786	0.822199	3.12605	-2.50519	0.972726	-2.57543	0.0100115	0.0947808	OTOA pseudogene 1
SELENBP1	48.6183	49.3265	1.22725	0.476571	2.57517	0.0100192	0.0947808	selenium binding protein 1
HSD17B11	13.4873	86.2001	-1.09034	0.423418	-2.57509	0.0100215	0.0947808	hydroxysteroid 17-beta dehydrogenase 11
NYX	1.15399	4.45456	2.61342	1.01492	2.57501	0.0100236	0.0947808	nyctalopin
ICA1	2.56509	50.1581	-1.43085	0.555672	-2.575	0.0100241	0.0947808	islet cell autoantigen 1
MEIS3	9.4911	18.6159	-1.78157	0.691903	-2.57488	0.0100274	0.0947808	Meis homeobox 3
ZNF451	36.4754	380.328	1.82101	0.707232	2.57484	0.0100285	0.0947808	zinc finger protein 451
TRAP1	37.3779	274.411	0.532372	0.206831	2.57395	0.0100545	0.0949277	TNF receptor associated protein 1
CASC19	4.05917	5.45634	2.39466	0.930395	2.57381	0.0100586	0.0949277	cancer susceptibility 19
SCAMP2	30.5608	110.626	0.673247	0.261621	2.57336	0.0100715	0.0949277	secretory carrier membrane protein 2
HMBOX1	51.5154	1003.7	0.58941	0.229047	2.57332	0.0100729	0.0949277	homeobox containing 1
LINC01364	15.2368	37.6217	1.51984	0.590653	2.57315	0.0100777	0.0949277	long intergenic non-protein coding RNA 1364
GSDMC	1.91366	10.8363	2.80695	1.09087	2.57312	0.0100785	0.0949277	gasdermin C
MORC1	1.09291	25.8979	1.71213	0.665452	2.57289	0.0100854	0.0949277	MORC family CW-type zinc finger 1
BANP	31.4142	538.689	1.07689	0.418589	2.57268	0.0100915	0.0949277	BTG3 associated nuclear protein
TEAD2	14.1467	44.6683	1.41534	0.550144	2.57267	0.0100918	0.0949277	TEA domain transcription factor 2
DGKB	6.8473	569.079	1.46387	0.569129	2.57213	0.0101075	0.0949946	diacylglycerol kinase beta
TMEM221	14.0143	23.4296	1.13583	0.441602	2.57206	0.0101096	0.0949946	transmembrane protein 221
SLC39A14	46.7768	519.199	1.79899	0.699484	2.57188	0.0101148	0.0949946	solute carrier family 39 member 14
SEC14L2	147.532	514.422	0.538789	0.209565	2.57099	0.0101407	0.0951877	SEC14 like lipid binding 2
SLC38A1	411.332	4077.62	-0.855413	0.332783	-2.57048	0.0101557	0.095278	solute carrier family 38 member 1
TRIM16L	12.5725	21.5397	1.18795	0.462251	2.56993	0.0101719	0.0953799	tripartite motif containing 16 like
LOC101929380	1.36477	24.0226	2.01767	0.785263	2.56942	0.0101868	0.0954696	uncharacterized LOC101929380
LOC101927009	9.5028	65.2029	1.40389	0.546464	2.56905	0.0101978	0.0955232	long intergenic non-protein coding RNA 2177
SH3PXD2B	61.3968	1044.31	0.810845	0.315657	2.56875	0.0102066	0.095555	SH3 and PX domains 2B
MX1	18.7006	100.248	1.74222	0.678311	2.56847	0.0102148	0.0955817	MX dynamin like GTPase 1
SLFN12L	1.73997	3.39344	-5.13248	1.9986	-2.56804	0.0102276	0.0956046	schlafen family member 12 like
MAPK1	112.968	1490.31	0.420841	0.163878	2.56801	0.0102284	0.0956046	mitogen-activated protein kinase 1
AKAP1	29.6114	132.982	0.868559	0.338244	2.56785	0.0102332	0.0956046	A-kinase anchoring protein 1
IGF2BP2	5.17907	127.709	1.03104	0.401611	2.56727	0.0102504	0.0956838	insulin like growth factor 2 mRNA binding protein 2
TUBA1A	466.788	285.043	0.988517	0.385057	2.5672	0.0102524	0.0956838	tubulin alpha 1a
LINC00307	1.18735	0.539131	11.6591	4.5428	2.5665	0.0102731		long intergenic non-protein coding RNA 307
ACHE	15.6895	13.4582	2.04917	0.798512	2.56624	0.0102809	0.0958998	acetylcholinesterase (Cartwright blood group)
BHLHE41	177.239	104.297	0.740664	0.288668	2.5658	0.0102939	0.0959709	basic helix-loop-helix family member e41
SLC12A3	0.728077	4.63687	2.77243	1.08071	2.56539	0.0103061	0.0960348	solute carrier family 12 member 3
CRYM	3.23025	20.8443	-2.22462	0.867373	-2.56478	0.010324	0.0961514	crystallin mu
VSX1	49.5758	65.8774	0.806864	0.314642	2.56439	0.0103358	0.0962108	visual system homeobox 1
TET2-AS1	9.94026	244.058	1.23455	0.481526	2.56382	0.0103528	0.0963195	TET2 antisense RNA 1
MBNL2	70.1994	1538.84	0.746217	0.291254	2.56209	0.0104045	0.0967281	muscleblind like splicing regulator 2
DNAH1	16.1092	157.644	-0.93932	0.366637	-2.56199	0.0104076	0.0967281	dynein axonemal heavy chain 1
IFRD1	49.8358	334.952	0.785197	0.30652	2.56165	0.0104176	0.0967716	interferon related developmental regulator 1
NXPE3	25.2473	151.182	0.497603	0.194279	2.56128	0.0104286	0.0968233	neurexophilin and PC-esterase domain family member 3
ERGIC3	53.8867	98.6858	-0.745139	0.290987	-2.56073	0.0104453	0.0968826	ERGIC and golgi 3
LINC00466	1.19747	28.8481	1.31718	0.514404	2.5606	0.0104492	0.0968826	long intergenic non-protein coding RNA 466
CAMKMT	39.4792	1898.27	-0.377307	0.147357	-2.5605	0.0104523	0.0968826	calmodulin-lysine N-methyltransferase
PGM2	12.5336	55.8197	-1.09818	0.428925	-2.5603	0.0104581	0.0968826	phosphoglucomutase 2
ZNF436-AS1	61.5275	22.8347	1.6283	0.63601	2.56017	0.0104621	0.0968826	ZNF436 antisense RNA 1
DNAJC5	56.4591	304.82	0.697847	0.2726	2.55997	0.0104682	0.0968895	DnaJ heat shock protein family (Hsp40) member C5
SLC39A6	21.4435	52.809	-0.755753	0.295266	-2.55957	0.0104802	0.0969496	solute carrier family 39 member 6
TMEM163	3.40632	128.385	-1.63204	0.637754	-2.55905	0.0104959	0.0970454	transmembrane protein 163
RBMS2	48.5243	427.668	-0.67765	0.264867	-2.55845	0.010514	0.0971625	RNA binding motif single stranded interacting protein 2
AFAP1	6.13472	140.916	-1.00614	0.393296	-2.55822	0.0105209	0.0971758	actin filament associated protein 1
SDSL	12.5907	26.5336	1.58588	0.620115	2.5574	0.0105458	0.0972786	serine dehydratase like
SCIN	1.4979	17.99	2.64639	1.03481	2.55736	0.0105469	0.0972786	scinderin
BUB1	2.09991	12.8077	2.63438	1.03014	2.55732	0.0105483	0.0972786	BUB1 mitotic checkpoint serine/threonine kinase
DDX31	18.4951	173.07	-0.671243	0.262519	-2.55693	0.0105599	0.0972904	DEAD-box helicase 31
C1orf204	9.15325	23.1721	1.73716	0.679396	2.55691	0.0105605	0.0972904	small nucleolar RNA host gene 28
FAT2	16.8035	141.713	-1.33165	0.520917	-2.55635	0.0105776	0.0973518	FAT atypical cadherin 2
RALYL	6.69102	649.042	-1.33751	0.523213	-2.55634	0.0105781	0.0973518	RALY RNA binding protein like
DSTYK	32.1496	271.4	0.443289	0.173424	2.5561	0.0105852	0.0973672	dual serine/threonine and tyrosine protein kinase
TP53I11	4.57172	10.4476	-2.27552	0.890392	-2.55564	0.0105993	0.0974474	tumor protein p53 inducible protein 11
LSM10	13.9652	8.26689	1.61847	0.633416	2.55514	0.0106145	0.0975368	LSM10, U7 small nuclear RNA associated
DTD1	16.9057	347.116	-0.612524	0.239787	-2.55445	0.0106356	0.0976804	D-aminoacyl-tRNA deacylase 1
LIMD1	12.3343	125.047	-0.884777	0.346404	-2.55418	0.0106439	0.0977066	LIM domains containing 1
EPM2AIP1	171.038	148.149	0.832678	0.326082	2.55358	0.010662	0.0978229	EPM2A interacting protein 1
MVP	21.5877	83.1472	1.17635	0.460753	2.55309	0.0106771	0.0979108	major vault protein
DAAM1	50.0161	1128.51	0.547507	0.21454	2.552	0.0107107	0.0981683	dishevelled associated activator of morphogenesis 1
USP46	23.2185	187.536	-0.720756	0.282557	-2.55084	0.0107465	0.0984321	ubiquitin specific peptidase 46
FRMD5	15.33	687.372	1.23382	0.483716	2.55071	0.0107504	0.0984321	FERM domain containing 5
CCDC137	13.4214	13.1971	1.4059	0.551394	2.54971	0.0107811	0.0986197	coiled-coil domain containing 137
LINC00937	11.4934	48.0225	0.967421	0.379427	2.54969	0.010782	0.0986197	long intergenic non-protein coding RNA 937
KCTD15	79.4778	182.566	0.842087	0.330395	2.54872	0.0108118	0.0987944	potassium channel tetramerization domain containing 15
PER3	176.958	1211.99	-0.510269	0.200207	-2.54871	0.0108121	0.0987944	period circadian regulator 3
CTNNA3	49.8263	10282.9	-0.683218	0.268097	-2.5484	0.010822	0.098834	catenin alpha 3
SLC7A8	5.63371	40.1069	-1.36817	0.53693	-2.54813	0.0108301	0.0988581	solute carrier family 7 member 8
ZXDA	68.1452	41.5902	0.987788	0.388082	2.54531	0.0109181	0.0996104	zinc finger X-linked duplicated A
DIAPH2	6.95012	757.38	-0.670646	0.263621	-2.54398	0.0109598	0.0998888	diaphanous related formin 2
ABCB11	1.80177	31.0049	2.26481	0.890374	2.54367	0.0109696	0.0998888	ATP binding cassette subfamily B member 11
[truncated: 24,927 more rows]

## Sheet: Microglia
Symbol	mean_tpm	baseMean	log2FoldChange	lfcSE	stat	pvalue	padj	Description
EPGN	5.08322	6.49801	-23.5567	2.31448	-10.178	2.48746e-24	5.21172e-20	epithelial mitogen
RPSAP52	1.6789	16.3697	-11.4628	1.34226	-8.53995	1.34276e-17	1.40667e-13	ribosomal protein SA pseudogene 52
PYCR1	1.43621	0.858636	-29.9065	3.9101	-7.64852	2.03311e-14	1.41992e-10	pyrroline-5-carboxylate reductase 1
PCK1	2.65867	1.97358	-28.5387	3.77437	-7.56117	3.99454e-14	2.09234e-10	phosphoenolpyruvate carboxykinase 1
HAMP	1306.29	520.096	6.16709	0.822095	7.50168	6.30031e-14	2.64008e-10	hepcidin antimicrobial peptide
POM121L1P	3.05045	5.57682	-19.8736	2.68651	-7.39755	1.38725e-13	4.84426e-10	POM121 transmembrane nucleoporin like 1, pseudogene
LOC101929134	4.91175	0.698311	-29.8768	4.08811	-7.30821	2.70722e-13	8.10311e-10	PIGY divergent transcript
OPN1SW	1.41715	0.602289	-29.9261	4.14195	-7.22512	5.00644e-13	1.31119e-09	opsin 1, short wave sensitive
MRC1	42.5209	587.546	-5.36808	0.751501	-7.14314	9.12256e-13	2.12373e-09	mannose receptor C-type 1
SNORD116-20	54.4485	0.64187	-29.9407	4.2453	-7.05268	1.7551e-12	3.67729e-09	small nucleolar RNA, C/D box 116-20
NHLRC1	3.44621	0.882059	-29.9604	4.38837	-6.82722	8.65738e-12	1.64899e-08	NHL repeat containing E3 ubiquitin protein ligase 1
FCN3	5.98933	4.85632	-30	4.69018	-6.39635	1.59137e-10	1.78692e-07	ficolin 3
KCNC4-AS1	3.04137	0.565535	-29.9618	4.6937	-6.3834	1.732e-10	1.78692e-07	long intergenic non-protein coding RNA 2586
PALM3	0.442887	0.345106	-29.9813	4.69745	-6.38247	1.74252e-10	1.78692e-07	paralemmin 3
ARID3C	4.20914	3.87141	-29.9987	4.70239	-6.37946	1.77718e-10	1.78692e-07	AT-rich interaction domain 3C
OVOL1	0.115249	0.147265	-30	4.70382	-6.3778	1.79654e-10	1.78692e-07	ovo like transcriptional repressor 1
SNORD114-7	56.0185	0.467461	-30	4.70419	-6.37729	1.80246e-10	1.78692e-07	small nucleolar RNA, C/D box 114-7
C11orf91	1.02447	0.346546	-29.9206	4.69858	-6.368	1.91506e-10	1.78692e-07	chromosome 11 open reading frame 91
F8A1	2.02409	0.440676	-29.9078	4.69683	-6.36766	1.91939e-10	1.78692e-07	coagulation factor VIII associated 1
SNORD113-1	36.9371	0.287329	-30	4.7114	-6.36753	1.92098e-10	1.78692e-07	small nucleolar RNA, C/D box 113-1
IGFALS	0.404132	0.237753	-29.9633	4.70622	-6.36675	1.93079e-10	1.78692e-07	insulin like growth factor binding protein acid labile subunit
LOC283332	0.552778	0.203715	-29.9266	4.70268	-6.36372	1.96926e-10	1.78692e-07	long intergenic non-protein coding RNA 2396
IRGC	0.665397	0.300028	-29.9863	4.71243	-6.36324	1.97544e-10	1.78692e-07	immunity related GTPase cinema
LOC101928995	0.498824	0.390642	-29.9086	4.70752	-6.35338	2.10639e-10	1.78692e-07	long intergenic non-protein coding RNA 1649
CCL19	0.990147	0.229772	-29.9989	4.7244	-6.34978	2.15624e-10	1.78692e-07	C-C motif chemokine ligand 19
CXCL14	0.37709	0.360285	-29.9569	4.72724	-6.3371	2.34137e-10	1.78692e-07	C-X-C motif chemokine ligand 14
OR2W3	1.45731	0.182599	-29.7658	4.69972	-6.33352	2.39635e-10	1.78692e-07	olfactory receptor family 2 subfamily W member 3
RPS2P32	2.63919	0.339627	-29.9287	4.72876	-6.3291	2.46602e-10	1.78692e-07	ribosomal protein S2 pseudogene 32
OPN4	0.0752324	0.10589	-29.8967	4.72403	-6.32864	2.47331e-10	1.78692e-07	opsin 4
ACTL7A	0.535155	0.104023	-29.7509	4.71354	-6.31181	2.75791e-10	1.88681e-07	actin like 7A
LINC00354	0.0900287	0.0888279	-29.746	4.71386	-6.31032	2.78459e-10		long intergenic non-protein coding RNA 354
IFNB1	2.09312	0.2384	-29.6383	4.69788	-6.30887	2.81087e-10	1.88681e-07	interferon beta 1
CRIP1	2.60301	0.648803	-29.6472	4.70217	-6.30501	2.88172e-10	1.88681e-07	cysteine rich protein 1
SOX21	0.232049	0.085423	-29.7784	4.72422	-6.30333	2.91314e-10		SRY-box transcription factor 21
SYP-AS1	7.2445	3.65681	-29.9631	4.75932	-6.29566	3.06086e-10	1.88736e-07	SYP antisense RNA 1
OR1L3	1.66425	0.20162	30	4.76938	6.29012	3.17218e-10	1.88736e-07	olfactory receptor family 1 subfamily L member 3
LINC01233	94.2658	9.14789	30	4.77191	6.28679	3.24098e-10	1.88736e-07	long intergenic non-protein coding RNA 1233
C15orf54	22.044	10.2863	30	4.77198	6.2867	3.24288e-10	1.88736e-07	chromosome 15 putative open reading frame 54
SIT1	19.4738	4.5474	-30	4.77852	-6.2781	3.42746e-10	1.94087e-07	signaling threshold regulating transmembrane adaptor 1
OR7E156P	0.0770044	0.0523961	-29.5805	4.72494	-6.2605	3.83752e-10		olfactory receptor family 7 subfamily E member 156 pseudogene
CETP	17.5333	52.4666	4.66721	0.75138	6.21152	5.24755e-10	2.89333e-07	cholesteryl ester transfer protein
SLC25A52	2.99812	0.40917	-27.5287	4.73224	-5.81726	5.98204e-09	3.21373e-06	solute carrier family 25 member 52
TBC1D8	44.7495	894.29	3.49651	0.604757	5.78167	7.39619e-09	3.85899e-06	TBC1 domain family member 8
TXLNB	4.96753	36.1719	-5.20598	0.900972	-5.77818	7.55149e-09	3.85899e-06	taxilin beta
LINC00681	0.718426	2.52146	20.2966	3.55311	5.71234	1.11431e-08	5.55881e-06	long intergenic non-protein coding RNA 681
ST8SIA3	19.1929	42.3728	-4.82708	0.852523	-5.66211	1.49521e-08	7.28551e-06	ST8 alpha-N-acetyl-neuraminide alpha-2,8-sialyltransferase 3
POU4F2	0.398551	0.172612	27.0101	4.77901	5.65182	1.58756e-08	7.55965e-06	POU class 4 homeobox 2
COLCA2	0.158336	0.195101	26.9095	4.77899	5.63079	1.79388e-08	8.35228e-06	colorectal cancer associated 2
LOC101927692	4.46861	9.45064	-10.2458	1.84346	-5.55792	2.73001e-08	1.24346e-05	uncharacterized LOC101927692
S100A9	13.1638	5.60975	24.5482	4.43459	5.53562	3.10126e-08	1.3825e-05	S100 calcium binding protein A9
OR51G2	18.4469	2.6925	21.6082	3.91636	5.51742	3.44021e-08	1.50165e-05	olfactory receptor family 51 subfamily G member 2
NKAIN4	0.60862	0.955753	-25.8629	4.72017	-5.47923	4.27186e-08	1.82661e-05	sodium/potassium transporting ATPase interacting 4
LOC101926951	3.58616	1.75786	25.6928	4.74618	5.41336	6.18536e-08	2.59192e-05	long intergenic non-protein coding RNA 2339
SOCS2-AS1	22.0546	19.6718	-12.8967	2.38759	-5.40155	6.60689e-08	2.71427e-05	SOCS2 antisense RNA 1
NOD2	27.6346	136.076	4.46131	0.833287	5.35387	8.60932e-08	3.46889e-05	nucleotide binding oligomerization domain containing 2
SCN2A	12.6104	264.124	-3.33902	0.626821	-5.32691	9.98957e-08	3.94909e-05	sodium voltage-gated channel alpha subunit 2
SKINT1L	6.52992	71.5647	4.32187	0.817341	5.28771	1.23855e-07	4.80556e-05	Skint1 like (pseudogene)
CDR1	13787.1	2605.11	-3.44867	0.658613	-5.23626	1.63865e-07	6.24237e-05	cerebellar degeneration related protein 1
RIMS1	11.1533	796.092	-3.05919	0.587335	-5.20858	1.90289e-07	7.11951e-05	regulating synaptic membrane exocytosis 1
SMR3A	5.56748	5.325	24.6591	4.74818	5.19337	2.06522e-07	7.59133e-05	submaxillary gland androgen regulated protein 3A
SNX22	33.2375	27.2667	-3.80357	0.733281	-5.18705	2.1365e-07	7.71791e-05	sorting nexin 22
STIL	4.18183	38.0975	3.23034	0.624758	5.17054	2.33418e-07	8.2891e-05	STIL centriolar assembly protein
ERC2	13.3241	1735.63	3.25535	0.632417	5.14747	2.64025e-07	9.21976e-05	ELKS/RAB6-interacting/CAST family member 2
PLXNA2	16.1948	495.155	-2.9066	0.572782	-5.07454	3.88443e-07	0.000133421	plexin A2
PTGFRN	8.02535	85.0026	2.67469	0.533701	5.01159	5.39818e-07	0.000182424	prostaglandin F2 receptor inhibitor
CALM3	55.0888	75.5663	-3.45077	0.699023	-4.93657	7.95105e-07	0.000264429	calmodulin 3
MYO1G	23.39	52.5897	4.73179	0.961612	4.92069	8.62404e-07	0.000282329	myosin IG
CDC45	5.13389	30.3581	8.05934	1.64213	4.90785	9.20808e-07	0.000296812	cell division cycle 45
SLC22A1	18.9297	83.5849	4.51178	0.920728	4.90023	9.57236e-07	0.000303879	solute carrier family 22 member 1
PHOSPHO1	409.52	407.244	1.87246	0.384435	4.87068	1.11212e-06	0.000347779	phosphoethanolamine/phosphocholine phosphatase 1
GUCY2GP	0.306571	1.91897	-12.2719	2.55968	-4.79429	1.63252e-06	0.000503009	guanylate cyclase 2G, pseudogene
SH2B2	30.3555	153.953	4.04462	0.844372	4.79009	1.66706e-06	0.000506205	SH2B adaptor protein 2
LINC00479	0.491963	0.31185	22.8119	4.76549	4.78689	1.69389e-06	0.000507005	long intergenic non-protein coding RNA 479
SPSB1	10.7178	112.745	3.20316	0.670546	4.77694	1.77981e-06	0.000525219	splA/ryanodine receptor domain and SOCS box containing 1
OR8D4	2.89011	0.408184	22.7108	4.76408	4.7671	1.86901e-06	0.000543882	olfactory receptor family 8 subfamily D member 4
URGCP-MRPS24	1.4131	8.67467	-11.5533	2.45712	-4.70197	2.57666e-06	0.000739536	URGCP-MRPS24 readthrough
OR52N2	2.36448	0.334698	22.3772	4.7654	4.69577	2.6561e-06	0.000752035	olfactory receptor family 52 subfamily N member 2
FLVCR2	44.6795	419.334	2.92408	0.623369	4.69076	2.7219e-06	0.000760391	FLVCR heme transporter 2
GRIK2	8.53026	778.172	-3.06398	0.653615	-4.68775	2.76224e-06	0.000761506	glutamate ionotropic receptor kainate type subunit 2
LINC00996	85.7624	169.714	-7.20268	1.53813	-4.68277	2.83029e-06	0.000770133	long intergenic non-protein coding RNA 996
MS4A2	0.179731	0.25356	22.2496	4.76811	4.66634	3.06616e-06	0.000817277	membrane spanning 4-domains A2
CLVS2	11.1043	116.213	-2.88929	0.619313	-4.66531	3.08156e-06	0.000817277	clavesin 2
DTX4	5.91668	28.5091	-3.27872	0.704047	-4.65696	3.20914e-06	0.000840475	deltex E3 ubiquitin ligase 4
LINC00575	1.8205	2.13513	-14.0589	3.02625	-4.64565	3.39014e-06	0.000876917	long intergenic non-protein coding RNA 575
LRIT2	4.97676	3.84248	21.8579	4.72536	4.62565	3.7342e-06	0.000954133	leucine rich repeat, Ig-like and transmembrane domains 2
KRT77	0.167925	0.342241	21.9984	4.76506	4.6166	3.90079e-06	0.000984691	keratin 77
RNF175	45.7436	295.779	2.39035	0.518788	4.60756	4.07415e-06	0.00101621	ring finger protein 175
KLHL7-AS1	27.2613	18.347	7.79623	1.69477	4.60018	4.22131e-06	0.00104053	KLHL7 divergent transcript
LRRC73	0.526451	0.233705	-21.6295	4.70938	-4.59285	4.37223e-06	0.0010652	leucine rich repeat containing 73
FAM157C	11.0763	114.225	3.78746	0.827284	4.57819	4.69009e-06	0.0011295	family with sequence similarity 157 member C
BRIP1	4.61367	117.382	3.48148	0.761845	4.5698	4.88181e-06	0.00115326	BRCA1 interacting protein C-terminal helicase 1
RFX2	9.69208	146.477	2.55254	0.558655	4.56907	4.89883e-06	0.00115326	regulatory factor X2
USP43	2.74533	32.2304	4.72106	1.03486	4.56201	5.06661e-06	0.00117951	ubiquitin specific peptidase 43
MIR147A	22.381	0.208852	-21.4236	4.69996	-4.55825	5.15812e-06	0.00118002	microRNA 147a
VDR	2.26826	19.5809	5.45737	1.1975	4.5573	5.18147e-06	0.00118002	vitamin D receptor
MX2	78.2459	518.394	2.59041	0.569013	4.55245	5.3024e-06	0.00119458	MX dynamin like GTPase 2
MAP3K6	10.4579	16.2272	4.36469	0.961417	4.53985	5.62938e-06	0.00125475	mitogen-activated protein kinase kinase kinase 6
RYR1	103.073	2167.72	-1.01191	0.223256	-4.5325	5.82894e-06	0.00128556	ryanodine receptor 1
ENO1	106.365	272.148	2.51371	0.556675	4.51559	6.31417e-06	0.00137807	enolase 1
LVCAT1	0.649468	0.491814	21.4751	4.76342	4.50833	6.53385e-06	0.00141131	long intergenic non-protein coding RNA 2475
RAB26	12.9792	11.0301	-5.9564	1.32828	-4.4843	7.31551e-06	0.00156403	RAB26, member RAS oncogene family
LINC00856	4.75653	2.63145	-10.8191	2.41477	-4.48038	7.45086e-06	0.00157687	long intergenic non-protein coding RNA 856
WNT5A	129.046	371.356	1.59445	0.356242	4.47575	7.61431e-06	0.00159535	Wnt family member 5A
ROR2	13.9325	450.303	3.45457	0.772424	4.47237	7.73558e-06	0.00160471	receptor tyrosine kinase like orphan receptor 2
LOC101059948	9.94703	1.86073	21.2469	4.76089	4.4628	8.08957e-06	0.00166169	uncharacterized LOC101059948
LMNB1	22.0298	179.764	3.32958	0.747042	4.45702	8.31077e-06	0.00169056	lamin B1
PRG2	0.569682	0.324139	21.1573	4.76532	4.43986	9.0019e-06	0.00179809	proteoglycan 2, pro eosinophil major basic protein
KRT26	1.79827	1.59933	21.1252	4.75988	4.43819	9.07179e-06	0.00179809	keratin 26
LOC285847	12.4606	17.3658	5.86631	1.32196	4.4376	9.09688e-06	0.00179809	uncharacterized LOC285847
TAS1R2	0.342088	1.03465	18.1924	4.10242	4.43456	9.22619e-06	0.00180661	taste 1 receptor member 2
DENND3	778.293	7274.94	1.68179	0.379919	4.42672	9.5677e-06	0.00185613	DENN domain containing 3
MEI1	5.12183	70.8883	2.90863	0.657629	4.4229	9.73837e-06	0.00186445	meiotic double-stranded break formation protein 1
FGR	42.7905	131.445	2.96505	0.670555	4.42179	9.78856e-06	0.00186445	FGR proto-oncogene, Src family tyrosine kinase
LOC102503427	2.21288	3.67918	12.8153	2.90034	4.41854	9.93695e-06	0.00187567	uncharacterized LOC102503427
MAFB	256.86	118.906	4.11369	0.936286	4.39363	1.11475e-05	0.00208539	MAF bZIP transcription factor B
LOC105374729	0.720097	0.268645	20.9122	4.76686	4.38699	1.14933e-05	0.00211275	long intergenic non-protein coding RNA 2110
NCAPG2	13.1551	134.407	2.04666	0.466534	4.38694	1.14955e-05	0.00211275	non-SMC condensin II complex subunit G2
PVT1	19.0759	750.156	3.16939	0.723343	4.38159	1.17818e-05	0.00214655	Pvt1 oncogene
PRAMEF14	0.841155	0.648278	20.8244	4.76158	4.37342	1.22315e-05	0.00220926	PRAME family member 14
CXCR1	0.478454	0.278139	20.8392	4.76767	4.37093	1.23718e-05	0.00221551	C-X-C motif chemokine receptor 1
NADK	55.1027	220.643	2.53033	0.579797	4.36417	1.27605e-05	0.00226574	NAD kinase
ATP2B1	67.3371	624.652	-1.18849	0.272688	-4.35842	1.31004e-05	0.00228777	ATPase plasma membrane Ca2+ transporting 1
SLC11A2	153.107	966.438	1.18755	0.272475	4.35838	1.31029e-05	0.00228777	solute carrier family 11 member 2
MTSS1	94.257	2206.26	-1.92444	0.443461	-4.3396	1.42745e-05	0.00246757	MTSS I-BAR domain containing 1
PRDM11	40.8482	714.791	-2.57359	0.593245	-4.33816	1.43682e-05	0.00246757	PR/SET domain 11
NAV2	19.7021	2039.57	-2.19846	0.507736	-4.32992	1.49163e-05	0.00254086	neuron navigator 2
SYT1	8.11262	655.484	-2.64983	0.616954	-4.29502	1.74677e-05	0.00293464	synaptotagmin 1
SSUH2	1.74477	8.72952	-19.9725	4.65136	-4.2939	1.75563e-05	0.00293464	ssu-2 homolog
SNAP25	36.1638	433.964	-2.80806	0.654142	-4.29274	1.76482e-05	0.00293464	synaptosome associated protein 25
HAPLN3	2.81215	6.99081	7.48277	1.74785	4.28113	1.85947e-05	0.00306769	hyaluronan and proteoglycan link protein 3
LOC283731	88.5368	36.4106	-20.4336	4.77709	-4.27741	1.89081e-05	0.00309502	uncharacterized LOC283731
GYPC	91.2152	522.521	-2.90605	0.679673	-4.27567	1.90567e-05	0.00309516	glycophorin C (Gerbich blood group)
TDGF1	0.308036	0.292706	20.3762	4.77897	4.26372	2.0105e-05	0.0032403	teratocarcinoma-derived growth factor 1
IER5	137.939	47.7106	4.78739	1.1241	4.25887	2.05466e-05	0.0032862	immediate early response 5
CGA	0.818881	1.18903	20.2468	4.76131	4.25236	2.11533e-05	0.00335761	glycoprotein hormones, alpha polypeptide
ALDH1A2	6.42644	111.605	4.21565	0.994537	4.23881	2.24711e-05	0.00353996	aldehyde dehydrogenase 1 family member A2
GABRR2	4.91029	36.0988	4.51045	1.07203	4.20741	2.58312e-05	0.00400121	gamma-aminobutyric acid type A receptor subunit rho2
GAL3ST4	205.18	262.603	-1.95511	0.464691	-4.20733	2.58405e-05	0.00400121	galactose-3-O-sulfotransferase 4
GGTA1P	124.608	766.276	-2.37057	0.563592	-4.20618	2.5972e-05	0.00400121	glycoprotein alpha-galactosyltransferase 1 (inactive)
CCR7	3.09945	5.00764	-10.2198	2.43112	-4.20373	2.62548e-05	0.00400993	C-C motif chemokine receptor 7
KIAA0101	4.66269	14.999	4.84614	1.15386	4.19993	2.67e-05	0.00400993	PCNA clamp associated factor
PRSS58	3.68215	3.09476	-15.933	3.79397	-4.19955	2.6744e-05	0.00400993	serine protease 58
LINC00963	67.2226	231.11	1.69888	0.40458	4.19913	2.67941e-05	0.00400993	long intergenic non-protein coding RNA 963
NLRC5	56.0538	505.961	1.89877	0.452799	4.19341	2.74796e-05	0.00407205	NLR family CARD domain containing 5
CRNDE	7.53583	9.97032	5.57299	1.3293	4.19243	2.75979e-05	0.00407205	colorectal neoplasia differentially expressed
CBLN4	2.91159	3.31281	-12.4877	2.98545	-4.18284	2.87892e-05	0.00421812	cerebellin 4 precursor
MAP1B	28.6716	395.897	-2.72375	0.652237	-4.17601	2.96666e-05	0.00431649	microtubule associated protein 1B
SLC25A4	41.2993	40.5907	-2.47122	0.59283	-4.16852	3.06584e-05	0.00441781	solute carrier family 25 member 4
PTGDR	1.43291	1.95237	18.5844	4.45927	4.16758	3.07847e-05	0.00441781	prostaglandin D2 receptor
ITGAX	502.509	1931.81	-1.40167	0.336589	-4.16432	3.12276e-05	0.00445089	integrin subunit alpha X
WDR62	2.8664	21.3178	3.84851	0.925154	4.15986	3.18445e-05	0.00450815	WD repeat domain 62
JTB	85.0729	43.1179	-3.63946	0.875668	-4.15621	3.23569e-05	0.00454995	jumping translocation breakpoint
CLIC4	19.5145	263.708	2.60899	0.629245	4.14622	3.38004e-05	0.00472124	chloride intracellular channel 4
CRYGN	0.606533	1.13153	18.5375	4.48556	4.13271	3.58512e-05	0.00497453	crystallin gamma N
SLC11A1	591.614	1212.44	2.9988	0.727948	4.11952	3.79665e-05	0.00522918	solute carrier family 11 member 1
SMARCD3	22.6553	118.552	2.53922	0.616585	4.11819	3.81856e-05	0.00522918	SWI/SNF related, matrix associated, actin dependent regulator of chromatin, subfamily d, member 3
RBFOX1	4.73612	1117.11	-2.13244	0.520268	-4.09873	4.15422e-05	0.00565189	RNA binding fox-1 homolog 1
LOC100507534	0.107185	0.571891	19.2695	4.73031	4.07362	4.62878e-05	0.00625692	long intergenic non-protein coding RNA 2192
KCND2	13.5652	864.197	-2.48835	0.612321	-4.0638	4.82809e-05	0.00648449	potassium voltage-gated channel subfamily D member 2
PCSK6	1.57861	39.5468	3.45003	0.849508	4.06121	4.88184e-05	0.00651492	proprotein convertase subtilisin/kexin type 6
LILRA6	12.1984	10.208	5.09645	1.257	4.05444	5.0254e-05	0.00666406	leukocyte immunoglobulin like receptor A6
TRIM51	0.322175	0.316292	-18.9639	4.70208	-4.03308	5.50505e-05	0.0072542	tripartite motif-containing 51
SPATA6	70.0871	1660.12	1.57861	0.391735	4.02979	5.58275e-05	0.00730096	spermatogenesis associated 6
FUT8	25.7195	1169.4	1.30245	0.323298	4.02863	5.61023e-05	0.00730096	fucosyltransferase 8
ZBTB11-AS1	98.3776	41.4476	-5.6318	1.40007	-4.02252	5.75786e-05	0.00740454	ZBTB11 antisense RNA 1
HCFC2	97.2581	623.424	-5.1619	1.28329	-4.02241	5.7605e-05	0.00740454	host cell factor C2
SENP6	131.003	2063.89	-0.637175	0.158579	-4.01804	5.86843e-05	0.00745597	SUMO specific peptidase 6
DZIP1	6.89924	64.5809	-4.94212	1.23002	-4.01791	5.87168e-05	0.00745597	DAZ interacting zinc finger protein 1
ACER3	76.9484	1713.48	1.63519	0.407675	4.011	6.04619e-05	0.00763131	alkaline ceramidase 3
SPHKAP	5.84731	163.059	-2.74395	0.68527	-4.00419	6.22308e-05	0.00780754	SPHK1 interactor, AKAP domain containing
C8orf37-AS1	6.09059	451.754	1.81115	0.453462	3.99405	6.49537e-05	0.00808988	C8orf37 antisense RNA 1
FBN1	2.03851	64.1365	2.2313	0.558808	3.99296	6.52534e-05	0.00808988	fibrillin 1
LOC400867	3.82472	32.2775	3.74267	0.938109	3.98959	6.61869e-05	0.00815734	uncharacterized LOC400867
GSG1L	0.683331	26.7162	2.90788	0.731068	3.97757	6.96221e-05	0.00852811	GSG1 like
DLEU7-AS1	50.1343	287.677	-1.40701	0.353853	-3.97625	7.00093e-05	0.00852811	DLEU7 antisense RNA 1
TLR2	811.801	2344.34	1.53015	0.385411	3.97018	7.18185e-05	0.00869793	toll like receptor 2
MELK	3.04198	45.4637	3.36968	0.849876	3.9649	7.34259e-05	0.00884149	maternal embryonic leucine zipper kinase
C1QB	773.095	861.536	1.54619	0.390627	3.95823	7.55063e-05	0.00904005	complement C1q B chain
SLC5A9	68.6131	238.233	2.27719	0.577601	3.9425	8.06362e-05	0.00959937	solute carrier family 5 member 9
SPAG17	2.26826	65.4354	3.27561	0.834549	3.92501	8.67261e-05	0.010266	sperm associated antigen 17
PRSS46	0.643903	1.44965	-8.79062	2.24286	-3.91938	8.87764e-05	0.0104497	serine protease 46, pseudogene
LINC01364	11.0202	27.0961	2.93582	0.75279	3.89992	9.62255e-05	0.0112632	long intergenic non-protein coding RNA 1364
RNASE2	71.9835	9.34417	6.73846	1.73066	3.89359	9.87717e-05	0.0114834	ribonuclease A family member 2
SAP18	24.3007	27.9369	-2.84464	0.730888	-3.89203	9.94083e-05	0.0114834	Sin3A associated protein 18
LOC100419170	422.727	2353.79	1.99849	0.513592	3.8912	9.97511e-05	0.0114834	toll like receptor 2 pseudogene
FXYD7	17.0676	26.7579	-4.6965	1.20788	-3.88821	0.000100986	0.011562	FXYD domain containing ion transport regulator 7
CD5L	11.4093	18.872	6.64671	1.71101	3.88467	0.000102471	0.0116683	CD5 molecule like
LOC100996263	0.339478	0.425731	18.4814	4.76448	3.879	0.000104885	0.0118786	uncharacterized LOC100996263
ZNF414	20.0926	9.96418	4.3629	1.12698	3.87132	0.000108246	0.0121934	zinc finger protein 414
BATF	14.7241	47.1619	3.27614	0.847173	3.86714	0.000110118	0.0123379	basic leucine zipper ATF-like transcription factor
POU3F4	1.11604	0.223204	-18.1696	4.70811	-3.8592	0.000113757	0.0126778	POU class 3 homeobox 4
WNT3A	2.73984	20.6976	-6.8901	1.79114	-3.84677	0.000119684	0.0132678	Wnt family member 3A
MEG3	33.54	148.111	-3.7403	0.973722	-3.84124	0.000122413	0.0134989	maternally expressed 3
ST8SIA6	1.41597	27.0627	4.72842	1.23148	3.83962	0.000123226	0.0135174	ST8 alpha-N-acetyl-neuraminide alpha-2,8-sialyltransferase 6
MIR802	15.0605	0.186004	-18.0701	4.70877	-3.83754	0.000124275	0.0135615	microRNA 802
IGSF11	4.28848	140.232	2.38947	0.623106	3.83477	0.00012568	0.0136437	immunoglobulin superfamily member 11
CBARP	1.48329	1.81307	17.6238	4.59893	3.83215	0.000127028	0.0137158	CACN subunit beta associated regulatory protein
SATB2	5.93592	163.681	1.89215	0.493913	3.83094	0.000127653	0.0137158	SATB homeobox 2
SLC47A1	7.31195	47.3366	3.49884	0.91424	3.82705	0.00012969	0.0138636	solute carrier family 47 member 1
TRABD2A	3.62383	30.1277	3.74624	0.979608	3.82423	0.000131183	0.0139521	TraB domain containing 2A
FCGR3A	580.474	690.494	1.50742	0.394422	3.82184	0.000132462	0.0139773	Fc fragment of IgG receptor IIIa
NDST1	25.6749	214.289	1.57377	0.411843	3.82129	0.000132755	0.0139773	N-deacetylase and N-sulfotransferase 1
SFI1	13.0283	216.407	1.04219	0.273002	3.8175	0.000134809	0.0141226	SFI1 centrin binding protein
IFNL4	0.495896	0.167403	-17.9383	4.70921	-3.8092	0.000139415	0.0145324	interferon lambda 4 (gene/pseudogene)
FAM157A	32.3159	121.766	2.76593	0.728157	3.79853	0.000145556	0.0150975	family with sequence similarity 157 member A
VSNL1	10.6311	168.795	-2.60842	0.687293	-3.79521	0.000147518	0.0152256	visinin like 1
CHEK1	3.82328	27.479	3.88835	1.02602	3.78973	0.000150811	0.0154474	checkpoint kinase 1
SON	232.681	1081.37	-0.740327	0.195379	-3.78919	0.000151142	0.0154474	SON DNA and RNA binding protein
LOXL4	18.0623	48.1146	2.7799	0.734629	3.78408	0.000154276	0.0156912	lysyl oxidase like 4
OAS3	31.3581	154.534	3.41111	0.902045	3.78152	0.000155871	0.015736	2'-5'-oligoadenylate synthetase 3
FLJ44635	5.45624	13.502	-4.14218	1.09553	-3.78097	0.000156218	0.015736	TPT1-like protein
LINC01282	0.969257	3.51156	10.9423	2.9008	3.77217	0.000161834	0.0162237	long intergenic non-protein coding RNA 1282
TBC1D2	8.23894	61.9645	2.38782	0.633516	3.76916	0.0001638	0.0163426	TBC1 domain family member 2
TJP2	8.01943	144.67	2.11864	0.562539	3.7662	0.000165749	0.0164586	tight junction protein 2
SLC2A3	399.078	1069.1	2.80875	0.749156	3.74922	0.000177383	0.0175308	solute carrier family 2 member 3
TMPRSS15	1.3616	24.4625	5.00219	1.33583	3.74463	0.000180658	0.0177706	transmembrane serine protease 15
CMAHP	23.0976	174.964	2.03504	0.544006	3.74084	0.000183403	0.0179564	cytidine monophospho-N-acetylneuraminic acid hydroxylase, pseudogene
TENM1	3.16668	253.315	-2.38097	0.637584	-3.73435	0.000188198	0.0183401	teneurin transmembrane protein 1
GRIN2B	2.38482	135.733	-3.73916	1.0036	-3.72576	0.000194731	0.0188889	glutamate ionotropic receptor NMDA type subunit 2B
TEX28	0.310871	1.13909	17.5936	4.72671	3.72215	0.00019753	0.0190721	testis expressed 28
TMED3	14.4169	139.566	1.70145	0.457581	3.71836	0.000200519	0.0192719	transmembrane p24 trafficking protein 3
SF3B1	198.231	1169.72	-0.963582	0.259272	-3.71649	0.000202008	0.0193264	splicing factor 3b subunit 1
PLA2G2C	11.9543	23.2298	4.03794	1.08919	3.70728	0.000209497	0.0199517	phospholipase A2 group IIC
CNKSR2	7.17378	266.923	-2.25269	0.607913	-3.70562	0.000210877	0.0199923	connector enhancer of kinase suppressor of Ras 2
CMPK2	32.5651	113.55	3.16679	0.855308	3.70251	0.000213474	0.0201473	cytidine/uridine monophosphate kinase 2
KMO	7.09167	63.3352	3.50894	0.950051	3.69342	0.000221255	0.020788	kynurenine 3-monooxygenase
HHLA1	2.48776	13.7833	3.71723	1.00706	3.69115	0.000223243	0.0208812	HERV-H LTR-associating 1
GBX1	5.01155	11.7671	5.55561	1.50574	3.68961	0.0002246	0.0209148	gastrulation brain homeobox 1
LOC101929567	4.88341	17.6193	-5.97078	1.6247	-3.675	0.000237848	0.0220503	long intergenic non-protein coding RNA 1814
PLSCR5	1.02938	2.85158	-12.098	3.29341	-3.67339	0.000239353	0.0220503	phospholipid scramblase family member 5
PML	31.823	232.618	1.75835	0.478755	3.67275	0.000239951	0.0220503	PML nuclear body scaffold
PCSK2	2.09288	72.5356	-2.26302	0.616933	-3.66817	0.000244289	0.0223509	proprotein convertase subtilisin/kexin type 2
PLD5	2.77359	165.665	-2.32391	0.636318	-3.65212	0.000260085	0.0235982	phospholipase D family member 5
LOC102467147	7.538	23.044	3.37989	0.925482	3.65203	0.000260175	0.0235982	long intergenic non-protein coding RNA 1948
GP6	15.8663	48.8171	2.41542	0.66217	3.64774	0.000264559	0.0238925	glycoprotein VI platelet
SELL	32.4817	88.2436	3.1888	0.874828	3.64506	0.000267328	0.0240121	selectin L
MEP1A	5.10295	32.1447	3.07752	0.844488	3.64425	0.000268176	0.0240121	meprin A subunit alpha
SYNJ2	2.69425	41.5222	2.88901	0.793343	3.64157	0.000270982	0.0241209	synaptojanin 2
HAUS5	17.2247	29.2926	1.96283	0.539108	3.64089	0.000271694	0.0241209	HAUS augmin like complex subunit 5
LINC01117	0.429066	1.00299	-17.0095	4.67725	-3.63665	0.000276208	0.0244181	long intergenic non-protein coding RNA 1117
CSAG1	0.67346	0.584873	17.2692	4.76221	3.62629	0.000287519	0.0253113	chondrosarcoma associated gene 1
MSC	4.15543	1.73754	-17.3113	4.77897	-3.6224	0.00029188	0.0255248	musculin
LIMK2	89.31	829.15	2.48747	0.686813	3.62176	0.0002926	0.0255248	LIM domain kinase 2
KIF18A	2.26257	27.142	2.87597	0.794273	3.62088	0.000293599	0.0255248	kinesin family member 18A
NPTX1	38.818	52.293	-3.24391	0.896316	-3.61916	0.000295557	0.0255889	neuronal pentraxin 1
C1QA	240.409	97.6764	1.5753	0.435937	3.61359	0.000301982	0.0260375	complement C1q A chain
ZFP41	28.4297	61.1052	-1.50519	0.416975	-3.60978	0.000306459	0.0263153	ZFP41 zinc finger protein
INHBA-AS1	3.34139	41.9026	-6.16021	1.70937	-3.60379	0.000313611	0.0268195	INHBA antisense RNA 1
SKAP1	1.00708	39.997	2.49126	0.691998	3.60009	0.000318106	0.0270933	src kinase associated phosphoprotein 1
MBL2	1.18514	1.11687	17.1344	4.76147	3.59856	0.000319987	0.0271432	mannose binding lectin 2
ADGRE2	69.1941	426.191	2.49124	0.692691	3.59646	0.000322576	0.0272525	adhesion G protein-coupled receptor E2
GOLGA2P5	22.7331	48.9396	3.0579	0.851183	3.59253	0.000327486	0.0275561	GOLGA2 pseudogene 5
HOST2	298.658	195.489	3.99403	1.11217	3.59119	0.000329166	0.0275868	competing endogenous lncRNA 2 for microRNA let-7b
LOC145474	95.7888	25.8138	3.24189	0.903788	3.587	0.000334502	0.0278156	uncharacterized LOC145474
FAM110C	1.05541	1.15295	17.0727	4.75964	3.58696	0.000334552	0.0278156	family with sequence similarity 110 member C
NRXN1	9.0191	1295.73	-2.65999	0.742204	-3.58391	0.000338489	0.0280317	neurexin 1
UNC80	5.33856	161.543	-1.938	0.541097	-3.58162	0.000341474	0.0281676	unc-80 homolog, NALCN channel complex subunit
AFF2	1.59338	104.881	-1.91247	0.535125	-3.57388	0.000351727	0.0287331	AF4/FMR2 family member 2
DUS2	22.8713	177.153	2.02305	0.566177	3.57318	0.00035267	0.0287331	dihydrouridine synthase 2
TEX10	40.8422	279.972	-1.03873	0.290764	-3.57243	0.000353683	0.0287331	testis expressed 10
LINC00473	8.265	70.8525	-3.04101	0.851267	-3.57233	0.000353815	0.0287331	long intergenic non-protein coding RNA 473
NRBP1	90.3275	176.101	-1.48242	0.415254	-3.5699	0.000357112	0.0288889	nuclear receptor binding protein 1
DCAF6	100.874	1908.94	0.951231	0.266584	3.56822	0.00035941	0.0289629	DDB1 and CUL4 associated factor 6
CEACAM4	20.759	21.5928	4.35818	1.22471	3.55856	0.000372899	0.0299348	CEA cell adhesion molecule 4
SLC20A1	124.104	295.02	1.45751	0.409902	3.55576	0.000376885	0.0301393	solute carrier family 20 member 1
TTTY11	0.226141	1.14256	16.9036	4.76112	3.55033	0.000384746	0.0306509	testis-specific transcript, Y-linked 11
ISLR2	4.44956	5.12989	-16.5486	4.67084	-3.54296	0.000395659	0.031401	immunoglobulin superfamily containing leucine rich repeat 2
TMEM163	112.431	3874.1	2.78812	0.787426	3.5408	0.000398914	0.0315398	transmembrane protein 163
E2F1	4.59246	7.08253	4.85021	1.37086	3.53809	0.000403035	0.0317029	E2F transcription factor 1
CXCL16	209.813	191.879	-2.75726	0.779447	-3.53745	0.000404004	0.0317029	C-X-C motif chemokine ligand 16
TGM2	1.82018	9.85443	5.45743	1.54361	3.5355	0.000407001	0.0317442	transglutaminase 2
CPT1A	8.57742	98.8843	2.25316	0.637432	3.53475	0.000408164	0.0317442	carnitine palmitoyltransferase 1A
PDE10A	2.2771	105.404	-1.98401	0.561383	-3.53416	0.000409075	0.0317442	phosphodiesterase 10A
PEX1	45.3677	247.801	-1.1695	0.331055	-3.53264	0.000411431	0.0318093	peroxisomal biogenesis factor 1
TRIM43B	0.234521	0.241805	-16.6202	4.70786	-3.5303	0.000415094	0.0319744	tripartite motif containing 43B
ACSL1	283.226	2776.5	2.39327	0.678416	3.52774	0.000419131	0.0321545	acyl-CoA synthetase long chain family member 1
ITGB5	51.0675	872.715	-1.28104	0.363293	-3.52619	0.000421584	0.0321545	integrin subunit beta 5
MERTK	156.034	2731.53	-1.57108	0.4456	-3.52576	0.000422276	0.0321545	MER proto-oncogene, tyrosine kinase
LINC01239	1.89135	46.529	2.26186	0.64173	3.52462	0.000424084	0.0321545	long intergenic non-protein coding RNA 1239
CMTR1	36.0263	240.244	1.65875	0.470754	3.5236	0.000425733	0.0321545	cap methyltransferase 1
HLF	5.30371	46.5615	-5.58814	1.58617	-3.52303	0.00042664	0.0321545	HLF transcription factor, PAR bZIP family member
RBBP8	7.58577	98.9507	1.48947	0.422898	3.52205	0.000428217	0.0321578	RB binding protein 8, endonuclease
LINC01481	27.2028	75.5553	-2.08766	0.593892	-3.51522	0.000439389	0.0328789	progenitor renewal associated non-coding RNA
RAC2	17.0496	41.6375	2.40881	0.685823	3.51229	0.000444262	0.0331252	Rac family small GTPase 2
CYP39A1	2.06115	29.6617	3.33458	0.95026	3.50913	0.000449582	0.0333219	cytochrome P450 family 39 subfamily A member 1
LINC00363	0.479	0.883954	16.7056	4.76102	3.50883	0.000450081	0.0333219	long intergenic non-protein coding RNA 363
NMRK1	53.0193	195.217	-1.67541	0.477733	-3.50701	0.000453177	0.0333573	nicotinamide riboside kinase 1
LOC101928443	1.44629	1.76635	12.0626	3.43996	3.5066	0.000453869	0.0333573	long intergenic non-protein coding RNA 2753
MAGEB1	0.715822	0.855322	16.6887	4.76039	3.50574	0.000455335	0.0333573	MAGE family member B1
CDC25C	2.55224	16.9167	3.27752	0.936373	3.50023	0.000464849	0.0338726	cell division cycle 25C
HBE1	1.41834	0.366089	16.6706	4.76412	3.4992	0.000466664	0.0338726	hemoglobin subunit epsilon 1
WEE1	8.82066	19.1073	3.99289	1.14119	3.49888	0.00046722	0.0338726	WEE1 G2 checkpoint kinase
CD19	15.396	15.8684	2.49679	0.713826	3.49776	0.00046919	0.0338981	CD19 molecule
OAS2	39.3359	178.206	2.34292	0.670941	3.492	0.000479422	0.0343307	2'-5'-oligoadenylate synthetase 2
SRGAP2-AS1	8.36732	313.012	-1.53231	0.438852	-3.49163	0.000480082	0.0343307	SRGAP2 antisense RNA 1
SLAMF8	21.4441	29.7823	4.63597	1.32774	3.49163	0.000480092	0.0343307	SLAM family member 8
JAK3	172.708	553.791	2.20169	0.630921	3.48965	0.00048366	0.0344682	Janus kinase 3
MIR1254-2	13.5545	0.111602	-16.4222	4.71139	-3.48564	0.000490961	0.0347521
MIR5692B	9.77184	0.111602	-16.4222	4.71139	-3.48564	0.000490961	0.0347521	microRNA 5692b
COX6A1	57.6474	21.0779	-3.52775	1.01254	-3.48407	0.000493842	0.0347797	cytochrome c oxidase subunit 6A1
NLRP3	154.883	719.937	-1.71763	0.493178	-3.48277	0.000496251	0.0347797	NLR family pyrin domain containing 3
TICRR	1.4826	10.8799	4.18906	1.20281	3.48273	0.00049633	0.0347797	TOPBP1 interacting checkpoint and replication regulator
TSC1	47.5475	350.309	-1.14124	0.328042	-3.47895	0.00050338	0.035156	TSC complex subunit 1
NT5DC3	4.80833	43.332	2.64231	0.759841	3.47745	0.000506213	0.0352365	5'-nucleotidase domain containing 3
ZWILCH	11.4473	68.5553	2.20294	0.634112	3.47406	0.000512654	0.0355667	zwilch kinetochore protein
CSTA	5.51442	13.0899	5.59731	1.61287	3.47039	0.000519695	0.0359361	cystatin A
TNFRSF11B	33.7371	128.082	3.49815	1.00846	3.46879	0.000522808	0.0360325	TNF receptor superfamily member 11b
LOC100507377	1.00423	23.0748	4.36192	1.2597	3.46266	0.000534866	0.0366439	long intergenic non-protein coding RNA 2882
HPCA	12.3611	14.6558	6.89012	1.98992	3.4625	0.000535177	0.0366439	hippocalcin
GABRB2	8.33012	284.435	-2.08347	0.602366	-3.45882	0.000542555	0.0370281	gamma-aminobutyric acid type A receptor subunit beta2
ADAMTS6	3.34344	145.557	2.37146	0.686681	3.45351	0.000553345	0.0375759	ADAM metallopeptidase with thrombospondin type 1 motif 6
ITPR2	213.333	14337.9	-0.787783	0.228138	-3.45311	0.000554169	0.0375759	inositol 1,4,5-trisphosphate receptor type 2
FRMPD3	1.26013	12.9681	3.75403	1.0897	3.44501	0.000571045	0.0385952	FERM and PDZ domain containing 3
ARMCX5-GPRASP2	26.856	436.34	-0.898295	0.260869	-3.44347	0.000574298	0.0386903	ARMCX5-GPRASP2 readthrough
MESP2	0.234121	0.0744014	-16.2209	4.71468	-3.44051	0.000580624		mesoderm posterior bHLH transcription factor 2
MIR365B	5.0932	0.0744014	-16.2209	4.71468	-3.44051	0.000580624		microRNA 365b
SNORD114-27	8.239	0.0744014	-16.2209	4.71468	-3.44051	0.000580624		small nucleolar RNA, C/D box 114-27
SNORD114-4	5.43934	0.0744014	-16.2209	4.71468	-3.44051	0.000580624		small nucleolar RNA, C/D box 114-4
TBC1D14	134.194	2297.12	1.69161	0.492091	3.4376	0.000586898	0.0391921	TBC1 domain family member 14
KCNA1	18.4244	19.9629	-2.78627	0.810545	-3.43753	0.000587055	0.0391921	potassium voltage-gated channel subfamily A member 1
SERTAD3	27.8322	14.0089	-3.65853	1.06463	-3.43643	0.000589432	0.0391921	SERTA domain containing 3
TSPAN11	2.54674	23.5391	2.54507	0.740663	3.4362	0.000589929	0.0391921	tetraspanin 11
P4HA2	4.86907	25.4409	4.70671	1.36995	3.43567	0.000591099	0.0391921	prolyl 4-hydroxylase subunit alpha 2
LSM12	36.1818	165.69	1.27731	0.371886	3.43466	0.000593288	0.0392132	LSM12 homolog
GPI	123.134	679.906	1.69625	0.494115	3.4329	0.000597153	0.0393339	glucose-6-phosphate isomerase
SIPA1L1	37.5922	1086	1.47275	0.429156	3.43174	0.000599723	0.0393339	signal induced proliferation associated 1 like 1
IGLL1	0.847379	0.8514	-16.0591	4.68021	-3.43128	0.000600747	0.0393339	immunoglobulin lambda like polypeptide 1
P3H1	39.5758	113.781	-1.39178	0.407124	-3.41855	0.000629547	0.0410911	prolyl 3-hydroxylase 1
TMPRSS4	1.70552	10.1689	-6.90425	2.02092	-3.41638	0.000634588	0.0412551	transmembrane serine protease 4
SEPT10	26.3054	255.905	1.07745	0.315432	3.41578	0.000635996	0.0412551	septin 10
SEPP1	74.503	128.096	-3.08435	0.905325	-3.4069	0.000657042	0.0424887	selenoprotein P
C4orf19	29.4954	551.197	-1.42157	0.417697	-3.40335	0.000665654	0.0429131	chromosome 4 open reading frame 19
CDH19	4.7127	70.8294	6.09578	1.79202	3.40162	0.000669882	0.0430533	cadherin 19
BUB1	3.0645	18.0309	4.72175	1.39328	3.38894	0.000701643	0.0449566	BUB1 mitotic checkpoint serine/threonine kinase
YBX3	91.8829	317.969	1.90899	0.563647	3.38685	0.000707001	0.0451577	Y-box binding protein 3
EBLN3	61.0081	85.2837	-1.99575	0.589405	-3.38604	0.000709092	0.0451577	endogenous Bornavirus like nucleoprotein 3, pseudogene
BCL6	111.703	375.951	2.91064	0.861741	3.37763	0.000731126	0.0464198	BCL6 transcription repressor
SYNPR	3.01483	141.839	-2.51137	0.745686	-3.36786	0.000757529	0.047833	synaptoporin
LOC101927020	1.36218	1.8262	12.3992	3.68249	3.36708	0.000759683	0.047833	uncharacterized LOC101927020
LINC00693	3.68698	88.3114	3.39507	1.00837	3.36688	0.000760233	0.047833	long intergenic non-protein coding RNA 693
AKAP12	10.7912	176.398	-2.01376	0.59829	-3.36585	0.000763073	0.047868	A-kinase anchoring protein 12
MLH1	40.9198	318.476	0.850365	0.253027	3.36076	0.000777271	0.0486131	mutL homolog 1
ABLIM1	8.23857	279.37	-2.03554	0.605974	-3.35911	0.000781929	0.0487588	actin binding LIM protein 1
RHOU	4.30502	57.8996	2.53065	0.753812	3.35714	0.000787532	0.0489625	ras homolog family member U
ARPP21	6.27201	129.985	-2.1166	0.630797	-3.35543	0.000792411	0.0490699	cAMP regulated phosphoprotein 21
ADGRF4	0.867622	2.88172	-8.53061	2.54336	-3.35407	0.000796328	0.0490699	adhesion G protein-coupled receptor F4
NDUFB6	8.18863	22.1891	-2.83967	0.846717	-3.35374	0.00079728	0.0490699	NADH:ubiquinone oxidoreductase subunit B6
SHROOM3	4.18973	184.872	-3.15151	0.939832	-3.35327	0.000798627	0.0490699	shroom family member 3
TUBB4A	58.9988	67.6096	-2.5696	0.767884	-3.34634	0.000818871	0.0501666	tubulin beta 4A class IVa
SNTG2	1.20455	65.5946	2.90818	0.869347	3.34525	0.000822085	0.0502167	syntrophin gamma 2
LTC4S	158.749	54.801	-2.94036	0.879647	-3.34266	0.000829796	0.0505404	leukotriene C4 synthase
PARPBP	4.50277	47.6081	2.87393	0.860222	3.34092	0.000835024	0.0505796	PARP1 binding protein
LINC00364	0.509857	0.559778	15.9111	4.76262	3.34084	0.000835268	0.0505796	long intergenic non-protein coding RNA 364
MPP7	1.7482	61.6907	-2.09173	0.62652	-3.33866	0.000841848	0.0508311	membrane palmitoylated protein 7
PDPN	62.3654	291.418	1.92206	0.575932	3.3373	0.000845963	0.0509328	podoplanin
GTSE1	1.58919	7.80763	5.39935	1.61853	3.33597	0.000850038	0.0510315	G2 and S-phase expressed 1
TTK	2.83813	13.5758	4.65527	1.39721	3.33184	0.000862742	0.0515891	TTK protein kinase
SRGAP3	55.6094	2055.47	1.1176	0.335544	3.33071	0.000866236	0.0515891	SLIT-ROBO Rho GTPase activating protein 3
KANK4	0.465604	5.19857	3.92856	1.18002	3.32922	0.000870905	0.0515891	KN motif and ankyrin repeat domains 4
CDC6	6.0256	12.5801	4.77893	1.43549	3.32913	0.000871163	0.0515891	cell division cycle 6
PDE6B	5.14175	33.1497	-2.40862	0.723662	-3.32838	0.000873516	0.0515891	phosphodiesterase 6B
TRERF1	29.6161	941.638	1.40094	0.42095	3.32805	0.000874551	0.0515891	transcriptional regulating factor 1
AFF3	4.97546	393.296	-1.94504	0.584576	-3.32727	0.000877002	0.0515891	AF4/FMR2 family member 3
NLGN1	6.56425	767.698	-2.04108	0.613558	-3.32663	0.000879024	0.0515891	neuroligin 1
MRPL9	21.2744	12.1127	-2.85371	0.860122	-3.3178	0.000907301	0.0530999	mitochondrial ribosomal protein L9
MGAT4A	476.502	7235.9	0.782743	0.23629	3.31263	0.000924218	0.0539393	alpha-1,3-mannosyl-glycoprotein 4-beta-N-acetylglucosaminyltransferase A
ARHGAP29	6.0473	58.4076	-2.34535	0.708496	-3.31032	0.000931894	0.0542362	Rho GTPase activating protein 29
EGLN3	4.26671	15.5506	3.79566	1.14832	3.30541	0.00094837	0.0549702	egl-9 family hypoxia inducible factor 3
NKX3-1	23.1453	14.3786	4.41463	1.33574	3.305	0.000949752	0.0549702	NK3 homeobox 1
ZNF385B	3.59768	206.972	-2.20901	0.668895	-3.30247	0.00095836	0.0553156	zinc finger protein 385B
NLRP1	69.1432	776.113	-1.95791	0.59354	-3.2987	0.00097135	0.0559113	NLR family pyrin domain containing 1
LINC00276	1.90113	42.8495	3.25424	0.987577	3.29518	0.00098359	0.0564607	long intergenic non-protein coding RNA 276
ARHGAP42	2.76836	112.992	1.62731	0.494073	3.29367	0.000988901	0.0566105	Rho GTPase activating protein 42
THRB	10.9808	531.202	-2.29751	0.697856	-3.29224	0.000993936	0.0567438	thyroid hormone receptor beta
TUBB8	0.613003	0.186399	-15.4666	4.69935	-3.29121	0.000997575	0.0567967	tubulin beta 8 class VIII
LOC285627	138.108	325.4	-2.841	0.863848	-3.28877	0.00100626	0.0571358	long intergenic non-protein coding RNA 1845
MEPCE	56.032	42.9872	-3.85478	1.17457	-3.28186	0.00103124	0.0583963	methylphosphate capping enzyme
TPRG1	10.7431	216.413	2.29195	0.698786	3.2799	0.00103844	0.0585934	tumor protein p63 regulated 1
KCCAT333	1.77778	21.7392	3.21647	0.981131	3.27833	0.00104422	0.0585934	long intergenic non-protein coding RNA 2888
P2RX1	24.6935	67.4305	-2.1589	0.658545	-3.27828	0.00104441	0.0585934	purinergic receptor P2X 1
NEBL	8.26812	436.897	-2.52615	0.770835	-3.27717	0.00104855	0.0585934	nebulette
S100B	36.6034	31.9272	3.39565	1.03617	3.27712	0.00104871	0.0585934	S100 calcium binding protein B
SPTLC3	35.4031	754.935	-1.82224	0.556426	-3.2749	0.00105698	0.0588986	serine palmitoyltransferase long chain base subunit 3
SLC4A7	211.747	3200.25	-1.01394	0.310122	-3.26949	0.0010774	0.059877	solute carrier family 4 member 7
GRID2	69.7069	13437.9	-2.06784	0.632854	-3.26749	0.00108506	0.0599886	glutamate ionotropic receptor delta type subunit 2
TMEM202	0.469028	0.702668	15.5594	4.76192	3.26747	0.00108513	0.0599886	transmembrane protein 202
PLEKHA2	138.168	1380.86	0.858913	0.263026	3.26551	0.00109267	0.0601121	pleckstrin homology domain containing A2
SOCS3	47.4767	21.4964	7.4342	2.2768	3.2652	0.00109387	0.0601121	suppressor of cytokine signaling 3
ZNF584	10.1696	13.6503	-3.37535	1.03391	-3.26466	0.00109597	0.0601121	zinc finger protein 584
LINC01016	1.34042	1.29237	-14.734	4.51571	-3.26284	0.00110303	0.0603282	long intergenic non-protein coding RNA 1016
COMTD1	20.3269	5.51924	5.82996	1.78715	3.26216	0.00110567	0.0603282	catechol-O-methyltransferase domain containing 1
TNFAIP3	40.0433	87.7782	1.59103	0.48812	3.2595	0.0011161	0.0607391	TNF alpha induced protein 3
KIAA1217	1.47174	170.084	2.41268	0.740694	3.25733	0.00112467	0.0608172	KIAA1217
LOC101929282	4.25458	3.87879	-15.2117	4.67044	-3.25703	0.00112586	0.0608172	long intergenic non-protein coding RNA 2612
ESR2	2.40681	36.9286	2.62512	0.806009	3.25693	0.00112624	0.0608172	estrogen receptor 2
C1QC	350.115	203.421	1.47178	0.45228	3.25413	0.0011374	0.0612617	complement C1q C chain
BUB1B	2.45187	21.5296	3.8507	1.18395	3.25241	0.00114429	0.0614749	BUB1 mitotic checkpoint serine/threonine kinase B
ANKRD33B	1.46107	19.5973	4.1165	1.26614	3.25123	0.00114907	0.0615739	ankyrin repeat domain 33B
SLC7A8	14.9343	117.569	-2.39666	0.737418	-3.25007	0.00115378	0.0616683	solute carrier family 7 member 8
SHOC2	68.5472	880.211	-0.695017	0.214029	-3.24731	0.00116503	0.062111	SHOC2 leucine rich repeat scaffold protein
P3H2	47.5256	1045.94	-1.47315	0.454174	-3.24357	0.00118041	0.0627716	prolyl 3-hydroxylase 2
MGLL	22.0072	395.685	-1.59341	0.492058	-3.23826	0.0012026	0.0637687	monoglyceride lipase
CHI3L1	127.489	140.693	4.69503	1.45014	3.23763	0.00120525	0.0637687	chitinase 3 like 1
CCDC97	80.1687	159.945	-1.3468	0.416319	-3.23503	0.00121632	0.06407	coiled-coil domain containing 97
BCL2A1	22.8976	31.0817	4.10484	1.26894	3.23485	0.00121706	0.06407	BCL2 related protein A1
MPI	52.5832	66.2378	-1.52881	0.47302	-3.23201	0.00122923	0.0644646	mannose phosphate isomerase
FBL	34.8473	54.6436	2.34611	0.726074	3.23123	0.00123257	0.0644646	fibrillarin
USP18	7.70833	29.338	2.55714	0.79145	3.23095	0.00123379	0.0644646	ubiquitin specific peptidase 18
DTL	3.15785	31.1194	4.7108	1.45935	3.22802	0.00124652	0.0646623	denticleless E3 ubiquitin protein ligase homolog
TRIM25	114.574	411.04	1.44435	0.447555	3.2272	0.00125008	0.0646623	tripartite motif containing 25
NRF1	50.984	1017.88	-0.847864	0.262827	-3.22594	0.00125558	0.0646623	nuclear respiratory factor 1
ITGB1BP2	12.8516	6.85337	6.05106	1.87592	3.22565	0.00125685	0.0646623	integrin subunit beta 1 binding protein 2
MT2A	136.381	17.8945	3.76015	1.16572	3.2256	0.00125711	0.0646623	metallothionein 2A
MYLIP	24.8223	64.2827	-1.916	0.594039	-3.22537	0.00125809	0.0646623	myosin regulatory light chain interacting protein
IKBKE	118.842	420.84	1.40132	0.434501	3.22513	0.00125917	0.0646623	inhibitor of nuclear factor kappa B kinase subunit epsilon
KIAA1522	4.59371	20.0294	3.35712	1.04179	3.22246	0.00127096	0.0651081	KIAA1522
ANXA2	11.6429	78.6477	2.7252	0.846918	3.21778	0.00129186	0.066017	annexin A2
MND1	3.50274	31.5404	4.25326	1.32332	3.21409	0.00130857	0.0667085	meiotic nuclear divisions 1
GSDMC	1.77626	9.87383	5.61226	1.74694	3.21263	0.00131527	0.0668873	gasdermin C
ADAM3A	0.188322	1.81614	-9.40314	2.9277	-3.21179	0.00131912	0.0669207	ADAM metallopeptidase domain 3A (pseudogene)
FAM177A1	29.2043	154.972	-1.28959	0.401662	-3.21064	0.00132441	0.0670267	family with sequence similarity 177 member A1
FLJ43879	0.366399	0.372271	15.2878	4.76419	3.2089	0.00133244	0.0672708	long intergenic non-protein coding RNA 1940
NEIL3	1.44828	11.22	4.37935	1.36675	3.20421	0.00135436	0.0682127	nei like DNA glycosylase 3
LRRC20	11.2355	128.618	2.40936	0.752497	3.20182	0.00136561	0.0686145	leucine rich repeat containing 20
AUNIP	5.87343	20.0317	3.17915	0.993857	3.1988	0.00137999	0.0690508	aurora kinase A and ninein interacting protein
LOC286238	0.690447	0.510001	15.2332	4.76253	3.19856	0.00138116	0.0690508	long intergenic non-protein coding RNA 2843
PCF11	134.661	524.416	-0.880955	0.275477	-3.19793	0.00138418	0.0690508	PCF11 cleavage and polyadenylation factor subunit
KCNIP4	10.1662	1625.92	-1.99402	0.624727	-3.19183	0.00141374	0.0702504	potassium voltage-gated channel interacting protein 4
FAM159A	51.4245	245.185	1.88313	0.590028	3.19159	0.00141493	0.0702504	shisa like 2A
HOPX	5.48305	25.4183	4.25073	1.33229	3.19054	0.00142009	0.0703399	HOP homeobox
ACSBG2	1.55437	11.6779	2.66091	0.834236	3.18964	0.00142452	0.070393	acyl-CoA synthetase bubblegum family member 2
NCOA4	78.4498	270.788	-0.809419	0.253856	-3.1885	0.00143013	0.0705035	nuclear receptor coactivator 4
NXF1	158.171	288.604	-1.32468	0.415679	-3.18677	0.00143869	0.0706407	nuclear RNA export factor 1
PRNP	63.961	134.263	-1.57736	0.495018	-3.18648	0.00144017	0.0706407	prion protein
SLC5A11	2.74844	25.5963	2.70082	0.84774	3.1859	0.00144302	0.0706407	solute carrier family 5 member 11
SYAP1	35.5063	217.864	-2.12128	0.665987	-3.18516	0.00144673	0.070657	synapse associated protein 1
DSTN	17.106	88.9841	-1.49082	0.468176	-3.18432	0.00145094	0.0706978	destrin, actin depolymerizing factor
KCNK1	9.61713	76.7596	-2.46312	0.77479	-3.17908	0.00147741	0.0718208	potassium two pore domain channel subfamily K member 1
JPX	73.7645	1231.16	-0.649667	0.204465	-3.17741	0.00148599	0.0720584	JPX transcript, XIST activator
TAP1	77.3206	92.6368	2.00362	0.630708	3.17678	0.00148918	0.0720584	transporter 1, ATP binding cassette subfamily B member
ZNF483	14.4146	105.955	-2.08961	0.657975	-3.17581	0.00149417	0.0721331	zinc finger protein 483
TPM2	141.256	158.373	-1.81497	0.571798	-3.17414	0.0015028	0.0723654	tropomyosin 2
FAM129A	55.8133	1386.59	1.6512	0.520339	3.17332	0.00150705	0.0723654	niban apoptosis regulator 1
STAT1	76.2973	470.082	1.71051	0.539303	3.17171	0.00151544	0.0723654	signal transducer and activator of transcription 1
TGFB3	5.96147	18.5235	2.11602	0.667467	3.17022	0.00152325	0.0723654	transforming growth factor beta 3
FGF14	13.014	1162.06	-2.21462	0.698645	-3.16989	0.00152499	0.0723654	fibroblast growth factor 14
PARP9	171.637	875.47	1.69134	0.533635	3.16947	0.00152717	0.0723654	poly(ADP-ribose) polymerase family member 9
FYCO1	30.9739	333.365	1.14458	0.361137	3.16939	0.00152761	0.0723654	FYVE and coiled-coil domain autophagy adaptor 1
IFI44L	365.445	1311.26	3.11961	0.984538	3.1686	0.00153176	0.0723654	interferon induced protein 44 like
DLEU7	233.605	4226.07	-1.26472	0.399215	-3.16801	0.00153486	0.0723654	deleted in lymphocytic leukemia 7
PIK3R4	23.0875	216.526	-1.45095	0.45805	-3.16766	0.00153671	0.0723654	phosphoinositide-3-kinase regulatory subunit 4
HSPA7	175.487	57.4792	2.85544	0.901448	3.16761	0.00153697	0.0723654	heat shock protein family A (Hsp70) member 7 (pseudogene)
LOC643339	3.10361	159.937	2.15646	0.681498	3.16429	0.0015546	0.0730315	uncharacterized LOC643339
PRAC2	9.15958	2.06149	-15.1059	4.77897	-3.16092	0.00157274	0.0734563	PRAC2 small nuclear protein
PRSS56	2.77299	2.06149	-15.1059	4.77897	-3.16092	0.00157274	0.0734563	serine protease 56
PHGR1	43.7623	32.986	-3.0118	0.952905	-3.16065	0.00157416	0.0734563	proline, histidine and glycine rich 1
CAMK4	7.39177	258.925	-2.0992	0.664495	-3.15909	0.00158263	0.0736872	calcium/calmodulin dependent protein kinase IV
IL4R	195.098	1360.14	1.34687	0.426803	3.15572	0.00160102	0.0743784	interleukin 4 receptor
ZBTB18	118.444	141.512	-1.96059	0.621558	-3.15431	0.0016088	0.0744454	zinc finger and BTB domain containing 18
PDCL3P4	85.7831	11.855	-4.2777	1.35621	-3.15417	0.00160957	0.0744454	PDCL3 pseudogene 4
PPP1CA	24.2318	12.8047	-3.75483	1.19084	-3.15309	0.0016155	0.0745548	protein phosphatase 1 catalytic subunit alpha
ARHGEF10	3.71128	67.6575	1.80225	0.572438	3.14838	0.00164177	0.0755819	Rho guanine nucleotide exchange factor 10
MFGE8	8.19959	15.5544	3.6045	1.14508	3.14781	0.00164497	0.0755819	milk fat globule EGF and factor V/VIII domain containing
IGF2R	38.1541	744.229	1.76448	0.561899	3.14021	0.00168825	0.0774009	insulin like growth factor 2 receptor
VPS37A	69.0522	483.267	1.18491	0.377606	3.13796	0.00170126	0.0778271	VPS37A subunit of ESCRT-I
RGS16	213.829	183.247	2.42478	0.773111	3.13639	0.00171039	0.0780742	regulator of G protein signaling 16
KHDRBS3	157.87	4058.85	-1.27957	0.40831	-3.13381	0.00172552	0.0785507	KH RNA binding domain containing, signal transduction associated 3
LINC00938	64.3353	19.4554	-3.41305	1.08927	-3.13333	0.00172833	0.0785507	long intergenic non-protein coding RNA 938
TUSC3	3.0368	93.107	-2.14865	0.686235	-3.13107	0.0017417	0.0789325	tumor suppressor candidate 3
FCGR2C	264.872	709.617	1.8748	0.598855	3.13064	0.00174426	0.0789325	Fc fragment of IgG receptor IIc (gene/pseudogene)
E2F2	1.64682	5.85001	4.67306	1.49375	3.12841	0.00175753	0.0792279	E2F transcription factor 2
IFI44	163.331	319.592	1.88427	0.602334	3.12828	0.00175835	0.0792279	interferon induced protein 44
ADORA1	13.427	72.032	3.31752	1.06072	3.1276	0.00176238	0.079239	adenosine A1 receptor
RPL4	168.648	128.114	-1.76545	0.564616	-3.12682	0.00176707	0.0792799	ribosomal protein L4
BHLHE40	95.1867	73.0399	2.10113	0.67231	3.12523	0.00177664	0.0793787	basic helix-loop-helix family member e40
ZSCAN32	58.785	140.675	2.65788	0.850467	3.1252	0.00177685	0.0793787	zinc finger and SCAN domain containing 32
TMED8	47.0546	228.641	1.44116	0.461783	3.12086	0.00180324	0.0802529	transmembrane p24 trafficking protein family member 8
HERC6	31.5781	277.017	1.72956	0.554257	3.1205	0.00180542	0.0802529	HECT and RLD domain containing E3 ubiquitin protein ligase family member 6
PTPRR	4.94022	182.949	-2.05389	0.658277	-3.1201	0.00180791	0.0802529	protein tyrosine phosphatase receptor type R
PSAT1	9.58183	41.0743	4.27715	1.37248	3.11636	0.00183097	0.0810379	phosphoserine aminotransferase 1
TPX2	1.65057	14.8004	3.73478	1.1986	3.11596	0.00183348	0.0810379	TPX2 microtubule nucleation factor
BEND6	5.04689	47.3987	-2.4072	0.772686	-3.11536	0.0018372	0.0810379	BEN domain containing 6
TSNAX-DISC1	0.513759	35.8389	2.5754	0.826985	3.11421	0.00184441	0.0810954	TSNAX-DISC1 readthrough (NMD candidate)
SLC25A5	38.9663	15.7605	-3.11233	0.9997	-3.11326	0.00185035	0.0810954	solute carrier family 25 member 5
KIRREL2	1.56666	2.33052	5.28241	1.69692	3.11294	0.00185236	0.0810954	kirre like nephrin family adhesion molecule 2
LILRB4	220.036	226.979	-1.19441	0.383725	-3.11268	0.00185398	0.0810954	leukocyte immunoglobulin like receptor B4
DDHD2	37.357	165.558	-1.4836	0.477677	-3.10587	0.00189722	0.0827736	DDHD domain containing 2
ADAM2	0.881038	12.075	3.12075	1.00494	3.10539	0.00190025	0.0827736	ADAM metallopeptidase domain 2
RAPH1	99.4863	1364.09	-0.788246	0.253922	-3.10428	0.00190741	0.0828874	Ras association (RalGDS/AF-6) and pleckstrin homology domains 1
CNGB1	1.22832	14.6385	2.99892	0.966296	3.10352	0.00191235	0.0828874	cyclic nucleotide gated channel subunit beta 1
DNTT	0.868041	3.83926	-6.07819	1.95872	-3.10315	0.00191473	0.0828874	DNA nucleotidylexotransferase
RAB7B	3.88184	13.7136	-4.29734	1.38721	-3.09782	0.00194948	0.0842177	RAB7B, member RAS oncogene family
TRIM16	22.7007	167.664	1.42622	0.4605	3.09711	0.00195415	0.0842455	tripartite motif containing 16
EEPD1	18.0069	382.69	-1.31881	0.426063	-3.09533	0.00196593	0.0845794	endonuclease/exonuclease/phosphatase family domain containing 1
KLF17	1.96216	4.36091	5.36175	1.73332	3.09335	0.00197913	0.084973	Kruppel like factor 17
MIR31HG	33.1267	461.132	-2.27521	0.736197	-3.09049	0.00199824	0.085618	MIR31 host gene
MYDGF	33.4806	59.2335	2.07672	0.672193	3.08947	0.00200516	0.0857392	myeloid derived growth factor
ARFGEF3	4.59974	115.431	-2.07625	0.6723	-3.08828	0.00201321	0.0859078	ARFGEF family member 3
FAM111B	5.81639	16.6381	4.92297	1.59448	3.0875	0.00201844	0.0859562	family with sequence similarity 111 member B
MPHOSPH8	83.9712	451.698	-0.880607	0.285304	-3.08656	0.00202488	0.0860333	M-phase phosphoprotein 8
DYNC1I1	4.64886	208.104	-1.77013	0.573594	-3.08603	0.00202847	0.0860333	dynein cytoplasmic 1 intermediate chain 1
LINC00052	3.79462	1.57902	14.6877	4.76062	3.08526	0.00203376	0.0860833	long intergenic non-protein coding RNA 52
ARFIP2	43.1279	39.9963	-2.03592	0.6608	-3.08099	0.00206311	0.0871393	ADP ribosylation factor interacting protein 2
NXF3	3.8538	8.33892	4.81339	1.56283	3.07993	0.00207052	0.0871393	nuclear RNA export factor 3
MARCO	9.4454	65.6758	-3.57634	1.16121	-3.07983	0.00207118	0.0871393	macrophage receptor with collagenous structure
MS4A14	115.562	327.652	-1.83962	0.597728	-3.07768	0.00208616	0.0872669	membrane spanning 4-domains A14
FOXO6	1.21505	3.45744	5.58355	1.81435	3.07744	0.00208784	0.0872669	forkhead box O6
PIM3	43.3542	20.1239	3.33799	1.0851	3.07621	0.0020965	0.0872669	Pim-3 proto-oncogene, serine/threonine kinase
HAS1	5.35618	8.67563	5.81625	1.89085	3.076	0.002098	0.0872669	hyaluronan synthase 1
SLC36A1	34.7381	208.052	1.12729	0.366493	3.07589	0.00209874	0.0872669	solute carrier family 36 member 1
SEL1L3	6.88713	109.811	-2.06569	0.67159	-3.07583	0.0020992	0.0872669	SEL1L family member 3
AVIL	17.6592	45.114	2.77685	0.904045	3.07159	0.00212924	0.0882019	advillin
MAP3K15	1.43269	29.5492	1.4059	0.457729	3.07146	0.00213011	0.0882019	mitogen-activated protein kinase kinase kinase 15
CHGB	65.4788	126.317	-3.0766	1.00196	-3.07058	0.00213645	0.0882896	chromogranin B
C3orf30	8.60363	6.48276	7.04221	2.29574	3.06752	0.00215843	0.0889633	testis expressed 55
FAM66E	0.692388	5.73797	-7.62451	2.48627	-3.06665	0.00216473	0.0889633	family with sequence similarity 66 member E
MIR518E	131.528	1.61974	-14.6549	4.77897	-3.06654	0.00216549	0.0889633	microRNA 518e
PI4K2B	29.8827	184.858	1.29892	0.423709	3.0656	0.00217234	0.0890703	phosphatidylinositol 4-kinase type 2 beta
SH3RF3	158.723	8008.43	0.837186	0.273235	3.06398	0.00218413	0.0892729	SH3 domain containing ring finger 3
LINC00152	4.76083	42.3808	3.24241	1.05831	3.06375	0.00218581	0.0892729	cytoskeleton regulator RNA
SPTB	3.44699	35.9847	-2.83208	0.924728	-3.06261	0.00219417	0.0894402	spectrin beta, erythrocytic
ATP8A2	3.95897	350.278	-1.94	0.633683	-3.06146	0.0022026	0.0896094	ATPase phospholipid transporting 8A2
IQGAP3	2.60517	16.7565	3.01135	0.983849	3.06078	0.0022076	0.089639	IQ motif containing GTPase activating protein 3
NMT2	30.0923	258.124	-1.21078	0.395912	-3.05821	0.00222663	0.0902368	N-myristoyltransferase 2
TM9SF4	61.7989	482.04	0.910732	0.297894	3.05723	0.00223389	0.0903118	transmembrane 9 superfamily member 4
TACR1	5.76326	117.222	2.29599	0.751276	3.05611	0.00224226	0.0903118	tachykinin receptor 1
FLOT2	166.457	400.694	1.60115	0.524038	3.0554	0.00224759	0.0903118	flotillin 2
LMO2	120.837	554.127	1.56543	0.51238	3.05521	0.002249	0.0903118	LIM domain only 2
CDH18	5.82391	875.421	-1.88863	0.618195	-3.05508	0.00225004	0.0903118	cadherin 18
SIGLEC14	232.236	131.9	2.85889	0.936976	3.05119	0.00227938	0.0913148	sialic acid binding Ig like lectin 14
CCDC26	49.8472	2196.69	1.95227	0.640478	3.04814	0.00230261	0.0919077	CCDC26 long non-coding RNA
NUP93	28.8707	443.164	0.668102	0.219187	3.0481	0.00230296	0.0919077	nucleoporin 93
MSH3	35.41	1106.93	1.02782	0.337527	3.04515	0.00232566	0.0922426	mutS homolog 3
BCL3	54.1243	81.614	3.47904	1.14282	3.04425	0.00233265	0.0922426	BCL3 transcription coactivator
PRPF38B	340.388	450.015	-1.08148	0.355255	-3.04424	0.0023327	0.0922426	pre-mRNA processing factor 38B
RAD54L	6.54595	27.4954	2.51385	0.825808	3.04412	0.00233365	0.0922426	RAD54 like
CITED2	71.7752	24.8914	-3.60452	1.18416	-3.04395	0.00233492	0.0922426	Cbp/p300 interacting transactivator with Glu/Asp rich carboxy-terminal domain 2
KLHL18	68.5999	593.273	-0.915372	0.300755	-3.04359	0.00233776	0.0922426	kelch like family member 18
NHEG1	5.06578	8.40749	-6.68237	2.19657	-3.04219	0.00234865	0.0924978	neuroblastoma highly expressed 1
TNFRSF21	10.1857	107.181	-2.3113	0.760096	-3.0408	0.00235952	0.0925963	TNF receptor superfamily member 21
ABI3	297.159	520.779	1.34817	0.443369	3.04074	0.00235999	0.0925963	ABI family member 3
DPYD	24.6068	2701.81	1.81568	0.597884	3.03684	0.00239072	0.0936267	dihydropyrimidine dehydrogenase
PPEF2	2.07352	12.7635	3.60129	1.1863	3.03573	0.00239952	0.0937961	protein phosphatase with EF-hand domain 2
RDH10-AS1	1.87869	12.0447	-9.05034	2.9822	-3.03479	0.00240706	0.0939155	RDH10 antisense RNA 1
RNF17	4.20983	71.1665	4.45243	1.4676	3.03382	0.00241478	0.0940418	ring finger protein 17
CENPK	13.0411	83.1337	3.05826	1.00876	3.0317	0.00243178	0.0945281	centromere protein K
FLT3	1.74792	24.0819	-2.53923	0.838004	-3.0301	0.00244474	0.0948559	fms related receptor tyrosine kinase 3
TSPAN32	7.38044	17.1457	2.4463	0.80758	3.02917	0.0024523	0.0949734	tetraspanin 32
TRIM5	81.2511	247.598	1.18028	0.389826	3.0277	0.00246422	0.0951352	tripartite motif containing 5
CASC5	2.10889	20.6823	3.05916	1.01044	3.02754	0.00246556	0.0951352	kinetochore scaffold 1
PDE1A	6.77745	351.209	-1.90643	0.630345	-3.02442	0.00249112	0.0959448	phosphodiesterase 1A
SLC41A3	12.7283	166.943	1.61182	0.533595	3.02068	0.00252205	0.0969577	solute carrier family 41 member 3
OR4S2	64.9749	8.59936	-14.4283	4.77892	-3.01915	0.00253483	0.0972544	olfactory receptor family 4 subfamily S member 2
CADM3	12.0199	49.8047	-2.98274	0.988104	-3.01865	0.00253905	0.0972544	cell adhesion molecule 3
SGCZ	2.24643	350.476	-1.70164	0.564161	-3.01623	0.00255941	0.0978553	sarcoglycan zeta
FAM13A-AS1	98.9375	272.426	-1.51419	0.502144	-3.01545	0.00256601	0.0979291	FAM13A antisense RNA 1
SLC8A2	5.41811	33.9401	-2.54187	0.843207	-3.01452	0.00257386	0.0980499	solute carrier family 8 member A2
FGFR1	11.5955	92.6708	-2.2991	0.762813	-3.01397	0.00257854	0.0980501	fibroblast growth factor receptor 1
TSSC2	1.84605	6.77185	4.29865	1.4268	3.0128	0.00258852	0.098135	tumor suppressing subtransferable candidate 2 (pseudogene)
HVCN1	36.637	204.663	-1.44521	0.479722	-3.01261	0.00259014	0.098135	hydrogen voltage gated channel 1
SH3PXD2B	16.4169	276.528	2.42613	0.805574	3.01168	0.00259805	0.0982569	SH3 and PX domains 2B
KCNJ3	11.5778	238.81	-2.14114	0.711938	-3.00748	0.00263427	0.0994474	potassium inwardly rectifying channel subfamily J member 3
FPR2	2.80839	3.27924	5.52511	1.83824	3.00566	0.00265007	0.09982	formyl peptide receptor 2
HSPB8	9.21074	20.294	4.31246	1.43502	3.00517	0.00265437	0.09982	heat shock protein family B (small) member 8
RPL30	217.131	115.066	-1.70826	0.568625	-3.00418	0.00266294	0.09982	ribosomal protein L30
TRIM14	73.3131	337.948	1.17777	0.392091	3.00381	0.00266622	0.09982	tripartite motif containing 14
HOXB2	8.34365	2.81586	-7.61489	2.53578	-3.00297	0.00267355	0.09982	homeobox B2
PXT1	1.85131	13.5421	3.248	1.08189	3.00215	0.00268083	0.09982	peroxisomal testis enriched protein 1
TESPA1	2.27093	11.2776	4.03455	1.34415	3.00156	0.00268602	0.09982	thymocyte expressed, positive selection associated 1
DPT	0.841868	4.26511	7.36936	2.45576	3.00084	0.00269234	0.09982	dermatopontin
GABRA3	1.84317	69.0091	1.91454	0.63801	3.0008	0.00269275	0.09982	gamma-aminobutyric acid type A receptor subunit alpha3
HPN-AS1	0.832857	5.18374	4.20074	1.40008	3.00035	0.00269667	0.09982	HPN antisense RNA 1
FUT5	13.9827	9.87402	6.75343	2.25159	2.99941	0.00270504	0.09982	fucosyltransferase 5
LOC157273	4.73814	6.32245	5.81978	1.9406	2.99897	0.00270897	0.09982	uncharacterized LOC157273
LAP3	214.426	900.002	1.72811	0.576252	2.99888	0.00270978	0.09982	leucine aminopeptidase 3
SLCO4A1	9.22729	40.9113	4.89115	1.63106	2.99876	0.00271084	0.09982	solute carrier organic anion transporter family member 4A1
FAM26D	0.276439	0.998331	-12.6139	4.20797	-2.99761	0.00272106	0.100018	calcium homeostasis modulator family member 4
SCN1B	72.6378	96.2795	-2.07941	0.693813	-2.99708	0.00272577	0.100018	sodium voltage-gated channel beta subunit 1
TAF10	101.788	20.3302	2.39505	0.79937	2.99617	0.00273396	0.100143	TATA-box binding protein associated factor 10
PLAC8	104.65	354.897	2.5659	0.857538	2.99217	0.00277002	0.101287	placenta associated 8
FAXDC2	17.5592	71.6356	1.95895	0.654878	2.99132	0.00277775	0.101346	fatty acid hydroxylase domain containing 2
APOL6	41.7928	107.517	1.7403	0.581882	2.99082	0.00278228	0.101346	apolipoprotein L6
TNFRSF19	2.36034	32.3482	3.16387	1.05801	2.9904	0.00278615	0.101346	TNF receptor superfamily member 19
CLSPN	3.42737	18.0841	3.05466	1.022	2.98891	0.00279975	0.101514	claspin
TMEM92-AS1	20.7775	19.2399	5.57081	1.86388	2.98883	0.00280045	0.101514	TMEM92 antisense RNA 1
SLAMF6	2.99841	14.4525	3.66093	1.22544	2.98745	0.00281317	0.101799	SLAM family member 6
LYSMD4	25.214	20.3716	2.29771	0.769417	2.9863	0.00282371	0.101873	LysM domain containing 4
LMF2	48.174	31.9883	2.37989	0.796976	2.98615	0.0028251	0.101873	lipase maturation factor 2
C2	9.62466	65.6839	1.41625	0.474426	2.98518	0.00283411	0.101873	complement C2
ANK1	3.59525	118.782	-1.9341	0.647912	-2.98512	0.00283467	0.101873	ankyrin 1
SULT1C2P1	3.01904	13.3817	3.45098	1.15716	2.98228	0.00286115	0.102649	sulfotransferase family 1C member 2 pseudogene 1
STXBP2	100.183	162.444	1.84413	0.618487	2.98167	0.00286677	0.102674	syntaxin binding protein 2
SLC29A3	79.6446	480.358	-1.16774	0.391723	-2.98103	0.00287282	0.102716	solute carrier family 29 member 3
UBE2L6	31.7614	69.8893	1.94873	0.654211	2.97874	0.00289433	0.103308	ubiquitin conjugating enzyme E2 L6
JRKL-AS1	2.16399	18.087	3.81167	1.28062	2.97642	0.00291638	0.103918	JRKL antisense RNA 1
LOC101929705	1.44191	15.73	3.75112	1.26154	2.97345	0.00294475	0.104751	uncharacterized LOC101929705
FBXL16	7.19726	13.2895	-2.98024	1.00281	-2.97189	0.00295975	0.105106	F-box and leucine rich repeat protein 16
PSMB9	39.1473	30.5208	2.53219	0.85265	2.96979	0.00298001	0.105647	proteasome 20S subunit beta 9
ZSWIM6	279.975	8208.47	-0.8172	0.275351	-2.96785	0.00299887	0.106027	zinc finger SWIM-type containing 6
GRIN3A	1.38709	32.3997	2.81632	0.949006	2.96765	0.00300085	0.106027	glutamate ionotropic receptor NMDA type subunit 3A
WDHD1	6.49872	77.1956	1.99717	0.673419	2.96571	0.00301983	0.106518	WD repeat and HMG-box DNA binding protein 1
APOL4	2.13692	4.56191	6.31492	2.1304	2.9642	0.00303469	0.106862	apolipoprotein L4
SIRT5	16.2658	87.2368	1.70682	0.575968	2.96339	0.00304266	0.106963	sirtuin 5
TRIM4	78.623	313.238	-1.34332	0.453486	-2.9622	0.00305452	0.107094	tripartite motif containing 4
APCDD1L-AS1	1.97735	28.5987	2.8498	0.962124	2.96199	0.00305662	0.107094	APCDD1L divergent transcript
DNM1P35	5.19226	8.3309	2.56602	0.866608	2.96099	0.00306648	0.10726	dynamin 1 pseudogene 35
TMEM92	4.27251	6.1193	5.23774	1.77019	2.95885	0.00308784	0.107828	transmembrane protein 92
NOVA1	8.65764	176.007	-1.85486	0.627098	-2.95784	0.00309799	0.107862	NOVA alternative splicing regulator 1
UNC13C	6.81758	563.725	-1.87538	0.63406	-2.95773	0.00309913	0.107862	unc-13 homolog C
RBCK1	79.9809	247.409	1.10779	0.374726	2.95627	0.00311385	0.108195	RANBP2-type and C3HC4-type zinc finger containing 1
MFSD10	22.1885	13.0257	-2.92046	0.988084	-2.95568	0.0031198	0.108222	major facilitator superfamily domain containing 10
NUSAP1	5.32734	35.0815	2.03869	0.689956	2.95481	0.0031286	0.108348	nucleolar and spindle associated protein 1
YEATS2	73.4633	1211.99	0.904351	0.306295	2.95255	0.00315165	0.108966	YEATS domain containing 2
ZNF124	165.493	1151.09	0.852261	0.288766	2.95139	0.00316351	0.109026	zinc finger protein 124
CXorf23	31.4582	246.399	-1.32983	0.450583	-2.95136	0.00316378	0.109026	BCLAF1 and THRAP3 family member 3
UTP4	18.1401	90.9575	-1.67516	0.568068	-2.94886	0.00318945	0.109537	UTP4 small subunit processome component
ALPK1	110.817	2170.8	1.13706	0.3856	2.94879	0.00319018	0.109537	alpha kinase 1
MROH2A	0.361286	2.87713	5.30682	1.7999	2.94839	0.00319432	0.109537	maestro heat like repeat family member 2A
CLCN4	8.18503	91.2863	-1.97397	0.669636	-2.94783	0.00320011	0.109557	chloride voltage-gated channel 4
PIM1	163.265	114.319	3.77587	1.28151	2.94642	0.00321478	0.109819	Pim-1 proto-oncogene, serine/threonine kinase
TMCO5B	3.58162	5.95416	14.0189	4.75849	2.94608	0.00321824	0.109819	transmembrane and coiled-coil domains 5B (pseudogene)
MS4A18	1.56991	4.42735	-7.99683	2.71706	-2.94319	0.00324847	0.11067	membrane spanning 4-domains A18
SLC12A8	5.58595	99.7527	2.04747	0.695994	2.94179	0.00326318	0.110944	solute carrier family 12 member 8
CENPU	6.20019	33.4426	2.71663	0.923694	2.94104	0.00327108	0.110944	centromere protein U
FSTL5	6.16191	659.859	-1.79505	0.610422	-2.94067	0.00327503	0.110944	follistatin like 5
DIAPH3	3.11251	204.122	3.26986	1.11204	2.94042	0.00327768	0.110944	diaphanous related formin 3
SPANXN3	1.83393	1.94494	-11.6639	3.9688	-2.9389	0.00329377	0.111308	SPANX family member N3
MLLT1	28.6888	273.054	1.1332	0.386	2.93575	0.00332741	0.112264	MLLT1 super elongation complex subunit
DHRS2	3.62363	6.34914	-13.7341	4.68028	-2.93446	0.00334133	0.112552	dehydrogenase/reductase 2
FRG1HP	116.338	344.02	-1.29884	0.443113	-2.93118	0.00337677	0.113564	FSHD region gene 1 family member H, pseudogene
ANXA10	3.74986	50.1779	2.39198	0.816619	2.92912	0.00339919	0.113953	annexin A10
DLGAP1	6.8686	822.847	-2.14617	0.732701	-2.92912	0.00339924	0.113953	DLG associated protein 1
PPA1	64.0705	269.289	2.02834	0.693048	2.9267	0.00342579	0.114514	inorganic pyrophosphatase 1
C12orf57	16.7277	6.05687	-4.20063	1.43533	-2.9266	0.00342689	0.114514	chromosome 12 open reading frame 57
LHFPL4	4.81229	34.4594	-2.12266	0.725788	-2.92463	0.00344867	0.115052	LHFPL tetraspan subfamily member 4
NR4A3	13.0829	93.2382	-4.77936	1.63456	-2.92393	0.00345637	0.115052	nuclear receptor subfamily 4 group A member 3
PLOD2	3.88428	49.2816	2.77039	0.947576	2.92366	0.00345948	0.115052	procollagen-lysine,2-oxoglutarate 5-dioxygenase 2
RAB38	16.0657	134.464	1.87561	0.642027	2.92139	0.00348469	0.115394	RAB38, member RAS oncogene family
PFKFB4	31.9663	206.237	2.16002	0.739422	2.92122	0.00348658	0.115394	6-phosphofructo-2-kinase/fructose-2,6-biphosphatase 4
DNAJC21	37.4337	148.005	-1.04436	0.357517	-2.92113	0.00348763	0.115394	DnaJ heat shock protein family (Hsp40) member C21
TTC23	14.3032	219.448	1.28803	0.44099	2.92076	0.00349179	0.115394	tetratricopeptide repeat domain 23
CEP55	3.72441	15.1636	3.47816	1.19121	2.91986	0.00350185	0.115473	centrosomal protein 55
PCBP1	140.526	33.6297	-2.26226	0.775109	-2.91864	0.00351566	0.115473	poly(rC) binding protein 1
COL22A1	1.20607	52.36	2.6296	0.90098	2.9186	0.00351602	0.115473	collagen type XXII alpha 1 chain
MMS22L	17.2121	332.021	1.00327	0.343808	2.91813	0.00352142	0.115473	MMS22 like, DNA repair protein
USP53	269.772	2944.57	-0.999396	0.34254	-2.91761	0.0035273	0.115473	ubiquitin specific peptidase 53
ATP6V1G3	1.17108	2.90345	9.05672	3.1055	2.91635	0.00354154	0.115473	ATPase H+ transporting V1 subunit G3
AMD1	39.1967	427.064	0.720695	0.247127	2.9163	0.00354215	0.115473	adenosylmethionine decarboxylase 1
LINC01375	77.6601	435.531	-1.37829	0.472636	-2.91618	0.00354345	0.115473	long intergenic non-protein coding RNA 1375
ADGRE1	13.5823	97.5355	2.39407	0.820968	2.91615	0.00354378	0.115473	adhesion G protein-coupled receptor E1
AHSA2	387.368	538.359	-0.795347	0.272865	-2.91481	0.0035591	0.115665	activator of HSP90 ATPase homolog 2, pseudogene
SPATA21	1.95465	10.5448	-3.61825	1.24145	-2.91454	0.0035621	0.115665	spermatogenesis associated 21
MARCKS	234.285	195.056	-1.20444	0.413303	-2.91418	0.00356622	0.115665	myristoylated alanine rich protein kinase C substrate
ASCC1	29.0098	480.382	0.837667	0.287611	2.9125	0.00358553	0.115977	activating signal cointegrator 1 complex subunit 1
MAF	742.411	685.454	-1.13117	0.388403	-2.91236	0.00358709	0.115977	MAF bZIP transcription factor
FGF11	14.4728	13.5215	2.94768	1.01229	2.91189	0.00359247	0.115977	fibroblast growth factor 11
HTATSF1P2	37.4115	23.084	-2.00037	0.68708	-2.9114	0.00359813	0.115982	HIV-1 Tat specific factor 1 pseudogene 2
NCK2	189.477	3778.39	1.01808	0.349828	2.91023	0.00361168	0.11624	NCK adaptor protein 2
MMRN1	32.2911	251.973	-1.00367	0.345088	-2.90844	0.00363233	0.116725	multimerin 1
BANK1	6.31648	241.863	-1.682	0.579288	-2.90356	0.00368947	0.118379	B cell scaffold protein with ankyrin repeats 1
DNMT3B	5.12901	32.9065	2.49901	0.861496	2.90078	0.00372233	0.11907	DNA methyltransferase 3 beta
STAM2	64.9846	522.677	-0.830315	0.286239	-2.90078	0.00372234	0.11907	signal transducing adaptor molecule 2
NEUROD1	64.9243	41.4583	-3.16072	1.09019	-2.89923	0.00374076	0.119363	neuronal differentiation 1
LDHA	139.151	278.119	2.04076	0.703974	2.89891	0.00374462	0.119363	lactate dehydrogenase A
PLXNB3	2.82106	5.97661	4.40554	1.5199	2.89858	0.00374862	0.119363	plexin B3
RPS19BP1	85.093	47.2141	-3.41991	1.18064	-2.89665	0.00377176	0.119827	ribosomal protein S19 binding protein 1
PPP4R1L	32.7894	348.808	1.06134	0.366432	2.89641	0.0037746	0.119827	protein phosphatase 4 regulatory subunit 1 like (pseudogene)
ANOS1	57.5509	1578.02	0.931889	0.321847	2.89545	0.00378621	0.120013	anosmin 1
E2F7	1.34256	8.09914	4.80344	1.65935	2.89478	0.00379424	0.120086	E2F transcription factor 7
TSSC1	21.2446	553.123	1.02317	0.353516	2.89428	0.00380033	0.120097	EARP complex and GARP complex interacting protein 1
PGAP2	16.0252	61.7751	1.55959	0.539166	2.89259	0.00382076	0.120561	post-GPI attachment to proteins 2
BID	76.1171	442.045	-1.81834	0.629312	-2.88941	0.00385966	0.121605	BH3 interacting domain death agonist
PSMB2	29.9843	167.708	1.32876	0.460018	2.8885	0.00387081	0.121774	proteasome 20S subunit beta 2
CPE	13.2733	211.909	-2.16478	0.749674	-2.88763	0.00388154	0.12186	carboxypeptidase E
UQCRB	48.4234	59.7706	-2.11262	0.731684	-2.88734	0.0038852	0.12186	ubiquinol-cytochrome c reductase binding protein
MRPS14	45.3872	65.8531	-1.75557	0.608347	-2.8858	0.00390424	0.122275	mitochondrial ribosomal protein S14
FBXL18	12.7492	66.6281	1.34087	0.464735	2.88523	0.00391132	0.122313	F-box and leucine rich repeat protein 18
LINC00554	65.4164	29.8635	13.7188	4.76035	2.88189	0.00395299	0.123251	long intergenic non-protein coding RNA 554
SDC2	13.7205	230.469	-3.49364	1.21234	-2.88174	0.0039549	0.123251	syndecan 2
ST14	7.95751	56.1145	2.84826	0.988495	2.88141	0.00395895	0.123251	ST14 transmembrane serine protease matriptase
CKMT1B	16.5757	13.6036	-4.20156	1.45976	-2.87826	0.00399872	0.124276	creatine kinase, mitochondrial 1B
TAF9B	145.835	197.012	1.70687	0.593104	2.87787	0.00400372	0.124276	TATA-box binding protein associated factor 9b
RSAD2	33.1023	93.7053	2.6941	0.936918	2.8755	0.00403394	0.125028	radical S-adenosyl methionine domain containing 2
FABP7	3.97614	20.43	-3.88805	1.35305	-2.87354	0.00405902	0.12562	fatty acid binding protein 7
KIAA2022	15.0981	409.144	-1.28523	0.44742	-2.87253	0.00407204	0.125837	neurite extension and migration factor
TMEM8B	16.9675	59.2156	-1.92119	0.668981	-2.87181	0.00408129	0.125937	transmembrane protein 8B
GRM4	5.86117	114.808	-2.45718	0.856029	-2.87044	0.004099	0.126297	glutamate metabotropic receptor 4
TBC1D2B	136.633	1551.73	0.741032	0.258439	2.86734	0.00413937	0.127354	TBC1 domain family member 2B
GNB2	17.0144	12.7973	-2.75212	0.96033	-2.86581	0.00415947	0.127785	G protein subunit beta 2
A4GALT	2.77006	12.1821	4.33195	1.51187	2.86529	0.00416632	0.127808	alpha 1,4-galactosyltransferase (P blood group)
ENOSF1	38.3093	223.53	1.32287	0.461862	2.86422	0.00418039	0.128026	enolase superfamily member 1
HNRNPK	246.94	436.13	-0.971114	0.339238	-2.86263	0.0042014	0.128026	heterogeneous nuclear ribonucleoprotein K
MX1	123.843	684.323	1.78725	0.624526	2.86177	0.00421286	0.128026	MX dynamin like GTPase 1
UBN2	60.4584	630.889	-0.881746	0.308151	-2.86141	0.00421762	0.128026	ubinuclein 2
THUMPD3-AS1	124.6	190.205	-0.970651	0.339239	-2.86126	0.00421957	0.128026	THUMPD3 antisense RNA 1
PDE8B	3.43389	97.0857	2.81971	0.985496	2.86121	0.00422023	0.128026	phosphodiesterase 8B
TSPAN5	16.1056	405.797	-1.56486	0.546922	-2.86121	0.00422029	0.128026	tetraspanin 5
CALM1	165.532	252.92	-1.01952	0.356345	-2.86106	0.00422233	0.128026	calmodulin 1
ZNF8	20.445	48.3734	-2.75344	0.962943	-2.85941	0.00424434	0.128408	zinc finger protein 8
IQSEC3	2.70862	40.4212	-2.95126	1.0322	-2.85919	0.00424718	0.128408	IQ motif and Sec7 domain ArfGEF 3
CCDC15	5.97329	72.6185	1.88173	0.659275	2.85424	0.00431397	0.13024	coiled-coil domain containing 15
LOC101927468	1.15702	6.63865	-6.68892	2.34425	-2.85333	0.00432632	0.130312	uncharacterized LOC101927468
TNFSF13B	108.346	557.993	1.51042	0.529386	2.85315	0.00432881	0.130312	TNF superfamily member 13b
ATP1B1	47.3519	170.633	-1.65856	0.581463	-2.8524	0.00433909	0.130434	ATPase Na+/K+ transporting subunit beta 1
MIR4435-2HG	3.19119	54.654	2.65001	0.930093	2.84919	0.00438313	0.131569	MIR4435-2 host gene
LINC00620	2.57804	32.9921	2.96662	1.04149	2.84845	0.00439333	0.131687	long intergenic non-protein coding RNA 620
LINC00877	2.27781	21.163	4.33606	1.52289	2.84725	0.00440981	0.131992	long intergenic non-protein coding RNA 877
PAXBP1-AS1	11.1174	19.9749	2.5846	0.908064	2.84628	0.00442333	0.132208	PAXBP1 antisense RNA 1
PTPRN	3.78758	10.6747	-3.77008	1.32498	-2.84539	0.00443574	0.132317	protein tyrosine phosphatase receptor type N
TOMM6	82.3421	26.0728	2.30791	0.811186	2.84511	0.0044396	0.132317	translocase of outer mitochondrial membrane 6
CASS4	72.1983	470.682	-1.87736	0.660015	-2.84442	0.0044493	0.132317	Cas scaffold protein family member 4
NBPF1	30.8673	211.674	-1.44628	0.508592	-2.84369	0.00445947	0.132317	NBPF member 1
INA	9.24161	15.6971	-2.49688	0.878137	-2.84339	0.00446371	0.132317	internexin neuronal intermediate filament protein alpha
RBM45	45.0514	105.896	-1.4481	0.509319	-2.84321	0.00446617	0.132317	RNA binding motif protein 45
GNAO1	4.96277	107.611	-2.51825	0.885819	-2.84285	0.00447118	0.132317	G protein subunit alpha o1
DNMT3A	69.9496	1061.07	-0.836637	0.294382	-2.84202	0.00448293	0.132321	DNA methyltransferase 3 alpha
LOC100288181	1.33301	4.44012	4.59537	1.61698	2.84194	0.00448395	0.132321	lncRNA associated with ovarian cancer 1
WASF3	8.82598	152.487	-1.01978	0.359126	-2.83962	0.00451678	0.132924	WASP family member 3
C5orf17	10.1457	324.7	2.21551	0.780316	2.83925	0.00452198	0.132924	chromosome 5 putative open reading frame 17
GALNT10	64.5765	2005.45	0.781102	0.275119	2.83915	0.00452342	0.132924	polypeptide N-acetylgalactosaminyltransferase 10
RAPGEF4-AS1	13.288	24.0408	3.56016	1.25586	2.83484	0.00458486	0.134541	RAPGEF4 antisense RNA 1
LOC730338	1.531	1.98068	-12.9687	4.57779	-2.83296	0.00461196	0.135072	uncharacterized LOC730338
NDC80	1.90357	11.9894	4.49179	1.58611	2.83195	0.00462645	0.135072	NDC80 kinetochore complex component
HLA-F	3.75882	86.8434	1.84785	0.652513	2.8319	0.00462725	0.135072	major histocompatibility complex, class I, F
SNORA8	571.965	10.7656	3.27908	1.15795	2.8318	0.00462875	0.135072	small nucleolar RNA, H/ACA box 8
CECR5	29.317	111.944	1.80229	0.636697	2.83068	0.00464489	0.135354	haloacid dehalogenase like hydrolase domain containing 5
NRG1	3.04605	482.36	-2.2281	0.787416	-2.82964	0.00466007	0.135608	neuregulin 1
SPNS1	23.0842	29.6215	1.91763	0.678108	2.82792	0.00468517	0.136149	sphingolipid transporter 1 (putative)
LACC1	7.49147	15.1196	-2.91569	1.03132	-2.82715	0.00469648	0.136289	laccase domain containing 1
FBXO46	35.7461	102.463	1.26562	0.447958	2.8253	0.00472362	0.136887	F-box protein 46
A2M	332.323	2140.34	-1.09224	0.386863	-2.82333	0.00475272	0.137364	alpha-2-macroglobulin
TEX261	68.8388	82.1195	-1.93747	0.686243	-2.8233	0.00475318	0.137364	testis expressed 261
PSMB3	35.1611	55.676	2.10778	0.746725	2.8227	0.00476218	0.137434	proteasome 20S subunit beta 3
SDR42E1	3.94471	7.89477	-5.99256	2.12447	-2.82073	0.00479138	0.137849	short chain dehydrogenase/reductase family 42E, member 1
CENPI	6.90038	62.0617	2.0413	0.723992	2.81951	0.00480972	0.137849	centromere protein I
LOC101926934	14.408	35.804	-3.37402	1.19701	-2.8187	0.0048218	0.137849	uncharacterized LOC101926934
ISG15	44.4125	7.5184	4.63105	1.64312	2.81845	0.00482556	0.137849	ISG15 ubiquitin like modifier
ZIC1	66.4916	67.687	-2.73006	0.968642	-2.81844	0.00482582	0.137849	Zic family member 1
CRELD2	22.7377	26.0978	2.96358	1.05158	2.81823	0.00482891	0.137849	cysteine rich with EGF like domains 2
SLK	45.9306	384.931	-0.85484	0.303328	-2.8182	0.0048293	0.137849	STE20 like kinase
SIGLEC15	3.89038	8.74458	2.59281	0.920093	2.81799	0.00483253	0.137849	sialic acid binding Ig like lectin 15
GABRP	4.79045	17.02	4.48135	1.59039	2.81778	0.00483576	0.137849	gamma-aminobutyric acid type A receptor subunit pi
TAF13	30.2143	48.4515	-1.98469	0.704709	-2.81632	0.00485778	0.138288	TATA-box binding protein associated factor 13
GLIS1	1.04569	30.5512	2.55794	0.908735	2.81484	0.0048802	0.138647	GLIS family zinc finger 1
RHBDL3	1.64436	12.5606	2.56263	0.910474	2.81461	0.0048836	0.138647	rhomboid like 3
ZNF195	73.9399	212.645	-0.932407	0.331366	-2.81383	0.00489555	0.138682	zinc finger protein 195
VAT1L	2.996	77.3078	-1.92082	0.682675	-2.81366	0.00489807	0.138682	vesicle amine transport 1 like
PORCN	12.8694	20.6458	1.92538	0.684434	2.8131	0.00490665	0.138737	porcupine O-acyltransferase
CLCN5	32.6172	796.775	-1.37237	0.488245	-2.81083	0.00494136	0.139507	chloride voltage-gated channel 5
OASL	5.31495	13.9555	2.97073	1.05705	2.8104	0.00494797	0.139507	2'-5'-oligoadenylate synthetase like
PLAT	85.8465	387.979	-2.13106	0.75838	-2.81002	0.00495385	0.139507	plasminogen activator, tissue type
FHOD3	1.89468	122.376	2.28795	0.814547	2.80887	0.00497164	0.13982	formin homology 2 domain containing 3
HCN2	1.22557	4.3226	3.47456	1.23753	2.80765	0.0049904	0.140159	hyperpolarization activated cyclic nucleotide gated potassium and sodium channel 2
ERI1	31.5319	128.063	0.968005	0.344887	2.80673	0.00500469	0.140243	exoribonuclease 1
FERMT2	8.83876	113.532	-2.01587	0.718263	-2.8066	0.00500678	0.140243	fermitin family member 2
LOC101927040	1.66479	23.0771	3.40638	1.21471	2.80428	0.00504297	0.140729	uncharacterized LOC101927040
C3orf17	75.2242	176.939	-1.05062	0.374651	-2.80426	0.00504317	0.140729	nucleolus and neural progenitor protein
FLJ16171	1.24517	12.9489	2.87327	1.02463	2.80419	0.00504427	0.140729	long intergenic non-protein coding RNA 1951
SNX10	40.6147	440.292	0.721611	0.257394	2.80352	0.00505477	0.140834	sorting nexin 10
CUL1	124.262	1742.95	0.963157	0.343698	2.80234	0.00507333	0.140989	cullin 1
IFI35	23.3692	23.9022	2.76709	0.987432	2.80231	0.00507376	0.140989	interferon induced protein 35
STX1A	20.8662	65.001	-3.39855	1.21304	-2.80167	0.00508395	0.141085	syntaxin 1A
OR13C3	45.05	7.1287	13.3306	4.76046	2.80028	0.00510587	0.141506	olfactory receptor family 13 subfamily C member 3
CNTN6	3.24557	135.65	-1.95404	0.69831	-2.79825	0.00513806	0.141982	contactin 6
PLK3	111.958	91.3916	1.73151	0.618852	2.79793	0.00514308	0.141982	polo like kinase 3
EPSTI1	134.687	1972.63	1.61304	0.576515	2.79791	0.00514339	0.141982	epithelial stromal interaction 1
AQP9	4.55699	29.0009	2.70248	0.966236	2.79691	0.00515932	0.142234	aquaporin 9
KIAA0922	47.2628	1094.58	0.700212	0.250444	2.79588	0.00517591	0.142381	transmembrane 131 like
NDUFA1	44.8262	29.0074	-1.75199	0.626665	-2.79573	0.00517825	0.142381	NADH:ubiquinone oxidoreductase subunit A1
SRRM2	1519.43	3998.59	-0.670149	0.239819	-2.79439	0.00519974	0.142688	serine/arginine repetitive matrix 2
TET2-AS1	5.17471	122.894	1.61921	0.579535	2.79398	0.00520637	0.142688	TET2 antisense RNA 1
WARS	84.4411	476.512	1.47268	0.527204	2.79338	0.00521598	0.142688	tryptophanyl-tRNA synthetase 1
LOC101927070	114.156	162.957	2.05042	0.734039	2.79334	0.00521664	0.142688	long intergenic non-protein coding RNA 2611
DKK4	7.82116	3.30395	-7.67609	2.75029	-2.79102	0.00525429	0.14353	dickkopf WNT signaling pathway inhibitor 4
LOC100129434	3.5407	6.45827	5.49107	1.96817	2.78994	0.00527185	0.143823	uncharacterized LOC100129434
PATJ	6.41209	376.879	-1.48772	0.533435	-2.78894	0.00528805	0.144077	PATJ crumbs cell polarity complex component
MRS2	51.3592	163.091	-1.43033	0.512995	-2.7882	0.00530025	0.144222	magnesium transporter MRS2
LOC105377448	5.62141	144.958	1.47574	0.529374	2.78771	0.00530823	0.144252	uncharacterized LOC105377448
TOR1A	43.3393	65.7092	1.66067	0.596306	2.78493	0.00535397	0.145306	torsin family 1 member A
LINC00511	2.69724	14.9814	3.20058	1.14944	2.78447	0.00536153	0.145323	long intergenic non-protein coding RNA 511
POLB	101.194	469.323	-1.12617	0.404521	-2.78397	0.00536982	0.14536	DNA polymerase beta
RUNX1T1	8.19421	162.662	-1.97243	0.708846	-2.7826	0.00539256	0.145673	RUNX1 partner transcriptional co-repressor 1
RHOBTB3	18.4781	149.592	2.07059	0.744543	2.78102	0.00541888	0.145673	Rho related BTB domain containing 3
LTBR	94.9907	201.116	1.33811	0.48118	2.7809	0.00542077	0.145673	lymphotoxin beta receptor
PPP1R3B	52.3688	108.44	1.5857	0.570275	2.78058	0.00542613	0.145673	protein phosphatase 1 regulatory subunit 3B
INSL3	6.99763	4.53802	4.19393	1.50832	2.78053	0.0054271	0.145673	insulin like 3
KCNA3	4.0429	10.7058	-2.99565	1.0774	-2.78043	0.00542867	0.145673	potassium voltage-gated channel subfamily A member 3
CNGB3	1.86828	42.2306	2.24156	0.806215	2.78035	0.00543004	0.145673	cyclic nucleotide gated channel subunit beta 3
ALDOA	28.2108	70.9119	2.08034	0.748747	2.77843	0.00546225	0.146349	aldolase, fructose-bisphosphate A
NSG1	7.15043	32.3109	-2.10619	0.758666	-2.77617	0.00550031	0.147181	neuronal vesicle trafficking associated 1
PDK2	12.1428	26.4942	-1.27455	0.459448	-2.77408	0.00553573	0.147939	pyruvate dehydrogenase kinase 2
FAM179A	3.26928	29.3553	3.26203	1.17622	2.7733	0.00554908	0.148107	TOG array regulator of axonemal microtubules 2
TMEM192	29.4891	146.911	-1.06219	0.383154	-2.77222	0.00556757	0.148319	transmembrane protein 192
USP16	46.5817	190.038	-0.918485	0.331343	-2.77201	0.00557117	0.148319	ubiquitin specific peptidase 16
ZFAS1	200.449	310.667	1.47736	0.533064	2.77145	0.00558077	0.148386	ZNFX1 antisense RNA 1
IQGAP1	30.302	468.887	1.17993	0.425952	2.7701	0.00560388	0.148812	IQ motif containing GTPase activating protein 1
GOLM1	6.37698	62.0817	-1.60636	0.580081	-2.7692	0.00561948	0.149037	golgi membrane protein 1
LMF1	21.4374	378.117	-0.969217	0.350304	-2.76679	0.00566116	0.149953	lipase maturation factor 1
PSMD9	27.7917	109.033	0.840624	0.303939	2.76577	0.00567894	0.150086	proteasome 26S subunit, non-ATPase 9
TCTEX1D4	149.604	25.9386	2.59737	0.939172	2.7656	0.00568181	0.150086	Tctex1 domain containing 4
CELA2B	11.1837	23.5925	2.32882	0.842281	2.7649	0.00569404	0.150086	chymotrypsin like elastase 2B
CES1	0.889133	3.68017	5.82867	2.10849	2.76438	0.0057031	0.150086	carboxylesterase 1
MPEG1	234.899	141.42	-2.19071	0.792535	-2.76419	0.00570649	0.150086	macrophage expressed 1
LINC00893	31.1263	51.7982	-2.11985	0.76694	-2.76403	0.00570916	0.150086	long intergenic non-protein coding RNA 893
MIR557	360.029	5.29836	13.1538	4.76051	2.76311	0.00572533	0.150322	microRNA 557
ADAMTS16	2.92116	69.6681	-2.02037	0.73167	-2.76132	0.00575688	0.150961	ADAM metallopeptidase with thrombospondin type 1 motif 16
SCO2	54.9275	23.5654	3.4518	1.25081	2.75965	0.00578635	0.151545	synthesis of cytochrome C oxidase 2
EEF1E1-BLOC1S5	0.754889	8.90585	3.28594	1.19157	2.75765	0.00582188	0.152285	EEF1E1-BLOC1S5 readthrough (NMD candidate)
FLJ31356	1.53109	2.28171	6.88459	2.49737	2.75674	0.00583813	0.152519	uncharacterized protein FLJ31356
LOC284950	3.26141	4.96284	4.17783	1.51597	2.75588	0.00585347	0.152679	uncharacterized LOC284950
MOCOS	9.94072	110.553	2.02544	0.735032	2.75558	0.00585882	0.152679	molybdenum cofactor sulfurase
ING5	27.5625	105.337	-1.4061	0.510469	-2.75452	0.00587774	0.152982	inhibitor of growth family member 5
KPNA4	63.0813	605.492	-0.807296	0.293126	-2.7541	0.00588546	0.152993	karyopherin subunit alpha 4
SDHAF3	21.5555	189.171	1.00392	0.364615	2.75338	0.00589836	0.153138	succinate dehydrogenase complex assembly factor 3
MRPL15	24.9949	45.984	1.78895	0.65024	2.75122	0.00593746	0.153606	mitochondrial ribosomal protein L15
OTUD7B	7.00903	66.5405	1.88895	0.686591	2.7512	0.00593769	0.153606	OTU deubiquitinase 7B
OR51B5	8.48837	193.173	1.58393	0.57573	2.75117	0.00593836	0.153606	olfactory receptor family 51 subfamily B member 5
FAM27E3	18.5798	4.39885	5.25819	1.91178	2.75041	0.00595209	0.153771	family with sequence similarity 27 member E3
DBNL	143.767	338.568	0.980214	0.356605	2.74874	0.00598246	0.154287	drebrin like
CSPG5	2.35428	5.92533	-3.69491	1.34434	-2.7485	0.00598679	0.154287	chondroitin sulfate proteoglycan 5
RASSF4	234.488	1093.77	1.05389	0.383729	2.74645	0.00602444	0.154972	Ras association domain family member 4
PTPMT1	44.0693	47.2608	1.6713	0.608578	2.74625	0.00602816	0.154972	protein tyrosine phosphatase mitochondrial 1
NPDC1	7.01121	6.49632	-4.08223	1.48801	-2.74341	0.00608044	0.156124	neural proliferation, differentiation and control 1
ANXA4	53.2955	604.625	-0.502202	0.183114	-2.74257	0.00609611	0.156335	annexin A4
DCXR	64.0712	15.4463	-3.00017	1.09436	-2.74148	0.00611633	0.15658	dicarbonyl and L-xylulose reductase
C5orf47	5.60386	14.136	4.26351	1.55532	2.74125	0.0061206	0.15658	chromosome 5 open reading frame 47
CADPS2	13.4025	1018.18	-1.46945	0.536241	-2.74028	0.00613862	0.156849	calcium dependent secretion activator 2
ENPP5	7.00571	10.45	-3.48176	1.2721	-2.73702	0.0061998	0.158219	ectonucleotide pyrophosphatase/phosphodiesterase family member 5
TESK1	21.4369	14.1856	-2.91584	1.0656	-2.73633	0.00621285	0.15836	testis associated actin remodelling kinase 1
LOC101927460	0.835318	12.4014	3.2806	1.19939	2.73522	0.00623392	0.158401	long intergenic non-protein coding RNA 2240
MBOAT4	3.27747	5.98757	-3.93207	1.4377	-2.73498	0.00623846	0.158401	membrane bound O-acyltransferase domain containing 4
SLA2	6.36677	30.5668	-2.54487	0.93084	-2.73395	0.00625805	0.158401	Src like adaptor 2
NR4A2	51.5311	69.2192	-3.96908	1.45194	-2.73364	0.00626392	0.158401	nuclear receptor subfamily 4 group A member 2
PIK3R5	197.402	2287.41	-0.769632	0.281609	-2.73298	0.00627644	0.158401	phosphoinositide-3-kinase regulatory subunit 5
HDX	11.8084	295.679	-1.02561	0.375295	-2.73281	0.00627968	0.158401	highly divergent homeobox
PKM	72.9028	330.66	1.03356	0.378204	2.7328	0.00627987	0.158401	pyruvate kinase M1/2
C8orf34-AS1	3.02446	11.5311	-4.45099	1.62897	-2.7324	0.00628753	0.158401	C8orf34 antisense RNA 1
PPIL4	71.2481	407.74	-1.07463	0.393306	-2.73229	0.00628958	0.158401	peptidylprolyl isomerase like 4
ZNF827	2.98794	73.3679	-2.45887	0.899939	-2.73226	0.00629006	0.158401	zinc finger protein 827
CA8	12.6006	150.374	-2.06784	0.756944	-2.73182	0.00629846	0.158421	carbonic anhydrase 8
LMOD1	1.66923	11.4004	2.8924	1.05893	2.73143	0.00630597	0.158421	leiomodin 1
GCA	141.345	350.345	1.29363	0.474108	2.72855	0.00636142	0.159622	grancalcin
SLC31A2	77.4828	132.11	1.85376	0.67963	2.7276	0.00637973	0.159753	solute carrier family 31 member 2
KLC2	15.5181	21.8194	-1.89979	0.696533	-2.72749	0.00638187	0.159753	kinesin light chain 2
NOXRED1	7.15513	27.1282	2.31323	0.848559	2.72607	0.00640926	0.160247	NADP dependent oxidoreductase domain containing 1
NDUFA8	7.90748	28.6894	-2.02642	0.743564	-2.72529	0.00642454	0.160437	NADH:ubiquinone oxidoreductase subunit A8
SOX9-AS1	0.723945	4.10194	4.84062	1.77657	2.7247	0.00643608	0.160533	SOX9 antisense RNA 1
MICB	1.68062	72.4369	1.55059	0.56917	2.7243	0.0064437	0.160533	MHC class I polypeptide-related sequence B
SF3B2	72.3448	162.856	1.02766	0.377432	2.72276	0.00647388	0.160968	splicing factor 3b subunit 2
BTNL8	2.64586	18.7313	2.38718	0.876792	2.72263	0.00647651	0.160968	butyrophilin like 8
GABRA6	18.2631	41.7129	-2.61816	0.963478	-2.71741	0.0065796	0.163336	gamma-aminobutyric acid type A receptor subunit alpha6
MAP4K4	156.855	4192.54	-0.809148	0.297918	-2.71601	0.00660736	0.163831	mitogen-activated protein kinase kinase kinase kinase 4
HYOU1	52.3672	89.9346	2.45075	0.90276	2.71473	0.00663299	0.164272	hypoxia up-regulated 1
BIVM	8.5081	49.3459	1.77734	0.655004	2.71349	0.00665793	0.164695	basic, immunoglobulin-like variable motif containing
MACC1	2.36654	25.0262	2.7832	1.02662	2.71104	0.00670723	0.165719	MET transcriptional regulator MACC1
SPOCK1	10.1597	703.573	-1.77289	0.654076	-2.71052	0.00671775	0.165759	SPARC (osteonectin), cwcv and kazal like domains proteoglycan 1
SPEN	46.7418	594.911	-0.893993	0.329865	-2.71018	0.00672464	0.165759	spen family transcriptional repressor
SRRM4	6.80083	170.993	-2.32411	0.858111	-2.7084	0.00676084	0.166455	serine/arginine repetitive matrix 4
LINC01359	15.6418	48.6999	-2.40555	0.888501	-2.70742	0.00678081	0.166751	long intergenic non-protein coding RNA 1359
LAD1	0.438424	1.00235	9.16751	3.38672	2.7069	0.00679153	0.166819	ladinin 1
LTBP1	1.16384	70.3137	2.25875	0.834792	2.70576	0.00681476	0.167193	latent transforming growth factor beta binding protein 1
COL6A3	1.00201	11.8836	2.86413	1.05869	2.70536	0.00682297	0.167199	collagen type VI alpha 3 chain
CBLN1	60.9891	32.4296	-2.57022	0.950427	-2.70428	0.00684518	0.167361	cerebellin 1 precursor
FOXP4-AS1	2.02902	6.67952	-6.1714	2.28242	-2.70388	0.00685342	0.167361	FOXP4 antisense RNA 1
DUSP27	9.22031	40.9387	-3.25419	1.20353	-2.70388	0.00685357	0.167361	serine/threonine/tyrosine interacting like 2
PLAC1	1.9074	45.9121	2.51085	0.928969	2.70284	0.00687508	0.167691	placenta enriched 1
PLIN1	14.2103	25.6124	3.59491	1.33029	2.70235	0.00688511	0.16774	perilipin 1
MFSD14A	59.0717	369.895	1.2796	0.473778	2.70084	0.0069165	0.168309	major facilitator superfamily domain containing 14A
FIRRE	25.5654	440.179	0.891185	0.330039	2.70024	0.00692892	0.168416	firre intergenic repeating RNA element
LOC102723766	7.05872	16.1543	2.32378	0.860839	2.69943	0.0069458	0.168631	long intergenic non-protein coding RNA 2362
ATP1B2	38.3519	54.5871	-1.78651	0.662001	-2.69865	0.00696223	0.168715	ATPase Na+/K+ transporting subunit beta 2
CD2BP2	37.209	23.7497	-2.40569	0.891766	-2.69767	0.00698265	0.168715	CD2 cytoplasmic tail binding protein 2
DIP2C	10.084	553.445	-0.790057	0.29293	-2.69708	0.00699495	0.168715	disco interacting protein 2 homolog C
GDNF-AS1	1.70028	8.50371	-3.92375	1.45488	-2.69696	0.00699751	0.168715	GDNF antisense RNA 1
CLEC7A	509.638	939.26	-0.781057	0.289608	-2.69694	0.00699797	0.168715	C-type lectin domain containing 7A
ZNF365	2.43967	97.0916	-1.89166	0.701462	-2.69674	0.00700226	0.168715	zinc finger protein 365
SERPINA12	0.991108	4.28925	-6.05846	2.24672	-2.69658	0.00700565	0.168715	serpin family A member 12
ZNF273	39.6005	157.37	1.3808	0.512443	2.69455	0.00704839	0.16955	zinc finger protein 273
LINC00632	19.231	157.862	-2.05518	0.763005	-2.69353	0.00706995	0.169557	long intergenic non-protein coding RNA 632
SDCCAG3	60.013	71.145	1.83883	0.682693	2.69349	0.00707085	0.169557	endosome associated trafficking regulator 1
LINC00499	1.9982	31.8811	3.17576	1.1791	2.69339	0.00707298	0.169557	long intergenic non-protein coding RNA 499
PPP1R9A	3.43604	178.439	-1.64948	0.612624	-2.69249	0.00709213	0.169692	protein phosphatase 1 regulatory subunit 9A
MMAB	16.762	44.3248	2.00137	0.743426	2.69209	0.00710065	0.169692	metabolism of cobalamin associated B
CCDC40	8.63813	73.1645	1.44219	0.535783	2.69174	0.00710806	0.169692	coiled-coil domain containing 40
SLIRP	31.6832	40.3588	-1.59399	0.592225	-2.69153	0.00711243	0.169692	SRA stem-loop interacting RNA binding protein
IFIT2	90.1566	96.3	2.5191	0.936042	2.69122	0.00711909	0.169692	interferon induced protein with tetratricopeptide repeats 2
LCN10	5.25343	3.56343	-12.8559	4.77896	-2.6901	0.00714303	0.170069	lipocalin 10
SFXN1	25.7854	173.782	0.778398	0.289448	2.68925	0.00716126	0.17031	sideroflexin 1
NGRN	48.0572	42.2629	-1.51795	0.564608	-2.6885	0.00717741	0.1705	neugrin, neurite outgrowth associated
SERPINA3	7.25741	10.5757	4.88691	1.81831	2.68761	0.00719658	0.170627	serpin family A member 3
PHC2	235.422	1664.16	0.955452	0.355525	2.68744	0.00720016	0.170627	polyhomeotic homolog 2
IGSF10	22.9565	70.901	-1.76501	0.656997	-2.68649	0.00722076	0.170627	immunoglobulin superfamily member 10
NHLH2	2.99446	1.87898	-6.29554	2.34392	-2.68591	0.00723328	0.170627	nescient helix-loop-helix 2
STAC3	26.2544	27.8039	1.78623	0.665193	2.68528	0.00724691	0.170627	SH3 and cysteine rich domain 3
CDH10	5.71751	121.633	-2.23217	0.831326	-2.68508	0.00725134	0.170627	cadherin 10
ADAM5	0.779833	9.87092	-3.69553	1.37637	-2.68499	0.00725325	0.170627	ADAM metallopeptidase domain 5 (pseudogene)
LAIR2	10.5349	11.0635	2.34259	0.87248	2.68498	0.00725333	0.170627	leukocyte associated immunoglobulin like receptor 2
NCL	301.213	414.696	-1.39931	0.521185	-2.68486	0.00725603	0.170627	nucleolin
TLR4	154.315	270.276	-1.21242	0.451751	-2.68383	0.00727844	0.170767	toll like receptor 4
FN1	6.86254	65.8753	1.8221	0.679016	2.68344	0.00728683	0.170767	fibronectin 1
EGR3	27.6527	21.9019	-4.42277	1.64822	-2.68337	0.00728853	0.170767	early growth response 3
IRAK4	75.5408	302.62	0.900093	0.335477	2.68303	0.00729593	0.170767	interleukin 1 receptor associated kinase 4
B4GALT6	4.83727	41.799	-2.37095	0.883788	-2.68271	0.00730274	0.170767	beta-1,4-galactosyltransferase 6
MYBPH	10.5824	12.2369	3.27473	1.2211	2.68179	0.00732303	0.171003	myosin binding protein H
MDH1	45.4077	112.908	-1.35178	0.504113	-2.68151	0.00732917	0.171003	malate dehydrogenase 1
PROX2	73.7716	109.067	-1.84038	0.68644	-2.68105	0.00733919	0.171046	prospero homeobox 2
TBX19	36.0988	166.328	1.41016	0.526158	2.68011	0.00735985	0.171224	T-box transcription factor 19
LINC00578	4.90121	199.495	1.90731	0.711696	2.67996	0.00736317	0.171224	long intergenic non-protein coding RNA 578
LINC01307	1.2739	9.59183	3.55438	1.32656	2.67939	0.00737556	0.171322	long intergenic non-protein coding RNA 1307
ELOVL2-AS1	1.05192	5.10622	4.86608	1.81639	2.67898	0.00738473	0.171345	ELOVL2 antisense RNA 1
COL23A1	1.78123	82.0285	1.85778	0.693666	2.67821	0.00740177	0.171551	collagen type XXIII alpha 1 chain
ECE1	1.2351	20.2113	2.81454	1.05116	2.67756	0.00741616	0.171694	endothelin converting enzyme 1
ORC1	3.11349	13.5922	2.89414	1.08127	2.67661	0.00743716	0.171764	origin recognition complex subunit 1
CCDC124	19.5392	29.6757	2.05221	0.766755	2.67649	0.00743982	0.171764	coiled-coil domain containing 124
RBPJ	97.779	1531.83	0.817511	0.305504	2.67594	0.0074519	0.171764	recombination signal binding protein for immunoglobulin kappa J region
FAM162A	38.0358	143.055	1.75508	0.655874	2.67594	0.00745197	0.171764	family with sequence similarity 162 member A
NPY6R	31.6054	41.4815	-2.21171	0.827236	-2.67362	0.00750382	0.172695	neuropeptide Y receptor Y6 (pseudogene)
LINC01204	0.612111	1.72292	-8.55901	3.20158	-2.67337	0.00750925	0.172695	long intergenic non-protein coding RNA 1204
TBC1D9B	46.1526	287.805	0.841255	0.31472	2.67303	0.00751706	0.172695	TBC1 domain family member 9B
SRGAP2C	126.09	3513.39	-0.856802	0.320753	-2.67122	0.0075576	0.173374	SLIT-ROBO Rho GTPase activating protein 2C
STT3A	31.9214	127.352	1.23162	0.461112	2.67097	0.00756317	0.173374	STT3 oligosaccharyltransferase complex catalytic subunit A
TOMM40L	24.8985	15.8602	2.74448	1.02848	2.66847	0.00761965	0.174418	translocase of outer mitochondrial membrane 40 like
CAND1.11	1.47715	23.8849	2.85542	1.07016	2.66822	0.00762537	0.174418	uncharacterized LOC100130460
GRSF1	58.6753	197.443	1.08129	0.405331	2.66767	0.00763784	0.174512	G-rich RNA sequence binding factor 1
GPR107	49.5832	583.035	0.597072	0.223906	2.66662	0.0076619	0.174872	G protein-coupled receptor 107
SSBP2	78.0976	3546.77	-0.853896	0.320313	-2.66582	0.00768017	0.175098	single stranded DNA binding protein 2
ABTB1	54.7335	60.6266	-2.10431	0.789674	-2.66479	0.00770373	0.175444	ankyrin repeat and BTB domain containing 1
WDR76	6.9318	39.0703	1.93149	0.724929	2.66438	0.00771299	0.175446	WD repeat domain 76
FAM127B	69.3184	11.9395	-3.09356	1.1614	-2.66365	0.00772969	0.175446	retrotransposon Gag like 8A
CTSA	85.3443	98.1137	1.49254	0.560386	2.66341	0.00773533	0.175446	cathepsin A
LINC01136	13.9382	13.6353	-5.50084	2.0654	-2.66332	0.00773729	0.175446	long intergenic non-protein coding RNA 1136
ANGPTL6	16.0366	22.6237	2.75296	1.03388	2.66275	0.00775052	0.175461	angiopoietin like 6
PPP1R11	83.9334	36.2326	-2.07182	0.778316	-2.66192	0.00776955	0.175461	protein phosphatase 1 regulatory inhibitor subunit 11
MYBL1	3.26394	23.6823	1.96368	0.737719	2.66182	0.00777183	0.175461	MYB proto-oncogene like 1
CBLN3	67.9877	27.6569	-3.33288	1.25223	-2.66155	0.00777807	0.175461	cerebellin 3 precursor
EPHB1	3.88284	238.28	-1.57229	0.590917	-2.66076	0.00779655	0.175461	EPH receptor B1
FLJ41278	8.15854	97.118	2.25865	0.848929	2.66059	0.00780042	0.175461	long intergenic non-protein coding RNA 2389
NFKBIA	250.396	116.522	-2.49135	0.936449	-2.66042	0.00780422	0.175461	NFKB inhibitor alpha
LOC344887	1.64384	4.69442	4.05308	1.52362	2.66015	0.00781051	0.175461	NmrA like redox sensor 2, pseudogene
CDH7	2.34798	40.9133	-1.74838	0.657286	-2.66	0.00781411	0.175461	cadherin 7
TMEM236	6.16431	39.5013	-2.26954	0.853487	-2.65914	0.00783402	0.175461	transmembrane protein 236
CLEC5A	157.201	399.977	-2.33196	0.876988	-2.65906	0.00783595	0.175461	C-type lectin domain containing 5A
SNHG12	128.148	65.3429	2.27809	0.856764	2.65895	0.00783847	0.175461	small nucleolar RNA host gene 12
PSTPIP1	15.8652	87.0853	1.56326	0.588079	2.65824	0.00785502	0.175611	proline-serine-threonine phosphatase interacting protein 1
ADAMTS19-AS1	2.97402	0.505383	-12.4537	4.68548	-2.65794	0.00786194	0.175611	ADAMTS19 antisense RNA 1
SYT17	102.643	1396.9	0.575848	0.216705	2.65729	0.0078771	0.175762	synaptotagmin 17
PPFIA2	3.0523	203.779	-1.54251	0.580712	-2.65624	0.00790174	0.176125	PTPRF interacting protein alpha 2
PLEKHG5	15.8682	117.201	-1.29965	0.489696	-2.654	0.00795437	0.177109	pleckstrin homology and RhoGEF domain containing G5
ZNF10	21.5146	83.4765	-1.33354	0.502719	-2.65265	0.00798634	0.177632	zinc finger protein 10
RAB3C	3.82959	138.29	-1.95994	0.739028	-2.65205	0.00800049	0.177758	RAB3C, member RAS oncogene family
EEF1DP3	3.75646	56.3366	-2.16567	0.817215	-2.65006	0.00804773	0.178619	eukaryotic translation elongation factor 1 delta pseudogene 3
ADGRB3	32.9624	3207.2	-1.36821	0.516434	-2.64934	0.0080649	0.17881	adhesion G protein-coupled receptor B3
PUM3	44.9771	244.032	1.37096	0.517628	2.64855	0.00808376	0.178873	pumilio RNA binding family member 3
SVIL	2.70474	100.676	1.37902	0.520708	2.64835	0.00808847	0.178873	supervillin
CNRIP1	29.9664	143.291	-1.1414	0.431102	-2.64765	0.00810544	0.178873	cannabinoid receptor interacting protein 1
MYOC	7.98119	19.7779	4.69213	1.77241	2.64731	0.00811339	0.178873	myocilin
LOC285626	32.2567	132.705	-2.59635	0.980783	-2.64723	0.00811552	0.178873	uncharacterized LOC285626
LOC102724957	0.846177	7.40668	4.23173	1.59874	2.64692	0.00812287	0.178873
PPP3CB	104.595	850.61	-0.5611	0.211998	-2.64673	0.00812747	0.178873	protein phosphatase 3 catalytic subunit beta
C14orf159	53.8736	819.318	0.821825	0.310556	2.6463	0.0081377	0.17891	D-glutamate cyclase
HIPK1	59.6263	390.015	0.565623	0.21404	2.64261	0.008227	0.180684	homeodomain interacting protein kinase 1
LINC00114	0.892746	4.29326	3.97885	1.50621	2.64163	0.00825085	0.181018	long intergenic non-protein coding RNA 114
NEUROG1	9.52251	2.40834	12.5712	4.76074	2.64059	0.00827611	0.181382	neurogenin 1
KIF21B	56.2324	423.624	-1.26756	0.480218	-2.63954	0.00830187	0.181666	kinesin family member 21B
LINC01241	1.64398	7.10807	4.28127	1.62217	2.63923	0.00830943	0.181666	long intergenic non-protein coding RNA 1241
RAD18	14.2014	165.4	1.49554	0.566766	2.63873	0.00832182	0.181666	RAD18 E3 ubiquitin protein ligase
SECISBP2	127.246	727.228	-0.806616	0.305693	-2.63865	0.00832373	0.181666	SECIS binding protein 2
CISD2	26.6083	85.6177	-1.62396	0.615768	-2.6373	0.00835696	0.182201	CDGSH iron sulfur domain 2
C5orf15	130.309	236.778	1.3197	0.500485	2.63685	0.00836794	0.182251	chromosome 5 open reading frame 15
LOC151121	11.4093	45.4334	3.16651	1.20134	2.63582	0.00839349	0.182617	long intergenic non-protein coding RNA 1854
AMZ2P1	39.9888	48.4848	-2.14367	0.813552	-2.63495	0.00841486	0.182892	archaelysin family metallopeptidase 2 pseudogene 1
PFKFB1	3.58014	31.2326	2.04663	0.776905	2.63433	0.00843028	0.183037	6-phosphofructo-2-kinase/fructose-2,6-biphosphatase 1
ETS2	300.365	807.083	1.10492	0.4195	2.63391	0.00844082	0.183055	ETS proto-oncogene 2, transcription factor
PRKRA	38.2649	102.657	-1.56937	0.595902	-2.6336	0.00844854	0.183055	protein activator of interferon induced protein kinase EIF2AK2
PID1	10.1627	335.667	-2.05998	0.782518	-2.6325	0.00847597	0.18327	phosphotyrosine interaction domain containing 1
LOC153910	1.82833	24.9155	2.83541	1.07719	2.63223	0.00848254	0.18327	uncharacterized LOC153910
CLCN1	2.88048	12.2003	3.8113	1.44798	2.63215	0.0084847	0.18327	chloride voltage-gated channel 1
RPE	137.648	365.084	1.09914	0.417639	2.6318	0.00849346	0.18327	ribulose-5-phosphate-3-epimerase
OXTR	2.0809	5.67257	4.74227	1.80229	2.63125	0.00850715	0.183376	oxytocin receptor
TP53I11	147.552	392.125	-1.39694	0.531097	-2.63029	0.00853122	0.183706	tumor protein p53 inducible protein 11
SMPDL3A	9.25804	28.1054	-3.35532	1.27641	-2.62873	0.00857056	0.184364	sphingomyelin phosphodiesterase acid like 3A
IFI27L1	9.13209	27.109	2.04779	0.779771	2.62614	0.00863592	0.185579	interferon alpha inducible protein 27 like 1
PLEKHD1	5.8405	33.1962	3.39543	1.29355	2.6249	0.0086675	0.186061	pleckstrin homology and coiled-coil domain containing D1
HRNR	12.0113	19.1612	-1.74742	0.665797	-2.62456	0.00867611	0.186061	hornerin
PAK7	3.96384	156.734	-1.81174	0.690474	-2.62391	0.00869259	0.186155	p21 (RAC1) activated kinase 5
MYO1B	2.56353	58.1183	2.18876	0.83423	2.62369	0.00869827	0.186155	myosin IB
ACVR1B	33.9221	214.159	1.03314	0.393966	2.62242	0.00873084	0.186658	activin A receptor type 1B
OSTF1	96.9066	765.372	-0.623393	0.237748	-2.62208	0.00873958	0.186658	osteoclast stimulating factor 1
CCR8	7.02423	3.76744	5.90016	2.25067	2.62151	0.00875422	0.186714	C-C motif chemokine receptor 8
MKI67	2.18279	9.12013	5.11267	1.95045	2.62128	0.00876	0.186714	marker of proliferation Ki-67
EFHC2	1.29553	30.8513	1.95474	0.746103	2.61993	0.00879482	0.187232	EF-hand domain containing 2
SOX13	1.92653	14.7909	3.14588	1.20088	2.61964	0.00880221	0.187232	SRY-box transcription factor 13
SLC17A9	41.7682	88.8604	2.01362	0.769023	2.61841	0.00883406	0.187719	solute carrier family 17 member 9
XKRX	1.50409	3.23309	4.69273	1.79391	2.61593	0.00889858	0.188879	XK related X-linked
DOK6	3.88472	234.372	1.44427	0.552179	2.61557	0.00890774	0.188879	docking protein 6
FBLN2	0.595449	7.12956	2.97464	1.13741	2.61527	0.0089157	0.188879	fibulin 2
ITGBL1	2.49054	93.8464	-2.90432	1.11108	-2.61395	0.00895031	0.189421	integrin subunit beta like 1
TPTEP1	29.6189	181.188	-1.75043	0.66995	-2.61277	0.00898111	0.189881	TPTE pseudogene 1
RPP25L	19.6822	4.60443	-4.09062	1.56661	-2.61113	0.00902443	0.190412	ribonuclease P/MRP subunit p25 like
SPIN1	99.6409	1217.33	-0.701499	0.268668	-2.61103	0.00902707	0.190412	spindlin 1
ITGAV	117.289	1452.44	0.876384	0.335785	2.60996	0.00905534	0.190412	integrin subunit alpha V
C6orf136	58.1716	52.0458	-3.23193	1.23836	-2.60985	0.00905811	0.190412	chromosome 6 open reading frame 136
LOC145845	3.84969	11.6707	-11.5258	4.41672	-2.60957	0.00906548	0.190412	uncharacterized LOC145845
BICC1	4.91507	215.371	1.73266	0.66418	2.60872	0.00908815	0.190412	BicC family RNA binding protein 1
GABRG2	7.23225	84.3972	-2.25025	0.862742	-2.60825	0.00910054	0.190412	gamma-aminobutyric acid type A receptor subunit gamma2
NIP7	48.2251	25.5035	4.20533	1.61239	2.60814	0.00910354	0.190412	nucleolar pre-rRNA processing protein NIP7
ATL3	42.5656	280.617	0.873845	0.33505	2.60811	0.00910442	0.190412	atlastin GTPase 3
SELPLG	223.741	366.468	-1.43275	0.549374	-2.60798	0.00910795	0.190412	selectin P ligand
GLYATL2	4.49452	6.54142	-6.28926	2.41171	-2.60781	0.00911246	0.190412	glycine-N-acyltransferase like 2
GATC	54.5427	128.12	-1.61182	0.6181	-2.6077	0.00911527	0.190412	glutamyl-tRNA amidotransferase subunit C
LOC100506444	0.929912	5.00656	4.73487	1.81605	2.60724	0.00912755	0.190479	uncharacterized LOC100506444
CBLB	26.2409	750.201	-0.940781	0.36104	-2.60575	0.00916731	0.191118	Cbl proto-oncogene B
IL1RL2	1.16395	7.94868	4.79667	1.84255	2.60327	0.00923388	0.192314	interleukin 1 receptor like 2
MAMDC2	14.4253	334.175	-1.61937	0.622173	-2.60276	0.00924775	0.192412	MAM domain containing 2
INPP1	10.7119	39.8115	-1.43997	0.553486	-2.60164	0.00927801	0.19285	inositol polyphosphate-1-phosphatase
RAPGEFL1	9.10137	23.1297	2.20353	0.847223	2.60089	0.00929833	0.19295	Rap guanine nucleotide exchange factor like 1
PPM1F	48.2792	224.089	-1.39478	0.536359	-2.60045	0.00931015	0.19295	protein phosphatase, Mg2+/Mn2+ dependent 1F
MPZL1	125.114	1183.34	0.729895	0.280681	2.60044	0.00931044	0.19295	myelin protein zero like 1
NHLRC2	64.4426	503.068	-0.929044	0.357656	-2.59759	0.00938805	0.194366	NHL repeat containing 2
DARS-AS1	7.46085	23.4202	2.66373	1.02605	2.5961	0.00942898	0.194773	DARS1 antisense RNA 1
MIR34AHG	170.805	789.346	1.03006	0.396827	2.59575	0.00943857	0.194773	MIR34A host gene
LINC00645	1.53775	5.38853	5.35373	2.06273	2.59545	0.00944666	0.194773	long intergenic non-protein coding RNA 645
DMC1	1.60116	11.463	2.77888	1.07079	2.59518	0.00945415	0.194773	DNA meiotic recombinase 1
AAK1	88.0043	2215.82	-0.621404	0.239446	-2.59518	0.00945419	0.194773	AP2 associated kinase 1
C15orf41	16.353	494.881	0.878496	0.338593	2.59455	0.00947141	0.194774	CDAN1 interacting nuclease 1
TRUB2	11.8608	22.5316	2.09928	0.809158	2.5944	0.00947559	0.194774	TruB pseudouridine synthase family member 2
HEXIM1	143.314	94.5894	-1.16348	0.4485	-2.59416	0.00948234	0.194774	HEXIM P-TEFb complex subunit 1
TSPAN7	7.84977	130.504	-2.01426	0.77656	-2.59383	0.00949143	0.194774	tetraspanin 7
AMPH	4.91924	162.767	-1.79342	0.692649	-2.58922	0.00961947	0.197131	amphiphysin
CSF2RB	42.7813	155.39	1.24252	0.479918	2.58901	0.00962512	0.197131	colony stimulating factor 2 receptor subunit beta
PDZRN3-AS1	3.37199	2.21568	12.324	4.76078	2.58864	0.00963545	0.19715	PDZRN3 antisense RNA 1
EIF4E3	2.65923	27.1236	-2.442	0.943615	-2.58792	0.00965568	0.197371	eukaryotic translation initiation factor 4E family member 3
CNDP2	85.7651	321.657	0.918994	0.355254	2.58686	0.00968548	0.197788	carnosine dipeptidase 2
RALBP1	37.6669	328.251	-0.770971	0.298099	-2.58629	0.00970146	0.197921	ralA binding protein 1
DISP1	159.834	4172.1	0.754347	0.291742	2.58566	0.00971919	0.19794	dispatched RND transporter family member 1
ADGRA2	5.97078	34.3616	2.6976	1.04341	2.58537	0.00972732	0.19794	adhesion G protein-coupled receptor A2
CPEB4	129.85	1270.87	1.17563	0.454773	2.58509	0.00973525	0.19794	cytoplasmic polyadenylation element binding protein 4
FANK1	2.93395	44.6946	1.40618	0.543994	2.58492	0.0097402	0.19794	fibronectin type III and ankyrin repeat domains 1
IL21R	54.2221	383.297	2.6813	1.0383	2.58239	0.00981191	0.199205	interleukin 21 receptor
HAUS4	16.56	22.9952	2.72745	1.05664	2.58126	0.00984408	0.199493	HAUS augmin like complex subunit 4
SLCO5A1	3.1133	74.7381	2.02554	0.784723	2.58122	0.00984516	0.199493	solute carrier organic anion transporter family member 5A1
TNPO1	98.8838	1295.33	0.612177	0.237352	2.5792	0.00990308	0.200473	transportin 1
ZNF589	27.3141	108.493	1.08352	0.4202	2.57858	0.00992081	0.20063	zinc finger protein 589
LILRB1	113.85	323.815	1.07489	0.416941	2.57803	0.0099365	0.20063	leukocyte immunoglobulin like receptor B1
ELFN2	0.449386	5.11705	2.92144	1.13325	2.57793	0.00993956	0.20063	extracellular leucine rich repeat and fibronectin type III domain containing 2
OSBPL6	30.4685	830.982	-0.902595	0.350279	-2.57679	0.00997223	0.201095	oxysterol binding protein like 6
GPR158	4.73898	273.966	-1.59638	0.619659	-2.57622	0.00998872	0.201164	G protein-coupled receptor 158
FAM20A	11.6374	104.074	3.20799	1.24533	2.57601	0.00999482	0.201164	FAM20A golgi associated secretory pathway pseudokinase
CMTM3	52.5687	69.0612	1.77214	0.688169	2.57516	0.0100194	0.201464	CKLF like MARVEL transmembrane domain containing 3
C3orf70	25.3979	253.68	1.31606	0.511329	2.57381	0.0100585	0.201651	chromosome 3 open reading frame 70
SUSD1	18.0841	329.468	1.08592	0.421927	2.57371	0.0100615	0.201651	sushi domain containing 1
LOC101927532	395.504	237.407	-1.39601	0.542536	-2.57313	0.0100784	0.201651	long intergenic non-protein coding RNA 1736
GATSL3	14.9373	9.5323	-3.20596	1.24601	-2.57297	0.010083	0.201651	cytosolic arginine sensor for mTORC1 subunit 1
PRICKLE2	2.75377	46.787	3.15173	1.22499	2.57287	0.010086	0.201651	prickle planar cell polarity protein 2
ETV7	1.307	5.87868	4.37146	1.69911	2.57279	0.0100881	0.201651	ETS variant transcription factor 7
RAB3IL1	51.4534	165.537	-1.80628	0.702143	-2.57252	0.010096	0.201651	RAB3A interacting protein like 1
MSR1	128.37	1445.2	-1.5644	0.608236	-2.57202	0.0101106	0.20175	macrophage scavenger receptor 1
NUP50-AS1	71.1826	287.94	0.846273	0.329369	2.56938	0.010188	0.203102	NUP50 divergent transcript
HABP4	29.0546	163.267	-1.22339	0.476374	-2.56812	0.010225	0.203481	hyaluronan binding protein 4
CLHC1	29.0612	232.095	1.0913	0.42495	2.56808	0.0102265	0.203481	clathrin heavy chain linker domain containing 1
ADSSL1	10.6772	35.3537	2.2742	0.885721	2.56763	0.0102397	0.20355	adenylosuccinate synthase 1
ADAM29	2.83281	24.2073	5.5572	2.16579	2.5659	0.0102907	0.204267	ADAM metallopeptidase domain 29
LINC01134	5.2106	10.5556	2.69833	1.05178	2.56549	0.0103031	0.204267	long intergenic non-protein coding RNA 1134
SMIM3	35.5642	83.5419	1.58493	0.617804	2.56542	0.010305	0.204267	small integral membrane protein 3
TRAF7	7.54339	23.2069	1.95872	0.763878	2.56417	0.0103421	0.20481	TNF receptor associated factor 7
MICU3	73.1393	938.624	-0.61195	0.238702	-2.56365	0.0103577	0.204923	mitochondrial calcium uptake family member 3
LINC01260	1.27063	2.69544	4.61165	1.79991	2.56216	0.0104023	0.205612	long intergenic non-protein coding RNA 1260
AGMO	1.18811	59.2322	2.10847	0.823484	2.56043	0.0104542	0.206443	alkylglycerol monooxygenase
EFCAB2	11.5863	232.957	1.20425	0.470521	2.5594	0.0104852	0.206845	EF-hand calcium binding domain 2
CCDC146	37.3752	870.719	-0.628715	0.245678	-2.5591	0.0104943	0.206845	coiled-coil domain containing 146
GABBR1	21.3379	88.4841	-1.84772	0.722242	-2.5583	0.0105184	0.207087	gamma-aminobutyric acid type B receptor subunit 1
SLC33A1	48.9011	182.746	1.49314	0.583704	2.55804	0.0105263	0.207087	solute carrier family 33 member 1
HIGD2A	88.0735	11.4234	3.8465	1.50433	2.55695	0.0105593	0.207516	HIG1 hypoxia inducible domain family member 2A
TMEM51	87.3672	836.478	1.0056	0.393323	2.55667	0.0105679	0.207516	transmembrane protein 51
HGF	17.8338	170.468	-1.72649	0.675538	-2.55572	0.0105967	0.207741	hepatocyte growth factor
LGALS3BP	27.4657	34.1242	-3.13758	1.22771	-2.55563	0.0105997	0.207741	galectin 3 binding protein
NCBP1	82.0792	435.706	-0.827196	0.323804	-2.55461	0.0106305	0.207741	nuclear cap binding protein subunit 1
TMEM106A	549.256	605.568	-1.14986	0.450139	-2.55447	0.0106351	0.207741	transmembrane protein 106A
STX5	69.6875	245.605	-1.23667	0.484145	-2.55434	0.0106391	0.207741	syntaxin 5
ALCAM	68.5112	1950.11	0.999144	0.391162	2.5543	0.0106403	0.207741	activated leukocyte cell adhesion molecule
APBA2	10.9305	323.146	1.75184	0.685916	2.55402	0.0106488	0.207741	amyloid beta precursor protein binding family A member 2
GPR160	36.6747	236.53	1.40484	0.550181	2.55342	0.0106672	0.20777	G protein-coupled receptor 160
B4GALT1-AS1	4.69986	8.93984	-4.33562	1.69803	-2.55332	0.0106701	0.20777	B4GALT1 antisense RNA 1
ADCY3	5.68048	80.1986	2.13731	0.837353	2.55246	0.0106964	0.208089	adenylate cyclase 3
LOC101927571	1.43317	12.7988	2.29722	0.900911	2.54988	0.0107759	0.209374	uncharacterized LOC101927571
ORC6	10.3474	12.2183	2.82513	1.10832	2.54903	0.0108024	0.209374	origin recognition complex subunit 6
NAPSB	78.8668	113.382	1.95483	0.76701	2.54864	0.0108145	0.209374	napsin B aspartic peptidase, pseudogene
HMMR	0.796934	3.57743	4.58227	1.79826	2.54817	0.0108289	0.209374	hyaluronan mediated motility receptor
YIPF1	36.1956	187.398	1.11076	0.435907	2.54815	0.0108296	0.209374	Yip1 domain family member 1
SNTB1	4.66563	164.38	1.76641	0.693242	2.54804	0.0108331	0.209374	syntrophin beta 1
DTNBP1	51.8417	982.513	0.807344	0.316878	2.54781	0.0108403	0.209374	dystrobrevin binding protein 1
FBXO34	63.5321	721.423	-0.875132	0.343494	-2.54774	0.0108424	0.209374	F-box protein 34
AMDHD1	1.55708	5.20963	3.41316	1.34009	2.54697	0.0108663	0.209573	amidohydrolase domain containing 1
APOD	6.20243	12.2925	2.6337	1.03414	2.54676	0.0108728	0.209573	apolipoprotein D
LOC101929406	2.86185	9.749	-8.71926	3.42413	-2.54642	0.0108835	0.209588	long intergenic non-protein coding RNA 1648
DDX59	49.504	197.203	-1.11856	0.439383	-2.54576	0.0109041	0.209637	DEAD-box helicase 59
HLA-DOB	8.64138	5.21737	4.83705	1.90009	2.54569	0.0109061	0.209637	major histocompatibility complex, class II, DO beta
FGL1	25.2974	112.942	2.36376	0.928742	2.54512	0.010924	0.209789	fibrinogen like 1
CEBPA	144.591	52.3483	-2.18325	0.858181	-2.54404	0.0109578	0.210244	CCAAT enhancer binding protein alpha
SPOCK2	15.0051	61.416	-1.95705	0.769697	-2.54262	0.0110023	0.210907	SPARC (osteonectin), cwcv and kazal like domains proteoglycan 2
CCDC175	5.03907	50.4383	-1.96048	0.77172	-2.5404	0.0110726	0.21206	coiled-coil domain containing 175
TTLL5	19.9472	781.915	0.707445	0.278563	2.53963	0.0110971	0.212335	tubulin tyrosine ligase like 5
ITGB3	12.9257	107.67	1.89569	0.746635	2.53898	0.0111176	0.212533	integrin subunit beta 3
DTX3L	106.666	153.963	1.40333	0.552852	2.53834	0.0111379	0.212726	deltex E3 ubiquitin ligase 3L
BTN2A3P	11.7876	14.337	2.02755	0.799429	2.53625	0.0112045	0.213805	butyrophilin subfamily 2 member A3, pseudogene
MGC27345	43.0567	55.2834	1.59258	0.628163	2.5353	0.0112351	0.213875
LOC101928307	91.011	20.1053	-3.50521	1.38258	-2.53527	0.0112361	0.213875	uncharacterized LOC101928307
SPTSSB	2.20981	8.45454	-4.09354	1.61485	-2.53493	0.0112471	0.213875	serine palmitoyltransferase small subunit B
PDE9A	56.3263	961.893	-0.976277	0.385202	-2.53445	0.0112623	0.213875	phosphodiesterase 9A
VWA8	15.4261	814.033	0.938328	0.370334	2.53373	0.0112854	0.213875	von Willebrand factor A domain containing 8
UBXN10	3.21915	4.30535	-5.43898	2.14663	-2.53373	0.0112856	0.213875	UBX domain protein 10
CDH17	2.33791	26.0202	2.50208	0.987591	2.53351	0.0112926	0.213875	cadherin 17
C5AR2	52.6457	75.3155	-2.44246	0.964116	-2.53336	0.0112974	0.213875	complement component 5a receptor 2
AGPAT4	15.9429	308.644	0.777838	0.307048	2.53328	0.0113001	0.213875	1-acylglycerol-3-phosphate O-acyltransferase 4
HMGB2	60.4934	25.0949	1.98864	0.785227	2.53256	0.0113232	0.21396	high mobility group box 2
HPS5	46.8948	276.904	0.956793	0.377805	2.53251	0.011325	0.21396	HPS5 biogenesis of lysosomal organelles complex 2 subunit 2
KCND3	4.81873	133.254	-1.83089	0.723499	-2.53061	0.0113866	0.214258	potassium voltage-gated channel subfamily D member 3
SLC2A5	419.753	1902.92	1.03657	0.409621	2.53055	0.0113885	0.214258	solute carrier family 2 member 5
CSRP1	9.66168	29.7435	1.71697	0.678499	2.53054	0.0113888	0.214258	cysteine and glycine rich protein 1
KIF3C	45.0149	347.113	-0.781382	0.308787	-2.53049	0.0113903	0.214258	kinesin family member 3C
FRRS1	42.8827	353.502	1.9717	0.779191	2.53044	0.0113919	0.214258	ferric chelate reductase 1
COL4A2	1.45542	37.2377	2.97186	1.17465	2.53	0.0114063	0.214337	collagen type IV alpha 2 chain
GPR139	3.08211	15.1927	3.73876	1.47869	2.52843	0.0114575	0.215106	G protein-coupled receptor 139
CDH23	11.2782	657.437	-1.43461	0.567625	-2.52739	0.0114915	0.21555	cadherin related 23
DDX11-AS1	3.06505	21.1311	2.20112	0.871243	2.52642	0.0115232	0.215953	DDX11 antisense RNA 1
PTCD2	12.9403	68.7745	1.42548	0.564507	2.52518	0.011564	0.216501	pentatricopeptide repeat domain 2
FAM234B	7.67235	40.3998	1.09408	0.433377	2.52454	0.0115849	0.216501	family with sequence similarity 234 member B
CLIC5	1.06334	27.1201	2.52487	1.0002	2.52435	0.0115912	0.216501	chloride intracellular channel 5
NOL3	6.36686	4.4767	3.19005	1.26375	2.52427	0.0115938	0.216501	nucleolar protein 3
NCAPD2	25.7867	132.275	1.1539	0.457416	2.52265	0.0116474	0.217091	non-SMC condensin I complex subunit D2
BRD2	35.2503	305.428	-0.880191	0.348961	-2.52232	0.0116584	0.217091	bromodomain containing 2
DGKD	30.6787	497.169	-1.09597	0.434539	-2.52215	0.0116641	0.217091	diacylglycerol kinase delta
TBC1D4	82.1064	2169.02	-0.883579	0.350345	-2.52202	0.0116682	0.217091	TBC1 domain family member 4
ATAD2	15.9012	169.747	1.51664	0.60143	2.52172	0.0116783	0.217091	ATPase family AAA domain containing 2
LINC01029	7.57377	26.1043	8.60931	3.41444	2.52144	0.0116876	0.217091	long intergenic non-protein coding RNA 1029
FAF1	36.4028	2560.32	0.448157	0.177785	2.52078	0.0117095	0.217173	Fas associated factor 1
ITM2B	501.378	1941.15	-1.00275	0.397831	-2.52054	0.0117173	0.217173	integral membrane protein 2B
SRSF11	182.527	1156.4	-0.734143	0.291302	-2.52021	0.0117284	0.217173	serine and arginine rich splicing factor 11
HLA-B	677.554	318.669	1.28413	0.509565	2.52006	0.0117335	0.217173	major histocompatibility complex, class I, B
FOXM1	6.01882	16.9347	3.07447	1.22032	2.51939	0.0117559	0.21733	forkhead box M1
CRTAC1	1.04006	24.5643	-3.32818	1.32123	-2.519	0.0117688	0.21733	cartilage acidic protein 1
GOT1	20.3533	95.0186	-1.91122	0.758759	-2.51887	0.0117731	0.21733	glutamic-oxaloacetic transaminase 1
CCR1	122.835	111.007	-2.04876	0.813695	-2.51784	0.0118076	0.217473	C-C motif chemokine receptor 1
APPL2	217.328	1848.98	-0.739509	0.29371	-2.51782	0.0118084	0.217473	adaptor protein, phosphotyrosine interacting with PH domain and leucine zipper 2
LOC101930114	0.852482	9.04683	2.9458	1.17003	2.51771	0.0118119	0.217473	HSD11B1 antisense RNA 1
C2orf48	1.46313	14.309	3.8061	1.51192	2.5174	0.0118224	0.217475
CHERP	14.8297	49.7411	1.44229	0.573411	2.51528	0.011894	0.218532	calcium homeostasis endoplasmic reticulum protein
PHIP	108.093	2128.83	-0.436215	0.173444	-2.51502	0.0119026	0.218532	pleckstrin homology domain interacting protein
PSORS1C3	26.524	16.006	3.78124	1.50371	2.5146	0.0119166	0.218532	psoriasis susceptibility 1 candidate 3
GRB2	323.225	4039.19	1.00098	0.39809	2.51446	0.0119216	0.218532	growth factor receptor bound protein 2
RSBN1	43.1619	297.977	-0.681291	0.270996	-2.51403	0.011936	0.218604	round spermatid basic protein 1
LOC100506023	12.615	410.114	0.740796	0.294806	2.51282	0.0119769	0.219162	uncharacterized LOC100506023
ITGA2	3.75508	53.2727	2.43055	0.967885	2.51119	0.0120324	0.219985	integrin subunit alpha 2
CDCP1	20.8695	178.094	1.167	0.464851	2.51049	0.0120565	0.220233	CUB domain containing protein 1
NUP210	30.1701	433.561	1.00427	0.400207	2.50939	0.0120941	0.220401	nucleoporin 210
LOC100130476	6.74338	40.2391	2.60666	1.03878	2.50935	0.0120954	0.220401	wound and keratinocyte migration associated lncRNA 2
SMARCA1	37.55	394.549	-0.773314	0.308205	-2.50909	0.0121044	0.220401	SWI/SNF related, matrix associated, actin dependent regulator of chromatin, subfamily a, member 1
PCSK4	5.65691	6.97369	3.10651	1.2383	2.5087	0.0121177	0.220401	proprotein convertase subtilisin/kexin type 4
ITPKC	24.0748	75.4381	1.43364	0.571469	2.50868	0.0121183	0.220401	inositol-trisphosphate 3-kinase C
VGLL3	0.601257	4.56967	5.06016	2.01808	2.50741	0.012162	0.221004	vestigial like family member 3
ADAMTS18	3.21273	69.177	-1.54881	0.617857	-2.50675	0.0121847	0.221225	ADAM metallopeptidase with thrombospondin type 1 motif 18
LRP2	1.68622	54.7606	1.80383	0.719865	2.50579	0.0122177	0.221534	LDL receptor related protein 2
PHLDB2	0.569621	18.7519	2.29618	0.916514	2.50534	0.0122334	0.221534	pleckstrin homology like domain family B member 2
HMGB3	3.97744	5.39422	5.33931	2.13123	2.50528	0.0122356	0.221534	high mobility group box 3
KANK2	8.05146	36.1758	-2.27549	0.908368	-2.50503	0.012244	0.221534	KN motif and ankyrin repeat domains 2
TOP2A	1.14866	4.89303	3.85729	1.54047	2.50397	0.0122808	0.222008	DNA topoisomerase II alpha
EBF4	3.59293	35.1675	-3.16396	1.26395	-2.50324	0.0123063	0.222089	EBF family member 4
STX18	55.3977	910.571	0.600503	0.239937	2.50275	0.0123231	0.222089	syntaxin 18
APOLD1	5.62062	49.1759	2.05048	0.819307	2.5027	0.0123249	0.222089	apolipoprotein L domain containing 1
ZNF215	3.43225	14.7196	2.67874	1.07037	2.50262	0.0123277	0.222089	zinc finger protein 215
SCPEP1	59.241	233.043	0.972507	0.388665	2.50217	0.0123434	0.222181	serine carboxypeptidase 1
SLC2A12	3.00193	24.2476	-1.9992	0.799123	-2.50174	0.0123586	0.222264	solute carrier family 2 member 12
TAL1	436.345	957.989	-0.855572	0.342241	-2.49991	0.0124224	0.22322	TAL bHLH transcription factor 1, erythroid differentiation factor
CR1L	3.09336	34.7085	3.05599	1.22341	2.49793	0.0124919	0.224117	complement C3b/C4b receptor 1 like
SAXO1	1.69974	27.9668	1.84823	0.739921	2.49788	0.0124938	0.224117	stabilizer of axonemal microtubules 1
CELSR2	17.1798	64.7351	-2.5029	1.0022	-2.49741	0.0125104	0.224224	cadherin EGF LAG seven-pass G-type receptor 2
ATF5	21.7519	15.1982	2.38721	0.956086	2.49685	0.01253	0.224384	activating transcription factor 5
MON2	70.6477	1249.04	-0.47719	0.191185	-2.49596	0.0125616	0.224757	MON2 homolog, regulator of endosome-to-Golgi trafficking
SORD	11.6939	80.6835	1.30905	0.524764	2.49456	0.0126113	0.225234	sorbitol dehydrogenase
KIFC1	7.32004	19.1848	2.48453	0.996164	2.4941	0.0126278	0.225234	kinesin family member C1
ILDR1	3.18649	14.7185	2.86358	1.1483	2.49375	0.0126402	0.225234	immunoglobulin like domain containing receptor 1
TMEM94	27.3385	170.068	-1.5534	0.622979	-2.49351	0.0126487	0.225234	transmembrane protein 94
SEPT7P2	41.0468	250.012	-1.03941	0.416866	-2.4934	0.0126528	0.225234	septin 7 pseudogene 2
LINC00824	1.6458	34.6345	1.92831	0.773429	2.4932	0.0126598	0.225234	long intergenic non-protein coding RNA 824
NRIR	81.0767	138.75	1.89295	0.759433	2.49258	0.0126819	0.225234	negative regulator of interferon response
MECP2	72.69	755.608	-1.01742	0.408197	-2.49247	0.0126857	0.225234	methyl-CpG binding protein 2
ANK2	24.7065	1848.63	1.32218	0.530489	2.49238	0.0126889	0.225234	ankyrin 2
TMEM63B	36.4891	139.919	-1.20448	0.483303	-2.49219	0.0126958	0.225234	transmembrane protein 63B
DCDC1	1.34312	19.4924	1.72924	0.694053	2.49151	0.0127202	0.225316	doublecortin domain containing 1
CRB2	5.3314	16.4856	2.97454	1.1939	2.49146	0.0127219	0.225316	crumbs cell polarity complex component 2
MMP28	5.8539	30.613	-2.29858	0.923098	-2.49008	0.0127716	0.226005	matrix metallopeptidase 28
CA10	5.43172	385.198	-1.51152	0.607156	-2.48951	0.0127919	0.226052	carbonic anhydrase 10
SNRNP40	39.6692	202.155	-0.783975	0.314956	-2.48915	0.0128048	0.226052	small nuclear ribonucleoprotein U5 subunit 40
COL15A1	3.34428	58.9185	2.24426	0.901767	2.48874	0.0128197	0.226052	collagen type XV alpha 1 chain
CASP5	19.8694	80.3441	2.66584	1.07122	2.4886	0.0128248	0.226052	caspase 5
RNF139	27.8114	53.7217	-1.75946	0.707056	-2.48843	0.0128309	0.226052	ring finger protein 139
GABARAP	152.327	40.7812	-1.19654	0.480884	-2.48821	0.012839	0.226052	GABA type A receptor-associated protein
ABCA11P	15.6042	103.945	-1.59382	0.640657	-2.4878	0.0128538	0.226123	ATP binding cassette subfamily A member 11, pseudogene
LOC339803	26.0974	11.7153	2.68479	1.07999	2.48594	0.0129209	0.227112	uncharacterized LOC339803
IRF9	217.226	160.269	1.21847	0.490335	2.48499	0.0129557	0.227486	interferon regulatory factor 9
LOC102724919	13.8646	65.7637	-1.71962	0.692067	-2.48476	0.0129639	0.227486	PDC antisense RNA 1
PSMD14	30.5525	425.171	1.0439	0.420207	2.48424	0.0129828	0.227628	proteasome 26S subunit, non-ATPase 14
VPS29	291.585	422.885	-0.891175	0.358833	-2.48354	0.0130085	0.227888	VPS29 retromer complex component
XPNPEP1	38.5609	311.889	0.769059	0.30972	2.48308	0.0130253	0.227992	X-prolyl aminopeptidase 1
CTB-12O2.1	3.24349	147.28	1.91332	0.770804	2.48225	0.0130557	0.228334	long intergenic non-protein coding RNA 1933
PPP1R26-AS1	4.33933	5.57921	-3.82125	1.54064	-2.48029	0.0131275	0.229397	PPP1R26 antisense RNA 1
MGA	57.3004	861.794	-0.748697	0.301895	-2.47999	0.0131386	0.2294	MAX dimerization protein MGA
DEDD2	34.4348	111.47	-1.7447	0.703654	-2.47948	0.0131575	0.229538	death effector domain containing 2
PAQR7	44.6206	58.0767	-1.07495	0.433645	-2.47888	0.0131796	0.22956	progestin and adipoQ receptor family member 7
CENPM	6.48308	7.64945	4.5657	1.84186	2.47885	0.0131806	0.22956	centromere protein M
LOC100131655	19.0201	71.0536	1.46593	0.591618	2.47783	0.0132183	0.22999	ZNF236 divergent transcript
ISOC2	10.0629	11.4337	2.71298	1.09501	2.47759	0.0132273	0.22999	isochorismatase domain containing 2
PEX3	37.912	204.293	-1.24036	0.500714	-2.47717	0.0132427	0.230068	peroxisomal biogenesis factor 3
SRPRA	183.464	155.177	-1.58263	0.639104	-2.47632	0.0132745	0.230399	SRP receptor subunit alpha
PTGR2	20.2135	93.6189	1.24864	0.504284	2.47607	0.0132838	0.230399	prostaglandin reductase 2
LINC01333	0.314511	0.23026	-11.6732	4.71539	-2.47556	0.0133027	0.23041	long intergenic non-protein coding RNA 1333
LINC01539	1.58648	11.7879	2.75	1.1109	2.47546	0.0133064	0.23041	long intergenic non-protein coding RNA 1539
RNFT2	3.9668	60.2637	1.21968	0.492923	2.47439	0.0133464	0.230565	ring finger protein, transmembrane 2
SMIM13	22.0198	129.181	1.29363	0.522814	2.47437	0.0133473	0.230565	small integral membrane protein 13
MNT	49.5131	118.403	-1.4274	0.576883	-2.47434	0.0133484	0.230565	MAX network transcriptional repressor
PTPN2	129.046	1759.77	1.38407	0.559439	2.47404	0.0133596	0.230569	protein tyrosine phosphatase non-receptor type 2
LINC00431	1.9052	6.67672	5.35301	2.16413	2.47352	0.0133791	0.230715	long intergenic non-protein coding RNA 431
BEX4	77.0554	21.8687	-2.14447	0.867379	-2.47235	0.0134227	0.231087	brain expressed X-linked 4
CARD11	97.4657	1903.96	-1.44658	0.585184	-2.47201	0.0134356	0.231087	caspase recruitment domain family member 11
PLAGL1	70.0711	1193.79	-0.785654	0.317848	-2.47179	0.013444	0.231087	PLAG1 like zinc finger 1
GEMIN4	14.9434	16.4607	-2.11307	0.854884	-2.47177	0.0134448	0.231087	gem nuclear organelle associated protein 4
AVEN	6.6709	155.09	1.40679	0.569252	2.4713	0.0134624	0.2312	apoptosis and caspase activation inhibitor
NDUFS6	36.8193	76.0391	1.31583	0.532705	2.47009	0.0135079	0.23165	NADH:ubiquinone oxidoreductase subunit S6
PHF19	8.14008	43.1911	1.4652	0.593196	2.47002	0.0135107	0.23165	PHD finger protein 19
ZDHHC4	13.1	20.8668	2.17552	0.880902	2.46965	0.0135244	0.231657	zinc finger DHHC-type palmitoyltransferase 4
VSTM2L	1.70422	8.80672	4.43158	1.79458	2.46942	0.0135332	0.231657	V-set and transmembrane domain containing 2 like
TMPRSS11E	1.43081	9.73153	2.89929	1.17428	2.46899	0.0135493	0.231743	transmembrane serine protease 11E
LINC01141	229.541	2165.94	-1.18839	0.481506	-2.46808	0.0135841	0.232052	long intergenic non-protein coding RNA 1141
MARCH7	167.231	1271.34	-0.437955	0.177462	-2.46788	0.0135917	0.232052	membrane associated ring-CH-type finger 7
LRP8	36.621	422.757	1.0347	0.419338	2.46747	0.013607	0.232052	LDL receptor related protein 8
SRGAP2D	36.2349	491.457	-1.18931	0.482018	-2.46735	0.0136117	0.232052	SLIT-ROBO Rho GTPase activating protein 2D (pseudogene)
SH3GL2	9.1593	266.346	-1.44376	0.585458	-2.46604	0.0136617	0.232716	SH3 domain containing GRB2 like 2, endophilin A1
SLFN5	17.3341	56.0477	1.6222	0.657993	2.46537	0.0136872	0.232819	schlafen family member 5
PIK3CB	43.511	630.701	0.697609	0.282988	2.46515	0.0136955	0.232819	phosphatidylinositol-4,5-bisphosphate 3-kinase catalytic subunit beta
SLC7A1	18.1636	206.136	1.68223	0.682459	2.46496	0.0137029	0.232819	solute carrier family 7 member 1
SLITRK4	9.51895	17.4537	-2.42234	0.982807	-2.46472	0.0137122	0.232819	SLIT and NTRK like family member 4
ZNF91	75.2411	390.859	-0.87803	0.356328	-2.4641	0.0137356	0.233027	zinc finger protein 91
STARD7-AS1	32.4352	147.738	1.43054	0.580737	2.46331	0.0137659	0.23323	STARD7 antisense RNA 1
ASB1	32.6175	110.713	1.37377	0.557763	2.46299	0.0137783	0.23323	ankyrin repeat and SOCS box containing 1
TMEM199	54.0769	42.0223	2.00245	0.813116	2.46268	0.0137903	0.23323	transmembrane protein 199
BBS4	27.5714	191.136	1.03914	0.421961	2.46263	0.0137921	0.23323	Bardet-Biedl syndrome 4
B3GAT3	79.9635	72.7557	1.6321	0.6629	2.46206	0.0138141	0.233414	beta-1,3-glucuronyltransferase 3
MAP6D1	15.795	21.3087	-2.37581	0.965306	-2.4612	0.0138473	0.233519	MAP6 domain containing 1
SULT1C4	12.0353	16.9903	-3.2708	1.32902	-2.46106	0.0138528	0.233519	sulfotransferase family 1C member 4
TMC5	1.07211	13.2726	2.85873	1.1616	2.46103	0.0138538	0.233519	transmembrane channel like 5
RAB40C	36.2321	201.104	0.834223	0.339112	2.46002	0.0138929	0.233991	RAB40C, member RAS oncogene family
LINC01248	1.50581	12.5099	4.07435	1.65783	2.45764	0.0139853	0.234761	long intergenic non-protein coding RNA 1248
THBD	55.1483	28.1697	5.1318	2.08816	2.45757	0.0139882	0.234761	thrombomodulin
NCAPH	3.35886	19.5441	2.57112	1.04633	2.45726	0.0140002	0.234761	non-SMC condensin I complex subunit H
CNKSR3	1.40977	20.6026	1.95303	0.794885	2.457	0.0140102	0.234761	CNKSR family member 3
HEG1	25.8394	325.118	1.01287	0.412249	2.45694	0.0140125	0.234761	heart development protein with EGF like domains 1
STX7	266.585	2029.64	-0.585827	0.238448	-2.45684	0.0140166	0.234761	syntaxin 7
JAK1	63.6809	1167.31	-0.788731	0.321037	-2.45683	0.0140171	0.234761	Janus kinase 1
MCTP2	4.37612	105.54	-2.65723	1.08174	-2.45644	0.0140322	0.234826	multiple C2 and transmembrane domain containing 2
LINC00609	2.0679	27.158	1.95368	0.795545	2.45578	0.014058	0.234998	long intergenic non-protein coding RNA 609
MED16	15.1826	51.5216	1.18348	0.481977	2.45548	0.0140698	0.234998	mediator complex subunit 16
LYST	58.6476	1745.2	-0.667416	0.271825	-2.45532	0.0140761	0.234998	lysosomal trafficking regulator
LOC105377975	10.6453	435.27	0.992101	0.404111	2.45502	0.0140877	0.235005	uncharacterized LOC105377975
NNMT	1.26523	2.82619	5.98498	2.43833	2.45454	0.0141065	0.235131	nicotinamide N-methyltransferase
POC1A	2.90738	30.4221	1.98335	0.808654	2.45266	0.0141803	0.235876	POC1 centriolar protein A
MXRA5	0.882396	4.63385	-5.81847	2.37236	-2.45261	0.0141824	0.235876	matrix remodeling associated 5
IL6ST	355.301	2856.39	-0.98788	0.402798	-2.45255	0.014185	0.235876	interleukin 6 signal transducer
CDK1	2.34592	5.39572	5.69686	2.32316	2.45221	0.0141982	0.235909	cyclin dependent kinase 1
PRR16	4.9847	149.254	-1.27409	0.519884	-2.45073	0.0142568	0.236695	proline rich 16
DTD1	17.0395	408.872	0.825556	0.336927	2.45025	0.0142756	0.236748	D-aminoacyl-tRNA deacylase 1
SPATA13	49.3462	2221.58	0.716399	0.292428	2.44983	0.0142925	0.236748	spermatogenesis associated 13
RAB27B	1.20586	11.1581	3.33121	1.35979	2.44979	0.0142939	0.236748	RAB27B, member RAS oncogene family
EIF5	121.377	182.696	-1.13765	0.464657	-2.44837	0.0143506	0.23734	eukaryotic translation initiation factor 5
HK2	149.804	1354.1	1.09827	0.448579	2.44832	0.0143523	0.23734	hexokinase 2
APLNR	2.57757	1.33148	9.79989	4.00339	2.4479	0.0143692	0.237353	apelin receptor
ASCL4	13.0864	4.01192	-5.08094	2.07577	-2.44773	0.0143758	0.237353	achaete-scute family bHLH transcription factor 4
PPIG	86.6264	637.963	-0.691459	0.282569	-2.44705	0.0144031	0.237449	peptidylprolyl isomerase G
CD63	87.6437	47.4295	-1.72643	0.705525	-2.44702	0.0144042	0.237449	CD63 molecule
NOL8	56.382	216.682	-0.98766	0.403935	-2.4451	0.0144814	0.238216	nucleolar protein 8
APAF1	83.4531	1032.63	-0.744682	0.304564	-2.44507	0.0144822	0.238216	apoptotic peptidase activating factor 1
WDR5	29.3524	96.7452	1.42475	0.582733	2.44494	0.0144877	0.238216	WD repeat domain 5
H6PD	43.95	223.769	-1.26527	0.517549	-2.44472	0.0144963	0.238216	hexose-6-phosphate dehydrogenase/glucose 1-dehydrogenase
BCAS1	1.67414	28.821	1.95524	0.799975	2.44412	0.0145206	0.238429	brain enriched myelin associated protein 1
WDR66	3.32863	35.0962	2.08715	0.854179	2.44346	0.0145473	0.238681	cilia and flagella associated protein 251
MCF2	7.86439	131.078	1.26258	0.517059	2.44184	0.0146127	0.239386	MCF.2 cell line derived transforming sequence
AAED1	28.6219	50.8623	1.51514	0.620542	2.44163	0.014621	0.239386	peroxiredoxin like 2C
ITGB7	15.0067	31.6227	-1.76152	0.721556	-2.44128	0.0146355	0.239386	integrin subunit beta 7
SESTD1	9.46786	204.931	-1.52005	0.622649	-2.44126	0.014636	0.239386	SEC14 and spectrin domain containing 1
NDC1	18.7098	185.424	0.951755	0.390013	2.44032	0.0146744	0.239524	NDC1 transmembrane nucleoporin
CLASRP	65.5727	293.583	0.684309	0.280433	2.44019	0.0146797	0.239524	CLK4 associating serine/arginine rich protein
CYSLTR2	2.05375	15.3806	2.77313	1.13656	2.43993	0.0146902	0.239524	cysteinyl leukotriene receptor 2
ZNF501	10.6919	11.0154	2.53638	1.03962	2.43971	0.0146989	0.239524	zinc finger protein 501
DYTN	1.41743	13.7724	3.97454	1.62915	2.43965	0.0147016	0.239524	dystrotelin
NRAS	31.5654	52.0468	-1.33016	0.545371	-2.43899	0.0147282	0.239665	NRAS proto-oncogene, GTPase
LOC340357	0.674506	4.37552	-5.22739	2.14336	-2.43887	0.0147332	0.239665	uncharacterized LOC340357
ZBBX	1.01381	19.5535	2.64575	1.08513	2.4382	0.0147606	0.239844	zinc finger B-box domain containing
SNTA1	6.14032	28.3118	1.37197	0.562733	2.43804	0.014767	0.239844	syntrophin alpha 1
IGF2BP3	10.8428	261.582	1.29826	0.532649	2.43736	0.0147951	0.240114	insulin like growth factor 2 mRNA binding protein 3
OGDH	47.2219	671.325	0.789878	0.324211	2.43631	0.0148381	0.240336	oxoglutarate dehydrogenase
SLC4A10	4.17167	202.744	-1.96808	0.807842	-2.43622	0.0148415	0.240336	solute carrier family 4 member 10
MEIKIN	5.10853	96.2387	2.2654	0.929897	2.43618	0.0148432	0.240336	meiotic kinetochore factor
C3orf35	23.47	113.759	1.27982	0.525449	2.43566	0.0148646	0.240439	chromosome 3 open reading frame 35
EEFSEC	25.7532	896.39	0.659743	0.270897	2.4354	0.0148752	0.240439	eukaryotic elongation factor, selenocysteine-tRNA specific
PUS3	1.64627	2.00727	-5.43846	2.23328	-2.43519	0.014884	0.240439	pseudouridine synthase 3
FAM66D	6.74704	31.0725	2.5489	1.04701	2.43446	0.014914	0.240738	family with sequence similarity 66 member D
TGFBR1	515.429	3478.87	1.02467	0.421029	2.43374	0.0149439	0.240963	transforming growth factor beta receptor 1
KLF2	22.7395	8.50759	-3.70973	1.5244	-2.43357	0.0149509	0.240963	Kruppel like factor 2
LINC00294	92.9759	41.9515	-2.18773	0.899148	-2.43311	0.0149698	0.241081	long intergenic non-protein coding RNA 294
TAGLN3	4.61684	8.86052	-3.159	1.29917	-2.43156	0.0150339	0.241803	transgelin 3
SLC26A7	3.18222	78.8259	1.52647	0.627799	2.43147	0.0150378	0.241803	solute carrier family 26 member 7
RPL15	94.9428	91.2092	-1.58016	0.649952	-2.43119	0.0150492	0.241803	ribosomal protein L15
PLEKHA1	39.0504	310.192	-1.22878	0.505579	-2.43043	0.0150808	0.242125	pleckstrin homology domain containing A1
RRS1	14.0524	3.21051	4.04477	1.66447	2.43006	0.0150961	0.242185	ribosome biogenesis regulator 1 homolog
ACTR1A	59.6512	196.934	-0.892593	0.367599	-2.42817	0.0151752	0.243157	actin related protein 1A
LOC101929380	1.83709	28.8749	2.09881	0.8644	2.42806	0.0151799	0.243157	uncharacterized LOC101929380
LINC01060	3.68021	81.1802	2.36993	0.976756	2.42633	0.0152523	0.24402	long intergenic non-protein coding RNA 1060
CDKN2A	24.6575	85.4435	1.57921	0.650937	2.42606	0.0152636	0.24402	cyclin dependent kinase inhibitor 2A
SLC6A6	38.0895	450.275	0.804167	0.331486	2.42594	0.0152687	0.24402	solute carrier family 6 member 6
LOC101928977	2.43219	17.8695	3.09468	1.27591	2.42547	0.0152886	0.244151	uncharacterized LOC101928977
SLC5A1	0.998408	9.96058	3.14664	1.29761	2.42494	0.0153109	0.244322	solute carrier family 5 member 1
CEP112	3.82853	287.531	1.08653	0.448126	2.4246	0.0153252	0.244363	centrosomal protein 112
SULT1C2	4.56762	13.5263	2.77029	1.14307	2.42356	0.0153691	0.244771	sulfotransferase family 1C member 2
SETD2	115.449	2336.69	-0.477091	0.196878	-2.42328	0.0153811	0.244771	SET domain containing 2, histone lysine methyltransferase
RELT	65.7296	193.877	1.32305	0.546086	2.42278	0.0154022	0.244771	RELT TNF receptor
LOC284865	4.20314	3.50621	4.58517	1.89293	2.42226	0.0154243	0.244771	long intergenic non-protein coding RNA 2891
CLDN14	1.50788	24.9247	2.93585	1.21209	2.42214	0.0154296	0.244771	claudin 14
SEMA4A	7.699	28.6179	1.82263	0.752495	2.42212	0.0154305	0.244771	semaphorin 4A
CFAP221	1.05122	15.9225	3.04737	1.25817	2.42207	0.0154325	0.244771	cilia and flagella associated protein 221
ASB11	5.92113	27.7494	-3.41951	1.41265	-2.42063	0.0154936	0.245129	ankyrin repeat and SOCS box containing 11
AP1S2	45.223	175.632	-1.21903	0.503633	-2.42048	0.0155001	0.245129	adaptor related protein complex 1 subunit sigma 2
XYLT1	17.3566	864.843	1.00018	0.413239	2.42034	0.0155058	0.245129	xylosyltransferase 1
GJA1	16.5771	30.6822	-1.92589	0.795782	-2.42012	0.0155153	0.245129	gap junction protein alpha 1
DDX27	58.6937	202.901	-1.04411	0.431444	-2.42004	0.0155187	0.245129	DEAD-box helicase 27
LOC100129316	16.6395	27.3069	2.27618	0.940613	2.41989	0.0155253	0.245129	uncharacterized LOC100129316
CLN5	43.5021	62.1563	-1.15343	0.476782	-2.41919	0.015555	0.245166	CLN5 intracellular trafficking protein
KIF26A	0.407128	2.50902	-5.43644	2.24763	-2.41874	0.0155742	0.245166	kinesin family member 26A
CADM2	8.93065	1295.76	-1.3749	0.568446	-2.41869	0.0155764	0.245166	cell adhesion molecule 2
LLPH	25.8165	26.1399	-1.72041	0.71134	-2.41854	0.0155828	0.245166	LLP homolog, long-term synaptic facilitation factor
DGKE	33.8437	159.802	-0.944552	0.390559	-2.41846	0.0155861	0.245166	diacylglycerol kinase epsilon
LONRF2	7.98742	52.3592	-2.07201	0.856978	-2.41781	0.0156142	0.245324	LON peptidase N-terminal domain and ring finger 2
HIST1H1C	318.385	33.7352	2.50807	1.03739	2.41767	0.0156201	0.245324	H1.2 linker histone, cluster member
EPB41L5	19.9411	448.872	-0.903312	0.373669	-2.41741	0.0156313	0.245324	erythrocyte membrane protein band 4.1 like 5
MYEF2	20.8084	109.802	-0.983282	0.406822	-2.41698	0.0156497	0.245429	myelin expression factor 2
OR5M8	6.11192	0.867004	11.5029	4.76149	2.41582	0.0157	0.246033	olfactory receptor family 5 subfamily M member 8
DVL3	50.4436	125.433	-1.25384	0.519274	-2.41461	0.0157522	0.246241	dishevelled segment polarity protein 3
MAP3K5	95.249	3021.79	-0.537098	0.222437	-2.41461	0.0157522	0.246241	mitogen-activated protein kinase kinase kinase 5
LOC101929154	0.747068	7.74541	4.07774	1.68904	2.41424	0.0157683	0.246241	uncharacterized LOC101929154
GRINA	84.2003	38.7867	-1.82278	0.755015	-2.41423	0.0157683	0.246241	glutamate ionotropic receptor NMDA type subunit associated protein 1
UBE2E3	63.073	708.509	-0.667224	0.276381	-2.41415	0.015772	0.246241	ubiquitin conjugating enzyme E2 E3
PTCH2	10.4823	32.0812	1.24515	0.515854	2.41377	0.0157886	0.24629	patched 2
PRKCB	49.2829	2548.2	0.706298	0.29264	2.41353	0.0157987	0.24629	protein kinase C beta
FAM69B	3.45497	5.7935	2.41196	0.999763	2.41253	0.0158422	0.246784	divergent protein kinase domain 1B
ITPR1-AS1	38.2769	14.8227	3.64723	1.51244	2.41149	0.0158874	0.247305	ITPR1 divergent transcript
RTN4R	1.93264	7.61842	-3.93989	1.63421	-2.41089	0.0159136	0.247529	reticulon 4 receptor
ADNP2	51.3785	226.851	1.2257	0.50855	2.41019	0.0159442	0.247821	ADNP homeobox 2
RAB11FIP3	20.678	284.682	-1.05873	0.439373	-2.40964	0.0159683	0.247964	RAB11 family interacting protein 3
GLO1	28.5242	107.921	-1.87305	0.777382	-2.40944	0.0159771	0.247964	glyoxalase I
SLC7A2	3.36785	33.5585	2.0408	0.847226	2.4088	0.0160051	0.248216	solute carrier family 7 member 2
ZNF594	56.9141	96.1775	-1.60024	0.664516	-2.40812	0.0160347	0.248491	zinc finger protein 594
GAN	22.8513	201.522	0.995032	0.413269	2.40771	0.0160529	0.248588	gigaxonin
SRP14	46.7579	22.9843	-1.86099	0.773209	-2.40684	0.0160913	0.249	signal recognition particle 14
CDH9	2.17699	51.5881	3.13386	1.30229	2.40642	0.0161099	0.249103	cadherin 9
ZNF546	30.0587	95.8982	0.90637	0.376697	2.4061	0.016124	0.249137	zinc finger protein 546
BCAS4	2.40312	27.7764	2.07509	0.862922	2.40472	0.0161848	0.24969	breast carcinoma amplified sequence 4
GMEB1	25.41	163.332	-0.923503	0.384065	-2.40455	0.0161925	0.24969	glucocorticoid modulatory element binding protein 1
HHATL	11.3617	14.4044	3.7058	1.54121	2.40448	0.0161955	0.24969	hedgehog acyltransferase like
FYTTD1	42.1055	206.012	-1.08262	0.450345	-2.40397	0.0162182	0.249855	forty-two-three domain containing 1
TPMT	33.4865	120.826	1.19814	0.498489	2.40355	0.0162368	0.249959	thiopurine S-methyltransferase
KCTD6	20.864	28.7347	1.15618	0.481165	2.40288	0.0162665	0.250232	potassium channel tetramerization domain containing 6
LOC100506178	74.5562	106.541	-1.83154	0.762403	-2.40232	0.0162915	0.250379	uncharacterized LOC100506178
GPRIN3	175.172	1525.32	-1.3065	0.543893	-2.40213	0.0163	0.250379	GPRIN family member 3
OR7D2	4.00212	1.86698	6.85783	2.8559	2.40128	0.0163378	0.250644	olfactory receptor family 7 subfamily D member 2
LIN54	19.6191	236.68	0.653282	0.272077	2.40109	0.0163461	0.250644	lin-54 DREAM MuvB core complex component
FAM118A	133.021	625.041	-1.24479	0.518459	-2.40094	0.0163531	0.250644	family with sequence similarity 118 member A
FAM106A	18.7684	5.64923	3.90033	1.62512	2.40002	0.016394	0.251077	family with sequence similarity 106 member A
NARFL	12.9508	20.3566	1.60277	0.667931	2.39961	0.0164127	0.251077	cytosolic iron-sulfur assembly component 3
TSPYL4	75.9359	42.7978	-1.52476	0.635449	-2.3995	0.0164173	0.251077	TSPY like 4
GRID1-AS1	1.62651	6.1521	4.40793	1.83766	2.39866	0.0164551	0.251373	GRID1 antisense RNA 1
LOC107133515	37.9096	317.115	-1.05119	0.438262	-2.39854	0.0164607	0.251373	SMURF2P1-LRRC37BP1 readthrough transcribed pseudogene
GGA2	153.775	1004.57	0.582635	0.243	2.39768	0.0164993	0.251779	golgi associated, gamma adaptin ear containing, ARF binding protein 2
CEP85L	32.0437	1074.11	0.663656	0.27703	2.39561	0.0165927	0.252814	centrosomal protein 85 like
KCTD16	1.40916	59.2689	1.98803	0.829871	2.39559	0.0165938	0.252814	potassium channel tetramerization domain containing 16
EIF1	179.51	67.648	-1.72799	0.721386	-2.39538	0.0166033	0.252814	eukaryotic translation initiation factor 1
CD93	143.809	127.247	1.9971	0.834239	2.39392	0.0166694	0.253462	CD93 molecule
FAAH	2.98301	7.80479	2.42993	1.01505	2.39391	0.01667	0.253462	fatty acid amide hydrolase
EXO1	1.10105	6.29211	3.44074	1.43752	2.39353	0.0166871	0.253497	exonuclease 1
DDIT4	393.758	126.945	2.30886	0.964766	2.39318	0.0167031	0.253497	DNA damage inducible transcript 4
GOLPH3	100.778	673.875	0.743315	0.310613	2.39306	0.0167086	0.253497	golgi phosphoprotein 3
DKK2	1.79179	29.6735	2.29468	0.959247	2.39217	0.0167492	0.253929	dickkopf WNT signaling pathway inhibitor 2
GABRE	0.958081	2.72299	4.86851	2.03637	2.39078	0.0168124	0.254464	gamma-aminobutyric acid type A receptor subunit epsilon
LINC00094	8.29668	7.27404	3.80111	1.58999	2.39065	0.0168187	0.254464	BRD3 opposite strand
GACAT3	0.778732	4.07666	3.54515	1.48296	2.3906	0.016821	0.254464	gastric cancer associated transcript 3
WLS	4.59067	80.6996	-2.05321	0.859046	-2.39011	0.0168434	0.254602	Wnt ligand secretion mediator
MAOB	1.41925	20.9773	2.59399	1.08541	2.38987	0.0168544	0.254602	monoamine oxidase B
LOC146880	229.922	993.967	-0.847695	0.354778	-2.38937	0.0168773	0.254765	Rho GTPase activating protein 27 pseudogene 1
XRCC2	3.14182	13.1002	2.84595	1.19134	2.38886	0.0169008	0.254936	X-ray repair cross complementing 2
LAT	19.2997	15.6383	-2.78471	1.16594	-2.38838	0.0169227	0.255	linker for activation of T cells
ISM1	2.49624	27.2445	-2.72843	1.14255	-2.38803	0.0169391	0.255	isthmin 1
DACT2	0.959532	3.3438	5.22132	2.18664	2.38783	0.0169483	0.255	dishevelled binding antagonist of beta catenin 2
MAPK12	6.17564	7.5067	-2.44154	1.0226	-2.38757	0.0169602	0.255	mitogen-activated protein kinase 12
FOXG1-AS1	0.542312	3.0308	5.18855	2.17327	2.38745	0.0169659	0.255	FOXG1 antisense RNA 1
MIR6723	6929.68	74.2387	-3.69746	1.54899	-2.38701	0.016986	0.255119
MCM8	9.45276	56.9929	1.77274	0.742874	2.38633	0.0170175	0.255247	minichromosome maintenance 8 homologous recombination repair factor
RASA1	179.279	2941.38	-0.696203	0.29178	-2.38606	0.0170301	0.255247	RAS p21 protein activator 1
MRPL21	15.8129	26.2098	-1.48111	0.620739	-2.38604	0.0170311	0.255247	mitochondrial ribosomal protein L21
MMP20	1.22324	8.24662	3.70516	1.55392	2.38439	0.0171076	0.256211	matrix metallopeptidase 20
ZMYM6NB	104.722	51.6884	1.74185	0.730709	2.38378	0.0171359	0.256273	transmembrane protein 35B
IL17RA	341.255	1393.15	0.82915	0.347831	2.38377	0.0171362	0.256273	interleukin 17 receptor A
PITPNM2	9.43687	165.587	-1.18976	0.499202	-2.38331	0.0171575	0.25631	phosphatidylinositol transfer protein membrane associated 2
ZNF724P	8.72583	33.0104	2.28042	0.956877	2.38319	0.0171632	0.25631	zinc finger protein 724
TIMM23	35.4962	149.6	0.992647	0.416589	2.3828	0.0171816	0.256403	translocase of inner mitochondrial membrane 23
CYP26B1	3.48013	8.78321	-3.99513	1.67706	-2.38223	0.0172084	0.256619	cytochrome P450 family 26 subfamily B member 1
GOLGA7	30.6165	85.7158	-1.26358	0.530541	-2.38169	0.0172335	0.25681	golgin A7
CDIPT	32.8466	21.7197	-2.47207	1.0382	-2.38111	0.0172608	0.256939	CDP-diacylglycerol--inositol 3-phosphatidyltransferase
LINC00842	0.897854	6.10235	3.82211	1.60542	2.38075	0.0172774	0.256939	long intergenic non-protein coding RNA 842
NLN	17.5376	244.091	1.26164	0.530022	2.38036	0.0172956	0.256939	neurolysin
CAPN2	10.3695	101.223	-1.24663	0.523748	-2.38021	0.0173029	0.256939	calpain 2
TMEM254	20.2046	37.9695	1.93221	0.811787	2.3802	0.0173034	0.256939	transmembrane protein 254
TMEM258	29.7688	14.2737	-3.89981	1.63948	-2.37869	0.0173744	0.257629	transmembrane protein 258
ZMYND15	40.7603	34.2302	-1.98953	0.83651	-2.37838	0.0173891	0.257629	zinc finger MYND-type containing 15
ZNF496	57.14	243.874	1.09093	0.458691	2.37836	0.0173896	0.257629	zinc finger protein 496
IFIH1	30.6484	209.236	1.38717	0.583293	2.37816	0.0173991	0.257629	interferon induced with helicase C domain 1
RAD51AP1	10.9681	32.5297	2.50466	1.05379	2.37682	0.0174627	0.25838	RAD51 associated protein 1
HECW2	3.20465	169.203	-1.57482	0.662667	-2.37649	0.0174781	0.25838	HECT, C2 and WW domain containing E3 ubiquitin protein ligase 2
LINC00211	0.65131	4.23073	4.821	2.02896	2.3761	0.0174968	0.25838	long intergenic non-protein coding RNA 211
ETV1	13.4969	181.587	-1.45773	0.613511	-2.37605	0.0174991	0.25838	ETS variant transcription factor 1
LSM7	122.531	124.678	1.78414	0.750971	2.37578	0.017512	0.258389	LSM7 homolog, U6 small nuclear RNA and mRNA degradation associated
CRLS1	90.0225	413.327	0.842436	0.354714	2.37497	0.0175503	0.258758	cardiolipin synthase 1
LOC102467080	8.39423	92.7931	-2.10434	0.886231	-2.37448	0.0175736	0.258758	uncharacterized LOC102467080
LDHB	48.4251	149.784	-1.31351	0.553181	-2.37447	0.0175741	0.258758	lactate dehydrogenase B
MBD1	80.4497	160.415	1.55733	0.65605	2.3738	0.0176059	0.259043	methyl-CpG binding domain protein 1
CEP78	15.6002	64.4633	1.53224	0.645584	2.37341	0.0176245	0.259136	centrosomal protein 78
SPTLC2	132.154	1968.45	0.891579	0.375698	2.37312	0.0176383	0.259157	serine palmitoyltransferase long chain base subunit 2
STK24	58.4114	1034.53	0.818778	0.34517	2.3721	0.0176874	0.259683	serine/threonine kinase 24
NGF	1.30568	8.61203	-4.50658	1.90002	-2.37186	0.0176989	0.259683	nerve growth factor
SLC2A9	43.2052	1215.08	0.957754	0.4041	2.37009	0.0177836	0.260468	solute carrier family 2 member 9
APLF	8.95454	135.126	1.18655	0.500637	2.37008	0.0177845	0.260468	aprataxin and PNKP like factor
ALK	1.21473	120.407	1.67991	0.708881	2.36981	0.0177973	0.260468	ALK receptor tyrosine kinase
OLIG1	5.4484	1.77133	-6.70657	2.83013	-2.36971	0.0178022	0.260468	oligodendrocyte transcription factor 1
RAB44	0.557115	2.89727	3.93042	1.65884	2.36938	0.0178178	0.260516	RAB44, member RAS oncogene family
LOC101929454	4.6026	50.882	-2.64486	1.11715	-2.36751	0.0179081	0.261332	long intergenic non-protein coding RNA 2149
KIF5B	113.876	732.185	-0.712579	0.300985	-2.36749	0.0179093	0.261332	kinesin family member 5B
EMID1	30.2413	222.441	-1.55981	0.658857	-2.36745	0.0179111	0.261332	EMI domain containing 1
APLP2	96.9442	983.179	-0.544809	0.230153	-2.36716	0.0179251	0.261355	amyloid beta precursor like protein 2
RASL10A	34.3998	13.4462	-2.61361	1.10441	-2.36652	0.0179561	0.261484	RAS like family 10 member A
RAB17	6.35917	15.9666	3.096	1.30828	2.36646	0.0179589	0.261484	RAB17, member RAS oncogene family
ARHGEF40	147.816	412.35	-0.972183	0.4109	-2.36598	0.0179824	0.261531	Rho guanine nucleotide exchange factor 40
SLFN13	8.51699	15.3831	2.89784	1.22485	2.36588	0.0179871	0.261531	schlafen family member 13
DEPDC5	24.1869	501.951	0.566674	0.239567	2.36541	0.0180101	0.261684	DEP domain containing 5, GATOR1 subcomplex subunit
RTKN	25.073	55.7735	-1.38341	0.584918	-2.36513	0.0180239	0.261702	rhotekin
ANKRD16	17.6045	64.9115	-1.23364	0.521658	-2.36484	0.0180377	0.261721	ankyrin repeat domain 16
SNORA40	1551.45	27.8591	2.07674	0.878473	2.36404	0.0180771	0.262111	small nucleolar RNA, H/ACA box 40
LINC00278	93.7283	1369.04	1.01214	0.428339	2.36293	0.0181311	0.262535	long intergenic non-protein coding RNA 278
CDKL5	11.9472	372.492	-1.06308	0.44995	-2.36267	0.0181438	0.262535	cyclin dependent kinase like 5
MCHR1	72.8222	29.6381	11.1794	4.73246	2.36228	0.0181632	0.262535	melanin concentrating hormone receptor 1
RNF139-AS1	8.19155	13.7336	-2.66796	1.12946	-2.36216	0.0181688	0.262535	RNF139 antisense RNA 1 (head to head)
NDUFA6-AS1	11.7709	74.3484	-1.27313	0.538971	-2.36216	0.018169	0.262535	NDUFA6 divergent transcript
JMJD6	37.8935	75.7163	1.41558	0.599402	2.36166	0.0181932	0.262699	jumonji domain containing 6, arginine demethylase and lysine hydroxylase
WDR55	82.7224	65.6424	1.95984	0.829943	2.36141	0.0182054	0.262699	WD repeat domain 55
RRM2	2.45854	3.07756	7.17821	3.04065	2.36075	0.0182379	0.262987	ribonucleotide reductase regulatory subunit M2
CHST11	363.334	15081.8	0.500666	0.212103	2.36048	0.0182512	0.262998	carbohydrate sulfotransferase 11
USP12-AS2	2.30233	3.45109	3.70283	1.56901	2.35998	0.0182759	0.263174	USP12 antisense RNA 2 (head to head)
ZNF687	31.4775	45.5273	-1.845	0.782062	-2.35914	0.0183171	0.263534	zinc finger protein 687
SPTA1	1.18845	12.0983	3.00908	1.27565	2.35885	0.0183315	0.263534	spectrin alpha, erythrocytic 1
CYC1	52.6961	18.6398	-2.7159	1.15165	-2.35827	0.0183604	0.263534	cytochrome c1
HIC2	6.31484	30.4909	-1.85246	0.785584	-2.35807	0.0183703	0.263534	HIC ZBTB transcriptional repressor 2
CLEC19A	22.4347	79.6852	1.66202	0.704851	2.35798	0.0183748	0.263534	C-type lectin domain containing 19A
NEGR1	4.47745	516.976	-1.39308	0.590835	-2.35782	0.0183826	0.263534	neuronal growth regulator 1
MGEA5	208.731	970.136	-0.827775	0.351096	-2.35769	0.018389	0.263534	O-GlcNAcase
AMOTL1	14.9469	219.913	1.05155	0.446128	2.35706	0.0184202	0.26376	angiomotin like 1
LINC01146	17.907	143.448	1.95227	0.828355	2.3568	0.0184332	0.26376	long intergenic non-protein coding RNA 1146
ZNF558	20.4031	62.4861	1.35351	0.574344	2.35661	0.0184426	0.26376	zinc finger protein 558
EFNA4	11.0468	8.41533	2.93765	1.2469	2.35596	0.0184751	0.264046	ephrin A4
IL22RA1	0.933469	3.16302	4.65694	1.97707	2.35548	0.0184989	0.264173	interleukin 22 receptor subunit alpha 1
SCRT2	3.03991	6.69307	5.25683	2.23194	2.35527	0.0185093	0.264173	scratch family transcriptional repressor 2
HMP19	3.52674	30.0343	-2.384	1.01239	-2.35482	0.0185316	0.264312	neuronal vesicle trafficking associated 2
SLC35F5	97.8873	590.699	-0.644685	0.273816	-2.35445	0.0185502	0.264397	solute carrier family 35 member F5
ALG5	31.8218	204.919	0.946792	0.402241	2.35379	0.0185831	0.264686	ALG5 dolichyl-phosphate beta-glucosyltransferase
MCTP1	6.50488	492.162	-1.3682	0.581345	-2.35351	0.0185971	0.264706	multiple C2 and transmembrane domain containing 1
OFD1	87.0194	404.745	-0.922527	0.392155	-2.35245	0.01865	0.265279	OFD1 centriole and centriolar satellite protein
ZFPM2	8.75077	560.233	-1.23908	0.526896	-2.35166	0.01869	0.265666	zinc finger protein, FOG family member 2
ZDHHC13	21.8495	176.542	0.973281	0.414295	2.34924	0.0188115	0.267213	zinc finger DHHC-type palmitoyltransferase 13
SGOL2	4.59591	36.0552	1.01939	0.433983	2.34892	0.0188279	0.267265	shugoshin 2
LYPD5	2.91114	9.12764	2.2656	0.964887	2.34805	0.0188722	0.267393	LY6/PLAUR domain containing 5
KDM7A	65.8149	818.649	-0.716165	0.305011	-2.348	0.0188745	0.267393	lysine demethylase 7A
EDA	28.6965	1667.44	-0.919835	0.391755	-2.34799	0.0188753	0.267393	ectodysplasin A
LINC01160	10.2346	12.7796	-2.03426	0.866508	-2.34766	0.0188919	0.267448	long intergenic non-protein coding RNA 1160
RBM25	153.023	1342.49	-0.937147	0.399274	-2.34713	0.0189188	0.267648	RNA binding motif protein 25
HPD	4.0281	26.3874	2.03856	0.868719	2.34663	0.0189441	0.267825	4-hydroxyphenylpyruvate dioxygenase
BRWD1	125.576	2280.17	0.950091	0.404922	2.34635	0.0189581	0.267842	bromodomain and WD repeat domain containing 1
LINC01006	1.34811	23.5044	2.18601	0.931916	2.34571	0.0189907	0.268122	long intergenic non-protein coding RNA 1006
CPS1	1.40552	38.3408	2.16384	0.922598	2.34537	0.0190081	0.268187	carbamoyl-phosphate synthase 1
LINC01105	1.38565	8.9248	2.63614	1.12436	2.34456	0.0190493	0.268588	sciatic injury induced lincRNA upregulator of SOX11
C15orf57	37.9988	170.113	1.03108	0.439902	2.34389	0.0190839	0.268894	coiled-coil domain containing 32
CD36	1.53759	15.502	-2.70436	1.15426	-2.34293	0.0191328	0.269349	CD36 molecule
PDE6A	2.07697	24.9434	-2.72887	1.16481	-2.34276	0.0191419	0.269349	phosphodiesterase 6A
ZFAND5	126.659	246.46	-1.16514	0.497467	-2.34215	0.019173	0.269605	zinc finger AN1-type containing 5
CXCR2	2.85211	4.24839	4.61668	1.97153	2.34167	0.0191975	0.26965	C-X-C motif chemokine receptor 2
NUGGC	1.13443	10.3182	3.14313	1.34242	2.34139	0.0192121	0.26965	nuclear GTPase, germinal center associated
TLL1	3.5719	115.014	-1.50809	0.644116	-2.34134	0.0192147	0.26965	tolloid like 1
RNASE1	73.5029	15.3373	-3.20741	1.37008	-2.34104	0.0192299	0.269682	ribonuclease A family member 1, pancreatic
MLH3	30.9112	156.211	-0.803795	0.34351	-2.33995	0.0192863	0.27027	mutL homolog 3
UBE2E1	175.809	2073.41	-0.509726	0.217877	-2.33951	0.019309	0.27027	ubiquitin conjugating enzyme E2 E1
SEMA4C	130.352	186.929	-1.40298	0.59975	-2.33928	0.019321	0.27027	semaphorin 4C
SLC13A3	4.13678	67.0464	1.56399	0.66859	2.33923	0.0193234	0.27027	solute carrier family 13 member 3
KIAA0319	2.93255	39.0936	-1.75799	0.751765	-2.33849	0.019362	0.270563	KIAA0319
LOC101927765	41.4537	4.71292	-3.91715	1.67519	-2.33833	0.0193702	0.270563	COA6 antisense RNA 1
ADGRG3	2.13921	6.51191	-4.6687	1.99729	-2.33752	0.0194119	0.270965	adhesion G protein-coupled receptor G3
MDFI	0.502443	1.07519	-8.03728	3.43982	-2.33654	0.0194629	0.271495	MyoD family inhibitor
PKD1L1	4.06149	92.6838	1.14968	0.492199	2.33579	0.0195019	0.271859	polycystin 1 like 1, transient receptor potential channel interacting
PADI6	0.554453	2.22011	5.09668	2.18309	2.33462	0.0195635	0.272448	peptidyl arginine deiminase 6
GLDN	226.822	2023.79	1.15207	0.493506	2.33446	0.0195716	0.272448	gliomedin
LACE1	10.168	317.443	0.860024	0.368439	2.33424	0.0195832	0.272448	AFG1 like ATPase
SNAP91	6.96536	146.081	-1.62304	0.695627	-2.3332	0.0196375	0.272946	synaptosome associated protein 91
ADAMTSL3	2.10118	103.327	1.55158	0.66504	2.33306	0.019645	0.272946	ADAMTS like 3
LINC01588	2.12981	7.72964	2.84054	1.21826	2.33163	0.0197203	0.27381	long intergenic non-protein coding RNA 1588
GRIA4	12.3799	584.198	-1.60072	0.686753	-2.33086	0.0197608	0.27419	glutamate ionotropic receptor AMPA type subunit 4
UBE3A	85.2442	1189.51	-0.712088	0.305625	-2.32994	0.0198094	0.274329	ubiquitin protein ligase E3A
LTB4R	82.6833	74.6958	1.26405	0.542558	2.3298	0.0198167	0.274329	leukotriene B4 receptor
RBM23	78.9079	203.205	-0.889327	0.381721	-2.32978	0.0198177	0.274329	RNA binding motif protein 23
PROSER2-AS1	0.439113	3.20234	5.83211	2.5034	2.32968	0.0198231	0.274329	PROSER2 antisense RNA 1
CASP9	24.8756	112.104	1.39318	0.598264	2.3287	0.019875	0.274865	caspase 9
OR14A16	6.03464	0.811101	11.0842	4.76124	2.32801	0.0199117	0.275191	olfactory receptor family 14 subfamily A member 16
PDE7B	3.45029	149.043	2.09075	0.898282	2.3275	0.0199388	0.275384	phosphodiesterase 7B
SSC5D	3.36317	14.5392	2.74341	1.17894	2.327	0.0199652	0.27555	scavenger receptor cysteine rich family member with 5 domains
KLHL1	1.53315	82.3303	2.218	0.953251	2.32678	0.0199771	0.27555	kelch like family member 1
ARHGAP26	212.618	13302.2	0.596129	0.256269	2.32618	0.0200089	0.275806	Rho GTPase activating protein 26
BLOC1S1-RDH5	2.25078	2.57169	6.32391	2.71976	2.32518	0.0200626	0.276306	BLOC1S1-RDH5 readthrough
NKAPP1	60.2839	73.5474	-1.59785	0.687323	-2.32475	0.0200856	0.276306	NFKB activating protein pseudogene 1
BSN	4.80168	76.2529	-1.32824	0.571395	-2.32456	0.0200953	0.276306	bassoon presynaptic cytomatrix protein
HERC5	21.0119	144.185	1.83061	0.787562	2.3244	0.0201039	0.276306	HECT and RLD domain containing E3 ubiquitin protein ligase 5
ADAM33	3.25849	6.67163	-10.8922	4.68628	-2.32427	0.020111	0.276306	ADAM metallopeptidase domain 33
DPAGT1	51.5343	37.1688	2.01265	0.866096	2.32382	0.0201354	0.276331	dolichyl-phosphate N-acetylglucosaminephosphotransferase 1
C11orf65	5.20853	63.7271	1.70488	0.733676	2.32374	0.0201392	0.276331	chromosome 11 open reading frame 65
ZNF480	35.5987	136.367	1.09941	0.473309	2.32282	0.0201889	0.27681	zinc finger protein 480
MED26	40.3791	292.534	0.966594	0.416197	2.32244	0.020209	0.27681	mediator complex subunit 26
ZCCHC4	22.0809	170.967	0.964495	0.415319	2.3223	0.0202169	0.27681	zinc finger CCHC-type containing 4
LINC00969	139.116	463.528	-0.858765	0.369833	-2.32204	0.020231	0.27681	MIR570 host gene
SLC12A9	127.65	249.981	1.05372	0.453824	2.32187	0.0202402	0.27681	solute carrier family 12 member 9
RPARP-AS1	47.8374	39.9881	2.09436	0.902388	2.32091	0.0202918	0.277335	RPARP antisense RNA 1
SLC25A16	50.422	310.443	0.818759	0.352864	2.32032	0.0203236	0.277429	solute carrier family 25 member 16
EEF1A2	4.34872	6.55788	-2.47158	1.06523	-2.32023	0.0203286	0.277429	eukaryotic translation elongation factor 1 alpha 2
DARS	54.4043	596.588	0.783553	0.337732	2.32005	0.0203384	0.277429	aspartyl-tRNA synthetase 1
CTRL	24.613	7.6931	2.45776	1.05966	2.31937	0.0203747	0.277743	chymotrypsin like
LINC01482	2.45588	17.0038	2.50364	1.08057	2.31697	0.0205054	0.278861	long intergenic non-protein coding RNA 1482
RBM8A	24.4197	20.6155	-1.92357	0.830224	-2.31693	0.0205076	0.278861	RNA binding motif protein 8A
NAP1L3	48.6063	18.5872	-2.6672	1.15131	-2.31666	0.020522	0.278861	nucleosome assembly protein 1 like 3
CDC25B	24.367	63.4345	-1.62544	0.70163	-2.31666	0.0205221	0.278861	cell division cycle 25B
MT1E	13.9621	2.83277	4.85441	2.09545	2.31664	0.0205233	0.278861	metallothionein 1E
DPM2	47.182	22.1214	-2.53441	1.09413	-2.31637	0.0205379	0.278879	dolichyl-phosphate mannosyltransferase subunit 2, regulatory
CCDC117	53.2731	120.135	-1.09512	0.472847	-2.31602	0.0205571	0.278958	coiled-coil domain containing 117
DHX35	33.387	345.924	0.742565	0.320699	2.31545	0.0205881	0.279198	DEAH-box helicase 35
LOC100506474	0.946179	4.40269	4.29682	1.85609	2.31499	0.0206138	0.279341	uncharacterized LOC100506474
FAM216A	71.4854	206.481	-0.918631	0.396855	-2.31478	0.0206252	0.279341	family with sequence similarity 216 member A
RGL1	18.3952	722.469	-1.33066	0.575105	-2.31378	0.0206801	0.279902	ral guanine nucleotide dissociation stimulator like 1
FERMT3	134.804	285.967	1.60877	0.695462	2.31324	0.0207092	0.280049	fermitin family member 3
BTBD19	171.175	133.687	1.59164	0.688227	2.31266	0.0207414	0.280049	BTB domain containing 19
CHCHD3	37.3403	1499.56	0.490101	0.211921	2.31266	0.0207415	0.280049	coiled-coil-helix-coiled-coil-helix domain containing 3
TBC1D21	6.7861	15.0711	-6.7971	2.93915	-2.31261	0.0207443	0.280049	TBC1 domain family member 21
RAB29	109.234	107.625	1.1981	0.518276	2.3117	0.0207943	0.280418	RAB29, member RAS oncogene family
IER2	128.217	80.7526	-1.50372	0.650506	-2.31162	0.0207985	0.280418	immediate early response 2
CNBP	150.535	326.037	-0.714555	0.309208	-2.31092	0.0208371	0.280719	CCHC-type zinc finger nucleic acid binding protein
LOC101929497	186.491	1651.62	-1.41277	0.611399	-2.31072	0.0208481	0.280719	long intergenic non-protein coding RNA 2712
LEKR1	4.20956	123.777	1.3432	0.581437	2.31014	0.0208806	0.280719	leucine, glutamate and lysine rich 1
FAM129B	3.90228	39.4421	2.30184	0.996426	2.3101	0.0208827	0.280719	niban apoptosis regulator 2
C8orf49	1.24429	0.346394	11.0139	4.76791	2.31001	0.0208878	0.280719	chromosome 8 putative open reading frame 49
NCEH1	27.1652	285.508	1.18814	0.514481	2.30939	0.0209218	0.280959	neutral cholesterol ester hydrolase 1
LRRK1	138.279	2868.42	-0.78358	0.33933	-2.3092	0.0209325	0.280959	leucine rich repeat kinase 1
CPO	2.14388	8.30132	3.23886	1.40398	2.30692	0.0210593	0.282462	carboxypeptidase O
TCF7L1	3.11672	69.5993	1.78565	0.774154	2.30658	0.0210781	0.282462	transcription factor 7 like 1
LINC01599	4.28129	54.3393	1.74665	0.757326	2.30634	0.0210916	0.282462	long intergenic non-protein coding RNA 1599
FAM71F2	8.34294	18.8027	2.16971	0.940884	2.30604	0.0211085	0.282462	family with sequence similarity 71 member F2
KMT2A	78.4107	965.728	-0.62698	0.271893	-2.30598	0.0211118	0.282462	lysine methyltransferase 2A
GRPR	2.41447	8.60369	3.53562	1.53408	2.30471	0.0211828	0.28323	gastrin releasing peptide receptor
PPP1R36	1.22216	6.40447	2.32473	1.00881	2.30442	0.0211989	0.283265	protein phosphatase 1 regulatory subunit 36
PHACTR1	11.0273	827.725	-0.595015	0.258273	-2.30382	0.0212326	0.283534	phosphatase and actin regulator 1
LMNB2	8.99519	35.7328	1.74796	0.758848	2.30343	0.0212544	0.283645	lamin B2
INTS2	21.0024	180.754	0.733125	0.318388	2.30261	0.0213005	0.284056	integrator complex subunit 2
SCN11A	2.47255	35.5537	-2.71513	1.17926	-2.30241	0.0213123	0.284056	sodium voltage-gated channel alpha subunit 11
WNT3	0.779269	5.80797	3.13126	1.36028	2.30193	0.0213393	0.284235	Wnt family member 3
ASNA1	10.8922	15.5378	2.08666	0.90659	2.30166	0.0213544	0.284255	guided entry of tail-anchored proteins factor 3, ATPase
FAM134C	56.0287	226.286	-0.729322	0.316986	-2.3008	0.021403	0.284661	reticulophagy regulator family member 3
FARSA	35.2533	53.4621	1.06792	0.464183	2.30064	0.0214121	0.284661	phenylalanyl-tRNA synthetase subunit alpha
COLEC10	1.05689	5.73417	3.65788	1.59133	2.29863	0.0215261	0.285937	collectin subfamily member 10
NOL7	22.8802	53.8114	1.69845	0.738981	2.29837	0.0215406	0.285937	nucleolar protein 7
HIST2H2AB	629.928	43.2083	2.83065	1.23167	2.29823	0.021549	0.285937	H2A clustered histone 21
TMEM71	29.1051	195.686	-1.44269	0.628048	-2.2971	0.0216128	0.286589	transmembrane protein 71
POLD3	22.3178	154.977	1.14274	0.497517	2.29688	0.0216255	0.286589	DNA polymerase delta 3, accessory subunit
METTL2B	35.0537	123.421	0.9405	0.409557	2.29639	0.0216538	0.286629	methyltransferase like 2B
TYW5	28.3589	100.68	1.43426	0.624617	2.29622	0.0216634	0.286629	tRNA-yW synthesizing protein 5
MASP1	1.93184	18.4496	2.1868	0.952474	2.29592	0.0216804	0.286629	mannan binding lectin serine peptidase 1
PEAK1	54.8731	2317.74	-0.731908	0.318793	-2.29587	0.0216833	0.286629	pseudopodium enriched atypical kinase 1
ZBED5-AS1	36.1384	104.07	1.72016	0.749982	2.29361	0.0218131	0.288082	ZBED5 antisense RNA 1
LOC101928103	1.82371	36.8746	1.80308	0.78618	2.29348	0.0218206	0.288082	small nucleolar RNA host gene 31
UBASH3B	74.4135	1644.26	-1.24195	0.541717	-2.29262	0.0218699	0.28855	ubiquitin associated and SH3 domain containing B
ADAMTS9	2.07181	49.7117	2.49905	1.0903	2.29208	0.0219013	0.288779	ADAM metallopeptidase with thrombospondin type 1 motif 9
PARD6B	6.54567	19.1729	1.75468	0.765622	2.29184	0.0219148	0.288779	par-6 family cell polarity regulator beta
KIFC3	16.1569	100.35	2.30178	1.00492	2.29051	0.0219918	0.289429	kinesin family member C3
DGCR5	5.28632	43.825	-1.93014	0.842707	-2.2904	0.0219982	0.289429	DiGeorge syndrome critical region gene 5
FUT11	36.8455	20.4281	-1.88247	0.821942	-2.29027	0.0220056	0.289429	fucosyltransferase 11
PLSCR1	386.831	1562.93	1.05419	0.460343	2.29001	0.0220204	0.289443	phospholipid scramblase 1
NRROS	106.702	329.444	-0.991707	0.433129	-2.28963	0.0220425	0.289443	negative regulator of reactive oxygen species
ZNF574	17.8914	12.7209	-2.14396	0.936463	-2.28942	0.0220551	0.289443	zinc finger protein 574
SAMD13	4.97563	36.7929	2.58124	1.12752	2.2893	0.0220619	0.289443	sterile alpha motif domain containing 13
LOC105374428	0.661485	8.66021	2.54889	1.11416	2.28772	0.0221539	0.290469	uncharacterized LOC105374428
PDE3A	5.33247	216.354	-1.64956	0.721234	-2.28714	0.0221878	0.290726	phosphodiesterase 3A
PRMT9	24.2829	150.921	-0.729434	0.318961	-2.28691	0.0222013	0.290726	protein arginine methyltransferase 9
PTPN1	60.9056	612.138	1.03718	0.453629	2.28641	0.0222306	0.290927	protein tyrosine phosphatase non-receptor type 1
KRTAP9-7	0.827376	14.8597	2.07033	0.905695	2.28591	0.0222597	0.291127	keratin associated protein 9-7
GNB1L	8.28247	71.4454	1.29383	0.566087	2.28557	0.0222796	0.291205	G protein subunit beta 1 like
KCNG3	0.721503	5.36696	3.53763	1.54864	2.28434	0.0223513	0.291784	potassium voltage-gated channel modifier subfamily G member 3
TAP2	61.7265	138.221	1.04236	0.456305	2.28434	0.0223517	0.291784	transporter 2, ATP binding cassette subfamily B member
ZNF331	82.8502	760.602	-1.74692	0.764861	-2.28397	0.0223732	0.291882	zinc finger protein 331
RABGGTB	184.55	226.443	1.26944	0.555895	2.28359	0.0223956	0.291955	Rab geranylgeranyltransferase subunit beta
CHDH	8.09127	30.2924	2.00827	0.879508	2.2834	0.0224066	0.291955	choline dehydrogenase
TBP	39.6232	100.05	-1.21063	0.530295	-2.28294	0.0224338	0.292007	TATA-box binding protein
PCK2	41.8885	53.3908	1.38643	0.607321	2.28286	0.0224385	0.292007	phosphoenolpyruvate carboxykinase 2, mitochondrial
MAP1LC3B	48.6783	84.7754	1.77884	0.779426	2.28224	0.0224749	0.292118	microtubule associated protein 1 light chain 3 beta
KLRD1	1.59819	2.99863	4.66093	2.04226	2.28224	0.0224749	0.292118	killer cell lectin like receptor D1
RBM39	281.127	1507.25	-0.481406	0.210957	-2.28201	0.022489	0.29212	RNA binding motif protein 39
LOC100128554	4.44472	17.0957	7.31962	3.20794	2.28172	0.0225057	0.292156	long intergenic non-protein coding RNA 2347
METTL1	25.6383	11.9077	2.95929	1.29755	2.28068	0.0225673	0.292775	methyltransferase like 1
EIF2B3	31.5674	571.211	0.777427	0.340987	2.27993	0.0226118	0.29317	eukaryotic translation initiation factor 2B subunit gamma
SLC25A37	203.848	1322.17	0.723983	0.317794	2.27816	0.0227173	0.294356	solute carrier family 25 member 37
TTC25	4.99366	24.4549	1.989	0.873387	2.27734	0.0227659	0.294539	tetratricopeptide repeat domain 25
TTC33	28.6768	169.385	1.25737	0.55215	2.27723	0.0227723	0.294539	tetratricopeptide repeat domain 33
RAB39A	64.1161	300.44	-0.887129	0.389568	-2.27721	0.0227736	0.294539	RAB39A, member RAS oncogene family
P2RX3	1.38226	6.29498	4.59886	2.01996	2.27671	0.0228037	0.294746	purinergic receptor P2X 3
TSPEAR	0.872205	24.2225	1.78124	0.782592	2.27607	0.0228416	0.294987	thrombospondin type laminin G domain and EAR repeats
FAM49B	334.969	8135.01	0.328109	0.144171	2.27583	0.0228564	0.294987	CYFIP related Rac1 interactor B
SHPK	29.6475	112.299	0.917443	0.403149	2.27569	0.0228646	0.294987	sedoheptulokinase
SCRG1	54.8084	78.4925	1.74368	0.766531	2.27477	0.0229197	0.295412	stimulator of chondrogenesis 1
NLRP5	1.36753	11.7481	2.02573	0.890631	2.27449	0.0229368	0.295412	NLR family pyrin domain containing 5
MTIF2	34.7247	151.705	0.856569	0.376607	2.27444	0.0229398	0.295412	mitochondrial translational initiation factor 2
SLC9A5	10.1141	32.0147	1.60017	0.70371	2.2739	0.0229717	0.295641	solute carrier family 9 member A5
SFMBT2	368.097	12652.8	-0.737061	0.324174	-2.27366	0.0229865	0.295649	Scm like with four mbt domains 2
QSER1	107.62	1277.8	-0.475972	0.209376	-2.27329	0.0230089	0.295756	glutamine and serine rich 1
BLM	4.83799	65.2613	1.75716	0.773042	2.27305	0.0230234	0.295762	BLM RecQ like helicase
WDR36	41.3221	205.444	1.11312	0.489794	2.27264	0.0230481	0.295813	WD repeat domain 36
ZFPM2-AS1	24.6376	925.925	1.43311	0.630646	2.27246	0.023059	0.295813	ZFPM2 antisense RNA 1
CD99P1	77.5227	503.013	-0.990887	0.436077	-2.27228	0.0230698	0.295813	CD99 molecule pseudogene 1
UBE2Z	86.0214	237.558	0.72663	0.319962	2.27099	0.0231479	0.296534	ubiquitin conjugating enzyme E2 Z
PHB	16.1717	23.0934	1.98058	0.872167	2.27088	0.0231543	0.296534	prohibitin
ZDHHC22	3.18006	4.68267	-3.75708	1.655	-2.27014	0.0231992	0.296781	zinc finger DHHC-type palmitoyltransferase 22
NUP50	68.1704	215.451	1.15889	0.510505	2.27009	0.0232019	0.296781	nucleoporin 50
MIR4500HG	0.90794	29.2244	1.99934	0.88101	2.26937	0.0232456	0.296822	MIR4500 host gene
MLC1	3.76598	14.5156	2.24321	0.988638	2.26899	0.023269	0.296822	modulator of VRAC current 1
TVP23A	21.274	170.493	-2.21392	0.975954	-2.26846	0.023301	0.296822	trans-golgi network vesicle protein 23 homolog A
COA6	23.14	32.3421	1.47343	0.649629	2.26811	0.0233226	0.296822	cytochrome c oxidase assembly factor 6
AANAT	71.0393	157.736	1.15183	0.507845	2.26807	0.0233249	0.296822	aralkylamine N-acetyltransferase
PDGFB	101.499	317.548	-1.5126	0.667025	-2.26767	0.0233491	0.296822	platelet derived growth factor subunit B
MFAP3L	9.2996	48.2872	2.23039	0.983573	2.26764	0.0233511	0.296822	microfibril associated protein 3 like
EPS8L1	4.50692	7.44029	3.42266	1.50954	2.26735	0.023369	0.296822	EPS8 like 1
URB2	15.5208	68.0118	1.66082	0.732532	2.26723	0.0233762	0.296822	URB2 ribosome biogenesis homolog
TMEM229B	11.8724	72.8465	1.44446	0.637104	2.26722	0.0233765	0.296822	transmembrane protein 229B
MYO5A	56.4908	1689.73	-0.545843	0.240761	-2.26716	0.0233803	0.296822	myosin VA
SMLR1	83.4258	111.173	-1.84061	0.811908	-2.26701	0.0233894	0.296822	small leucine rich protein 1
TRAIP	5.8678	22.3841	2.4953	1.10075	2.2669	0.023396	0.296822	TRAF interacting protein
SAT1	2364.31	1001.05	-1.03118	0.454909	-2.26678	0.0234035	0.296822	spermidine/spermine N1-acetyltransferase 1
BTN3A2	44.4259	76.7922	1.1933	0.526785	2.26525	0.0234972	0.297601	butyrophilin subfamily 3 member A2
PDCD6IPP2	6.66359	58.6584	1.92637	0.850635	2.26463	0.0235355	0.297601	PDCD6IP pseudogene 2
SH3D19	3.68369	54.8719	2.02063	0.892286	2.26455	0.0235402	0.297601	SH3 domain containing 19
HSPA4L	11.1294	78.6598	-1.72961	0.763845	-2.26435	0.0235525	0.297601	heat shock protein family A (Hsp70) member 4 like
ZFYVE1	18.3554	145.767	0.864648	0.381854	2.26434	0.0235529	0.297601	zinc finger FYVE-type containing 1
LINC01257	1.19247	7.83206	4.1312	1.82447	2.26433	0.0235537	0.297601	long intergenic non-protein coding RNA 1257
ATP11A	62.604	1685.51	0.662162	0.292507	2.26374	0.0235899	0.297601	ATPase phospholipid transporting 11A
HK1	43.577	794.954	0.588786	0.260099	2.2637	0.0235924	0.297601	hexokinase 1
SLC27A3	26.1978	17.8634	-2.05221	0.906573	-2.2637	0.0235928	0.297601	solute carrier family 27 member 3
ZNF169	26.7005	153.11	0.971807	0.429454	2.26289	0.0236425	0.298049	zinc finger protein 169
USP1	29.3523	62.6109	-1.0419	0.460476	-2.26265	0.0236574	0.298058	ubiquitin specific peptidase 1
CRYBB2P1	76.3222	146.627	-1.39918	0.618639	-2.26171	0.0237155	0.298367	crystallin beta B2 pseudogene 1
TADA3	25.9284	44.7337	1.17957	0.521559	2.26163	0.0237203	0.298367	transcriptional adaptor 3
LRRC72	0.483484	3.59565	3.75692	1.66121	2.26156	0.0237247	0.298367	leucine rich repeat containing 72
LOC105369739	1.42753	5.18637	5.90891	2.61304	2.26132	0.0237393	0.298372	long intergenic non-protein coding RNA 2450
TPCN2	21.9371	127.804	1.46111	0.646464	2.26015	0.0238117	0.299102	two pore segment channel 2
TACC3	17.652	56.8506	1.31885	0.583588	2.25989	0.0238278	0.299126	transforming acidic coiled-coil containing protein 3
DSG2	0.228193	1.49961	4.15139	1.83722	2.25961	0.0238456	0.29916	desmoglein 2
FLJ33581	0.60471	2.02901	-5.99889	2.65541	-2.25912	0.0238757	0.29916	long intergenic non-protein coding RNA 1721
STON2	14.2943	314.315	-1.32905	0.588318	-2.25906	0.0238795	0.29916	stonin 2
SMAD4	67.8629	502.351	-0.464252	0.205537	-2.25872	0.0239008	0.29916	SMAD family member 4
ZFAND1	38.4844	104.658	-0.907655	0.401848	-2.2587	0.0239019	0.29916	zinc finger AN1-type containing 1
ALOX15P1	6.46995	3.73962	-5.95755	2.63802	-2.25834	0.0239244	0.299263	arachidonate 15-lipoxygenase pseudogene 1
SRSF9	50.608	54.4007	1.34216	0.594396	2.25803	0.023944	0.299328	serine and arginine rich splicing factor 9
SERGEF	39.3173	1193.47	0.519564	0.230131	2.25769	0.0239648	0.29941	secretion regulating guanine nucleotide exchange factor
LOC100133669	2.69757	13.6777	2.86251	1.26886	2.25598	0.024072	0.30055	LY6E divergent transcript
CC2D2A	33.3767	556.499	1.42061	0.629787	2.2557	0.0240894	0.30055	coiled-coil and C2 domain containing 2A
ACOT11	13.1451	151.326	1.23899	0.54931	2.25555	0.0240991	0.30055	acyl-CoA thioesterase 11
ANGPT1	3.88295	124.015	2.18384	0.968366	2.25518	0.0241219	0.300557	angiopoietin 1
TADA2B	20.762	40.9106	-1.38898	0.615973	-2.25494	0.024137	0.300557	transcriptional adaptor 2B
PNMA6A	0.888771	0.385664	10.7002	4.74543	2.25485	0.0241427	0.300557	PNMA family member 6A
CWC15	50.1586	74.5804	-0.909928	0.403598	-2.25454	0.0241622	0.300621	CWC15 spliceosome associated protein homolog
VDAC1	65.9746	309.532	1.10329	0.489631	2.25331	0.0242396	0.301352	voltage dependent anion channel 1
DDX60L	87.6527	1487.91	0.793966	0.352385	2.25312	0.0242515	0.301352	DExD/H-box 60 like
SNX31	1.11332	11.2088	2.95057	1.3097	2.25286	0.0242682	0.301352	sorting nexin 31
WDPCP	19.2102	1234.4	-0.819513	0.363798	-2.25266	0.0242806	0.301352	WD repeat containing planar cell polarity effector
PLK4	4.34435	11.7135	2.92633	1.29917	2.25246	0.0242932	0.301352	polo like kinase 4
VIPAS39	28.2263	117.291	1.48842	0.660907	2.25208	0.0243172	0.301352	VPS33B interacting protein, apical-basolateral polarity regulator, spe-39 homolog
BCO2	91.9836	529.981	-1.41739	0.629489	-2.25166	0.0243439	0.301352	beta-carotene oxygenase 2
RBBP6	92.5914	417.824	-0.999324	0.443839	-2.25155	0.0243509	0.301352	RB binding protein 6, ubiquitin ligase
DCST2	5.02384	10.4063	-2.33815	1.03848	-2.25151	0.024353	0.301352	DC-STAMP domain containing 2
TMCO5A	1.48824	3.57614	4.31768	1.91784	2.25133	0.0243648	0.301352	transmembrane and coiled-coil domains 5A
EQTN	3.08751	4.78086	4.76811	2.11847	2.25074	0.0244021	0.30148	equatorin
ANKRD19P	10.9439	40.6239	-1.69146	0.751587	-2.25051	0.0244164	0.30148	ankyrin repeat domain 19, pseudogene
SNRNP70	164.666	539.597	-0.882911	0.392321	-2.25048	0.0244182	0.30148	small nuclear ribonucleoprotein U1 subunit 70
LIPG	44.307	194.907	1.91357	0.850384	2.25024	0.0244336	0.301491	lipase G, endothelial type
PC	10.9801	160.283	1.0477	0.46586	2.24895	0.0245156	0.302077	pyruvate carboxylase
AFMID	54.086	163.93	-1.97065	0.876261	-2.24893	0.0245167	0.302077	arylformamidase
CAPN10	22.7164	40.1683	1.66572	0.740716	2.24879	0.0245257	0.302077	calpain 10
CAMK1G	1.84215	8.35411	4.50386	2.00314	2.2484	0.0245505	0.302077	calcium/calmodulin dependent protein kinase IG
GRB10	2.30135	64.0768	-1.66125	0.738937	-2.24816	0.0245662	0.302077	growth factor receptor bound protein 10
MRPS31P5	22.5344	79.733	-0.909796	0.404689	-2.24814	0.0245676	0.302077	mitochondrial ribosomal protein S31 pseudogene 5
BSG	28.5148	49.1421	-2.45968	1.09427	-2.24779	0.0245899	0.302123	basigin (Ok blood group)
NDST3	2.28875	70.0443	-1.51428	0.673725	-2.24763	0.0246001	0.302123	N-deacetylase and N-sulfotransferase 3
HRH1	4.46433	74.449	-1.95295	0.869298	-2.24658	0.0246671	0.302724	histamine receptor H1
UBR5-AS1	90.7575	155.178	-1.49271	0.664504	-2.24635	0.0246817	0.302724	UBR5 antisense RNA 1
PRIM2	28.0029	1285.76	0.563479	0.250861	2.24618	0.0246924	0.302724	DNA primase subunit 2
CCNI	167.937	655.002	-0.705347	0.314232	-2.24467	0.0247893	0.303734	cyclin I
ISCA1	24.1051	59.0119	-1.60141	0.713632	-2.24403	0.0248304	0.30406	iron-sulfur cluster assembly 1
PCM1	140.173	2020.89	-0.465044	0.20728	-2.24355	0.0248614	0.30413	pericentriolar material 1
IBSP	2.2692	4.13977	4.10991	1.83193	2.24349	0.0248652	0.30413	integrin binding sialoprotein
IL2RA	4.02687	27.5401	2.75142	1.22655	2.24322	0.0248828	0.304168	interleukin 2 receptor subunit alpha
ZFAND2A	27.7007	29.7645	2.01387	0.89787	2.24295	0.0249002	0.304204	zinc finger AN1-type containing 2A
NTSR1	0.45634	3.15545	3.73437	1.66521	2.24258	0.0249237	0.304269	neurotensin receptor 1
GSS	23.2296	86.5046	1.21373	0.541295	2.24228	0.0249435	0.304269	glutathione synthetase
DDX50	53.8689	335.14	-1.25781	0.560972	-2.24219	0.0249491	0.304269	DExD-box helicase 50
AASS	29.4807	284.226	-1.19318	0.532274	-2.24166	0.0249833	0.304508	aminoadipate-semialdehyde synthase
MVP	46.1507	175.383	1.03556	0.462026	2.24134	0.0250039	0.304582	major vault protein
DFNA5	46.0066	364.785	0.857861	0.382997	2.23986	0.0250999	0.305575	gasdermin E
PARP16	17.0967	65.121	1.24792	0.557755	2.23741	0.0252597	0.307256	poly(ADP-ribose) polymerase family member 16
TMTC2	7.26883	433.718	1.02747	0.459248	2.23729	0.0252674	0.307256	transmembrane O-mannosyltransferase targeting cadherins 2
PLEK2	2.41084	7.95837	3.81119	1.70372	2.23699	0.025287	0.307312	pleckstrin 2
GFRA2	1.23895	16.8047	2.90372	1.29826	2.23662	0.0253114	0.307312	GDNF family receptor alpha 2
FAM65A	106.486	259.848	-0.77315	0.345689	-2.23655	0.025316	0.307312	RHO family interacting cell polarization regulator 1
TTC28	28.7953	2731.37	-0.682041	0.305032	-2.23596	0.0253542	0.307598	tetratricopeptide repeat domain 28
LOC101928809	0.281479	1.05546	-10.2643	4.59214	-2.23519	0.0254052	0.307914	SDAD1 antisense RNA 1
LOC101928778	1.89685	2.58068	8.12566	3.63588	2.23485	0.0254272	0.307914	long intergenic non-protein coding RNA 1741
CLPX	39.9581	203.842	-0.651313	0.291437	-2.23483	0.0254286	0.307914	caseinolytic mitochondrial matrix peptidase chaperone subunit X
EFHD2	68.0731	187.358	1.04493	0.467601	2.23467	0.0254391	0.307914	EF-hand domain family member D2
OTC	0.346896	3.17943	2.90444	1.30014	2.23394	0.025487	0.308136	ornithine carbamoyltransferase
GLRA2	2.04529	54.3558	1.51378	0.677632	2.23393	0.0254874	0.308136	glycine receptor alpha 2
ARNTL	48.1433	718.069	0.910794	0.407748	2.23372	0.0255015	0.308136	aryl hydrocarbon receptor nuclear translocator like
FGD5	1.80102	30.6887	2.17834	0.975394	2.23329	0.0255298	0.3083	FYVE, RhoGEF and PH domain containing 5
GPR83	5.52706	19.3481	-2.55103	1.14258	-2.23269	0.0255696	0.308602	G protein-coupled receptor 83
RPL24	205.713	156.319	-1.26693	0.567654	-2.23188	0.025623	0.308621	ribosomal protein L24
MYO5C	2.73447	40.3401	-1.7154	0.7686	-2.23185	0.0256252	0.308621	myosin VC
ADA	1.99926	8.70731	2.02172	0.905896	2.23174	0.0256322	0.308621	adenosine deaminase
C9orf16	22.6066	10.8817	2.37291	1.06332	2.23161	0.0256407	0.308621	chromosome 9 open reading frame 16
CLCA4	1.26926	6.06069	3.72595	1.66968	2.23153	0.0256462	0.308621	chloride channel accessory 4
NAA20	117.563	263.136	-0.746609	0.334603	-2.23133	0.0256595	0.308621	N-alpha-acetyltransferase 20, NatB catalytic subunit
USP24	99.3894	1971.38	-0.579538	0.259835	-2.2304	0.0257206	0.309179	ubiquitin specific peptidase 24
LINC01352	1.79171	0.723668	-9.18747	4.12126	-2.22929	0.0257948	0.309892	long intergenic non-protein coding RNA 1352
RC3H2	57.7999	450.294	-1.00227	0.449663	-2.22894	0.0258181	0.309995	ring finger and CCCH-type domains 2
SLC7A7	100.987	651.013	0.605292	0.271646	2.22824	0.0258647	0.310023	solute carrier family 7 member 7
FMR1-AS1	3.62411	1.12925	8.38363	3.76248	2.22822	0.0258661	0.310023	FMR1 antisense RNA 1
COLEC12	10.7726	253.054	-1.98954	0.892925	-2.22812	0.0258728	0.310023	collectin subfamily member 12
LINC01600	7.4042	10.8766	4.00497	1.79755	2.22801	0.0258796	0.310023	long intergenic non-protein coding RNA 1600
MMP9	1.97674	1.9278	-5.27425	2.36783	-2.22746	0.0259166	0.310288	matrix metallopeptidase 9
ST3GAL1	89.4818	1471.04	-1.21466	0.545392	-2.22713	0.0259383	0.31037	ST3 beta-galactoside alpha-2,3-sialyltransferase 1
FAM131A	44.5255	63.9562	-1.73444	0.77892	-2.22672	0.0259657	0.310487	family with sequence similarity 131 member A
MYO1E	28.6721	943.845	1.03737	0.466008	2.22608	0.0260088	0.310487	myosin IE
ZFYVE16	74.3558	731.104	-0.786951	0.353552	-2.22584	0.0260246	0.310487	zinc finger FYVE-type containing 16
CCT2	41.0619	89.913	-1.3207	0.593371	-2.22575	0.0260309	0.310487	chaperonin containing TCP1 subunit 2
B3GALNT1	32.8746	94.8435	-1.40146	0.629849	-2.22507	0.0260767	0.310487	beta-1,3-N-acetylgalactosaminyltransferase 1 (globoside blood group)
AGAP5	23.0846	74.9722	-1.17173	0.526657	-2.22485	0.0260913	0.310487	ArfGAP with GTPase domain, ankyrin repeat and PH domain 5
IL18R1	4.74033	27.151	3.23555	1.45433	2.22476	0.0260973	0.310487	interleukin 18 receptor 1
WDR24	14.7492	11.6564	1.93802	0.871126	2.22473	0.0260997	0.310487	WD repeat domain 24
RBM5	180.842	748.864	-0.633201	0.284627	-2.22467	0.0261036	0.310487	RNA binding motif protein 5
ZNF714	33.9125	196.67	1.03489	0.4652	2.22462	0.0261071	0.310487	zinc finger protein 714
HDAC11-AS1	10.0927	4.77548	-5.07906	2.28318	-2.22456	0.026111	0.310487	HDAC11 antisense RNA 1
FER1L6	0.716153	26.1544	2.51217	1.12949	2.22416	0.0261375	0.310536	fer-1 like family member 6
TMEM109	41.4308	54.2714	-1.59385	0.716658	-2.224	0.0261486	0.310536	transmembrane protein 109
DMPK	2.28101	3.5952	3.71315	1.66971	2.22383	0.0261596	0.310536	DM1 protein kinase
ZNF514	90.7968	180.85	-1.02103	0.459275	-2.22314	0.0262064	0.310725	zinc finger protein 514
B3GAT2	2.04868	27.7259	2.09414	0.942053	2.22295	0.026219	0.310725	beta-1,3-glucuronyltransferase 2
FANCA	6.7793	76.1359	1.68973	0.760134	2.22294	0.0262201	0.310725	FA complementation group A
CA5A	1.40372	8.91063	2.48165	1.1175	2.22072	0.0263698	0.312283	carbonic anhydrase 5A
TIMELESS	8.24637	38.6731	1.71367	0.771845	2.22022	0.0264038	0.312283	timeless circadian regulator
LOC100506274	1.83509	6.77593	3.23736	1.45824	2.22005	0.0264151	0.312283	uncharacterized LOC100506274
SAMD9L	248.834	614.594	1.27246	0.573178	2.22001	0.0264182	0.312283	sterile alpha motif domain containing 9 like
MPP3	3.95209	17.7004	-2.22466	1.00219	-2.21981	0.0264316	0.312283	membrane palmitoylated protein 3
WWTR1	3.3611	81.4256	1.80664	0.81392	2.21967	0.0264409	0.312283	WW domain containing transcription regulator 1
BOD1L1	107.363	868.736	-0.71687	0.32307	-2.21893	0.0264917	0.312706	biorientation of chromosomes in cell division 1 like 1
SH3PXD2A	8.08543	290.329	-1.46554	0.660772	-2.21793	0.0265597	0.313333	SH3 and PX domains 2A
C15orf39	26.161	35.7436	-2.64747	1.19394	-2.21741	0.026595	0.313544	chromosome 15 open reading frame 39
NRXN3	6.99317	1532.26	-1.4748	0.665163	-2.21719	0.0266099	0.313544	neurexin 3
NPFFR1	7.64896	29.1963	2.91286	1.31405	2.2167	0.0266433	0.313544	neuropeptide FF receptor 1
MAPK1	98.2807	1462.84	-0.724314	0.326755	-2.21669	0.0266444	0.313544	mitogen-activated protein kinase 1
SLC7A5	76.3052	456.884	1.75143	0.790151	2.21657	0.0266524	0.313544	solute carrier family 7 member 5
GAS5	152.035	83.1173	1.32067	0.596077	2.2156	0.0267192	0.314035	growth arrest specific 5
SKIL	237.851	1293.36	-0.6492	0.293023	-2.21552	0.0267241	0.314035	SKI like proto-oncogene
IVNS1ABP	140.01	391.97	-0.65997	0.297955	-2.215	0.0267602	0.31426	influenza virus NS1A binding protein
E2F8	0.71279	1.7194	4.99357	2.25463	2.21481	0.0267733	0.31426	E2F transcription factor 8
GNAS	97.0135	928.471	-0.67859	0.306493	-2.21405	0.0268254	0.314654	GNAS complex locus
SSBP1	80.3878	132.083	-1.18076	0.533343	-2.21388	0.0268369	0.314654	single stranded DNA binding protein 1
PSRC1	131.052	67.0061	1.33449	0.603067	2.21284	0.0269085	0.315116	proline and serine rich coiled-coil 1
KCNC1	4.60675	30.8936	-1.96001	0.88576	-2.2128	0.0269112	0.315116	potassium voltage-gated channel subfamily C member 1
VAV2	10.7237	344.81	0.754191	0.340854	2.21265	0.0269215	0.315116	vav guanine nucleotide exchange factor 2
PRR5L	2.27673	51.7347	1.77865	0.804202	2.21169	0.0269878	0.315667	proline rich 5 like
SUPT5H	46.8784	210.335	-1.21542	0.54963	-2.21135	0.0270117	0.315667	SPT5 homolog, DSIF elongation factor subunit
AKR1C4	2.1397	7.13527	4.61424	2.0867	2.21126	0.027018	0.315667	aldo-keto reductase family 1 member C4
ITPR1	57.9199	2759.42	0.835279	0.377792	2.21095	0.0270393	0.315667	inositol 1,4,5-trisphosphate receptor type 1
ADGRL3-AS1	1.95971	23.5383	-2.15012	0.97256	-2.21078	0.0270508	0.315667	ADGRL3 antisense RNA 1
LOC645949	4.04508	10.9005	4.59697	2.07945	2.21067	0.0270589	0.315667	long intergenic non-protein coding RNA 1822
LVRN	1.537	13.5829	2.41983	1.09496	2.20996	0.0271077	0.315814	laeverin
TIPIN	22.2267	53.8002	1.82513	0.825879	2.20992	0.0271106	0.315814	TIMELESS interacting protein
MTIF3	69.6659	139.529	-0.514	0.232597	-2.20983	0.0271167	0.315814	mitochondrial translational initiation factor 3
CTSLP2	1.38638	0.578003	10.5222	4.76208	2.20959	0.0271339	0.315836	cathepsin L pseudogene 2
FUK	14.4332	51.4039	1.56204	0.707069	2.20917	0.0271625	0.315836	fucose kinase
SCYL1	28.5333	54.5207	1.48541	0.672387	2.20915	0.0271639	0.315836	SCY1 like pseudokinase 1
TSPAN14	187.834	1767.27	0.647278	0.293085	2.2085	0.0272095	0.316191	tetraspanin 14
C1orf100	0.949511	4.8437	3.34767	1.51606	2.20814	0.0272346	0.316229	chromosome 1 open reading frame 100
SLC9A9	101.525	7890.34	-0.585435	0.26514	-2.20802	0.0272429	0.316229	solute carrier family 9 member A9
ADGRV1	1.68321	140.404	-1.37757	0.623986	-2.2077	0.0272655	0.316316	adhesion G protein-coupled receptor V1
KCNMB4	22.0917	196.177	-1.1622	0.526482	-2.20747	0.027281	0.31632	potassium calcium-activated channel subfamily M regulatory beta subunit 4
LINC00559	2.74354	23.9692	-5.38284	2.43875	-2.20721	0.0272993	0.316358	long intergenic non-protein coding RNA 559
PRKD3	86.4992	760.142	0.9441	0.427982	2.20593	0.0273886	0.317141	protein kinase D3
FRMD6	2.02181	65.8598	-1.26899	0.575315	-2.20573	0.027403	0.317141	FERM domain containing 6
HAS2	0.948544	3.91662	4.78297	2.16856	2.2056	0.0274123	0.317141	hyaluronan synthase 2
ANTXR1	5.91226	178.654	0.990808	0.449402	2.20472	0.0274735	0.31759	ANTXR cell adhesion molecule 1
CRYM	2.81312	17.6419	-2.2261	1.00979	-2.20452	0.027488	0.31759	crystallin mu
LOC100506403	2.39465	65.9905	1.36431	0.618906	2.2044	0.0274966	0.31759	uncharacterized LOC100506403
GCC2	58.8815	486.305	-0.624142	0.283203	-2.20387	0.0275335	0.317791	GRIP and coiled-coil domain containing 2
KIF5C	9.08655	181.605	-1.68407	0.764196	-2.20372	0.0275443	0.317791	kinesin family member 5C
DAPK3	17.9005	31.7532	1.89205	0.858805	2.20312	0.0275859	0.318096	death associated protein kinase 3
ZCWPW1	62.3305	233.871	-1.07494	0.488129	-2.20217	0.0276532	0.318673	zinc finger CW-type and PWWP domain containing 1
ZSCAN12	19.3116	54.2516	0.812382	0.368968	2.20177	0.0276816	0.318673	zinc finger and SCAN domain containing 12
BBOX1-AS1	0.740458	17.3263	1.97738	0.898088	2.20177	0.0276816	0.318673	BBOX1 antisense RNA 1
ZNF845	13.3743	38.4965	-1.78824	0.812506	-2.20089	0.0277435	0.319172	zinc finger protein 845
CDC25A	3.81158	15.9978	2.90061	1.31813	2.20056	0.0277673	0.319172	cell division cycle 25A
GPR37	2.05591	5.67275	2.99659	1.36205	2.20006	0.0278029	0.319172	G protein-coupled receptor 37
PCMT1	43.0177	371.634	-0.971545	0.441631	-2.1999	0.027814	0.319172	protein-L-isoaspartate (D-aspartate) O-methyltransferase
HAO1	0.640287	4.6602	4.12224	1.87399	2.19971	0.0278272	0.319172	hydroxyacid oxidase 1
PIK3C2G	1.86153	102.304	-2.01186	0.914611	-2.19969	0.0278292	0.319172	phosphatidylinositol-4-phosphate 3-kinase catalytic subunit type 2 gamma
LOC101927244	0.957015	10.6106	2.48296	1.12886	2.19953	0.0278404	0.319172	long intergenic non-protein coding RNA 1788
HMGA2	1.04288	18.3717	2.97778	1.35388	2.19943	0.027847	0.319172	high mobility group AT-hook 2
METTL7B	1.88023	0.7597	8.83031	4.01523	2.19921	0.0278633	0.319172	methyltransferase like 7B
ZNF836	14.3874	32.3605	-1.33293	0.606151	-2.19901	0.0278773	0.319172	zinc finger protein 836
BABAM1	42.5607	69.824	1.07559	0.48927	2.19835	0.0279243	0.319536	BRISC and BRCA1 A complex member 1
ACTN1	2.47874	33.3556	2.08397	0.948185	2.19785	0.02796	0.319769	actinin alpha 1
C1orf43	70.0827	130.185	0.924578	0.420907	2.19663	0.0280466	0.32041	chromosome 1 open reading frame 43
CHST12	6.25167	25.5156	-1.44218	0.65659	-2.19646	0.0280588	0.32041	carbohydrate sulfotransferase 12
ERAL1	20.6698	16.4678	1.84256	0.838892	2.19642	0.0280619	0.32041	Era like 12S mitochondrial rRNA chaperone 1
ZNF503	2.78565	46.0773	-1.50473	0.685431	-2.19531	0.0281417	0.321146	zinc finger protein 503
HOMER1	9.84883	198.731	-1.6677	0.759865	-2.19473	0.0281827	0.321439	homer scaffold protein 1
CHEK2	32.8837	249.115	0.97195	0.442907	2.19448	0.0282008	0.321471	checkpoint kinase 2
ZBTB43	51.2745	227.2	0.909869	0.41486	2.1932	0.0282933	0.322349	zinc finger and BTB domain containing 43
SIGLEC9	205.147	314.094	1.42038	0.647713	2.19292	0.0283133	0.322384	sialic acid binding Ig like lectin 9
FAM49A	109.306	1810.63	-1.41597	0.645756	-2.19273	0.0283271	0.322384	CYFIP related Rac1 interactor A
LOC101927181	11.7318	15.9964	-1.3957	0.636583	-2.19248	0.0283448	0.32241	carbohydrate sulfotransferase 12
NDUFB2	46.2971	62.1426	-0.901419	0.411401	-2.1911	0.0284448	0.322874	NADH:ubiquinone oxidoreductase subunit B2
ST5	21.1729	614.082	0.81994	0.374219	2.19107	0.0284468	0.322874	DENN domain containing 2B
MYLK	1.14382	42.9221	1.38639	0.632807	2.19086	0.0284619	0.322874	myosin light chain kinase
SLC14A1	5.84625	19.774	2.78266	1.2702	2.19072	0.0284718	0.322874	solute carrier family 14 member 1 (Kidd blood group)
LYZL1	1.26323	4.1432	4.6766	2.13503	2.19042	0.028494	0.322874	lysozyme like 1
LOC101927709	3.59073	1.73401	10.4279	4.76091	2.19032	0.0285011	0.322874	uncharacterized LOC101927709
LRRC59	32.3989	73.2086	1.43866	0.656957	2.18988	0.0285327	0.322874	leucine rich repeat containing 59
PDE3B	114.908	3625.29	-1.21709	0.555789	-2.18984	0.0285358	0.322874	phosphodiesterase 3B
C1orf146	2.18231	8.73054	2.25342	1.02904	2.18982	0.0285376	0.322874	chromosome 1 open reading frame 146
SH3GL3	4.19478	94.3288	1.46992	0.671264	2.18979	0.0285397	0.322874	SH3 domain containing GRB2 like 3, endophilin A3
MUC13	1.13851	4.38975	4.3852	2.00329	2.189	0.0285967	0.323195	mucin 13, cell surface associated
GLUL	782.393	1625.17	1.47242	0.672692	2.18885	0.0286077	0.323195	glutamate-ammonia ligase
GALNT6	21.1134	111.162	1.15274	0.526662	2.18876	0.0286143	0.323195	polypeptide N-acetylgalactosaminyltransferase 6
KIF4A	0.945829	17.3907	2.06677	0.944662	2.18784	0.0286815	0.323779	kinesin family member 4A
THADA	32.9459	1618.39	-0.46321	0.211752	-2.18751	0.0287056	0.323822	THADA armadillo repeat containing
AATBC	20.1044	17.2413	1.9015	0.869338	2.1873	0.0287208	0.323822	apoptosis associated transcript in bladder cancer
PLEKHG1	5.97848	186.134	1.63977	0.749731	2.18715	0.0287316	0.323822	pleckstrin homology and RhoGEF domain containing G1
GRTP1	8.38897	48.4351	-1.42541	0.652012	-2.18618	0.0288027	0.324448	growth hormone regulated TBC protein 1
STMN4	5.37038	16.33	-2.67288	1.22287	-2.18574	0.0288346	0.324474	stathmin 4
SGPL1	40.5239	363.018	-0.616551	0.282081	-2.18572	0.0288359	0.324474	sphingosine-1-phosphate lyase 1
LOC643770	5.04102	12.1314	2.56599	1.17449	2.18477	0.0289054	0.324853	long intergenic non-protein coding RNA 2453
CCDC78	5.79597	3.33896	2.87019	1.31381	2.18464	0.0289155	0.324853	coiled-coil domain containing 78
RNF149	377.915	1730.11	1.00702	0.460994	2.18446	0.0289282	0.324853	ring finger protein 149
LPIN1	11.9663	241.123	0.826881	0.378587	2.18412	0.0289532	0.324853	lipin 1
UGT3A1	2.8156	16.8002	2.9868	1.36754	2.18407	0.0289568	0.324853	UDP glycosyltransferase family 3 member A1
LINC01031	1.3511	10.9112	1.98787	0.910198	2.18399	0.0289627	0.324853	long intergenic non-protein coding RNA 1031
SERPINF1	31.8133	66.7031	1.34047	0.613902	2.18352	0.0289972	0.324878	serpin family F member 1
TMEM243	67.4061	206.8	-0.929056	0.425488	-2.18351	0.0289985	0.324878	transmembrane protein 243
UBE2QL1	4.81155	30.974	-2.76317	1.26557	-2.18333	0.0290114	0.324878	ubiquitin conjugating enzyme E2 Q family like 1
PPP3CA	53.5785	2320.28	-0.535502	0.245324	-2.18283	0.0290482	0.325069	protein phosphatase 3 catalytic subunit alpha
M1AP	6.39878	78.3785	-1.04567	0.479099	-2.18257	0.0290678	0.325069	meiosis 1 associated protein
STARD9	19.7732	390.593	1.27743	0.585313	2.18247	0.029075	0.325069	StAR related lipid transfer domain containing 9
SVEP1	3.52888	105.283	-1.18007	0.540965	-2.18141	0.0291534	0.325716	sushi, von Willebrand factor type A, EGF and pentraxin domain containing 1
CTPS1	29.671	133.475	1.10244	0.505439	2.18116	0.0291719	0.325716	CTP synthase 1
[truncated: 25,043 more rows]

## Sheet: OPC
Symbol	mean_tpm	baseMean	log2FoldChange	lfcSE	stat	pvalue	padj	Description
[truncated: 26,926 more rows]

[truncated: 5 more sheets: ODC, Granule, Golgi, Basket, Purkinje]
