# Supplementary material for: NETSseq reveals inflammatory and aging mechanisms in distinct cell types, driving cerebellar decline in ataxia telangiectasia
Source: Front Neurosci. 2025 Sep 1;19:1636787. doi: 10.3389/fnins.2025.1636787 (PMC12434053; doi:10.3389/fnins.2025.1636787)
Supplement: Supplementary file 12 [file Table_7.xlsx]

## Sheet: Astrocyte Network Nodes
NAME	SIZE	ES	NES	NOM.p.val	FDR.q.val	Dataset
GO_CELLULAR_RESPONSE_TO_INTERFERON_GAMMA	59	0.631612	2.35542	0	0	Astrocyte_pos
GO_INTERFERON_GAMMA_MEDIATED_SIGNALING_PATHWAY	43	0.676273	2.34391	0	0	Astrocyte_pos
GO_PLATELET_DEGRANULATION	73	0.594976	2.29129	0	0	Astrocyte_pos
GO_RESPONSE_TO_INTERFERON_GAMMA	73	0.586154	2.23399	0	0.000560486	Astrocyte_pos
GO_RENAL_SYSTEM_PROCESS	62	0.594534	2.20395	0	0.000892898	Astrocyte_pos
GO_DEFENSE_RESPONSE_TO_BACTERIUM	59	0.557453	2.04623	0	0.00530233	Astrocyte_pos
GO_REGULATION_OF_EPITHELIAL_CELL_APOPTOTIC_PROCESS	37	0.608189	2.07495	0	0.00549368	Astrocyte_pos
GO_REGULATION_OF_EXTRINSIC_APOPTOTIC_SIGNALING_PATHWAY_IN_ABSENCE_OF_LIGAND	31	0.625914	2.05028	0	0.00576628	Astrocyte_pos
GO_CELL_SUBSTRATE_JUNCTION_ASSEMBLY	33	0.630003	2.07753	0	0.0062785	Astrocyte_pos
GO_CELLULAR_RESPONSE_TO_MECHANICAL_STIMULUS	52	0.570959	2.02486	0	0.00650548	Astrocyte_pos
GO_REGULATION_OF_MULTICELLULAR_ORGANISMAL_METABOLIC_PROCESS	25	0.654413	2.02709	0	0.00657554	Astrocyte_pos
GO_REGULATION_OF_INNATE_IMMUNE_RESPONSE	251	0.445602	2.02146	0	0.00676542	Astrocyte_pos
GO_INNATE_IMMUNE_RESPONSE	295	0.442358	2.02951	0	0.00686573	Astrocyte_pos
GO_PLACENTA_BLOOD_VESSEL_DEVELOPMENT	22	0.704908	2.08272	0	0.00694808	Astrocyte_pos
GO_INFLAMMATORY_RESPONSE	221	0.445965	1.99589	0	0.00984553	Astrocyte_pos
GO_POSITIVE_REGULATION_OF_WOUND_HEALING	28	0.631838	1.98738	0	0.0102209	Astrocyte_pos
GO_CELLULAR_RESPONSE_TO_CYTOKINE_STIMULUS	355	0.428985	1.98309	0	0.0109548	Astrocyte_pos
GO_POSITIVE_REGULATION_OF_PHAGOCYTOSIS	27	0.633701	1.96278	0	0.013477	Astrocyte_pos
GO_REGULATION_OF_EXTRINSIC_APOPTOTIC_SIGNALING_PATHWAY	106	0.480149	1.9405	0	0.0151818	Astrocyte_pos
GO_HYALURONAN_METABOLIC_PROCESS	19	0.672211	1.93679	0	0.0152053	Astrocyte_pos
GO_SMAD_PROTEIN_SIGNAL_TRANSDUCTION	31	0.604389	1.94431	0	0.0154313	Astrocyte_pos
GO_REGULATION_OF_TUMOR_NECROSIS_FACTOR_SUPERFAMILY_CYTOKINE_PRODUCTION	57	0.531024	1.94089	0	0.0157424	Astrocyte_pos
GO_ANTIGEN_PROCESSING_AND_PRESENTATION_OF_ENDOGENOUS_ANTIGEN	16	0.70798	1.94439	0	0.0161662	Astrocyte_pos
GO_LIPOPOLYSACCHARIDE_MEDIATED_SIGNALING_PATHWAY	21	0.662702	1.94939	0	0.0162667	Astrocyte_pos
GO_CYTOKINE_MEDIATED_SIGNALING_PATHWAY	250	0.431088	1.94485	0	0.0169173	Astrocyte_pos
GO_OLIGODENDROCYTE_DEVELOPMENT	28	0.614657	1.909	0	0.01776	Astrocyte_pos
GO_OSTEOCLAST_DIFFERENTIATION	23	0.634211	1.91797	0	0.0180416	Astrocyte_pos
GO_RENAL_WATER_HOMEOSTASIS	24	0.635215	1.92064	0	0.0180822	Astrocyte_pos
GO_CELL_SUBSTRATE_ADHESION	125	0.463392	1.90922	0	0.0183329	Astrocyte_pos
GO_NEGATIVE_REGULATION_OF_INTRINSIC_APOPTOTIC_SIGNALING_PATHWAY	66	0.51072	1.91306	0	0.018507	Astrocyte_pos
GO_REGULATION_OF_RESPONSE_TO_INTERFERON_GAMMA	18	0.67498	1.91035	0.00167504	0.018643	Astrocyte_pos
GO_POSITIVE_REGULATION_OF_CELL_KILLING	21	0.646696	1.92112	0	0.0186489	Astrocyte_pos
GO_REGULATION_OF_ENDOTHELIAL_CELL_APOPTOTIC_PROCESS	23	0.626547	1.9007	0	0.0200946	Astrocyte_pos
GO_REGULATION_OF_I_KAPPAB_KINASE_NF_KAPPAB_SIGNALING	171	0.437323	1.89773	0	0.020599	Astrocyte_pos
GO_AMINOGLYCAN_CATABOLIC_PROCESS	44	0.544084	1.88763	0	0.0234916	Astrocyte_pos
GO_REGULATION_OF_TOLL_LIKE_RECEPTOR_SIGNALING_PATHWAY	32	0.577975	1.87483	0	0.0240748	Astrocyte_pos
GO_REGULATION_OF_CELL_KILLING	33	0.569483	1.87124	0.00308642	0.0242924	Astrocyte_pos
GO_NEGATIVE_REGULATION_OF_EXTRINSIC_APOPTOTIC_SIGNALING_PATHWAY	67	0.496806	1.87208	0	0.0244961	Astrocyte_pos
GO_DEFENSE_RESPONSE	617	0.388136	1.87503	0	0.0246196	Astrocyte_pos
GO_NEGATIVE_REGULATION_OF_EPITHELIAL_CELL_APOPTOTIC_PROCESS	20	0.633871	1.86687	0.00161551	0.0250258	Astrocyte_pos
GO_POSITIVE_REGULATION_OF_LEUKOCYTE_PROLIFERATION	80	0.481509	1.87532	0.00144509	0.0250481	Astrocyte_pos
GO_POSITIVE_REGULATION_OF_LEUKOCYTE_MEDIATED_IMMUNITY	48	0.538505	1.87584	0	0.0254684	Astrocyte_pos
GO_OVARIAN_FOLLICLE_DEVELOPMENT	38	0.558499	1.87787	0	0.0254854	Astrocyte_pos
GO_NEGATIVE_REGULATION_OF_LEUKOCYTE_APOPTOTIC_PROCESS	23	0.636244	1.87916	0	0.0257234	Astrocyte_pos
GO_RESPONSE_TO_TYPE_I_INTERFERON	40	0.545605	1.86139	0	0.0263957	Astrocyte_pos
GO_POSITIVE_REGULATION_OF_PEPTIDYL_TYROSINE_PHOSPHORYLATION	103	0.454893	1.858	0	0.026927	Astrocyte_pos
GO_RESPONSE_TO_CYTOKINE	428	0.394421	1.85679	0	0.0269317	Astrocyte_pos
GO_POSITIVE_REGULATION_OF_PEPTIDYL_THREONINE_PHOSPHORYLATION	20	0.637165	1.85566	0.00168919	0.0269347	Astrocyte_pos
GO_POSITIVE_REGULATION_OF_NIK_NF_KAPPAB_SIGNALING	22	0.622846	1.85233	0.00164745	0.0270563	Astrocyte_pos
GO_NEGATIVE_REGULATION_OF_APOPTOTIC_SIGNALING_PATHWAY	142	0.43858	1.85326	0	0.0272383	Astrocyte_pos
GO_REGULATION_OF_SYSTEMIC_ARTERIAL_BLOOD_PRESSURE	46	0.516281	1.84943	0	0.0275662	Astrocyte_pos
GO_RESPONSE_TO_BACTERIUM	241	0.415554	1.84832	0	0.0275995	Astrocyte_pos
GO_REGULATION_OF_EPITHELIAL_CELL_DIFFERENTIATION	73	0.476678	1.83432	0	0.0290622	Astrocyte_pos
GO_SIGNAL_TRANSDUCTION_IN_ABSENCE_OF_LIGAND	23	0.606999	1.84084	0.00153846	0.0292501	Astrocyte_pos
GO_POSITIVE_REGULATION_OF_RESPONSE_TO_WOUNDING	76	0.478201	1.84172	0	0.0292901	Astrocyte_pos
GO_POSITIVE_REGULATION_OF_EXTRINSIC_APOPTOTIC_SIGNALING_PATHWAY	36	0.553791	1.8349	0	0.0293698	Astrocyte_pos
GO_NEGATIVE_REGULATION_OF_LEUKOCYTE_DIFFERENTIATION	47	0.519922	1.83628	0	0.0293919	Astrocyte_pos
GO_IMMUNE_RESPONSE	531	0.385624	1.83871	0	0.0295357	Astrocyte_pos
GO_POSITIVE_REGULATION_OF_TUMOR_NECROSIS_FACTOR_SUPERFAMILY_CYTOKINE_PRODUCTION	33	0.558413	1.83653	0.00458716	0.0298763	Astrocyte_pos
GO_REGULATION_OF_LEUKOCYTE_APOPTOTIC_PROCESS	46	0.524977	1.82401	0	0.0302545	Astrocyte_pos
GO_CELL_SUBSTRATE_ADHERENS_JUNCTION_ASSEMBLY	20	0.624972	1.81975	0	0.0304959	Astrocyte_pos
GO_REGULATION_OF_INTERFERON_GAMMA_PRODUCTION	39	0.539824	1.82448	0.00298954	0.0305122	Astrocyte_pos
GO_DEFENSE_RESPONSE_TO_OTHER_ORGANISM	236	0.407696	1.82063	0	0.0306613	Astrocyte_pos
GO_PATTERN_RECOGNITION_RECEPTOR_SIGNALING_PATHWAY	81	0.462915	1.82204	0	0.0306641	Astrocyte_pos
GO_TOLL_LIKE_RECEPTOR_SIGNALING_PATHWAY	69	0.477884	1.82454	0	0.030954	Astrocyte_pos
GO_CELLULAR_RESPONSE_TO_BIOTIC_STIMULUS	111	0.444616	1.82824	0	0.0312488	Astrocyte_pos
GO_NEGATIVE_REGULATION_OF_CYTOKINE_PRODUCTION	129	0.437877	1.82582	0	0.0313519	Astrocyte_pos
GO_NEGATIVE_REGULATION_OF_SIGNAL_TRANSDUCTION_IN_ABSENCE_OF_LIGAND	20	0.634016	1.82686	0.00164204	0.0313832	Astrocyte_pos
GO_REGULATION_OF_RESPONSE_TO_CYTOKINE_STIMULUS	92	0.462724	1.82458	0	0.0313912	Astrocyte_pos
GO_POSITIVE_REGULATION_OF_COAGULATION	15	0.664504	1.81532	0.00317965	0.0318021	Astrocyte_pos
GO_REGULATION_OF_LEUKOCYTE_MEDIATED_CYTOTOXICITY	30	0.575433	1.81175	0.00308642	0.0329451	Astrocyte_pos
GO_REGULATION_OF_APOPTOTIC_SIGNALING_PATHWAY	270	0.39805	1.80656	0	0.0331227	Astrocyte_pos
GO_POSITIVE_REGULATION_OF_APOPTOTIC_SIGNALING_PATHWAY	132	0.430459	1.80708	0	0.0332031	Astrocyte_pos
GO_POSITIVE_REGULATION_OF_LYMPHOCYTE_MEDIATED_IMMUNITY	39	0.535058	1.81007	0	0.0332398	Astrocyte_pos
GO_POSITIVE_REGULATION_OF_TYROSINE_PHOSPHORYLATION_OF_STAT3_PROTEIN	21	0.603907	1.80905	0.00164474	0.0333089	Astrocyte_pos
GO_POSITIVE_REGULATION_OF_IMMUNE_EFFECTOR_PROCESS	88	0.459849	1.80783	0	0.0333164	Astrocyte_pos
GO_RELEASE_OF_CYTOCHROME_C_FROM_MITOCHONDRIA	16	0.657089	1.80242	0	0.0344682	Astrocyte_pos
GO_CELL_MATRIX_ADHESION	88	0.465403	1.80016	0	0.0347504	Astrocyte_pos
GO_ODONTOGENESIS	64	0.485569	1.80026	0.00145985	0.0351227	Astrocyte_pos
GO_GLIAL_CELL_DEVELOPMENT	59	0.492225	1.79663	0	0.0357541	Astrocyte_pos
GO_REGULATION_OF_LEUKOCYTE_CHEMOTAXIS	39	0.523063	1.79473	0	0.0364435	Astrocyte_pos
GO_AMINOGLYCAN_METABOLIC_PROCESS	119	0.435029	1.79236	0	0.0372366	Astrocyte_pos
GO_REGULATION_OF_NATURAL_KILLER_CELL_MEDIATED_IMMUNITY	19	0.622316	1.79093	0	0.037428	Astrocyte_pos
GO_POSITIVE_REGULATION_OF_TRANSCRIPTION_FROM_RNA_POLYMERASE_II_PROMOTER_INVOLVED_IN_CELLULAR_RESPONSE_TO_CHEMICAL_STIMULUS	24	0.580718	1.78746	0.00326264	0.037994	Astrocyte_pos
GO_CAMP_MEDIATED_SIGNALING	29	0.559096	1.78576	0	0.0382729	Astrocyte_pos
GO_REGULATION_OF_PHAGOCYTOSIS	42	0.516439	1.78477	0	0.0382992	Astrocyte_pos
GO_REGULATION_OF_WOUND_HEALING	76	0.468583	1.7875	0	0.038433	Astrocyte_pos
GO_ORGAN_REGENERATION	54	0.495461	1.77958	0	0.0387227	Astrocyte_pos
GO_VENTRICULAR_SEPTUM_DEVELOPMENT	39	0.522908	1.77825	0.00310559	0.0388185	Astrocyte_pos
GO_WATER_HOMEOSTASIS	39	0.523194	1.78148	0	0.0388306	Astrocyte_pos
GO_DEFENSE_RESPONSE_TO_GRAM_POSITIVE_BACTERIUM	23	0.59309	1.77999	0.00316957	0.0390019	Astrocyte_pos
GO_GLAND_MORPHOGENESIS	67	0.467812	1.78153	0	0.0392335	Astrocyte_pos
GO_POSITIVE_REGULATION_OF_NF_KAPPAB_TRANSCRIPTION_FACTOR_ACTIVITY	98	0.437736	1.76885	0	0.0417166	Astrocyte_pos
GO_DEFENSE_RESPONSE_TO_GRAM_NEGATIVE_BACTERIUM	17	0.643783	1.76932	0.0033389	0.0419267	Astrocyte_pos
GO_INTRINSIC_APOPTOTIC_SIGNALING_PATHWAY_IN_RESPONSE_TO_DNA_DAMAGE_BY_P53_CLASS_MEDIATOR	27	0.564625	1.7694	0.0015625	0.0423206	Astrocyte_pos
GO_INTRINSIC_APOPTOTIC_SIGNALING_PATHWAY_IN_RESPONSE_TO_DNA_DAMAGE	54	0.486997	1.76586	0	0.0427078	Astrocyte_pos
GO_POSITIVE_REGULATION_OF_RESPONSE_TO_CYTOKINE_STIMULUS	23	0.594061	1.76951	0.00166667	0.0427108	Astrocyte_pos
GO_REGULATION_OF_CYTOKINE_PRODUCTION_INVOLVED_IN_IMMUNE_RESPONSE	34	0.536902	1.76982	0.00305344	0.0429278	Astrocyte_pos
GO_REGENERATION	105	0.435935	1.76094	0	0.0446238	Astrocyte_pos
GO_REGULATION_OF_MITOCHONDRIAL_MEMBRANE_POTENTIAL	38	0.526002	1.7595	0.00308642	0.0447655	Astrocyte_pos
GO_REGULATION_OF_POLYSACCHARIDE_METABOLIC_PROCESS	29	0.552145	1.7585	0.00780031	0.0448155	Astrocyte_pos
GO_POSITIVE_REGULATION_OF_PEPTIDYL_SERINE_PHOSPHORYLATION	53	0.487365	1.75461	0.00143885	0.0462542	Astrocyte_pos
GO_POSITIVE_REGULATION_OF_EPITHELIAL_CELL_DIFFERENTIATION	29	0.542164	1.74992	0.00470219	0.0463303	Astrocyte_pos
GO_RESPONSE_TO_BIOTIC_STIMULUS	488	0.367881	1.75036	0	0.0466076	Astrocyte_pos
GO_ODONTOGENESIS_OF_DENTIN_CONTAINING_TOOTH	47	0.499696	1.75103	0	0.0466651	Astrocyte_pos
GO_REGULATION_OF_CYTOKINE_PRODUCTION	347	0.376464	1.75174	0	0.0467551	Astrocyte_pos
GO_POSITIVE_REGULATION_OF_INNATE_IMMUNE_RESPONSE	177	0.404705	1.7523	0	0.0469567	Astrocyte_pos
GO_REGULATION_OF_INTERLEUKIN_1_PRODUCTION	27	0.566637	1.74492	0.00151976	0.0486298	Astrocyte_pos
GO_CELLULAR_HORMONE_METABOLIC_PROCESS	55	0.481744	1.7405	0	0.0495015	Astrocyte_pos
GO_EMBRYONIC_DIGIT_MORPHOGENESIS	43	0.510274	1.741	0	0.0496338	Astrocyte_pos
GO_VASCULATURE_DEVELOPMENT	325	0.379262	1.74168	0	0.0497986	Astrocyte_pos
GO_REGULATION_OF_SYNAPTIC_TRANSMISSION_GLUTAMATERGIC	38	-0.631895	-2.3678	0	0.000707048	Astrocyte_neg
GO_REGULATION_OF_POSTSYNAPTIC_MEMBRANE_POTENTIAL	40	-0.611189	-2.29107	0	0.00140884	Astrocyte_neg
GO_CELL_SURFACE_RECEPTOR_SIGNALING_PATHWAY_INVOLVED_IN_CELL_CELL_SIGNALING	43	-0.590861	-2.26979	0	0.00187344	Astrocyte_neg
GO_GAMMA_AMINOBUTYRIC_ACID_SIGNALING_PATHWAY	21	-0.707863	-2.25583	0	0.00158184	Astrocyte_neg
GO_PRESYNAPTIC_PROCESS_INVOLVED_IN_SYNAPTIC_TRANSMISSION	90	-0.508733	-2.23773	0	0.00126548	Astrocyte_neg
GO_NEURON_NEURON_SYNAPTIC_TRANSMISSION	39	-0.602502	-2.22732	0	0.00105456	Astrocyte_neg
GO_TRANSMISSION_OF_NERVE_IMPULSE	41	-0.568975	-2.20015	0	0.00192195	Astrocyte_neg
GO_MULTICELLULAR_ORGANISMAL_SIGNALING	93	-0.484354	-2.19368	0	0.0020277	Astrocyte_neg
GO_SYNAPTIC_TRANSMISSION_GLUTAMATERGIC	18	-0.711659	-2.17319	0	0.0028932	Astrocyte_neg
GO_NEUROTRANSMITTER_TRANSPORT	115	-0.464144	-2.16281	0	0.0031045	Astrocyte_neg
GO_SYNAPTIC_SIGNALING	295	-0.408142	-2.14534	0	0.00370868	Astrocyte_neg
GO_MEMBRANE_DEPOLARIZATION	44	-0.551515	-2.13276	0	0.00415936	Astrocyte_neg
GO_SIGNAL_RELEASE	116	-0.466034	-2.12189	0	0.00437878	Astrocyte_neg
GO_REGULATION_OF_NEURONAL_SYNAPTIC_PLASTICITY	41	-0.538179	-2.12161	0	0.00406601	Astrocyte_neg
GO_VESICLE_DOCKING	51	-0.521625	-2.08584	0	0.0060802	Astrocyte_neg
GO_GLUTAMATE_RECEPTOR_SIGNALING_PATHWAY	37	-0.559447	-2.08199	0	0.00604903	Astrocyte_neg
GO_CARDIAC_CONDUCTION	65	-0.484518	-2.04937	0	0.0081714	Astrocyte_neg
GO_REGULATION_OF_SYNAPTIC_PLASTICITY	111	-0.43198	-1.98438	0	0.0171395	Astrocyte_neg
GO_MODULATION_OF_SYNAPTIC_TRANSMISSION	226	-0.388009	-1.97842	0	0.0173452	Astrocyte_neg
GO_REGULATION_OF_ALPHA_AMINO_3_HYDROXY_5_METHYL_4_ISOXAZOLE_PROPIONATE_SELECTIVE_GLUTAMATE_RECEPTOR_ACTIVITY	17	-0.651463	-1.97238	0	0.017953	Astrocyte_neg
GO_REGULATION_OF_LONG_TERM_SYNAPTIC_POTENTIATION	16	-0.657449	-1.97062	0	0.017333	Astrocyte_neg
GO_NEURONAL_ACTION_POTENTIAL	19	-0.63331	-1.9686	0.0027248	0.01667	Astrocyte_neg
GO_MEMBRANE_DEPOLARIZATION_DURING_ACTION_POTENTIAL	32	-0.555235	-1.96797	0	0.0160658	Astrocyte_neg
GO_VESICLE_DOCKING_INVOLVED_IN_EXOCYTOSIS	34	-0.535407	-1.96681	0	0.0155698	Astrocyte_neg
GO_MICROTUBULE_NUCLEATION	17	-0.649132	-1.95413	0.00278552	0.0170557	Astrocyte_neg
GO_REGULATION_OF_LONG_TERM_NEURONAL_SYNAPTIC_PLASTICITY	22	-0.586043	-1.95376	0.00257069	0.0164835	Astrocyte_neg
GO_ACTION_POTENTIAL	69	-0.460359	-1.95336	0	0.016004	Astrocyte_neg
GO_IONOTROPIC_GLUTAMATE_RECEPTOR_SIGNALING_PATHWAY	23	-0.597221	-1.93287	0	0.019519	Astrocyte_neg
GO_EXCITATORY_POSTSYNAPTIC_POTENTIAL	21	-0.596593	-1.92039	0	0.0213084	Astrocyte_neg
GO_LOCOMOTORY_BEHAVIOR	126	-0.410388	-1.91887	0	0.0209225	Astrocyte_neg
GO_SYNAPSE_ORGANIZATION	119	-0.405999	-1.90972	0	0.0222403	Astrocyte_neg
GO_REGULATION_OF_SYNAPSE_STRUCTURE_OR_ACTIVITY	171	-0.385522	-1.9041	0	0.0226952	Astrocyte_neg
GO_SINGLE_ORGANISM_BEHAVIOR	272	-0.367223	-1.90005	0	0.0229028	Astrocyte_neg
GO_POSITIVE_REGULATION_OF_SYNAPTIC_TRANSMISSION	79	-0.444505	-1.89832	0	0.0227636	Astrocyte_neg
GO_MODULATION_OF_EXCITATORY_POSTSYNAPTIC_POTENTIAL	28	-0.54681	-1.88089	0.00554017	0.0260588	Astrocyte_neg
GO_CALCIUM_ION_REGULATED_EXOCYTOSIS	62	-0.455505	-1.87681	0	0.0265095	Astrocyte_neg
GO_MICROTUBULE_POLYMERIZATION	23	-0.579406	-1.8763	0.00558659	0.0259257	Astrocyte_neg
GO_ADULT_BEHAVIOR	96	-0.413966	-1.86083	0	0.0290911	Astrocyte_neg
GO_LONG_TERM_SYNAPTIC_POTENTIATION	29	-0.535643	-1.85972	0.00833333	0.0285773	Astrocyte_neg
GO_EXPLORATION_BEHAVIOR	17	-0.614347	-1.85401	0.00255754	0.0295639	Astrocyte_neg
GO_LEARNING	98	-0.406104	-1.84343	0	0.0318851	Astrocyte_neg
GO_COGNITION	181	-0.370722	-1.83765	0	0.033084	Astrocyte_neg
GO_REGULATION_OF_NEUROTRANSMITTER_LEVELS	146	-0.377817	-1.83135	0	0.0343859	Astrocyte_neg
GO_BEHAVIOR	346	-0.347044	-1.82937	0	0.0342553	Astrocyte_neg
GO_POSITIVE_REGULATION_OF_EXCITATORY_POSTSYNAPTIC_POTENTIAL	21	-0.560739	-1.80511	0	0.0418954	Astrocyte_neg
GO_CELL_CELL_SIGNALING	438	-0.334436	-1.80197	0	0.0420187	Astrocyte_neg
GO_NEGATIVE_REGULATION_OF_SYNAPTIC_TRANSMISSION	49	-0.45767	-1.79955	0	0.0418876	Astrocyte_neg
GO_NEURON_PROJECTION_GUIDANCE	147	-0.380585	-1.79472	0	0.0430494	Astrocyte_neg
GO_REGULATION_OF_NEUROTRANSMITTER_RECEPTOR_ACTIVITY	26	-0.531211	-1.78881	0.002849	0.0443597	Astrocyte_neg

## Sheet: Astrocyte Network Edges
GO1	GO2	Jaccard Similarity
GO_INTERFERON_GAMMA_MEDIATED_SIGNALING_PATHWAY	GO_CELLULAR_RESPONSE_TO_INTERFERON_GAMMA	0.728814
GO_RESPONSE_TO_INTERFERON_GAMMA	GO_CELLULAR_RESPONSE_TO_INTERFERON_GAMMA	0.808219
GO_INNATE_IMMUNE_RESPONSE	GO_CELLULAR_RESPONSE_TO_INTERFERON_GAMMA	0.2
GO_CELLULAR_RESPONSE_TO_CYTOKINE_STIMULUS	GO_CELLULAR_RESPONSE_TO_INTERFERON_GAMMA	0.166197
GO_CYTOKINE_MEDIATED_SIGNALING_PATHWAY	GO_CELLULAR_RESPONSE_TO_INTERFERON_GAMMA	0.166038
GO_RESPONSE_TO_TYPE_I_INTERFERON	GO_CELLULAR_RESPONSE_TO_INTERFERON_GAMMA	0.192771
GO_RESPONSE_TO_CYTOKINE	GO_CELLULAR_RESPONSE_TO_INTERFERON_GAMMA	0.13785
GO_IMMUNE_RESPONSE	GO_CELLULAR_RESPONSE_TO_INTERFERON_GAMMA	0.111111
GO_CELLULAR_RESPONSE_TO_INTERFERON_GAMMA	GO_INTERFERON_GAMMA_MEDIATED_SIGNALING_PATHWAY	0.728814
GO_RESPONSE_TO_INTERFERON_GAMMA	GO_INTERFERON_GAMMA_MEDIATED_SIGNALING_PATHWAY	0.589041
GO_INNATE_IMMUNE_RESPONSE	GO_INTERFERON_GAMMA_MEDIATED_SIGNALING_PATHWAY	0.145763
GO_CELLULAR_RESPONSE_TO_CYTOKINE_STIMULUS	GO_INTERFERON_GAMMA_MEDIATED_SIGNALING_PATHWAY	0.121127
GO_CYTOKINE_MEDIATED_SIGNALING_PATHWAY	GO_INTERFERON_GAMMA_MEDIATED_SIGNALING_PATHWAY	0.172
GO_RESPONSE_TO_TYPE_I_INTERFERON	GO_INTERFERON_GAMMA_MEDIATED_SIGNALING_PATHWAY	0.238806
GO_RESPONSE_TO_CYTOKINE	GO_INTERFERON_GAMMA_MEDIATED_SIGNALING_PATHWAY	0.100467
GO_CELLULAR_RESPONSE_TO_INTERFERON_GAMMA	GO_RESPONSE_TO_INTERFERON_GAMMA	0.808219
GO_INTERFERON_GAMMA_MEDIATED_SIGNALING_PATHWAY	GO_RESPONSE_TO_INTERFERON_GAMMA	0.589041
GO_INNATE_IMMUNE_RESPONSE	GO_RESPONSE_TO_INTERFERON_GAMMA	0.247458
GO_CELLULAR_RESPONSE_TO_CYTOKINE_STIMULUS	GO_RESPONSE_TO_INTERFERON_GAMMA	0.169399
GO_CYTOKINE_MEDIATED_SIGNALING_PATHWAY	GO_RESPONSE_TO_INTERFERON_GAMMA	0.166065
GO_DEFENSE_RESPONSE	GO_RESPONSE_TO_INTERFERON_GAMMA	0.118314
GO_RESPONSE_TO_TYPE_I_INTERFERON	GO_RESPONSE_TO_INTERFERON_GAMMA	0.189474
GO_RESPONSE_TO_CYTOKINE	GO_RESPONSE_TO_INTERFERON_GAMMA	0.170561
GO_IMMUNE_RESPONSE	GO_RESPONSE_TO_INTERFERON_GAMMA	0.137476
GO_RENAL_WATER_HOMEOSTASIS	GO_RENAL_SYSTEM_PROCESS	0.387097
GO_REGULATION_OF_SYSTEMIC_ARTERIAL_BLOOD_PRESSURE	GO_RENAL_SYSTEM_PROCESS	0.186813
GO_CAMP_MEDIATED_SIGNALING	GO_RENAL_SYSTEM_PROCESS	0.123457
GO_WATER_HOMEOSTASIS	GO_RENAL_SYSTEM_PROCESS	0.311688
GO_INNATE_IMMUNE_RESPONSE	GO_DEFENSE_RESPONSE_TO_BACTERIUM	0.109718
GO_REGULATION_OF_TUMOR_NECROSIS_FACTOR_SUPERFAMILY_CYTOKINE_PRODUCTION	GO_DEFENSE_RESPONSE_TO_BACTERIUM	0.137255
GO_RESPONSE_TO_BACTERIUM	GO_DEFENSE_RESPONSE_TO_BACTERIUM	0.244813
GO_POSITIVE_REGULATION_OF_TUMOR_NECROSIS_FACTOR_SUPERFAMILY_CYTOKINE_PRODUCTION	GO_DEFENSE_RESPONSE_TO_BACTERIUM	0.15
GO_DEFENSE_RESPONSE_TO_OTHER_ORGANISM	GO_DEFENSE_RESPONSE_TO_BACTERIUM	0.25
GO_PATTERN_RECOGNITION_RECEPTOR_SIGNALING_PATHWAY	GO_DEFENSE_RESPONSE_TO_BACTERIUM	0.102362
GO_DEFENSE_RESPONSE_TO_GRAM_POSITIVE_BACTERIUM	GO_DEFENSE_RESPONSE_TO_BACTERIUM	0.389831
GO_DEFENSE_RESPONSE_TO_GRAM_NEGATIVE_BACTERIUM	GO_DEFENSE_RESPONSE_TO_BACTERIUM	0.288136
GO_RESPONSE_TO_BIOTIC_STIMULUS	GO_DEFENSE_RESPONSE_TO_BACTERIUM	0.120902
GO_REGULATION_OF_ENDOTHELIAL_CELL_APOPTOTIC_PROCESS	GO_REGULATION_OF_EPITHELIAL_CELL_APOPTOTIC_PROCESS	0.621622
GO_NEGATIVE_REGULATION_OF_EPITHELIAL_CELL_APOPTOTIC_PROCESS	GO_REGULATION_OF_EPITHELIAL_CELL_APOPTOTIC_PROCESS	0.540541
GO_REGULATION_OF_EXTRINSIC_APOPTOTIC_SIGNALING_PATHWAY	GO_REGULATION_OF_EXTRINSIC_APOPTOTIC_SIGNALING_PATHWAY_IN_ABSENCE_OF_LIGAND	0.292453
GO_NEGATIVE_REGULATION_OF_EXTRINSIC_APOPTOTIC_SIGNALING_PATHWAY	GO_REGULATION_OF_EXTRINSIC_APOPTOTIC_SIGNALING_PATHWAY_IN_ABSENCE_OF_LIGAND	0.272727
GO_NEGATIVE_REGULATION_OF_APOPTOTIC_SIGNALING_PATHWAY	GO_REGULATION_OF_EXTRINSIC_APOPTOTIC_SIGNALING_PATHWAY_IN_ABSENCE_OF_LIGAND	0.145695
GO_SIGNAL_TRANSDUCTION_IN_ABSENCE_OF_LIGAND	GO_REGULATION_OF_EXTRINSIC_APOPTOTIC_SIGNALING_PATHWAY_IN_ABSENCE_OF_LIGAND	0.102041
GO_POSITIVE_REGULATION_OF_EXTRINSIC_APOPTOTIC_SIGNALING_PATHWAY	GO_REGULATION_OF_EXTRINSIC_APOPTOTIC_SIGNALING_PATHWAY_IN_ABSENCE_OF_LIGAND	0.218182
GO_NEGATIVE_REGULATION_OF_SIGNAL_TRANSDUCTION_IN_ABSENCE_OF_LIGAND	GO_REGULATION_OF_EXTRINSIC_APOPTOTIC_SIGNALING_PATHWAY_IN_ABSENCE_OF_LIGAND	0.645161
GO_REGULATION_OF_APOPTOTIC_SIGNALING_PATHWAY	GO_REGULATION_OF_EXTRINSIC_APOPTOTIC_SIGNALING_PATHWAY_IN_ABSENCE_OF_LIGAND	0.114815
GO_POSITIVE_REGULATION_OF_APOPTOTIC_SIGNALING_PATHWAY	GO_REGULATION_OF_EXTRINSIC_APOPTOTIC_SIGNALING_PATHWAY_IN_ABSENCE_OF_LIGAND	0.101351
GO_CELL_SUBSTRATE_ADHESION	GO_CELL_SUBSTRATE_JUNCTION_ASSEMBLY	0.18797
GO_CELL_SUBSTRATE_ADHERENS_JUNCTION_ASSEMBLY	GO_CELL_SUBSTRATE_JUNCTION_ASSEMBLY	0.606061
GO_CELL_MATRIX_ADHESION	GO_CELL_SUBSTRATE_JUNCTION_ASSEMBLY	0.247423
GO_POSITIVE_REGULATION_OF_PHAGOCYTOSIS	GO_REGULATION_OF_MULTICELLULAR_ORGANISMAL_METABOLIC_PROCESS	0.106383
GO_INNATE_IMMUNE_RESPONSE	GO_REGULATION_OF_INNATE_IMMUNE_RESPONSE	0.216036
GO_CELLULAR_RESPONSE_TO_CYTOKINE_STIMULUS	GO_REGULATION_OF_INNATE_IMMUNE_RESPONSE	0.181287
GO_CYTOKINE_MEDIATED_SIGNALING_PATHWAY	GO_REGULATION_OF_INNATE_IMMUNE_RESPONSE	0.190024
GO_REGULATION_OF_I_KAPPAB_KINASE_NF_KAPPAB_SIGNALING	GO_REGULATION_OF_INNATE_IMMUNE_RESPONSE	0.156164
GO_REGULATION_OF_TOLL_LIKE_RECEPTOR_SIGNALING_PATHWAY	GO_REGULATION_OF_INNATE_IMMUNE_RESPONSE	0.12749
GO_DEFENSE_RESPONSE	GO_REGULATION_OF_INNATE_IMMUNE_RESPONSE	0.146631
GO_RESPONSE_TO_CYTOKINE	GO_REGULATION_OF_INNATE_IMMUNE_RESPONSE	0.182927
GO_RESPONSE_TO_BACTERIUM	GO_REGULATION_OF_INNATE_IMMUNE_RESPONSE	0.149533
GO_IMMUNE_RESPONSE	GO_REGULATION_OF_INNATE_IMMUNE_RESPONSE	0.168909
GO_DEFENSE_RESPONSE_TO_OTHER_ORGANISM	GO_REGULATION_OF_INNATE_IMMUNE_RESPONSE	0.12212
GO_PATTERN_RECOGNITION_RECEPTOR_SIGNALING_PATHWAY	GO_REGULATION_OF_INNATE_IMMUNE_RESPONSE	0.322709
GO_TOLL_LIKE_RECEPTOR_SIGNALING_PATHWAY	GO_REGULATION_OF_INNATE_IMMUNE_RESPONSE	0.2749
GO_NEGATIVE_REGULATION_OF_CYTOKINE_PRODUCTION	GO_REGULATION_OF_INNATE_IMMUNE_RESPONSE	0.101449
GO_REGULATION_OF_RESPONSE_TO_CYTOKINE_STIMULUS	GO_REGULATION_OF_INNATE_IMMUNE_RESPONSE	0.182759
GO_POSITIVE_REGULATION_OF_IMMUNE_EFFECTOR_PROCESS	GO_REGULATION_OF_INNATE_IMMUNE_RESPONSE	0.115132
GO_POSITIVE_REGULATION_OF_NF_KAPPAB_TRANSCRIPTION_FACTOR_ACTIVITY	GO_REGULATION_OF_INNATE_IMMUNE_RESPONSE	0.133117
GO_RESPONSE_TO_BIOTIC_STIMULUS	GO_REGULATION_OF_INNATE_IMMUNE_RESPONSE	0.15109
GO_REGULATION_OF_CYTOKINE_PRODUCTION	GO_REGULATION_OF_INNATE_IMMUNE_RESPONSE	0.203219
GO_POSITIVE_REGULATION_OF_INNATE_IMMUNE_RESPONSE	GO_REGULATION_OF_INNATE_IMMUNE_RESPONSE	0.705179
GO_CELLULAR_RESPONSE_TO_INTERFERON_GAMMA	GO_INNATE_IMMUNE_RESPONSE	0.2
GO_INTERFERON_GAMMA_MEDIATED_SIGNALING_PATHWAY	GO_INNATE_IMMUNE_RESPONSE	0.145763
GO_RESPONSE_TO_INTERFERON_GAMMA	GO_INNATE_IMMUNE_RESPONSE	0.247458
GO_DEFENSE_RESPONSE_TO_BACTERIUM	GO_INNATE_IMMUNE_RESPONSE	0.109718
GO_REGULATION_OF_INNATE_IMMUNE_RESPONSE	GO_INNATE_IMMUNE_RESPONSE	0.216036
GO_INFLAMMATORY_RESPONSE	GO_INNATE_IMMUNE_RESPONSE	0.134066
GO_CELLULAR_RESPONSE_TO_CYTOKINE_STIMULUS	GO_INNATE_IMMUNE_RESPONSE	0.194853
GO_CYTOKINE_MEDIATED_SIGNALING_PATHWAY	GO_INNATE_IMMUNE_RESPONSE	0.179654
GO_REGULATION_OF_I_KAPPAB_KINASE_NF_KAPPAB_SIGNALING	GO_INNATE_IMMUNE_RESPONSE	0.101655
GO_DEFENSE_RESPONSE	GO_INNATE_IMMUNE_RESPONSE	0.47812
GO_RESPONSE_TO_TYPE_I_INTERFERON	GO_INNATE_IMMUNE_RESPONSE	0.135593
GO_RESPONSE_TO_CYTOKINE	GO_INNATE_IMMUNE_RESPONSE	0.20903
GO_RESPONSE_TO_BACTERIUM	GO_INNATE_IMMUNE_RESPONSE	0.152688
GO_IMMUNE_RESPONSE	GO_INNATE_IMMUNE_RESPONSE	0.555556
GO_DEFENSE_RESPONSE_TO_OTHER_ORGANISM	GO_INNATE_IMMUNE_RESPONSE	0.234884
GO_PATTERN_RECOGNITION_RECEPTOR_SIGNALING_PATHWAY	GO_INNATE_IMMUNE_RESPONSE	0.115727
GO_NEGATIVE_REGULATION_OF_CYTOKINE_PRODUCTION	GO_INNATE_IMMUNE_RESPONSE	0.121693
GO_POSITIVE_REGULATION_OF_NF_KAPPAB_TRANSCRIPTION_FACTOR_ACTIVITY	GO_INNATE_IMMUNE_RESPONSE	0.110169
GO_RESPONSE_TO_BIOTIC_STIMULUS	GO_INNATE_IMMUNE_RESPONSE	0.213953
GO_REGULATION_OF_CYTOKINE_PRODUCTION	GO_INNATE_IMMUNE_RESPONSE	0.222857
GO_POSITIVE_REGULATION_OF_INNATE_IMMUNE_RESPONSE	GO_INNATE_IMMUNE_RESPONSE	0.148418
GO_INNATE_IMMUNE_RESPONSE	GO_INFLAMMATORY_RESPONSE	0.134066
GO_CELLULAR_RESPONSE_TO_CYTOKINE_STIMULUS	GO_INFLAMMATORY_RESPONSE	0.118447
GO_CYTOKINE_MEDIATED_SIGNALING_PATHWAY	GO_INFLAMMATORY_RESPONSE	0.100467
GO_DEFENSE_RESPONSE	GO_INFLAMMATORY_RESPONSE	0.358185
GO_RESPONSE_TO_CYTOKINE	GO_INFLAMMATORY_RESPONSE	0.118966
GO_RESPONSE_TO_BACTERIUM	GO_INFLAMMATORY_RESPONSE	0.178571
GO_IMMUNE_RESPONSE	GO_INFLAMMATORY_RESPONSE	0.164087
GO_CELLULAR_RESPONSE_TO_BIOTIC_STIMULUS	GO_INFLAMMATORY_RESPONSE	0.114094
GO_RESPONSE_TO_BIOTIC_STIMULUS	GO_INFLAMMATORY_RESPONSE	0.130781
GO_REGULATION_OF_CYTOKINE_PRODUCTION	GO_INFLAMMATORY_RESPONSE	0.15213
GO_POSITIVE_REGULATION_OF_INNATE_IMMUNE_RESPONSE	GO_INFLAMMATORY_RESPONSE	0.105556
GO_POSITIVE_REGULATION_OF_RESPONSE_TO_WOUNDING	GO_POSITIVE_REGULATION_OF_WOUND_HEALING	0.368421
GO_POSITIVE_REGULATION_OF_COAGULATION	GO_POSITIVE_REGULATION_OF_WOUND_HEALING	0.482759
GO_REGULATION_OF_WOUND_HEALING	GO_POSITIVE_REGULATION_OF_WOUND_HEALING	0.368421
GO_CELLULAR_RESPONSE_TO_INTERFERON_GAMMA	GO_CELLULAR_RESPONSE_TO_CYTOKINE_STIMULUS	0.166197
GO_INTERFERON_GAMMA_MEDIATED_SIGNALING_PATHWAY	GO_CELLULAR_RESPONSE_TO_CYTOKINE_STIMULUS	0.121127
GO_RESPONSE_TO_INTERFERON_GAMMA	GO_CELLULAR_RESPONSE_TO_CYTOKINE_STIMULUS	0.169399
GO_REGULATION_OF_INNATE_IMMUNE_RESPONSE	GO_CELLULAR_RESPONSE_TO_CYTOKINE_STIMULUS	0.181287
GO_INNATE_IMMUNE_RESPONSE	GO_CELLULAR_RESPONSE_TO_CYTOKINE_STIMULUS	0.194853
GO_INFLAMMATORY_RESPONSE	GO_CELLULAR_RESPONSE_TO_CYTOKINE_STIMULUS	0.118447
GO_CYTOKINE_MEDIATED_SIGNALING_PATHWAY	GO_CELLULAR_RESPONSE_TO_CYTOKINE_STIMULUS	0.704225
GO_DEFENSE_RESPONSE	GO_CELLULAR_RESPONSE_TO_CYTOKINE_STIMULUS	0.191176
GO_RESPONSE_TO_TYPE_I_INTERFERON	GO_CELLULAR_RESPONSE_TO_CYTOKINE_STIMULUS	0.103352
GO_RESPONSE_TO_CYTOKINE	GO_CELLULAR_RESPONSE_TO_CYTOKINE_STIMULUS	0.829439
GO_RESPONSE_TO_BACTERIUM	GO_CELLULAR_RESPONSE_TO_CYTOKINE_STIMULUS	0.148362
GO_IMMUNE_RESPONSE	GO_CELLULAR_RESPONSE_TO_CYTOKINE_STIMULUS	0.205442
GO_RESPONSE_TO_BIOTIC_STIMULUS	GO_CELLULAR_RESPONSE_TO_CYTOKINE_STIMULUS	0.164365
GO_REGULATION_OF_CYTOKINE_PRODUCTION	GO_CELLULAR_RESPONSE_TO_CYTOKINE_STIMULUS	0.126806
GO_POSITIVE_REGULATION_OF_INNATE_IMMUNE_RESPONSE	GO_CELLULAR_RESPONSE_TO_CYTOKINE_STIMULUS	0.156522
GO_REGULATION_OF_MULTICELLULAR_ORGANISMAL_METABOLIC_PROCESS	GO_POSITIVE_REGULATION_OF_PHAGOCYTOSIS	0.106383
GO_REGULATION_OF_LEUKOCYTE_CHEMOTAXIS	GO_POSITIVE_REGULATION_OF_PHAGOCYTOSIS	0.1
GO_REGULATION_OF_PHAGOCYTOSIS	GO_POSITIVE_REGULATION_OF_PHAGOCYTOSIS	0.642857
GO_REGULATION_OF_EXTRINSIC_APOPTOTIC_SIGNALING_PATHWAY_IN_ABSENCE_OF_LIGAND	GO_REGULATION_OF_EXTRINSIC_APOPTOTIC_SIGNALING_PATHWAY	0.292453
GO_NEGATIVE_REGULATION_OF_EXTRINSIC_APOPTOTIC_SIGNALING_PATHWAY	GO_REGULATION_OF_EXTRINSIC_APOPTOTIC_SIGNALING_PATHWAY	0.632075
GO_NEGATIVE_REGULATION_OF_APOPTOTIC_SIGNALING_PATHWAY	GO_REGULATION_OF_EXTRINSIC_APOPTOTIC_SIGNALING_PATHWAY	0.377778
GO_POSITIVE_REGULATION_OF_EXTRINSIC_APOPTOTIC_SIGNALING_PATHWAY	GO_REGULATION_OF_EXTRINSIC_APOPTOTIC_SIGNALING_PATHWAY	0.339623
GO_NEGATIVE_REGULATION_OF_SIGNAL_TRANSDUCTION_IN_ABSENCE_OF_LIGAND	GO_REGULATION_OF_EXTRINSIC_APOPTOTIC_SIGNALING_PATHWAY	0.188679
GO_REGULATION_OF_APOPTOTIC_SIGNALING_PATHWAY	GO_REGULATION_OF_EXTRINSIC_APOPTOTIC_SIGNALING_PATHWAY	0.392593
GO_POSITIVE_REGULATION_OF_APOPTOTIC_SIGNALING_PATHWAY	GO_REGULATION_OF_EXTRINSIC_APOPTOTIC_SIGNALING_PATHWAY	0.226804
GO_AMINOGLYCAN_CATABOLIC_PROCESS	GO_HYALURONAN_METABOLIC_PROCESS	0.188679
GO_AMINOGLYCAN_METABOLIC_PROCESS	GO_HYALURONAN_METABOLIC_PROCESS	0.159664
GO_DEFENSE_RESPONSE_TO_BACTERIUM	GO_REGULATION_OF_TUMOR_NECROSIS_FACTOR_SUPERFAMILY_CYTOKINE_PRODUCTION	0.137255
GO_REGULATION_OF_TOLL_LIKE_RECEPTOR_SIGNALING_PATHWAY	GO_REGULATION_OF_TUMOR_NECROSIS_FACTOR_SUPERFAMILY_CYTOKINE_PRODUCTION	0.171053
GO_RESPONSE_TO_BACTERIUM	GO_REGULATION_OF_TUMOR_NECROSIS_FACTOR_SUPERFAMILY_CYTOKINE_PRODUCTION	0.128788
GO_POSITIVE_REGULATION_OF_TUMOR_NECROSIS_FACTOR_SUPERFAMILY_CYTOKINE_PRODUCTION	GO_REGULATION_OF_TUMOR_NECROSIS_FACTOR_SUPERFAMILY_CYTOKINE_PRODUCTION	0.578947
GO_REGULATION_OF_INTERFERON_GAMMA_PRODUCTION	GO_REGULATION_OF_TUMOR_NECROSIS_FACTOR_SUPERFAMILY_CYTOKINE_PRODUCTION	0.170732
GO_PATTERN_RECOGNITION_RECEPTOR_SIGNALING_PATHWAY	GO_REGULATION_OF_TUMOR_NECROSIS_FACTOR_SUPERFAMILY_CYTOKINE_PRODUCTION	0.15
GO_TOLL_LIKE_RECEPTOR_SIGNALING_PATHWAY	GO_REGULATION_OF_TUMOR_NECROSIS_FACTOR_SUPERFAMILY_CYTOKINE_PRODUCTION	0.145455
GO_CELLULAR_RESPONSE_TO_BIOTIC_STIMULUS	GO_REGULATION_OF_TUMOR_NECROSIS_FACTOR_SUPERFAMILY_CYTOKINE_PRODUCTION	0.135135
GO_NEGATIVE_REGULATION_OF_CYTOKINE_PRODUCTION	GO_REGULATION_OF_TUMOR_NECROSIS_FACTOR_SUPERFAMILY_CYTOKINE_PRODUCTION	0.1625
GO_REGULATION_OF_CYTOKINE_PRODUCTION	GO_REGULATION_OF_TUMOR_NECROSIS_FACTOR_SUPERFAMILY_CYTOKINE_PRODUCTION	0.164265
GO_REGULATION_OF_INTERLEUKIN_1_PRODUCTION	GO_REGULATION_OF_TUMOR_NECROSIS_FACTOR_SUPERFAMILY_CYTOKINE_PRODUCTION	0.183099
GO_POSITIVE_REGULATION_OF_CELL_KILLING	GO_ANTIGEN_PROCESSING_AND_PRESENTATION_OF_ENDOGENOUS_ANTIGEN	0.121212
GO_REGULATION_OF_CELL_KILLING	GO_ANTIGEN_PROCESSING_AND_PRESENTATION_OF_ENDOGENOUS_ANTIGEN	0.113636
GO_REGULATION_OF_LEUKOCYTE_MEDIATED_CYTOTOXICITY	GO_ANTIGEN_PROCESSING_AND_PRESENTATION_OF_ENDOGENOUS_ANTIGEN	0.121951
GO_REGULATION_OF_NATURAL_KILLER_CELL_MEDIATED_IMMUNITY	GO_ANTIGEN_PROCESSING_AND_PRESENTATION_OF_ENDOGENOUS_ANTIGEN	0.129032
GO_REGULATION_OF_TOLL_LIKE_RECEPTOR_SIGNALING_PATHWAY	GO_LIPOPOLYSACCHARIDE_MEDIATED_SIGNALING_PATHWAY	0.104167
GO_POSITIVE_REGULATION_OF_TUMOR_NECROSIS_FACTOR_SUPERFAMILY_CYTOKINE_PRODUCTION	GO_LIPOPOLYSACCHARIDE_MEDIATED_SIGNALING_PATHWAY	0.125
GO_PATTERN_RECOGNITION_RECEPTOR_SIGNALING_PATHWAY	GO_LIPOPOLYSACCHARIDE_MEDIATED_SIGNALING_PATHWAY	0.108696
GO_TOLL_LIKE_RECEPTOR_SIGNALING_PATHWAY	GO_LIPOPOLYSACCHARIDE_MEDIATED_SIGNALING_PATHWAY	0.125
GO_CELLULAR_RESPONSE_TO_BIOTIC_STIMULUS	GO_LIPOPOLYSACCHARIDE_MEDIATED_SIGNALING_PATHWAY	0.189189
GO_CELLULAR_RESPONSE_TO_INTERFERON_GAMMA	GO_CYTOKINE_MEDIATED_SIGNALING_PATHWAY	0.166038
GO_INTERFERON_GAMMA_MEDIATED_SIGNALING_PATHWAY	GO_CYTOKINE_MEDIATED_SIGNALING_PATHWAY	0.172
GO_RESPONSE_TO_INTERFERON_GAMMA	GO_CYTOKINE_MEDIATED_SIGNALING_PATHWAY	0.166065
GO_REGULATION_OF_INNATE_IMMUNE_RESPONSE	GO_CYTOKINE_MEDIATED_SIGNALING_PATHWAY	0.190024
GO_INNATE_IMMUNE_RESPONSE	GO_CYTOKINE_MEDIATED_SIGNALING_PATHWAY	0.179654
GO_INFLAMMATORY_RESPONSE	GO_CYTOKINE_MEDIATED_SIGNALING_PATHWAY	0.100467
GO_CELLULAR_RESPONSE_TO_CYTOKINE_STIMULUS	GO_CYTOKINE_MEDIATED_SIGNALING_PATHWAY	0.704225
GO_DEFENSE_RESPONSE	GO_CYTOKINE_MEDIATED_SIGNALING_PATHWAY	0.165323
GO_RESPONSE_TO_TYPE_I_INTERFERON	GO_CYTOKINE_MEDIATED_SIGNALING_PATHWAY	0.146245
GO_RESPONSE_TO_CYTOKINE	GO_CYTOKINE_MEDIATED_SIGNALING_PATHWAY	0.584112
GO_IMMUNE_RESPONSE	GO_CYTOKINE_MEDIATED_SIGNALING_PATHWAY	0.176205
GO_DEFENSE_RESPONSE_TO_OTHER_ORGANISM	GO_CYTOKINE_MEDIATED_SIGNALING_PATHWAY	0.109589
GO_RESPONSE_TO_BIOTIC_STIMULUS	GO_CYTOKINE_MEDIATED_SIGNALING_PATHWAY	0.125
GO_REGULATION_OF_CYTOKINE_PRODUCTION	GO_CYTOKINE_MEDIATED_SIGNALING_PATHWAY	0.105556
GO_POSITIVE_REGULATION_OF_INNATE_IMMUNE_RESPONSE	GO_CYTOKINE_MEDIATED_SIGNALING_PATHWAY	0.176309
GO_GLIAL_CELL_DEVELOPMENT	GO_OLIGODENDROCYTE_DEVELOPMENT	0.474576
GO_RENAL_SYSTEM_PROCESS	GO_RENAL_WATER_HOMEOSTASIS	0.387097
GO_CAMP_MEDIATED_SIGNALING	GO_RENAL_WATER_HOMEOSTASIS	0.177778
GO_WATER_HOMEOSTASIS	GO_RENAL_WATER_HOMEOSTASIS	0.615385
GO_CELL_SUBSTRATE_JUNCTION_ASSEMBLY	GO_CELL_SUBSTRATE_ADHESION	0.18797
GO_CELL_SUBSTRATE_ADHERENS_JUNCTION_ASSEMBLY	GO_CELL_SUBSTRATE_ADHESION	0.16
GO_CELL_MATRIX_ADHESION	GO_CELL_SUBSTRATE_ADHESION	0.704
GO_NEGATIVE_REGULATION_OF_APOPTOTIC_SIGNALING_PATHWAY	GO_NEGATIVE_REGULATION_OF_INTRINSIC_APOPTOTIC_SIGNALING_PATHWAY	0.464789
GO_REGULATION_OF_APOPTOTIC_SIGNALING_PATHWAY	GO_NEGATIVE_REGULATION_OF_INTRINSIC_APOPTOTIC_SIGNALING_PATHWAY	0.244444
GO_REGULATION_OF_RESPONSE_TO_CYTOKINE_STIMULUS	GO_REGULATION_OF_RESPONSE_TO_INTERFERON_GAMMA	0.195652
GO_ANTIGEN_PROCESSING_AND_PRESENTATION_OF_ENDOGENOUS_ANTIGEN	GO_POSITIVE_REGULATION_OF_CELL_KILLING	0.121212
GO_REGULATION_OF_CELL_KILLING	GO_POSITIVE_REGULATION_OF_CELL_KILLING	0.636364
GO_POSITIVE_REGULATION_OF_LEUKOCYTE_MEDIATED_IMMUNITY	GO_POSITIVE_REGULATION_OF_CELL_KILLING	0.38
GO_REGULATION_OF_LEUKOCYTE_MEDIATED_CYTOTOXICITY	GO_POSITIVE_REGULATION_OF_CELL_KILLING	0.59375
GO_POSITIVE_REGULATION_OF_LYMPHOCYTE_MEDIATED_IMMUNITY	GO_POSITIVE_REGULATION_OF_CELL_KILLING	0.395349
GO_POSITIVE_REGULATION_OF_IMMUNE_EFFECTOR_PROCESS	GO_POSITIVE_REGULATION_OF_CELL_KILLING	0.211111
GO_REGULATION_OF_NATURAL_KILLER_CELL_MEDIATED_IMMUNITY	GO_POSITIVE_REGULATION_OF_CELL_KILLING	0.481481
GO_DEFENSE_RESPONSE_TO_GRAM_POSITIVE_BACTERIUM	GO_POSITIVE_REGULATION_OF_CELL_KILLING	0.1
GO_REGULATION_OF_EPITHELIAL_CELL_APOPTOTIC_PROCESS	GO_REGULATION_OF_ENDOTHELIAL_CELL_APOPTOTIC_PROCESS	0.621622
GO_NEGATIVE_REGULATION_OF_EPITHELIAL_CELL_APOPTOTIC_PROCESS	GO_REGULATION_OF_ENDOTHELIAL_CELL_APOPTOTIC_PROCESS	0.482759
GO_REGULATION_OF_INNATE_IMMUNE_RESPONSE	GO_REGULATION_OF_I_KAPPAB_KINASE_NF_KAPPAB_SIGNALING	0.156164
GO_INNATE_IMMUNE_RESPONSE	GO_REGULATION_OF_I_KAPPAB_KINASE_NF_KAPPAB_SIGNALING	0.101655
GO_RESPONSE_TO_BACTERIUM	GO_REGULATION_OF_I_KAPPAB_KINASE_NF_KAPPAB_SIGNALING	0.116531
GO_PATTERN_RECOGNITION_RECEPTOR_SIGNALING_PATHWAY	GO_REGULATION_OF_I_KAPPAB_KINASE_NF_KAPPAB_SIGNALING	0.183099
GO_TOLL_LIKE_RECEPTOR_SIGNALING_PATHWAY	GO_REGULATION_OF_I_KAPPAB_KINASE_NF_KAPPAB_SIGNALING	0.15942
GO_REGULATION_OF_RESPONSE_TO_CYTOKINE_STIMULUS	GO_REGULATION_OF_I_KAPPAB_KINASE_NF_KAPPAB_SIGNALING	0.123932
GO_POSITIVE_REGULATION_OF_NF_KAPPAB_TRANSCRIPTION_FACTOR_ACTIVITY	GO_REGULATION_OF_I_KAPPAB_KINASE_NF_KAPPAB_SIGNALING	0.233945
GO_REGULATION_OF_CYTOKINE_PRODUCTION	GO_REGULATION_OF_I_KAPPAB_KINASE_NF_KAPPAB_SIGNALING	0.126087
GO_POSITIVE_REGULATION_OF_INNATE_IMMUNE_RESPONSE	GO_REGULATION_OF_I_KAPPAB_KINASE_NF_KAPPAB_SIGNALING	0.152318
GO_HYALURONAN_METABOLIC_PROCESS	GO_AMINOGLYCAN_CATABOLIC_PROCESS	0.188679
GO_AMINOGLYCAN_METABOLIC_PROCESS	GO_AMINOGLYCAN_CATABOLIC_PROCESS	0.369748
GO_REGULATION_OF_INNATE_IMMUNE_RESPONSE	GO_REGULATION_OF_TOLL_LIKE_RECEPTOR_SIGNALING_PATHWAY	0.12749
GO_REGULATION_OF_TUMOR_NECROSIS_FACTOR_SUPERFAMILY_CYTOKINE_PRODUCTION	GO_REGULATION_OF_TOLL_LIKE_RECEPTOR_SIGNALING_PATHWAY	0.171053
GO_LIPOPOLYSACCHARIDE_MEDIATED_SIGNALING_PATHWAY	GO_REGULATION_OF_TOLL_LIKE_RECEPTOR_SIGNALING_PATHWAY	0.104167
GO_POSITIVE_REGULATION_OF_TUMOR_NECROSIS_FACTOR_SUPERFAMILY_CYTOKINE_PRODUCTION	GO_REGULATION_OF_TOLL_LIKE_RECEPTOR_SIGNALING_PATHWAY	0.140351
GO_PATTERN_RECOGNITION_RECEPTOR_SIGNALING_PATHWAY	GO_REGULATION_OF_TOLL_LIKE_RECEPTOR_SIGNALING_PATHWAY	0.107843
GO_TOLL_LIKE_RECEPTOR_SIGNALING_PATHWAY	GO_REGULATION_OF_TOLL_LIKE_RECEPTOR_SIGNALING_PATHWAY	0.122222
GO_ANTIGEN_PROCESSING_AND_PRESENTATION_OF_ENDOGENOUS_ANTIGEN	GO_REGULATION_OF_CELL_KILLING	0.113636
GO_POSITIVE_REGULATION_OF_CELL_KILLING	GO_REGULATION_OF_CELL_KILLING	0.636364
GO_POSITIVE_REGULATION_OF_LEUKOCYTE_MEDIATED_IMMUNITY	GO_REGULATION_OF_CELL_KILLING	0.306452
GO_REGULATION_OF_LEUKOCYTE_MEDIATED_CYTOTOXICITY	GO_REGULATION_OF_CELL_KILLING	0.909091
GO_POSITIVE_REGULATION_OF_LYMPHOCYTE_MEDIATED_IMMUNITY	GO_REGULATION_OF_CELL_KILLING	0.309091
GO_POSITIVE_REGULATION_OF_IMMUNE_EFFECTOR_PROCESS	GO_REGULATION_OF_CELL_KILLING	0.19802
GO_REGULATION_OF_NATURAL_KILLER_CELL_MEDIATED_IMMUNITY	GO_REGULATION_OF_CELL_KILLING	0.575758
GO_REGULATION_OF_EXTRINSIC_APOPTOTIC_SIGNALING_PATHWAY_IN_ABSENCE_OF_LIGAND	GO_NEGATIVE_REGULATION_OF_EXTRINSIC_APOPTOTIC_SIGNALING_PATHWAY	0.272727
GO_REGULATION_OF_EXTRINSIC_APOPTOTIC_SIGNALING_PATHWAY	GO_NEGATIVE_REGULATION_OF_EXTRINSIC_APOPTOTIC_SIGNALING_PATHWAY	0.632075
GO_NEGATIVE_REGULATION_OF_APOPTOTIC_SIGNALING_PATHWAY	GO_NEGATIVE_REGULATION_OF_EXTRINSIC_APOPTOTIC_SIGNALING_PATHWAY	0.471831
GO_NEGATIVE_REGULATION_OF_SIGNAL_TRANSDUCTION_IN_ABSENCE_OF_LIGAND	GO_NEGATIVE_REGULATION_OF_EXTRINSIC_APOPTOTIC_SIGNALING_PATHWAY	0.298507
GO_REGULATION_OF_APOPTOTIC_SIGNALING_PATHWAY	GO_NEGATIVE_REGULATION_OF_EXTRINSIC_APOPTOTIC_SIGNALING_PATHWAY	0.248148
GO_RESPONSE_TO_INTERFERON_GAMMA	GO_DEFENSE_RESPONSE	0.118314
GO_REGULATION_OF_INNATE_IMMUNE_RESPONSE	GO_DEFENSE_RESPONSE	0.146631
GO_INNATE_IMMUNE_RESPONSE	GO_DEFENSE_RESPONSE	0.47812
GO_INFLAMMATORY_RESPONSE	GO_DEFENSE_RESPONSE	0.358185
GO_CELLULAR_RESPONSE_TO_CYTOKINE_STIMULUS	GO_DEFENSE_RESPONSE	0.191176
GO_CYTOKINE_MEDIATED_SIGNALING_PATHWAY	GO_DEFENSE_RESPONSE	0.165323
GO_RESPONSE_TO_CYTOKINE	GO_DEFENSE_RESPONSE	0.209491
GO_RESPONSE_TO_BACTERIUM	GO_DEFENSE_RESPONSE	0.172131
GO_IMMUNE_RESPONSE	GO_DEFENSE_RESPONSE	0.445844
GO_DEFENSE_RESPONSE_TO_OTHER_ORGANISM	GO_DEFENSE_RESPONSE	0.382496
GO_RESPONSE_TO_BIOTIC_STIMULUS	GO_DEFENSE_RESPONSE	0.379526
GO_REGULATION_OF_CYTOKINE_PRODUCTION	GO_DEFENSE_RESPONSE	0.215637
GO_POSITIVE_REGULATION_OF_INNATE_IMMUNE_RESPONSE	GO_DEFENSE_RESPONSE	0.101248
GO_REGULATION_OF_EPITHELIAL_CELL_APOPTOTIC_PROCESS	GO_NEGATIVE_REGULATION_OF_EPITHELIAL_CELL_APOPTOTIC_PROCESS	0.540541
GO_REGULATION_OF_ENDOTHELIAL_CELL_APOPTOTIC_PROCESS	GO_NEGATIVE_REGULATION_OF_EPITHELIAL_CELL_APOPTOTIC_PROCESS	0.482759
GO_NEGATIVE_REGULATION_OF_LEUKOCYTE_APOPTOTIC_PROCESS	GO_POSITIVE_REGULATION_OF_LEUKOCYTE_PROLIFERATION	0.107527
GO_POSITIVE_REGULATION_OF_PEPTIDYL_TYROSINE_PHOSPHORYLATION	GO_POSITIVE_REGULATION_OF_LEUKOCYTE_PROLIFERATION	0.10241
GO_REGULATION_OF_LEUKOCYTE_APOPTOTIC_PROCESS	GO_POSITIVE_REGULATION_OF_LEUKOCYTE_PROLIFERATION	0.135135
GO_REGULATION_OF_INTERFERON_GAMMA_PRODUCTION	GO_POSITIVE_REGULATION_OF_LEUKOCYTE_PROLIFERATION	0.144231
GO_POSITIVE_REGULATION_OF_IMMUNE_EFFECTOR_PROCESS	GO_POSITIVE_REGULATION_OF_LEUKOCYTE_PROLIFERATION	0.142857
GO_REGULATION_OF_CYTOKINE_PRODUCTION	GO_POSITIVE_REGULATION_OF_LEUKOCYTE_PROLIFERATION	0.114883
GO_POSITIVE_REGULATION_OF_CELL_KILLING	GO_POSITIVE_REGULATION_OF_LEUKOCYTE_MEDIATED_IMMUNITY	0.38
GO_REGULATION_OF_CELL_KILLING	GO_POSITIVE_REGULATION_OF_LEUKOCYTE_MEDIATED_IMMUNITY	0.306452
GO_REGULATION_OF_INTERFERON_GAMMA_PRODUCTION	GO_POSITIVE_REGULATION_OF_LEUKOCYTE_MEDIATED_IMMUNITY	0.101266
GO_REGULATION_OF_LEUKOCYTE_MEDIATED_CYTOTOXICITY	GO_POSITIVE_REGULATION_OF_LEUKOCYTE_MEDIATED_IMMUNITY	0.322034
GO_POSITIVE_REGULATION_OF_LYMPHOCYTE_MEDIATED_IMMUNITY	GO_POSITIVE_REGULATION_OF_LEUKOCYTE_MEDIATED_IMMUNITY	0.8125
GO_POSITIVE_REGULATION_OF_IMMUNE_EFFECTOR_PROCESS	GO_POSITIVE_REGULATION_OF_LEUKOCYTE_MEDIATED_IMMUNITY	0.545455
GO_REGULATION_OF_NATURAL_KILLER_CELL_MEDIATED_IMMUNITY	GO_POSITIVE_REGULATION_OF_LEUKOCYTE_MEDIATED_IMMUNITY	0.240741
GO_REGULATION_OF_CYTOKINE_PRODUCTION_INVOLVED_IN_IMMUNE_RESPONSE	GO_POSITIVE_REGULATION_OF_LEUKOCYTE_MEDIATED_IMMUNITY	0.171429
GO_POSITIVE_REGULATION_OF_LEUKOCYTE_PROLIFERATION	GO_NEGATIVE_REGULATION_OF_LEUKOCYTE_APOPTOTIC_PROCESS	0.107527
GO_REGULATION_OF_LEUKOCYTE_APOPTOTIC_PROCESS	GO_NEGATIVE_REGULATION_OF_LEUKOCYTE_APOPTOTIC_PROCESS	0.5
GO_POSITIVE_REGULATION_OF_RESPONSE_TO_CYTOKINE_STIMULUS	GO_NEGATIVE_REGULATION_OF_LEUKOCYTE_APOPTOTIC_PROCESS	0.121951
GO_CELLULAR_RESPONSE_TO_INTERFERON_GAMMA	GO_RESPONSE_TO_TYPE_I_INTERFERON	0.192771
GO_INTERFERON_GAMMA_MEDIATED_SIGNALING_PATHWAY	GO_RESPONSE_TO_TYPE_I_INTERFERON	0.238806
GO_RESPONSE_TO_INTERFERON_GAMMA	GO_RESPONSE_TO_TYPE_I_INTERFERON	0.189474
GO_INNATE_IMMUNE_RESPONSE	GO_RESPONSE_TO_TYPE_I_INTERFERON	0.135593
GO_CELLULAR_RESPONSE_TO_CYTOKINE_STIMULUS	GO_RESPONSE_TO_TYPE_I_INTERFERON	0.103352
GO_CYTOKINE_MEDIATED_SIGNALING_PATHWAY	GO_RESPONSE_TO_TYPE_I_INTERFERON	0.146245
GO_POSITIVE_REGULATION_OF_LEUKOCYTE_PROLIFERATION	GO_POSITIVE_REGULATION_OF_PEPTIDYL_TYROSINE_PHOSPHORYLATION	0.10241
GO_POSITIVE_REGULATION_OF_TYROSINE_PHOSPHORYLATION_OF_STAT3_PROTEIN	GO_POSITIVE_REGULATION_OF_PEPTIDYL_TYROSINE_PHOSPHORYLATION	0.203883
GO_CELLULAR_RESPONSE_TO_INTERFERON_GAMMA	GO_RESPONSE_TO_CYTOKINE	0.13785
GO_INTERFERON_GAMMA_MEDIATED_SIGNALING_PATHWAY	GO_RESPONSE_TO_CYTOKINE	0.100467
GO_RESPONSE_TO_INTERFERON_GAMMA	GO_RESPONSE_TO_CYTOKINE	0.170561
GO_REGULATION_OF_INNATE_IMMUNE_RESPONSE	GO_RESPONSE_TO_CYTOKINE	0.182927
GO_INNATE_IMMUNE_RESPONSE	GO_RESPONSE_TO_CYTOKINE	0.20903
GO_INFLAMMATORY_RESPONSE	GO_RESPONSE_TO_CYTOKINE	0.118966
GO_CELLULAR_RESPONSE_TO_CYTOKINE_STIMULUS	GO_RESPONSE_TO_CYTOKINE	0.829439
GO_CYTOKINE_MEDIATED_SIGNALING_PATHWAY	GO_RESPONSE_TO_CYTOKINE	0.584112
GO_DEFENSE_RESPONSE	GO_RESPONSE_TO_CYTOKINE	0.209491
GO_RESPONSE_TO_BACTERIUM	GO_RESPONSE_TO_CYTOKINE	0.167539
GO_IMMUNE_RESPONSE	GO_RESPONSE_TO_CYTOKINE	0.221656
GO_RESPONSE_TO_BIOTIC_STIMULUS	GO_RESPONSE_TO_CYTOKINE	0.188067
GO_REGULATION_OF_CYTOKINE_PRODUCTION	GO_RESPONSE_TO_CYTOKINE	0.1347
GO_POSITIVE_REGULATION_OF_INNATE_IMMUNE_RESPONSE	GO_RESPONSE_TO_CYTOKINE	0.156788
GO_REGULATION_OF_EXTRINSIC_APOPTOTIC_SIGNALING_PATHWAY_IN_ABSENCE_OF_LIGAND	GO_NEGATIVE_REGULATION_OF_APOPTOTIC_SIGNALING_PATHWAY	0.145695
GO_REGULATION_OF_EXTRINSIC_APOPTOTIC_SIGNALING_PATHWAY	GO_NEGATIVE_REGULATION_OF_APOPTOTIC_SIGNALING_PATHWAY	0.377778
GO_NEGATIVE_REGULATION_OF_INTRINSIC_APOPTOTIC_SIGNALING_PATHWAY	GO_NEGATIVE_REGULATION_OF_APOPTOTIC_SIGNALING_PATHWAY	0.464789
GO_NEGATIVE_REGULATION_OF_EXTRINSIC_APOPTOTIC_SIGNALING_PATHWAY	GO_NEGATIVE_REGULATION_OF_APOPTOTIC_SIGNALING_PATHWAY	0.471831
GO_NEGATIVE_REGULATION_OF_SIGNAL_TRANSDUCTION_IN_ABSENCE_OF_LIGAND	GO_NEGATIVE_REGULATION_OF_APOPTOTIC_SIGNALING_PATHWAY	0.140845
GO_REGULATION_OF_APOPTOTIC_SIGNALING_PATHWAY	GO_NEGATIVE_REGULATION_OF_APOPTOTIC_SIGNALING_PATHWAY	0.525926
GO_RENAL_SYSTEM_PROCESS	GO_REGULATION_OF_SYSTEMIC_ARTERIAL_BLOOD_PRESSURE	0.186813
GO_DEFENSE_RESPONSE_TO_BACTERIUM	GO_RESPONSE_TO_BACTERIUM	0.244813
GO_REGULATION_OF_INNATE_IMMUNE_RESPONSE	GO_RESPONSE_TO_BACTERIUM	0.149533
GO_INNATE_IMMUNE_RESPONSE	GO_RESPONSE_TO_BACTERIUM	0.152688
GO_INFLAMMATORY_RESPONSE	GO_RESPONSE_TO_BACTERIUM	0.178571
GO_CELLULAR_RESPONSE_TO_CYTOKINE_STIMULUS	GO_RESPONSE_TO_BACTERIUM	0.148362
GO_REGULATION_OF_TUMOR_NECROSIS_FACTOR_SUPERFAMILY_CYTOKINE_PRODUCTION	GO_RESPONSE_TO_BACTERIUM	0.128788
GO_REGULATION_OF_I_KAPPAB_KINASE_NF_KAPPAB_SIGNALING	GO_RESPONSE_TO_BACTERIUM	0.116531
GO_DEFENSE_RESPONSE	GO_RESPONSE_TO_BACTERIUM	0.172131
GO_RESPONSE_TO_CYTOKINE	GO_RESPONSE_TO_BACTERIUM	0.167539
GO_IMMUNE_RESPONSE	GO_RESPONSE_TO_BACTERIUM	0.160902
GO_DEFENSE_RESPONSE_TO_OTHER_ORGANISM	GO_RESPONSE_TO_BACTERIUM	0.166259
GO_PATTERN_RECOGNITION_RECEPTOR_SIGNALING_PATHWAY	GO_RESPONSE_TO_BACTERIUM	0.121951
GO_TOLL_LIKE_RECEPTOR_SIGNALING_PATHWAY	GO_RESPONSE_TO_BACTERIUM	0.115108
GO_CELLULAR_RESPONSE_TO_BIOTIC_STIMULUS	GO_RESPONSE_TO_BACTERIUM	0.380392
GO_POSITIVE_REGULATION_OF_IMMUNE_EFFECTOR_PROCESS	GO_RESPONSE_TO_BACTERIUM	0.104027
GO_POSITIVE_REGULATION_OF_NF_KAPPAB_TRANSCRIPTION_FACTOR_ACTIVITY	GO_RESPONSE_TO_BACTERIUM	0.100649
GO_RESPONSE_TO_BIOTIC_STIMULUS	GO_RESPONSE_TO_BACTERIUM	0.493852
GO_REGULATION_OF_CYTOKINE_PRODUCTION	GO_RESPONSE_TO_BACTERIUM	0.187879
GO_POSITIVE_REGULATION_OF_INNATE_IMMUNE_RESPONSE	GO_RESPONSE_TO_BACTERIUM	0.126685
GO_POSITIVE_REGULATION_OF_EPITHELIAL_CELL_DIFFERENTIATION	GO_REGULATION_OF_EPITHELIAL_CELL_DIFFERENTIATION	0.39726
GO_REGULATION_OF_EXTRINSIC_APOPTOTIC_SIGNALING_PATHWAY_IN_ABSENCE_OF_LIGAND	GO_SIGNAL_TRANSDUCTION_IN_ABSENCE_OF_LIGAND	0.102041
GO_RELEASE_OF_CYTOCHROME_C_FROM_MITOCHONDRIA	GO_SIGNAL_TRANSDUCTION_IN_ABSENCE_OF_LIGAND	0.114286
GO_INTRINSIC_APOPTOTIC_SIGNALING_PATHWAY_IN_RESPONSE_TO_DNA_DAMAGE	GO_SIGNAL_TRANSDUCTION_IN_ABSENCE_OF_LIGAND	0.149254
GO_POSITIVE_REGULATION_OF_WOUND_HEALING	GO_POSITIVE_REGULATION_OF_RESPONSE_TO_WOUNDING	0.368421
GO_POSITIVE_REGULATION_OF_COAGULATION	GO_POSITIVE_REGULATION_OF_RESPONSE_TO_WOUNDING	0.181818
GO_POSITIVE_REGULATION_OF_IMMUNE_EFFECTOR_PROCESS	GO_POSITIVE_REGULATION_OF_RESPONSE_TO_WOUNDING	0.108108
GO_REGULATION_OF_WOUND_HEALING	GO_POSITIVE_REGULATION_OF_RESPONSE_TO_WOUNDING	0.245902
GO_REGULATION_OF_EXTRINSIC_APOPTOTIC_SIGNALING_PATHWAY_IN_ABSENCE_OF_LIGAND	GO_POSITIVE_REGULATION_OF_EXTRINSIC_APOPTOTIC_SIGNALING_PATHWAY	0.218182
GO_REGULATION_OF_EXTRINSIC_APOPTOTIC_SIGNALING_PATHWAY	GO_POSITIVE_REGULATION_OF_EXTRINSIC_APOPTOTIC_SIGNALING_PATHWAY	0.339623
GO_REGULATION_OF_APOPTOTIC_SIGNALING_PATHWAY	GO_POSITIVE_REGULATION_OF_EXTRINSIC_APOPTOTIC_SIGNALING_PATHWAY	0.133333
GO_POSITIVE_REGULATION_OF_APOPTOTIC_SIGNALING_PATHWAY	GO_POSITIVE_REGULATION_OF_EXTRINSIC_APOPTOTIC_SIGNALING_PATHWAY	0.272727
GO_REGULATION_OF_INTERFERON_GAMMA_PRODUCTION	GO_NEGATIVE_REGULATION_OF_LEUKOCYTE_DIFFERENTIATION	0.102564
GO_CELLULAR_RESPONSE_TO_INTERFERON_GAMMA	GO_IMMUNE_RESPONSE	0.111111
GO_RESPONSE_TO_INTERFERON_GAMMA	GO_IMMUNE_RESPONSE	0.137476
GO_REGULATION_OF_INNATE_IMMUNE_RESPONSE	GO_IMMUNE_RESPONSE	0.168909
GO_INNATE_IMMUNE_RESPONSE	GO_IMMUNE_RESPONSE	0.555556
GO_INFLAMMATORY_RESPONSE	GO_IMMUNE_RESPONSE	0.164087
GO_CELLULAR_RESPONSE_TO_CYTOKINE_STIMULUS	GO_IMMUNE_RESPONSE	0.205442
GO_CYTOKINE_MEDIATED_SIGNALING_PATHWAY	GO_IMMUNE_RESPONSE	0.176205
GO_DEFENSE_RESPONSE	GO_IMMUNE_RESPONSE	0.445844
GO_RESPONSE_TO_CYTOKINE	GO_IMMUNE_RESPONSE	0.221656
GO_RESPONSE_TO_BACTERIUM	GO_IMMUNE_RESPONSE	0.160902
GO_DEFENSE_RESPONSE_TO_OTHER_ORGANISM	GO_IMMUNE_RESPONSE	0.189147
GO_NEGATIVE_REGULATION_OF_CYTOKINE_PRODUCTION	GO_IMMUNE_RESPONSE	0.112985
GO_RESPONSE_TO_BIOTIC_STIMULUS	GO_IMMUNE_RESPONSE	0.221823
GO_REGULATION_OF_CYTOKINE_PRODUCTION	GO_IMMUNE_RESPONSE	0.233146
GO_POSITIVE_REGULATION_OF_INNATE_IMMUNE_RESPONSE	GO_IMMUNE_RESPONSE	0.116719
GO_DEFENSE_RESPONSE_TO_BACTERIUM	GO_POSITIVE_REGULATION_OF_TUMOR_NECROSIS_FACTOR_SUPERFAMILY_CYTOKINE_PRODUCTION	0.15
GO_REGULATION_OF_TUMOR_NECROSIS_FACTOR_SUPERFAMILY_CYTOKINE_PRODUCTION	GO_POSITIVE_REGULATION_OF_TUMOR_NECROSIS_FACTOR_SUPERFAMILY_CYTOKINE_PRODUCTION	0.578947
GO_LIPOPOLYSACCHARIDE_MEDIATED_SIGNALING_PATHWAY	GO_POSITIVE_REGULATION_OF_TUMOR_NECROSIS_FACTOR_SUPERFAMILY_CYTOKINE_PRODUCTION	0.125
GO_REGULATION_OF_TOLL_LIKE_RECEPTOR_SIGNALING_PATHWAY	GO_POSITIVE_REGULATION_OF_TUMOR_NECROSIS_FACTOR_SUPERFAMILY_CYTOKINE_PRODUCTION	0.140351
GO_REGULATION_OF_INTERFERON_GAMMA_PRODUCTION	GO_POSITIVE_REGULATION_OF_TUMOR_NECROSIS_FACTOR_SUPERFAMILY_CYTOKINE_PRODUCTION	0.107692
GO_PATTERN_RECOGNITION_RECEPTOR_SIGNALING_PATHWAY	GO_POSITIVE_REGULATION_OF_TUMOR_NECROSIS_FACTOR_SUPERFAMILY_CYTOKINE_PRODUCTION	0.163265
GO_TOLL_LIKE_RECEPTOR_SIGNALING_PATHWAY	GO_POSITIVE_REGULATION_OF_TUMOR_NECROSIS_FACTOR_SUPERFAMILY_CYTOKINE_PRODUCTION	0.159091
GO_DEFENSE_RESPONSE_TO_GRAM_POSITIVE_BACTERIUM	GO_POSITIVE_REGULATION_OF_TUMOR_NECROSIS_FACTOR_SUPERFAMILY_CYTOKINE_PRODUCTION	0.142857
GO_REGULATION_OF_INTERLEUKIN_1_PRODUCTION	GO_POSITIVE_REGULATION_OF_TUMOR_NECROSIS_FACTOR_SUPERFAMILY_CYTOKINE_PRODUCTION	0.153846
GO_POSITIVE_REGULATION_OF_LEUKOCYTE_PROLIFERATION	GO_REGULATION_OF_LEUKOCYTE_APOPTOTIC_PROCESS	0.135135
GO_NEGATIVE_REGULATION_OF_LEUKOCYTE_APOPTOTIC_PROCESS	GO_REGULATION_OF_LEUKOCYTE_APOPTOTIC_PROCESS	0.5
GO_REGULATION_OF_CYTOKINE_PRODUCTION_INVOLVED_IN_IMMUNE_RESPONSE	GO_REGULATION_OF_LEUKOCYTE_APOPTOTIC_PROCESS	0.111111
GO_CELL_SUBSTRATE_JUNCTION_ASSEMBLY	GO_CELL_SUBSTRATE_ADHERENS_JUNCTION_ASSEMBLY	0.606061
GO_CELL_SUBSTRATE_ADHESION	GO_CELL_SUBSTRATE_ADHERENS_JUNCTION_ASSEMBLY	0.16
GO_CELL_MATRIX_ADHESION	GO_CELL_SUBSTRATE_ADHERENS_JUNCTION_ASSEMBLY	0.227273
GO_REGULATION_OF_TUMOR_NECROSIS_FACTOR_SUPERFAMILY_CYTOKINE_PRODUCTION	GO_REGULATION_OF_INTERFERON_GAMMA_PRODUCTION	0.170732
GO_POSITIVE_REGULATION_OF_LEUKOCYTE_PROLIFERATION	GO_REGULATION_OF_INTERFERON_GAMMA_PRODUCTION	0.144231
GO_POSITIVE_REGULATION_OF_LEUKOCYTE_MEDIATED_IMMUNITY	GO_REGULATION_OF_INTERFERON_GAMMA_PRODUCTION	0.101266
GO_NEGATIVE_REGULATION_OF_LEUKOCYTE_DIFFERENTIATION	GO_REGULATION_OF_INTERFERON_GAMMA_PRODUCTION	0.102564
GO_POSITIVE_REGULATION_OF_TUMOR_NECROSIS_FACTOR_SUPERFAMILY_CYTOKINE_PRODUCTION	GO_REGULATION_OF_INTERFERON_GAMMA_PRODUCTION	0.107692
GO_NEGATIVE_REGULATION_OF_CYTOKINE_PRODUCTION	GO_REGULATION_OF_INTERFERON_GAMMA_PRODUCTION	0.150685
GO_POSITIVE_REGULATION_OF_LYMPHOCYTE_MEDIATED_IMMUNITY	GO_REGULATION_OF_INTERFERON_GAMMA_PRODUCTION	0.114286
GO_POSITIVE_REGULATION_OF_IMMUNE_EFFECTOR_PROCESS	GO_REGULATION_OF_INTERFERON_GAMMA_PRODUCTION	0.123894
GO_REGULATION_OF_CYTOKINE_PRODUCTION_INVOLVED_IN_IMMUNE_RESPONSE	GO_REGULATION_OF_INTERFERON_GAMMA_PRODUCTION	0.106061
GO_REGULATION_OF_CYTOKINE_PRODUCTION	GO_REGULATION_OF_INTERFERON_GAMMA_PRODUCTION	0.112392
GO_REGULATION_OF_INTERLEUKIN_1_PRODUCTION	GO_REGULATION_OF_INTERFERON_GAMMA_PRODUCTION	0.118644
GO_DEFENSE_RESPONSE_TO_BACTERIUM	GO_DEFENSE_RESPONSE_TO_OTHER_ORGANISM	0.25
GO_REGULATION_OF_INNATE_IMMUNE_RESPONSE	GO_DEFENSE_RESPONSE_TO_OTHER_ORGANISM	0.12212
GO_INNATE_IMMUNE_RESPONSE	GO_DEFENSE_RESPONSE_TO_OTHER_ORGANISM	0.234884
GO_CYTOKINE_MEDIATED_SIGNALING_PATHWAY	GO_DEFENSE_RESPONSE_TO_OTHER_ORGANISM	0.109589
GO_DEFENSE_RESPONSE	GO_DEFENSE_RESPONSE_TO_OTHER_ORGANISM	0.382496
GO_RESPONSE_TO_BACTERIUM	GO_DEFENSE_RESPONSE_TO_OTHER_ORGANISM	0.166259
GO_IMMUNE_RESPONSE	GO_DEFENSE_RESPONSE_TO_OTHER_ORGANISM	0.189147
GO_RESPONSE_TO_BIOTIC_STIMULUS	GO_DEFENSE_RESPONSE_TO_OTHER_ORGANISM	0.483607
GO_REGULATION_OF_CYTOKINE_PRODUCTION	GO_DEFENSE_RESPONSE_TO_OTHER_ORGANISM	0.156746
GO_POSITIVE_REGULATION_OF_INNATE_IMMUNE_RESPONSE	GO_DEFENSE_RESPONSE_TO_OTHER_ORGANISM	0.104278
GO_DEFENSE_RESPONSE_TO_BACTERIUM	GO_PATTERN_RECOGNITION_RECEPTOR_SIGNALING_PATHWAY	0.102362
GO_REGULATION_OF_INNATE_IMMUNE_RESPONSE	GO_PATTERN_RECOGNITION_RECEPTOR_SIGNALING_PATHWAY	0.322709
GO_INNATE_IMMUNE_RESPONSE	GO_PATTERN_RECOGNITION_RECEPTOR_SIGNALING_PATHWAY	0.115727
GO_REGULATION_OF_TUMOR_NECROSIS_FACTOR_SUPERFAMILY_CYTOKINE_PRODUCTION	GO_PATTERN_RECOGNITION_RECEPTOR_SIGNALING_PATHWAY	0.15
GO_LIPOPOLYSACCHARIDE_MEDIATED_SIGNALING_PATHWAY	GO_PATTERN_RECOGNITION_RECEPTOR_SIGNALING_PATHWAY	0.108696
GO_REGULATION_OF_I_KAPPAB_KINASE_NF_KAPPAB_SIGNALING	GO_PATTERN_RECOGNITION_RECEPTOR_SIGNALING_PATHWAY	0.183099
GO_REGULATION_OF_TOLL_LIKE_RECEPTOR_SIGNALING_PATHWAY	GO_PATTERN_RECOGNITION_RECEPTOR_SIGNALING_PATHWAY	0.107843
GO_RESPONSE_TO_BACTERIUM	GO_PATTERN_RECOGNITION_RECEPTOR_SIGNALING_PATHWAY	0.121951
GO_POSITIVE_REGULATION_OF_TUMOR_NECROSIS_FACTOR_SUPERFAMILY_CYTOKINE_PRODUCTION	GO_PATTERN_RECOGNITION_RECEPTOR_SIGNALING_PATHWAY	0.163265
GO_TOLL_LIKE_RECEPTOR_SIGNALING_PATHWAY	GO_PATTERN_RECOGNITION_RECEPTOR_SIGNALING_PATHWAY	0.851852
GO_CELLULAR_RESPONSE_TO_BIOTIC_STIMULUS	GO_PATTERN_RECOGNITION_RECEPTOR_SIGNALING_PATHWAY	0.122807
GO_REGULATION_OF_RESPONSE_TO_CYTOKINE_STIMULUS	GO_PATTERN_RECOGNITION_RECEPTOR_SIGNALING_PATHWAY	0.130719
GO_POSITIVE_REGULATION_OF_NF_KAPPAB_TRANSCRIPTION_FACTOR_ACTIVITY	GO_PATTERN_RECOGNITION_RECEPTOR_SIGNALING_PATHWAY	0.201342
GO_REGULATION_OF_CYTOKINE_PRODUCTION	GO_PATTERN_RECOGNITION_RECEPTOR_SIGNALING_PATHWAY	0.108808
GO_POSITIVE_REGULATION_OF_INNATE_IMMUNE_RESPONSE	GO_PATTERN_RECOGNITION_RECEPTOR_SIGNALING_PATHWAY	0.457627
GO_REGULATION_OF_INNATE_IMMUNE_RESPONSE	GO_TOLL_LIKE_RECEPTOR_SIGNALING_PATHWAY	0.2749
GO_REGULATION_OF_TUMOR_NECROSIS_FACTOR_SUPERFAMILY_CYTOKINE_PRODUCTION	GO_TOLL_LIKE_RECEPTOR_SIGNALING_PATHWAY	0.145455
GO_LIPOPOLYSACCHARIDE_MEDIATED_SIGNALING_PATHWAY	GO_TOLL_LIKE_RECEPTOR_SIGNALING_PATHWAY	0.125
GO_REGULATION_OF_I_KAPPAB_KINASE_NF_KAPPAB_SIGNALING	GO_TOLL_LIKE_RECEPTOR_SIGNALING_PATHWAY	0.15942
GO_REGULATION_OF_TOLL_LIKE_RECEPTOR_SIGNALING_PATHWAY	GO_TOLL_LIKE_RECEPTOR_SIGNALING_PATHWAY	0.122222
GO_RESPONSE_TO_BACTERIUM	GO_TOLL_LIKE_RECEPTOR_SIGNALING_PATHWAY	0.115108
GO_POSITIVE_REGULATION_OF_TUMOR_NECROSIS_FACTOR_SUPERFAMILY_CYTOKINE_PRODUCTION	GO_TOLL_LIKE_RECEPTOR_SIGNALING_PATHWAY	0.159091
GO_PATTERN_RECOGNITION_RECEPTOR_SIGNALING_PATHWAY	GO_TOLL_LIKE_RECEPTOR_SIGNALING_PATHWAY	0.851852
GO_CELLULAR_RESPONSE_TO_BIOTIC_STIMULUS	GO_TOLL_LIKE_RECEPTOR_SIGNALING_PATHWAY	0.125
GO_REGULATION_OF_RESPONSE_TO_CYTOKINE_STIMULUS	GO_TOLL_LIKE_RECEPTOR_SIGNALING_PATHWAY	0.110345
GO_POSITIVE_REGULATION_OF_NF_KAPPAB_TRANSCRIPTION_FACTOR_ACTIVITY	GO_TOLL_LIKE_RECEPTOR_SIGNALING_PATHWAY	0.184397
GO_POSITIVE_REGULATION_OF_INNATE_IMMUNE_RESPONSE	GO_TOLL_LIKE_RECEPTOR_SIGNALING_PATHWAY	0.389831
GO_INFLAMMATORY_RESPONSE	GO_CELLULAR_RESPONSE_TO_BIOTIC_STIMULUS	0.114094
GO_REGULATION_OF_TUMOR_NECROSIS_FACTOR_SUPERFAMILY_CYTOKINE_PRODUCTION	GO_CELLULAR_RESPONSE_TO_BIOTIC_STIMULUS	0.135135
GO_LIPOPOLYSACCHARIDE_MEDIATED_SIGNALING_PATHWAY	GO_CELLULAR_RESPONSE_TO_BIOTIC_STIMULUS	0.189189
GO_RESPONSE_TO_BACTERIUM	GO_CELLULAR_RESPONSE_TO_BIOTIC_STIMULUS	0.380392
GO_PATTERN_RECOGNITION_RECEPTOR_SIGNALING_PATHWAY	GO_CELLULAR_RESPONSE_TO_BIOTIC_STIMULUS	0.122807
GO_TOLL_LIKE_RECEPTOR_SIGNALING_PATHWAY	GO_CELLULAR_RESPONSE_TO_BIOTIC_STIMULUS	0.125
GO_POSITIVE_REGULATION_OF_IMMUNE_EFFECTOR_PROCESS	GO_CELLULAR_RESPONSE_TO_BIOTIC_STIMULUS	0.105556
GO_RESPONSE_TO_BIOTIC_STIMULUS	GO_CELLULAR_RESPONSE_TO_BIOTIC_STIMULUS	0.227459
GO_REGULATION_OF_CYTOKINE_PRODUCTION	GO_CELLULAR_RESPONSE_TO_BIOTIC_STIMULUS	0.130864
GO_POSITIVE_REGULATION_OF_INNATE_IMMUNE_RESPONSE	GO_CELLULAR_RESPONSE_TO_BIOTIC_STIMULUS	0.103448
GO_REGULATION_OF_INNATE_IMMUNE_RESPONSE	GO_NEGATIVE_REGULATION_OF_CYTOKINE_PRODUCTION	0.101449
GO_INNATE_IMMUNE_RESPONSE	GO_NEGATIVE_REGULATION_OF_CYTOKINE_PRODUCTION	0.121693
GO_REGULATION_OF_TUMOR_NECROSIS_FACTOR_SUPERFAMILY_CYTOKINE_PRODUCTION	GO_NEGATIVE_REGULATION_OF_CYTOKINE_PRODUCTION	0.1625
GO_IMMUNE_RESPONSE	GO_NEGATIVE_REGULATION_OF_CYTOKINE_PRODUCTION	0.112985
GO_REGULATION_OF_INTERFERON_GAMMA_PRODUCTION	GO_NEGATIVE_REGULATION_OF_CYTOKINE_PRODUCTION	0.150685
GO_REGULATION_OF_CYTOKINE_PRODUCTION	GO_NEGATIVE_REGULATION_OF_CYTOKINE_PRODUCTION	0.371758
GO_REGULATION_OF_EXTRINSIC_APOPTOTIC_SIGNALING_PATHWAY_IN_ABSENCE_OF_LIGAND	GO_NEGATIVE_REGULATION_OF_SIGNAL_TRANSDUCTION_IN_ABSENCE_OF_LIGAND	0.645161
GO_REGULATION_OF_EXTRINSIC_APOPTOTIC_SIGNALING_PATHWAY	GO_NEGATIVE_REGULATION_OF_SIGNAL_TRANSDUCTION_IN_ABSENCE_OF_LIGAND	0.188679
GO_NEGATIVE_REGULATION_OF_EXTRINSIC_APOPTOTIC_SIGNALING_PATHWAY	GO_NEGATIVE_REGULATION_OF_SIGNAL_TRANSDUCTION_IN_ABSENCE_OF_LIGAND	0.298507
GO_NEGATIVE_REGULATION_OF_APOPTOTIC_SIGNALING_PATHWAY	GO_NEGATIVE_REGULATION_OF_SIGNAL_TRANSDUCTION_IN_ABSENCE_OF_LIGAND	0.140845
GO_REGULATION_OF_INNATE_IMMUNE_RESPONSE	GO_REGULATION_OF_RESPONSE_TO_CYTOKINE_STIMULUS	0.182759
GO_REGULATION_OF_RESPONSE_TO_INTERFERON_GAMMA	GO_REGULATION_OF_RESPONSE_TO_CYTOKINE_STIMULUS	0.195652
GO_REGULATION_OF_I_KAPPAB_KINASE_NF_KAPPAB_SIGNALING	GO_REGULATION_OF_RESPONSE_TO_CYTOKINE_STIMULUS	0.123932
GO_PATTERN_RECOGNITION_RECEPTOR_SIGNALING_PATHWAY	GO_REGULATION_OF_RESPONSE_TO_CYTOKINE_STIMULUS	0.130719
GO_TOLL_LIKE_RECEPTOR_SIGNALING_PATHWAY	GO_REGULATION_OF_RESPONSE_TO_CYTOKINE_STIMULUS	0.110345
GO_POSITIVE_REGULATION_OF_NF_KAPPAB_TRANSCRIPTION_FACTOR_ACTIVITY	GO_REGULATION_OF_RESPONSE_TO_CYTOKINE_STIMULUS	0.117647
GO_POSITIVE_REGULATION_OF_RESPONSE_TO_CYTOKINE_STIMULUS	GO_REGULATION_OF_RESPONSE_TO_CYTOKINE_STIMULUS	0.25
GO_POSITIVE_REGULATION_OF_INNATE_IMMUNE_RESPONSE	GO_REGULATION_OF_RESPONSE_TO_CYTOKINE_STIMULUS	0.102459
GO_POSITIVE_REGULATION_OF_WOUND_HEALING	GO_POSITIVE_REGULATION_OF_COAGULATION	0.482759
GO_POSITIVE_REGULATION_OF_RESPONSE_TO_WOUNDING	GO_POSITIVE_REGULATION_OF_COAGULATION	0.181818
GO_REGULATION_OF_WOUND_HEALING	GO_POSITIVE_REGULATION_OF_COAGULATION	0.181818
GO_ANTIGEN_PROCESSING_AND_PRESENTATION_OF_ENDOGENOUS_ANTIGEN	GO_REGULATION_OF_LEUKOCYTE_MEDIATED_CYTOTOXICITY	0.121951
GO_POSITIVE_REGULATION_OF_CELL_KILLING	GO_REGULATION_OF_LEUKOCYTE_MEDIATED_CYTOTOXICITY	0.59375
GO_REGULATION_OF_CELL_KILLING	GO_REGULATION_OF_LEUKOCYTE_MEDIATED_CYTOTOXICITY	0.909091
GO_POSITIVE_REGULATION_OF_LEUKOCYTE_MEDIATED_IMMUNITY	GO_REGULATION_OF_LEUKOCYTE_MEDIATED_CYTOTOXICITY	0.322034
GO_POSITIVE_REGULATION_OF_LYMPHOCYTE_MEDIATED_IMMUNITY	GO_REGULATION_OF_LEUKOCYTE_MEDIATED_CYTOTOXICITY	0.326923
GO_POSITIVE_REGULATION_OF_IMMUNE_EFFECTOR_PROCESS	GO_REGULATION_OF_LEUKOCYTE_MEDIATED_CYTOTOXICITY	0.204082
GO_REGULATION_OF_NATURAL_KILLER_CELL_MEDIATED_IMMUNITY	GO_REGULATION_OF_LEUKOCYTE_MEDIATED_CYTOTOXICITY	0.633333
GO_DEFENSE_RESPONSE_TO_GRAM_POSITIVE_BACTERIUM	GO_REGULATION_OF_LEUKOCYTE_MEDIATED_CYTOTOXICITY	0.104167
GO_REGULATION_OF_EXTRINSIC_APOPTOTIC_SIGNALING_PATHWAY_IN_ABSENCE_OF_LIGAND	GO_REGULATION_OF_APOPTOTIC_SIGNALING_PATHWAY	0.114815
GO_REGULATION_OF_EXTRINSIC_APOPTOTIC_SIGNALING_PATHWAY	GO_REGULATION_OF_APOPTOTIC_SIGNALING_PATHWAY	0.392593
GO_NEGATIVE_REGULATION_OF_INTRINSIC_APOPTOTIC_SIGNALING_PATHWAY	GO_REGULATION_OF_APOPTOTIC_SIGNALING_PATHWAY	0.244444
GO_NEGATIVE_REGULATION_OF_EXTRINSIC_APOPTOTIC_SIGNALING_PATHWAY	GO_REGULATION_OF_APOPTOTIC_SIGNALING_PATHWAY	0.248148
GO_NEGATIVE_REGULATION_OF_APOPTOTIC_SIGNALING_PATHWAY	GO_REGULATION_OF_APOPTOTIC_SIGNALING_PATHWAY	0.525926
GO_POSITIVE_REGULATION_OF_EXTRINSIC_APOPTOTIC_SIGNALING_PATHWAY	GO_REGULATION_OF_APOPTOTIC_SIGNALING_PATHWAY	0.133333
GO_POSITIVE_REGULATION_OF_APOPTOTIC_SIGNALING_PATHWAY	GO_REGULATION_OF_APOPTOTIC_SIGNALING_PATHWAY	0.488889
GO_REGULATION_OF_EXTRINSIC_APOPTOTIC_SIGNALING_PATHWAY_IN_ABSENCE_OF_LIGAND	GO_POSITIVE_REGULATION_OF_APOPTOTIC_SIGNALING_PATHWAY	0.101351
GO_REGULATION_OF_EXTRINSIC_APOPTOTIC_SIGNALING_PATHWAY	GO_POSITIVE_REGULATION_OF_APOPTOTIC_SIGNALING_PATHWAY	0.226804
GO_POSITIVE_REGULATION_OF_EXTRINSIC_APOPTOTIC_SIGNALING_PATHWAY	GO_POSITIVE_REGULATION_OF_APOPTOTIC_SIGNALING_PATHWAY	0.272727
GO_REGULATION_OF_APOPTOTIC_SIGNALING_PATHWAY	GO_POSITIVE_REGULATION_OF_APOPTOTIC_SIGNALING_PATHWAY	0.488889
GO_POSITIVE_REGULATION_OF_CELL_KILLING	GO_POSITIVE_REGULATION_OF_LYMPHOCYTE_MEDIATED_IMMUNITY	0.395349
GO_REGULATION_OF_CELL_KILLING	GO_POSITIVE_REGULATION_OF_LYMPHOCYTE_MEDIATED_IMMUNITY	0.309091
GO_POSITIVE_REGULATION_OF_LEUKOCYTE_MEDIATED_IMMUNITY	GO_POSITIVE_REGULATION_OF_LYMPHOCYTE_MEDIATED_IMMUNITY	0.8125
GO_REGULATION_OF_INTERFERON_GAMMA_PRODUCTION	GO_POSITIVE_REGULATION_OF_LYMPHOCYTE_MEDIATED_IMMUNITY	0.114286
GO_REGULATION_OF_LEUKOCYTE_MEDIATED_CYTOTOXICITY	GO_POSITIVE_REGULATION_OF_LYMPHOCYTE_MEDIATED_IMMUNITY	0.326923
GO_POSITIVE_REGULATION_OF_IMMUNE_EFFECTOR_PROCESS	GO_POSITIVE_REGULATION_OF_LYMPHOCYTE_MEDIATED_IMMUNITY	0.443182
GO_REGULATION_OF_NATURAL_KILLER_CELL_MEDIATED_IMMUNITY	GO_POSITIVE_REGULATION_OF_LYMPHOCYTE_MEDIATED_IMMUNITY	0.288889
GO_REGULATION_OF_CYTOKINE_PRODUCTION_INVOLVED_IN_IMMUNE_RESPONSE	GO_POSITIVE_REGULATION_OF_LYMPHOCYTE_MEDIATED_IMMUNITY	0.196721
GO_POSITIVE_REGULATION_OF_PEPTIDYL_TYROSINE_PHOSPHORYLATION	GO_POSITIVE_REGULATION_OF_TYROSINE_PHOSPHORYLATION_OF_STAT3_PROTEIN	0.203883
GO_REGULATION_OF_INNATE_IMMUNE_RESPONSE	GO_POSITIVE_REGULATION_OF_IMMUNE_EFFECTOR_PROCESS	0.115132
GO_POSITIVE_REGULATION_OF_CELL_KILLING	GO_POSITIVE_REGULATION_OF_IMMUNE_EFFECTOR_PROCESS	0.211111
GO_REGULATION_OF_CELL_KILLING	GO_POSITIVE_REGULATION_OF_IMMUNE_EFFECTOR_PROCESS	0.19802
GO_POSITIVE_REGULATION_OF_LEUKOCYTE_PROLIFERATION	GO_POSITIVE_REGULATION_OF_IMMUNE_EFFECTOR_PROCESS	0.142857
GO_POSITIVE_REGULATION_OF_LEUKOCYTE_MEDIATED_IMMUNITY	GO_POSITIVE_REGULATION_OF_IMMUNE_EFFECTOR_PROCESS	0.545455
GO_RESPONSE_TO_BACTERIUM	GO_POSITIVE_REGULATION_OF_IMMUNE_EFFECTOR_PROCESS	0.104027
GO_POSITIVE_REGULATION_OF_RESPONSE_TO_WOUNDING	GO_POSITIVE_REGULATION_OF_IMMUNE_EFFECTOR_PROCESS	0.108108
GO_REGULATION_OF_INTERFERON_GAMMA_PRODUCTION	GO_POSITIVE_REGULATION_OF_IMMUNE_EFFECTOR_PROCESS	0.123894
GO_CELLULAR_RESPONSE_TO_BIOTIC_STIMULUS	GO_POSITIVE_REGULATION_OF_IMMUNE_EFFECTOR_PROCESS	0.105556
GO_REGULATION_OF_LEUKOCYTE_MEDIATED_CYTOTOXICITY	GO_POSITIVE_REGULATION_OF_IMMUNE_EFFECTOR_PROCESS	0.204082
GO_POSITIVE_REGULATION_OF_LYMPHOCYTE_MEDIATED_IMMUNITY	GO_POSITIVE_REGULATION_OF_IMMUNE_EFFECTOR_PROCESS	0.443182
GO_REGULATION_OF_NATURAL_KILLER_CELL_MEDIATED_IMMUNITY	GO_POSITIVE_REGULATION_OF_IMMUNE_EFFECTOR_PROCESS	0.150538
GO_REGULATION_OF_CYTOKINE_PRODUCTION_INVOLVED_IN_IMMUNE_RESPONSE	GO_POSITIVE_REGULATION_OF_IMMUNE_EFFECTOR_PROCESS	0.207921
GO_REGULATION_OF_CYTOKINE_PRODUCTION	GO_POSITIVE_REGULATION_OF_IMMUNE_EFFECTOR_PROCESS	0.156915
GO_POSITIVE_REGULATION_OF_INNATE_IMMUNE_RESPONSE	GO_POSITIVE_REGULATION_OF_IMMUNE_EFFECTOR_PROCESS	0.108787
GO_SIGNAL_TRANSDUCTION_IN_ABSENCE_OF_LIGAND	GO_RELEASE_OF_CYTOCHROME_C_FROM_MITOCHONDRIA	0.114286
GO_REGULATION_OF_MITOCHONDRIAL_MEMBRANE_POTENTIAL	GO_RELEASE_OF_CYTOCHROME_C_FROM_MITOCHONDRIA	0.102041
GO_CELL_SUBSTRATE_JUNCTION_ASSEMBLY	GO_CELL_MATRIX_ADHESION	0.247423
GO_CELL_SUBSTRATE_ADHESION	GO_CELL_MATRIX_ADHESION	0.704
GO_CELL_SUBSTRATE_ADHERENS_JUNCTION_ASSEMBLY	GO_CELL_MATRIX_ADHESION	0.227273
GO_GLAND_MORPHOGENESIS	GO_ODONTOGENESIS	0.119658
GO_ODONTOGENESIS_OF_DENTIN_CONTAINING_TOOTH	GO_ODONTOGENESIS	0.734375
GO_EMBRYONIC_DIGIT_MORPHOGENESIS	GO_ODONTOGENESIS	0.103093
GO_OLIGODENDROCYTE_DEVELOPMENT	GO_GLIAL_CELL_DEVELOPMENT	0.474576
GO_POSITIVE_REGULATION_OF_PHAGOCYTOSIS	GO_REGULATION_OF_LEUKOCYTE_CHEMOTAXIS	0.1
GO_HYALURONAN_METABOLIC_PROCESS	GO_AMINOGLYCAN_METABOLIC_PROCESS	0.159664
GO_AMINOGLYCAN_CATABOLIC_PROCESS	GO_AMINOGLYCAN_METABOLIC_PROCESS	0.369748
GO_ANTIGEN_PROCESSING_AND_PRESENTATION_OF_ENDOGENOUS_ANTIGEN	GO_REGULATION_OF_NATURAL_KILLER_CELL_MEDIATED_IMMUNITY	0.129032
GO_POSITIVE_REGULATION_OF_CELL_KILLING	GO_REGULATION_OF_NATURAL_KILLER_CELL_MEDIATED_IMMUNITY	0.481481
GO_REGULATION_OF_CELL_KILLING	GO_REGULATION_OF_NATURAL_KILLER_CELL_MEDIATED_IMMUNITY	0.575758
GO_POSITIVE_REGULATION_OF_LEUKOCYTE_MEDIATED_IMMUNITY	GO_REGULATION_OF_NATURAL_KILLER_CELL_MEDIATED_IMMUNITY	0.240741
GO_REGULATION_OF_LEUKOCYTE_MEDIATED_CYTOTOXICITY	GO_REGULATION_OF_NATURAL_KILLER_CELL_MEDIATED_IMMUNITY	0.633333
GO_POSITIVE_REGULATION_OF_LYMPHOCYTE_MEDIATED_IMMUNITY	GO_REGULATION_OF_NATURAL_KILLER_CELL_MEDIATED_IMMUNITY	0.288889
GO_POSITIVE_REGULATION_OF_IMMUNE_EFFECTOR_PROCESS	GO_REGULATION_OF_NATURAL_KILLER_CELL_MEDIATED_IMMUNITY	0.150538
GO_RENAL_SYSTEM_PROCESS	GO_CAMP_MEDIATED_SIGNALING	0.123457
GO_RENAL_WATER_HOMEOSTASIS	GO_CAMP_MEDIATED_SIGNALING	0.177778
GO_WATER_HOMEOSTASIS	GO_CAMP_MEDIATED_SIGNALING	0.133333
GO_POSITIVE_REGULATION_OF_PHAGOCYTOSIS	GO_REGULATION_OF_PHAGOCYTOSIS	0.642857
GO_POSITIVE_REGULATION_OF_WOUND_HEALING	GO_REGULATION_OF_WOUND_HEALING	0.368421
GO_POSITIVE_REGULATION_OF_RESPONSE_TO_WOUNDING	GO_REGULATION_OF_WOUND_HEALING	0.245902
GO_POSITIVE_REGULATION_OF_COAGULATION	GO_REGULATION_OF_WOUND_HEALING	0.181818
GO_REGENERATION	GO_ORGAN_REGENERATION	0.514286
GO_RENAL_SYSTEM_PROCESS	GO_WATER_HOMEOSTASIS	0.311688
GO_RENAL_WATER_HOMEOSTASIS	GO_WATER_HOMEOSTASIS	0.615385
GO_CAMP_MEDIATED_SIGNALING	GO_WATER_HOMEOSTASIS	0.133333
GO_DEFENSE_RESPONSE_TO_BACTERIUM	GO_DEFENSE_RESPONSE_TO_GRAM_POSITIVE_BACTERIUM	0.389831
GO_POSITIVE_REGULATION_OF_CELL_KILLING	GO_DEFENSE_RESPONSE_TO_GRAM_POSITIVE_BACTERIUM	0.1
GO_POSITIVE_REGULATION_OF_TUMOR_NECROSIS_FACTOR_SUPERFAMILY_CYTOKINE_PRODUCTION	GO_DEFENSE_RESPONSE_TO_GRAM_POSITIVE_BACTERIUM	0.142857
GO_REGULATION_OF_LEUKOCYTE_MEDIATED_CYTOTOXICITY	GO_DEFENSE_RESPONSE_TO_GRAM_POSITIVE_BACTERIUM	0.104167
GO_DEFENSE_RESPONSE_TO_GRAM_NEGATIVE_BACTERIUM	GO_DEFENSE_RESPONSE_TO_GRAM_POSITIVE_BACTERIUM	0.25
GO_ODONTOGENESIS	GO_GLAND_MORPHOGENESIS	0.119658
GO_REGULATION_OF_INNATE_IMMUNE_RESPONSE	GO_POSITIVE_REGULATION_OF_NF_KAPPAB_TRANSCRIPTION_FACTOR_ACTIVITY	0.133117
GO_INNATE_IMMUNE_RESPONSE	GO_POSITIVE_REGULATION_OF_NF_KAPPAB_TRANSCRIPTION_FACTOR_ACTIVITY	0.110169
GO_REGULATION_OF_I_KAPPAB_KINASE_NF_KAPPAB_SIGNALING	GO_POSITIVE_REGULATION_OF_NF_KAPPAB_TRANSCRIPTION_FACTOR_ACTIVITY	0.233945
GO_RESPONSE_TO_BACTERIUM	GO_POSITIVE_REGULATION_OF_NF_KAPPAB_TRANSCRIPTION_FACTOR_ACTIVITY	0.100649
GO_PATTERN_RECOGNITION_RECEPTOR_SIGNALING_PATHWAY	GO_POSITIVE_REGULATION_OF_NF_KAPPAB_TRANSCRIPTION_FACTOR_ACTIVITY	0.201342
GO_TOLL_LIKE_RECEPTOR_SIGNALING_PATHWAY	GO_POSITIVE_REGULATION_OF_NF_KAPPAB_TRANSCRIPTION_FACTOR_ACTIVITY	0.184397
GO_REGULATION_OF_RESPONSE_TO_CYTOKINE_STIMULUS	GO_POSITIVE_REGULATION_OF_NF_KAPPAB_TRANSCRIPTION_FACTOR_ACTIVITY	0.117647
GO_REGULATION_OF_CYTOKINE_PRODUCTION_INVOLVED_IN_IMMUNE_RESPONSE	GO_POSITIVE_REGULATION_OF_NF_KAPPAB_TRANSCRIPTION_FACTOR_ACTIVITY	0.1
GO_REGULATION_OF_CYTOKINE_PRODUCTION	GO_POSITIVE_REGULATION_OF_NF_KAPPAB_TRANSCRIPTION_FACTOR_ACTIVITY	0.104218
GO_POSITIVE_REGULATION_OF_INNATE_IMMUNE_RESPONSE	GO_POSITIVE_REGULATION_OF_NF_KAPPAB_TRANSCRIPTION_FACTOR_ACTIVITY	0.160338
GO_DEFENSE_RESPONSE_TO_BACTERIUM	GO_DEFENSE_RESPONSE_TO_GRAM_NEGATIVE_BACTERIUM	0.288136
GO_DEFENSE_RESPONSE_TO_GRAM_POSITIVE_BACTERIUM	GO_DEFENSE_RESPONSE_TO_GRAM_NEGATIVE_BACTERIUM	0.25
GO_INTRINSIC_APOPTOTIC_SIGNALING_PATHWAY_IN_RESPONSE_TO_DNA_DAMAGE	GO_INTRINSIC_APOPTOTIC_SIGNALING_PATHWAY_IN_RESPONSE_TO_DNA_DAMAGE_BY_P53_CLASS_MEDIATOR	0.5
GO_SIGNAL_TRANSDUCTION_IN_ABSENCE_OF_LIGAND	GO_INTRINSIC_APOPTOTIC_SIGNALING_PATHWAY_IN_RESPONSE_TO_DNA_DAMAGE	0.149254
GO_INTRINSIC_APOPTOTIC_SIGNALING_PATHWAY_IN_RESPONSE_TO_DNA_DAMAGE_BY_P53_CLASS_MEDIATOR	GO_INTRINSIC_APOPTOTIC_SIGNALING_PATHWAY_IN_RESPONSE_TO_DNA_DAMAGE	0.5
GO_NEGATIVE_REGULATION_OF_LEUKOCYTE_APOPTOTIC_PROCESS	GO_POSITIVE_REGULATION_OF_RESPONSE_TO_CYTOKINE_STIMULUS	0.121951
GO_REGULATION_OF_RESPONSE_TO_CYTOKINE_STIMULUS	GO_POSITIVE_REGULATION_OF_RESPONSE_TO_CYTOKINE_STIMULUS	0.25
GO_POSITIVE_REGULATION_OF_LEUKOCYTE_MEDIATED_IMMUNITY	GO_REGULATION_OF_CYTOKINE_PRODUCTION_INVOLVED_IN_IMMUNE_RESPONSE	0.171429
GO_REGULATION_OF_LEUKOCYTE_APOPTOTIC_PROCESS	GO_REGULATION_OF_CYTOKINE_PRODUCTION_INVOLVED_IN_IMMUNE_RESPONSE	0.111111
GO_REGULATION_OF_INTERFERON_GAMMA_PRODUCTION	GO_REGULATION_OF_CYTOKINE_PRODUCTION_INVOLVED_IN_IMMUNE_RESPONSE	0.106061
GO_POSITIVE_REGULATION_OF_LYMPHOCYTE_MEDIATED_IMMUNITY	GO_REGULATION_OF_CYTOKINE_PRODUCTION_INVOLVED_IN_IMMUNE_RESPONSE	0.196721
GO_POSITIVE_REGULATION_OF_IMMUNE_EFFECTOR_PROCESS	GO_REGULATION_OF_CYTOKINE_PRODUCTION_INVOLVED_IN_IMMUNE_RESPONSE	0.207921
GO_POSITIVE_REGULATION_OF_NF_KAPPAB_TRANSCRIPTION_FACTOR_ACTIVITY	GO_REGULATION_OF_CYTOKINE_PRODUCTION_INVOLVED_IN_IMMUNE_RESPONSE	0.1
GO_ORGAN_REGENERATION	GO_REGENERATION	0.514286
GO_RELEASE_OF_CYTOCHROME_C_FROM_MITOCHONDRIA	GO_REGULATION_OF_MITOCHONDRIAL_MEMBRANE_POTENTIAL	0.102041
GO_REGULATION_OF_EPITHELIAL_CELL_DIFFERENTIATION	GO_POSITIVE_REGULATION_OF_EPITHELIAL_CELL_DIFFERENTIATION	0.39726
GO_DEFENSE_RESPONSE_TO_BACTERIUM	GO_RESPONSE_TO_BIOTIC_STIMULUS	0.120902
GO_REGULATION_OF_INNATE_IMMUNE_RESPONSE	GO_RESPONSE_TO_BIOTIC_STIMULUS	0.15109
GO_INNATE_IMMUNE_RESPONSE	GO_RESPONSE_TO_BIOTIC_STIMULUS	0.213953
GO_INFLAMMATORY_RESPONSE	GO_RESPONSE_TO_BIOTIC_STIMULUS	0.130781
GO_CELLULAR_RESPONSE_TO_CYTOKINE_STIMULUS	GO_RESPONSE_TO_BIOTIC_STIMULUS	0.164365
GO_CYTOKINE_MEDIATED_SIGNALING_PATHWAY	GO_RESPONSE_TO_BIOTIC_STIMULUS	0.125
GO_DEFENSE_RESPONSE	GO_RESPONSE_TO_BIOTIC_STIMULUS	0.379526
GO_RESPONSE_TO_CYTOKINE	GO_RESPONSE_TO_BIOTIC_STIMULUS	0.188067
GO_RESPONSE_TO_BACTERIUM	GO_RESPONSE_TO_BIOTIC_STIMULUS	0.493852
GO_IMMUNE_RESPONSE	GO_RESPONSE_TO_BIOTIC_STIMULUS	0.221823
GO_DEFENSE_RESPONSE_TO_OTHER_ORGANISM	GO_RESPONSE_TO_BIOTIC_STIMULUS	0.483607
GO_CELLULAR_RESPONSE_TO_BIOTIC_STIMULUS	GO_RESPONSE_TO_BIOTIC_STIMULUS	0.227459
GO_REGULATION_OF_CYTOKINE_PRODUCTION	GO_RESPONSE_TO_BIOTIC_STIMULUS	0.201439
GO_POSITIVE_REGULATION_OF_INNATE_IMMUNE_RESPONSE	GO_RESPONSE_TO_BIOTIC_STIMULUS	0.113903
GO_ODONTOGENESIS	GO_ODONTOGENESIS_OF_DENTIN_CONTAINING_TOOTH	0.734375
GO_EMBRYONIC_DIGIT_MORPHOGENESIS	GO_ODONTOGENESIS_OF_DENTIN_CONTAINING_TOOTH	0.125
GO_REGULATION_OF_INNATE_IMMUNE_RESPONSE	GO_REGULATION_OF_CYTOKINE_PRODUCTION	0.203219
GO_INNATE_IMMUNE_RESPONSE	GO_REGULATION_OF_CYTOKINE_PRODUCTION	0.222857
GO_INFLAMMATORY_RESPONSE	GO_REGULATION_OF_CYTOKINE_PRODUCTION	0.15213
GO_CELLULAR_RESPONSE_TO_CYTOKINE_STIMULUS	GO_REGULATION_OF_CYTOKINE_PRODUCTION	0.126806
GO_REGULATION_OF_TUMOR_NECROSIS_FACTOR_SUPERFAMILY_CYTOKINE_PRODUCTION	GO_REGULATION_OF_CYTOKINE_PRODUCTION	0.164265
GO_CYTOKINE_MEDIATED_SIGNALING_PATHWAY	GO_REGULATION_OF_CYTOKINE_PRODUCTION	0.105556
GO_REGULATION_OF_I_KAPPAB_KINASE_NF_KAPPAB_SIGNALING	GO_REGULATION_OF_CYTOKINE_PRODUCTION	0.126087
GO_DEFENSE_RESPONSE	GO_REGULATION_OF_CYTOKINE_PRODUCTION	0.215637
GO_POSITIVE_REGULATION_OF_LEUKOCYTE_PROLIFERATION	GO_REGULATION_OF_CYTOKINE_PRODUCTION	0.114883
GO_RESPONSE_TO_CYTOKINE	GO_REGULATION_OF_CYTOKINE_PRODUCTION	0.1347
GO_RESPONSE_TO_BACTERIUM	GO_REGULATION_OF_CYTOKINE_PRODUCTION	0.187879
GO_IMMUNE_RESPONSE	GO_REGULATION_OF_CYTOKINE_PRODUCTION	0.233146
GO_REGULATION_OF_INTERFERON_GAMMA_PRODUCTION	GO_REGULATION_OF_CYTOKINE_PRODUCTION	0.112392
GO_DEFENSE_RESPONSE_TO_OTHER_ORGANISM	GO_REGULATION_OF_CYTOKINE_PRODUCTION	0.156746
GO_PATTERN_RECOGNITION_RECEPTOR_SIGNALING_PATHWAY	GO_REGULATION_OF_CYTOKINE_PRODUCTION	0.108808
GO_CELLULAR_RESPONSE_TO_BIOTIC_STIMULUS	GO_REGULATION_OF_CYTOKINE_PRODUCTION	0.130864
GO_NEGATIVE_REGULATION_OF_CYTOKINE_PRODUCTION	GO_REGULATION_OF_CYTOKINE_PRODUCTION	0.371758
GO_POSITIVE_REGULATION_OF_IMMUNE_EFFECTOR_PROCESS	GO_REGULATION_OF_CYTOKINE_PRODUCTION	0.156915
GO_POSITIVE_REGULATION_OF_NF_KAPPAB_TRANSCRIPTION_FACTOR_ACTIVITY	GO_REGULATION_OF_CYTOKINE_PRODUCTION	0.104218
GO_RESPONSE_TO_BIOTIC_STIMULUS	GO_REGULATION_OF_CYTOKINE_PRODUCTION	0.201439
GO_POSITIVE_REGULATION_OF_INNATE_IMMUNE_RESPONSE	GO_REGULATION_OF_CYTOKINE_PRODUCTION	0.151648
GO_REGULATION_OF_INNATE_IMMUNE_RESPONSE	GO_POSITIVE_REGULATION_OF_INNATE_IMMUNE_RESPONSE	0.705179
GO_INNATE_IMMUNE_RESPONSE	GO_POSITIVE_REGULATION_OF_INNATE_IMMUNE_RESPONSE	0.148418
GO_INFLAMMATORY_RESPONSE	GO_POSITIVE_REGULATION_OF_INNATE_IMMUNE_RESPONSE	0.105556
GO_CELLULAR_RESPONSE_TO_CYTOKINE_STIMULUS	GO_POSITIVE_REGULATION_OF_INNATE_IMMUNE_RESPONSE	0.156522
GO_CYTOKINE_MEDIATED_SIGNALING_PATHWAY	GO_POSITIVE_REGULATION_OF_INNATE_IMMUNE_RESPONSE	0.176309
GO_REGULATION_OF_I_KAPPAB_KINASE_NF_KAPPAB_SIGNALING	GO_POSITIVE_REGULATION_OF_INNATE_IMMUNE_RESPONSE	0.152318
GO_DEFENSE_RESPONSE	GO_POSITIVE_REGULATION_OF_INNATE_IMMUNE_RESPONSE	0.101248
GO_RESPONSE_TO_CYTOKINE	GO_POSITIVE_REGULATION_OF_INNATE_IMMUNE_RESPONSE	0.156788
GO_RESPONSE_TO_BACTERIUM	GO_POSITIVE_REGULATION_OF_INNATE_IMMUNE_RESPONSE	0.126685
GO_IMMUNE_RESPONSE	GO_POSITIVE_REGULATION_OF_INNATE_IMMUNE_RESPONSE	0.116719
GO_DEFENSE_RESPONSE_TO_OTHER_ORGANISM	GO_POSITIVE_REGULATION_OF_INNATE_IMMUNE_RESPONSE	0.104278
GO_PATTERN_RECOGNITION_RECEPTOR_SIGNALING_PATHWAY	GO_POSITIVE_REGULATION_OF_INNATE_IMMUNE_RESPONSE	0.457627
GO_TOLL_LIKE_RECEPTOR_SIGNALING_PATHWAY	GO_POSITIVE_REGULATION_OF_INNATE_IMMUNE_RESPONSE	0.389831
GO_CELLULAR_RESPONSE_TO_BIOTIC_STIMULUS	GO_POSITIVE_REGULATION_OF_INNATE_IMMUNE_RESPONSE	0.103448
GO_REGULATION_OF_RESPONSE_TO_CYTOKINE_STIMULUS	GO_POSITIVE_REGULATION_OF_INNATE_IMMUNE_RESPONSE	0.102459
GO_POSITIVE_REGULATION_OF_IMMUNE_EFFECTOR_PROCESS	GO_POSITIVE_REGULATION_OF_INNATE_IMMUNE_RESPONSE	0.108787
GO_POSITIVE_REGULATION_OF_NF_KAPPAB_TRANSCRIPTION_FACTOR_ACTIVITY	GO_POSITIVE_REGULATION_OF_INNATE_IMMUNE_RESPONSE	0.160338
GO_RESPONSE_TO_BIOTIC_STIMULUS	GO_POSITIVE_REGULATION_OF_INNATE_IMMUNE_RESPONSE	0.113903
GO_REGULATION_OF_CYTOKINE_PRODUCTION	GO_POSITIVE_REGULATION_OF_INNATE_IMMUNE_RESPONSE	0.151648
GO_REGULATION_OF_TUMOR_NECROSIS_FACTOR_SUPERFAMILY_CYTOKINE_PRODUCTION	GO_REGULATION_OF_INTERLEUKIN_1_PRODUCTION	0.183099
GO_POSITIVE_REGULATION_OF_TUMOR_NECROSIS_FACTOR_SUPERFAMILY_CYTOKINE_PRODUCTION	GO_REGULATION_OF_INTERLEUKIN_1_PRODUCTION	0.153846
GO_REGULATION_OF_INTERFERON_GAMMA_PRODUCTION	GO_REGULATION_OF_INTERLEUKIN_1_PRODUCTION	0.118644
GO_ODONTOGENESIS	GO_EMBRYONIC_DIGIT_MORPHOGENESIS	0.103093
GO_ODONTOGENESIS_OF_DENTIN_CONTAINING_TOOTH	GO_EMBRYONIC_DIGIT_MORPHOGENESIS	0.125
GO_REGULATION_OF_POSTSYNAPTIC_MEMBRANE_POTENTIAL	GO_REGULATION_OF_SYNAPTIC_TRANSMISSION_GLUTAMATERGIC	0.114286
GO_CELL_SURFACE_RECEPTOR_SIGNALING_PATHWAY_INVOLVED_IN_CELL_CELL_SIGNALING	GO_REGULATION_OF_SYNAPTIC_TRANSMISSION_GLUTAMATERGIC	0.125
GO_GLUTAMATE_RECEPTOR_SIGNALING_PATHWAY	GO_REGULATION_OF_SYNAPTIC_TRANSMISSION_GLUTAMATERGIC	0.153846
GO_REGULATION_OF_SYNAPTIC_PLASTICITY	GO_REGULATION_OF_SYNAPTIC_TRANSMISSION_GLUTAMATERGIC	0.128788
GO_MODULATION_OF_SYNAPTIC_TRANSMISSION	GO_REGULATION_OF_SYNAPTIC_TRANSMISSION_GLUTAMATERGIC	0.168142
GO_REGULATION_OF_ALPHA_AMINO_3_HYDROXY_5_METHYL_4_ISOXAZOLE_PROPIONATE_SELECTIVE_GLUTAMATE_RECEPTOR_ACTIVITY	GO_REGULATION_OF_SYNAPTIC_TRANSMISSION_GLUTAMATERGIC	0.170213
GO_EXCITATORY_POSTSYNAPTIC_POTENTIAL	GO_REGULATION_OF_SYNAPTIC_TRANSMISSION_GLUTAMATERGIC	0.156863
GO_REGULATION_OF_SYNAPSE_STRUCTURE_OR_ACTIVITY	GO_REGULATION_OF_SYNAPTIC_TRANSMISSION_GLUTAMATERGIC	0.10582
GO_POSITIVE_REGULATION_OF_SYNAPTIC_TRANSMISSION	GO_REGULATION_OF_SYNAPTIC_TRANSMISSION_GLUTAMATERGIC	0.181818
GO_MODULATION_OF_EXCITATORY_POSTSYNAPTIC_POTENTIAL	GO_REGULATION_OF_SYNAPTIC_TRANSMISSION_GLUTAMATERGIC	0.137931
GO_LONG_TERM_SYNAPTIC_POTENTIATION	GO_REGULATION_OF_SYNAPTIC_TRANSMISSION_GLUTAMATERGIC	0.116667
GO_LEARNING	GO_REGULATION_OF_SYNAPTIC_TRANSMISSION_GLUTAMATERGIC	0.105691
GO_COGNITION	GO_REGULATION_OF_SYNAPTIC_TRANSMISSION_GLUTAMATERGIC	0.100503
GO_POSITIVE_REGULATION_OF_EXCITATORY_POSTSYNAPTIC_POTENTIAL	GO_REGULATION_OF_SYNAPTIC_TRANSMISSION_GLUTAMATERGIC	0.134615
GO_NEGATIVE_REGULATION_OF_SYNAPTIC_TRANSMISSION	GO_REGULATION_OF_SYNAPTIC_TRANSMISSION_GLUTAMATERGIC	0.144737
GO_REGULATION_OF_NEUROTRANSMITTER_RECEPTOR_ACTIVITY	GO_REGULATION_OF_SYNAPTIC_TRANSMISSION_GLUTAMATERGIC	0.163636
GO_REGULATION_OF_SYNAPTIC_TRANSMISSION_GLUTAMATERGIC	GO_REGULATION_OF_POSTSYNAPTIC_MEMBRANE_POTENTIAL	0.114286
GO_CELL_SURFACE_RECEPTOR_SIGNALING_PATHWAY_INVOLVED_IN_CELL_CELL_SIGNALING	GO_REGULATION_OF_POSTSYNAPTIC_MEMBRANE_POTENTIAL	0.40678
GO_TRANSMISSION_OF_NERVE_IMPULSE	GO_REGULATION_OF_POSTSYNAPTIC_MEMBRANE_POTENTIAL	0.140845
GO_MULTICELLULAR_ORGANISMAL_SIGNALING	GO_REGULATION_OF_POSTSYNAPTIC_MEMBRANE_POTENTIAL	0.117647
GO_MEMBRANE_DEPOLARIZATION	GO_REGULATION_OF_POSTSYNAPTIC_MEMBRANE_POTENTIAL	0.166667
GO_NEURONAL_ACTION_POTENTIAL	GO_REGULATION_OF_POSTSYNAPTIC_MEMBRANE_POTENTIAL	0.18
GO_MEMBRANE_DEPOLARIZATION_DURING_ACTION_POTENTIAL	GO_REGULATION_OF_POSTSYNAPTIC_MEMBRANE_POTENTIAL	0.2
GO_ACTION_POTENTIAL	GO_REGULATION_OF_POSTSYNAPTIC_MEMBRANE_POTENTIAL	0.159574
GO_IONOTROPIC_GLUTAMATE_RECEPTOR_SIGNALING_PATHWAY	GO_REGULATION_OF_POSTSYNAPTIC_MEMBRANE_POTENTIAL	0.105263
GO_EXCITATORY_POSTSYNAPTIC_POTENTIAL	GO_REGULATION_OF_POSTSYNAPTIC_MEMBRANE_POTENTIAL	0.525
GO_REGULATION_OF_SYNAPTIC_TRANSMISSION_GLUTAMATERGIC	GO_CELL_SURFACE_RECEPTOR_SIGNALING_PATHWAY_INVOLVED_IN_CELL_CELL_SIGNALING	0.125
GO_REGULATION_OF_POSTSYNAPTIC_MEMBRANE_POTENTIAL	GO_CELL_SURFACE_RECEPTOR_SIGNALING_PATHWAY_INVOLVED_IN_CELL_CELL_SIGNALING	0.40678
GO_NEURON_NEURON_SYNAPTIC_TRANSMISSION	GO_CELL_SURFACE_RECEPTOR_SIGNALING_PATHWAY_INVOLVED_IN_CELL_CELL_SIGNALING	0.15493
GO_SYNAPTIC_SIGNALING	GO_CELL_SURFACE_RECEPTOR_SIGNALING_PATHWAY_INVOLVED_IN_CELL_CELL_SIGNALING	0.134228
GO_IONOTROPIC_GLUTAMATE_RECEPTOR_SIGNALING_PATHWAY	GO_CELL_SURFACE_RECEPTOR_SIGNALING_PATHWAY_INVOLVED_IN_CELL_CELL_SIGNALING	0.1
GO_EXCITATORY_POSTSYNAPTIC_POTENTIAL	GO_CELL_SURFACE_RECEPTOR_SIGNALING_PATHWAY_INVOLVED_IN_CELL_CELL_SIGNALING	0.488372
GO_POSITIVE_REGULATION_OF_SYNAPTIC_TRANSMISSION	GO_CELL_SURFACE_RECEPTOR_SIGNALING_PATHWAY_INVOLVED_IN_CELL_CELL_SIGNALING	0.109091
GO_ADULT_BEHAVIOR	GO_CELL_SURFACE_RECEPTOR_SIGNALING_PATHWAY_INVOLVED_IN_CELL_CELL_SIGNALING	0.112
GO_NEUROTRANSMITTER_TRANSPORT	GO_PRESYNAPTIC_PROCESS_INVOLVED_IN_SYNAPTIC_TRANSMISSION	0.782609
GO_SYNAPTIC_SIGNALING	GO_PRESYNAPTIC_PROCESS_INVOLVED_IN_SYNAPTIC_TRANSMISSION	0.305085
GO_SIGNAL_RELEASE	GO_PRESYNAPTIC_PROCESS_INVOLVED_IN_SYNAPTIC_TRANSMISSION	0.731092
GO_VESICLE_DOCKING	GO_PRESYNAPTIC_PROCESS_INVOLVED_IN_SYNAPTIC_TRANSMISSION	0.110236
GO_MODULATION_OF_SYNAPTIC_TRANSMISSION	GO_PRESYNAPTIC_PROCESS_INVOLVED_IN_SYNAPTIC_TRANSMISSION	0.101045
GO_POSITIVE_REGULATION_OF_SYNAPTIC_TRANSMISSION	GO_PRESYNAPTIC_PROCESS_INVOLVED_IN_SYNAPTIC_TRANSMISSION	0.119205
GO_CALCIUM_ION_REGULATED_EXOCYTOSIS	GO_PRESYNAPTIC_PROCESS_INVOLVED_IN_SYNAPTIC_TRANSMISSION	0.55102
GO_REGULATION_OF_NEUROTRANSMITTER_LEVELS	GO_PRESYNAPTIC_PROCESS_INVOLVED_IN_SYNAPTIC_TRANSMISSION	0.616438
GO_CELL_CELL_SIGNALING	GO_PRESYNAPTIC_PROCESS_INVOLVED_IN_SYNAPTIC_TRANSMISSION	0.205479
GO_CELL_SURFACE_RECEPTOR_SIGNALING_PATHWAY_INVOLVED_IN_CELL_CELL_SIGNALING	GO_NEURON_NEURON_SYNAPTIC_TRANSMISSION	0.15493
GO_SYNAPTIC_TRANSMISSION_GLUTAMATERGIC	GO_NEURON_NEURON_SYNAPTIC_TRANSMISSION	0.461538
GO_SYNAPTIC_SIGNALING	GO_NEURON_NEURON_SYNAPTIC_TRANSMISSION	0.132203
GO_POSITIVE_REGULATION_OF_SYNAPTIC_TRANSMISSION	GO_NEURON_NEURON_SYNAPTIC_TRANSMISSION	0.102804
GO_ADULT_BEHAVIOR	GO_NEURON_NEURON_SYNAPTIC_TRANSMISSION	0.106557
GO_REGULATION_OF_POSTSYNAPTIC_MEMBRANE_POTENTIAL	GO_TRANSMISSION_OF_NERVE_IMPULSE	0.140845
GO_MULTICELLULAR_ORGANISMAL_SIGNALING	GO_TRANSMISSION_OF_NERVE_IMPULSE	0.44086
GO_MEMBRANE_DEPOLARIZATION	GO_TRANSMISSION_OF_NERVE_IMPULSE	0.214286
GO_CARDIAC_CONDUCTION	GO_TRANSMISSION_OF_NERVE_IMPULSE	0.139785
GO_REGULATION_OF_ALPHA_AMINO_3_HYDROXY_5_METHYL_4_ISOXAZOLE_PROPIONATE_SELECTIVE_GLUTAMATE_RECEPTOR_ACTIVITY	GO_TRANSMISSION_OF_NERVE_IMPULSE	0.115385
GO_NEURONAL_ACTION_POTENTIAL	GO_TRANSMISSION_OF_NERVE_IMPULSE	0.463415
GO_MEMBRANE_DEPOLARIZATION_DURING_ACTION_POTENTIAL	GO_TRANSMISSION_OF_NERVE_IMPULSE	0.177419
GO_ACTION_POTENTIAL	GO_TRANSMISSION_OF_NERVE_IMPULSE	0.294118
GO_REGULATION_OF_POSTSYNAPTIC_MEMBRANE_POTENTIAL	GO_MULTICELLULAR_ORGANISMAL_SIGNALING	0.117647
GO_TRANSMISSION_OF_NERVE_IMPULSE	GO_MULTICELLULAR_ORGANISMAL_SIGNALING	0.44086
GO_MEMBRANE_DEPOLARIZATION	GO_MULTICELLULAR_ORGANISMAL_SIGNALING	0.256881
GO_CARDIAC_CONDUCTION	GO_MULTICELLULAR_ORGANISMAL_SIGNALING	0.698925
GO_NEURONAL_ACTION_POTENTIAL	GO_MULTICELLULAR_ORGANISMAL_SIGNALING	0.204301
GO_MEMBRANE_DEPOLARIZATION_DURING_ACTION_POTENTIAL	GO_MULTICELLULAR_ORGANISMAL_SIGNALING	0.237624
GO_ACTION_POTENTIAL	GO_MULTICELLULAR_ORGANISMAL_SIGNALING	0.421053
GO_NEURON_NEURON_SYNAPTIC_TRANSMISSION	GO_SYNAPTIC_TRANSMISSION_GLUTAMATERGIC	0.461538
GO_IONOTROPIC_GLUTAMATE_RECEPTOR_SIGNALING_PATHWAY	GO_SYNAPTIC_TRANSMISSION_GLUTAMATERGIC	0.108108
GO_EXCITATORY_POSTSYNAPTIC_POTENTIAL	GO_SYNAPTIC_TRANSMISSION_GLUTAMATERGIC	0.114286
GO_PRESYNAPTIC_PROCESS_INVOLVED_IN_SYNAPTIC_TRANSMISSION	GO_NEUROTRANSMITTER_TRANSPORT	0.782609
GO_SYNAPTIC_SIGNALING	GO_NEUROTRANSMITTER_TRANSPORT	0.309904
GO_SIGNAL_RELEASE	GO_NEUROTRANSMITTER_TRANSPORT	0.604167
GO_MODULATION_OF_SYNAPTIC_TRANSMISSION	GO_NEUROTRANSMITTER_TRANSPORT	0.114379
GO_POSITIVE_REGULATION_OF_SYNAPTIC_TRANSMISSION	GO_NEUROTRANSMITTER_TRANSPORT	0.114943
GO_CALCIUM_ION_REGULATED_EXOCYTOSIS	GO_NEUROTRANSMITTER_TRANSPORT	0.45082
GO_REGULATION_OF_NEUROTRANSMITTER_LEVELS	GO_NEUROTRANSMITTER_TRANSPORT	0.611111
GO_CELL_CELL_SIGNALING	GO_NEUROTRANSMITTER_TRANSPORT	0.212719
GO_CELL_SURFACE_RECEPTOR_SIGNALING_PATHWAY_INVOLVED_IN_CELL_CELL_SIGNALING	GO_SYNAPTIC_SIGNALING	0.134228
GO_PRESYNAPTIC_PROCESS_INVOLVED_IN_SYNAPTIC_TRANSMISSION	GO_SYNAPTIC_SIGNALING	0.305085
GO_NEURON_NEURON_SYNAPTIC_TRANSMISSION	GO_SYNAPTIC_SIGNALING	0.132203
GO_NEUROTRANSMITTER_TRANSPORT	GO_SYNAPTIC_SIGNALING	0.309904
GO_SIGNAL_RELEASE	GO_SYNAPTIC_SIGNALING	0.280374
GO_MODULATION_OF_SYNAPTIC_TRANSMISSION	GO_SYNAPTIC_SIGNALING	0.165548
GO_LOCOMOTORY_BEHAVIOR	GO_SYNAPTIC_SIGNALING	0.102094
GO_SYNAPSE_ORGANIZATION	GO_SYNAPTIC_SIGNALING	0.125
GO_REGULATION_OF_SYNAPSE_STRUCTURE_OR_ACTIVITY	GO_SYNAPTIC_SIGNALING	0.106888
GO_SINGLE_ORGANISM_BEHAVIOR	GO_SYNAPTIC_SIGNALING	0.134
GO_POSITIVE_REGULATION_OF_SYNAPTIC_TRANSMISSION	GO_SYNAPTIC_SIGNALING	0.113095
GO_CALCIUM_ION_REGULATED_EXOCYTOSIS	GO_SYNAPTIC_SIGNALING	0.178218
GO_ADULT_BEHAVIOR	GO_SYNAPTIC_SIGNALING	0.101408
GO_REGULATION_OF_NEUROTRANSMITTER_LEVELS	GO_SYNAPTIC_SIGNALING	0.316418
GO_BEHAVIOR	GO_SYNAPTIC_SIGNALING	0.142602
GO_CELL_CELL_SIGNALING	GO_SYNAPTIC_SIGNALING	0.673516
GO_REGULATION_OF_POSTSYNAPTIC_MEMBRANE_POTENTIAL	GO_MEMBRANE_DEPOLARIZATION	0.166667
GO_TRANSMISSION_OF_NERVE_IMPULSE	GO_MEMBRANE_DEPOLARIZATION	0.214286
GO_MULTICELLULAR_ORGANISMAL_SIGNALING	GO_MEMBRANE_DEPOLARIZATION	0.256881
GO_CARDIAC_CONDUCTION	GO_MEMBRANE_DEPOLARIZATION	0.211111
GO_NEURONAL_ACTION_POTENTIAL	GO_MEMBRANE_DEPOLARIZATION	0.188679
GO_MEMBRANE_DEPOLARIZATION_DURING_ACTION_POTENTIAL	GO_MEMBRANE_DEPOLARIZATION	0.727273
GO_ACTION_POTENTIAL	GO_MEMBRANE_DEPOLARIZATION	0.43038
GO_PRESYNAPTIC_PROCESS_INVOLVED_IN_SYNAPTIC_TRANSMISSION	GO_SIGNAL_RELEASE	0.731092
GO_NEUROTRANSMITTER_TRANSPORT	GO_SIGNAL_RELEASE	0.604167
GO_SYNAPTIC_SIGNALING	GO_SIGNAL_RELEASE	0.280374
GO_CALCIUM_ION_REGULATED_EXOCYTOSIS	GO_SIGNAL_RELEASE	0.447154
GO_REGULATION_OF_NEUROTRANSMITTER_LEVELS	GO_SIGNAL_RELEASE	0.505747
GO_CELL_CELL_SIGNALING	GO_SIGNAL_RELEASE	0.26484
GO_REGULATION_OF_SYNAPTIC_PLASTICITY	GO_REGULATION_OF_NEURONAL_SYNAPTIC_PLASTICITY	0.369369
GO_MODULATION_OF_SYNAPTIC_TRANSMISSION	GO_REGULATION_OF_NEURONAL_SYNAPTIC_PLASTICITY	0.181416
GO_REGULATION_OF_LONG_TERM_NEURONAL_SYNAPTIC_PLASTICITY	GO_REGULATION_OF_NEURONAL_SYNAPTIC_PLASTICITY	0.536585
GO_REGULATION_OF_SYNAPSE_STRUCTURE_OR_ACTIVITY	GO_REGULATION_OF_NEURONAL_SYNAPTIC_PLASTICITY	0.239766
GO_POSITIVE_REGULATION_OF_SYNAPTIC_TRANSMISSION	GO_REGULATION_OF_NEURONAL_SYNAPTIC_PLASTICITY	0.132075
GO_LEARNING	GO_REGULATION_OF_NEURONAL_SYNAPTIC_PLASTICITY	0.130081
GO_PRESYNAPTIC_PROCESS_INVOLVED_IN_SYNAPTIC_TRANSMISSION	GO_VESICLE_DOCKING	0.110236
GO_VESICLE_DOCKING_INVOLVED_IN_EXOCYTOSIS	GO_VESICLE_DOCKING	0.666667
GO_CALCIUM_ION_REGULATED_EXOCYTOSIS	GO_VESICLE_DOCKING	0.141414
GO_REGULATION_OF_SYNAPTIC_TRANSMISSION_GLUTAMATERGIC	GO_GLUTAMATE_RECEPTOR_SIGNALING_PATHWAY	0.153846
GO_IONOTROPIC_GLUTAMATE_RECEPTOR_SIGNALING_PATHWAY	GO_GLUTAMATE_RECEPTOR_SIGNALING_PATHWAY	0.621622
GO_EXCITATORY_POSTSYNAPTIC_POTENTIAL	GO_GLUTAMATE_RECEPTOR_SIGNALING_PATHWAY	0.115385
GO_TRANSMISSION_OF_NERVE_IMPULSE	GO_CARDIAC_CONDUCTION	0.139785
GO_MULTICELLULAR_ORGANISMAL_SIGNALING	GO_CARDIAC_CONDUCTION	0.698925
GO_MEMBRANE_DEPOLARIZATION	GO_CARDIAC_CONDUCTION	0.211111
GO_MEMBRANE_DEPOLARIZATION_DURING_ACTION_POTENTIAL	GO_CARDIAC_CONDUCTION	0.197531
GO_ACTION_POTENTIAL	GO_CARDIAC_CONDUCTION	0.27619
GO_REGULATION_OF_SYNAPTIC_TRANSMISSION_GLUTAMATERGIC	GO_REGULATION_OF_SYNAPTIC_PLASTICITY	0.128788
GO_REGULATION_OF_NEURONAL_SYNAPTIC_PLASTICITY	GO_REGULATION_OF_SYNAPTIC_PLASTICITY	0.369369
GO_MODULATION_OF_SYNAPTIC_TRANSMISSION	GO_REGULATION_OF_SYNAPTIC_PLASTICITY	0.49115
GO_REGULATION_OF_LONG_TERM_SYNAPTIC_POTENTIATION	GO_REGULATION_OF_SYNAPTIC_PLASTICITY	0.144144
GO_REGULATION_OF_LONG_TERM_NEURONAL_SYNAPTIC_PLASTICITY	GO_REGULATION_OF_SYNAPTIC_PLASTICITY	0.198198
GO_REGULATION_OF_SYNAPSE_STRUCTURE_OR_ACTIVITY	GO_REGULATION_OF_SYNAPTIC_PLASTICITY	0.649123
GO_SINGLE_ORGANISM_BEHAVIOR	GO_REGULATION_OF_SYNAPTIC_PLASTICITY	0.167683
GO_POSITIVE_REGULATION_OF_SYNAPTIC_TRANSMISSION	GO_REGULATION_OF_SYNAPTIC_PLASTICITY	0.283784
GO_LONG_TERM_SYNAPTIC_POTENTIATION	GO_REGULATION_OF_SYNAPTIC_PLASTICITY	0.261261
GO_LEARNING	GO_REGULATION_OF_SYNAPTIC_PLASTICITY	0.208092
GO_COGNITION	GO_REGULATION_OF_SYNAPTIC_PLASTICITY	0.206612
GO_REGULATION_OF_NEUROTRANSMITTER_LEVELS	GO_REGULATION_OF_SYNAPTIC_PLASTICITY	0.117391
GO_BEHAVIOR	GO_REGULATION_OF_SYNAPTIC_PLASTICITY	0.1425
GO_POSITIVE_REGULATION_OF_EXCITATORY_POSTSYNAPTIC_POTENTIAL	GO_REGULATION_OF_SYNAPTIC_PLASTICITY	0.1
GO_NEGATIVE_REGULATION_OF_SYNAPTIC_TRANSMISSION	GO_REGULATION_OF_SYNAPTIC_PLASTICITY	0.167883
GO_REGULATION_OF_SYNAPTIC_TRANSMISSION_GLUTAMATERGIC	GO_MODULATION_OF_SYNAPTIC_TRANSMISSION	0.168142
GO_PRESYNAPTIC_PROCESS_INVOLVED_IN_SYNAPTIC_TRANSMISSION	GO_MODULATION_OF_SYNAPTIC_TRANSMISSION	0.101045
GO_NEUROTRANSMITTER_TRANSPORT	GO_MODULATION_OF_SYNAPTIC_TRANSMISSION	0.114379
GO_SYNAPTIC_SIGNALING	GO_MODULATION_OF_SYNAPTIC_TRANSMISSION	0.165548
GO_REGULATION_OF_NEURONAL_SYNAPTIC_PLASTICITY	GO_MODULATION_OF_SYNAPTIC_TRANSMISSION	0.181416
GO_REGULATION_OF_SYNAPTIC_PLASTICITY	GO_MODULATION_OF_SYNAPTIC_TRANSMISSION	0.49115
GO_REGULATION_OF_SYNAPSE_STRUCTURE_OR_ACTIVITY	GO_MODULATION_OF_SYNAPTIC_TRANSMISSION	0.448905
GO_SINGLE_ORGANISM_BEHAVIOR	GO_MODULATION_OF_SYNAPTIC_TRANSMISSION	0.220588
GO_POSITIVE_REGULATION_OF_SYNAPTIC_TRANSMISSION	GO_MODULATION_OF_SYNAPTIC_TRANSMISSION	0.349558
GO_MODULATION_OF_EXCITATORY_POSTSYNAPTIC_POTENTIAL	GO_MODULATION_OF_SYNAPTIC_TRANSMISSION	0.123894
GO_LONG_TERM_SYNAPTIC_POTENTIATION	GO_MODULATION_OF_SYNAPTIC_TRANSMISSION	0.128319
GO_LEARNING	GO_MODULATION_OF_SYNAPTIC_TRANSMISSION	0.195572
GO_COGNITION	GO_MODULATION_OF_SYNAPTIC_TRANSMISSION	0.218563
GO_REGULATION_OF_NEUROTRANSMITTER_LEVELS	GO_MODULATION_OF_SYNAPTIC_TRANSMISSION	0.219672
GO_BEHAVIOR	GO_MODULATION_OF_SYNAPTIC_TRANSMISSION	0.194154
GO_CELL_CELL_SIGNALING	GO_MODULATION_OF_SYNAPTIC_TRANSMISSION	0.135043
GO_NEGATIVE_REGULATION_OF_SYNAPTIC_TRANSMISSION	GO_MODULATION_OF_SYNAPTIC_TRANSMISSION	0.216814
GO_REGULATION_OF_NEUROTRANSMITTER_RECEPTOR_ACTIVITY	GO_MODULATION_OF_SYNAPTIC_TRANSMISSION	0.115044
GO_REGULATION_OF_SYNAPTIC_TRANSMISSION_GLUTAMATERGIC	GO_REGULATION_OF_ALPHA_AMINO_3_HYDROXY_5_METHYL_4_ISOXAZOLE_PROPIONATE_SELECTIVE_GLUTAMATE_RECEPTOR_ACTIVITY	0.170213
GO_TRANSMISSION_OF_NERVE_IMPULSE	GO_REGULATION_OF_ALPHA_AMINO_3_HYDROXY_5_METHYL_4_ISOXAZOLE_PROPIONATE_SELECTIVE_GLUTAMATE_RECEPTOR_ACTIVITY	0.115385
GO_REGULATION_OF_LONG_TERM_SYNAPTIC_POTENTIATION	GO_REGULATION_OF_ALPHA_AMINO_3_HYDROXY_5_METHYL_4_ISOXAZOLE_PROPIONATE_SELECTIVE_GLUTAMATE_RECEPTOR_ACTIVITY	0.1
GO_MODULATION_OF_EXCITATORY_POSTSYNAPTIC_POTENTIAL	GO_REGULATION_OF_ALPHA_AMINO_3_HYDROXY_5_METHYL_4_ISOXAZOLE_PROPIONATE_SELECTIVE_GLUTAMATE_RECEPTOR_ACTIVITY	0.184211
GO_POSITIVE_REGULATION_OF_EXCITATORY_POSTSYNAPTIC_POTENTIAL	GO_REGULATION_OF_ALPHA_AMINO_3_HYDROXY_5_METHYL_4_ISOXAZOLE_PROPIONATE_SELECTIVE_GLUTAMATE_RECEPTOR_ACTIVITY	0.225806
GO_REGULATION_OF_NEUROTRANSMITTER_RECEPTOR_ACTIVITY	GO_REGULATION_OF_ALPHA_AMINO_3_HYDROXY_5_METHYL_4_ISOXAZOLE_PROPIONATE_SELECTIVE_GLUTAMATE_RECEPTOR_ACTIVITY	0.653846
GO_REGULATION_OF_SYNAPTIC_PLASTICITY	GO_REGULATION_OF_LONG_TERM_SYNAPTIC_POTENTIATION	0.144144
GO_REGULATION_OF_ALPHA_AMINO_3_HYDROXY_5_METHYL_4_ISOXAZOLE_PROPIONATE_SELECTIVE_GLUTAMATE_RECEPTOR_ACTIVITY	GO_REGULATION_OF_LONG_TERM_SYNAPTIC_POTENTIATION	0.1
GO_REGULATION_OF_LONG_TERM_NEURONAL_SYNAPTIC_PLASTICITY	GO_REGULATION_OF_LONG_TERM_SYNAPTIC_POTENTIATION	0.117647
GO_REGULATION_OF_POSTSYNAPTIC_MEMBRANE_POTENTIAL	GO_NEURONAL_ACTION_POTENTIAL	0.18
GO_TRANSMISSION_OF_NERVE_IMPULSE	GO_NEURONAL_ACTION_POTENTIAL	0.463415
GO_MULTICELLULAR_ORGANISMAL_SIGNALING	GO_NEURONAL_ACTION_POTENTIAL	0.204301
GO_MEMBRANE_DEPOLARIZATION	GO_NEURONAL_ACTION_POTENTIAL	0.188679
GO_MEMBRANE_DEPOLARIZATION_DURING_ACTION_POTENTIAL	GO_NEURONAL_ACTION_POTENTIAL	0.214286
GO_ACTION_POTENTIAL	GO_NEURONAL_ACTION_POTENTIAL	0.275362
GO_REGULATION_OF_POSTSYNAPTIC_MEMBRANE_POTENTIAL	GO_MEMBRANE_DEPOLARIZATION_DURING_ACTION_POTENTIAL	0.2
GO_TRANSMISSION_OF_NERVE_IMPULSE	GO_MEMBRANE_DEPOLARIZATION_DURING_ACTION_POTENTIAL	0.177419
GO_MULTICELLULAR_ORGANISMAL_SIGNALING	GO_MEMBRANE_DEPOLARIZATION_DURING_ACTION_POTENTIAL	0.237624
GO_MEMBRANE_DEPOLARIZATION	GO_MEMBRANE_DEPOLARIZATION_DURING_ACTION_POTENTIAL	0.727273
GO_CARDIAC_CONDUCTION	GO_MEMBRANE_DEPOLARIZATION_DURING_ACTION_POTENTIAL	0.197531
GO_NEURONAL_ACTION_POTENTIAL	GO_MEMBRANE_DEPOLARIZATION_DURING_ACTION_POTENTIAL	0.214286
GO_ACTION_POTENTIAL	GO_MEMBRANE_DEPOLARIZATION_DURING_ACTION_POTENTIAL	0.463768
GO_VESICLE_DOCKING	GO_VESICLE_DOCKING_INVOLVED_IN_EXOCYTOSIS	0.666667
GO_CALCIUM_ION_REGULATED_EXOCYTOSIS	GO_VESICLE_DOCKING_INVOLVED_IN_EXOCYTOSIS	0.129412
GO_MICROTUBULE_POLYMERIZATION	GO_MICROTUBULE_NUCLEATION	0.73913
GO_REGULATION_OF_NEURONAL_SYNAPTIC_PLASTICITY	GO_REGULATION_OF_LONG_TERM_NEURONAL_SYNAPTIC_PLASTICITY	0.536585
GO_REGULATION_OF_SYNAPTIC_PLASTICITY	GO_REGULATION_OF_LONG_TERM_NEURONAL_SYNAPTIC_PLASTICITY	0.198198
GO_REGULATION_OF_LONG_TERM_SYNAPTIC_POTENTIATION	GO_REGULATION_OF_LONG_TERM_NEURONAL_SYNAPTIC_PLASTICITY	0.117647
GO_REGULATION_OF_SYNAPSE_STRUCTURE_OR_ACTIVITY	GO_REGULATION_OF_LONG_TERM_NEURONAL_SYNAPTIC_PLASTICITY	0.128655
GO_LEARNING	GO_REGULATION_OF_LONG_TERM_NEURONAL_SYNAPTIC_PLASTICITY	0.111111
GO_POSITIVE_REGULATION_OF_EXCITATORY_POSTSYNAPTIC_POTENTIAL	GO_REGULATION_OF_LONG_TERM_NEURONAL_SYNAPTIC_PLASTICITY	0.102564
GO_REGULATION_OF_POSTSYNAPTIC_MEMBRANE_POTENTIAL	GO_ACTION_POTENTIAL	0.159574
GO_TRANSMISSION_OF_NERVE_IMPULSE	GO_ACTION_POTENTIAL	0.294118
GO_MULTICELLULAR_ORGANISMAL_SIGNALING	GO_ACTION_POTENTIAL	0.421053
GO_MEMBRANE_DEPOLARIZATION	GO_ACTION_POTENTIAL	0.43038
GO_CARDIAC_CONDUCTION	GO_ACTION_POTENTIAL	0.27619
GO_NEURONAL_ACTION_POTENTIAL	GO_ACTION_POTENTIAL	0.275362
GO_MEMBRANE_DEPOLARIZATION_DURING_ACTION_POTENTIAL	GO_ACTION_POTENTIAL	0.463768
GO_REGULATION_OF_POSTSYNAPTIC_MEMBRANE_POTENTIAL	GO_IONOTROPIC_GLUTAMATE_RECEPTOR_SIGNALING_PATHWAY	0.105263
GO_CELL_SURFACE_RECEPTOR_SIGNALING_PATHWAY_INVOLVED_IN_CELL_CELL_SIGNALING	GO_IONOTROPIC_GLUTAMATE_RECEPTOR_SIGNALING_PATHWAY	0.1
GO_SYNAPTIC_TRANSMISSION_GLUTAMATERGIC	GO_IONOTROPIC_GLUTAMATE_RECEPTOR_SIGNALING_PATHWAY	0.108108
GO_GLUTAMATE_RECEPTOR_SIGNALING_PATHWAY	GO_IONOTROPIC_GLUTAMATE_RECEPTOR_SIGNALING_PATHWAY	0.621622
GO_EXCITATORY_POSTSYNAPTIC_POTENTIAL	GO_IONOTROPIC_GLUTAMATE_RECEPTOR_SIGNALING_PATHWAY	0.157895
GO_REGULATION_OF_SYNAPTIC_TRANSMISSION_GLUTAMATERGIC	GO_EXCITATORY_POSTSYNAPTIC_POTENTIAL	0.156863
GO_REGULATION_OF_POSTSYNAPTIC_MEMBRANE_POTENTIAL	GO_EXCITATORY_POSTSYNAPTIC_POTENTIAL	0.525
GO_CELL_SURFACE_RECEPTOR_SIGNALING_PATHWAY_INVOLVED_IN_CELL_CELL_SIGNALING	GO_EXCITATORY_POSTSYNAPTIC_POTENTIAL	0.488372
GO_SYNAPTIC_TRANSMISSION_GLUTAMATERGIC	GO_EXCITATORY_POSTSYNAPTIC_POTENTIAL	0.114286
GO_GLUTAMATE_RECEPTOR_SIGNALING_PATHWAY	GO_EXCITATORY_POSTSYNAPTIC_POTENTIAL	0.115385
GO_IONOTROPIC_GLUTAMATE_RECEPTOR_SIGNALING_PATHWAY	GO_EXCITATORY_POSTSYNAPTIC_POTENTIAL	0.157895
GO_SYNAPTIC_SIGNALING	GO_LOCOMOTORY_BEHAVIOR	0.102094
GO_SYNAPSE_ORGANIZATION	GO_LOCOMOTORY_BEHAVIOR	0.103604
GO_SINGLE_ORGANISM_BEHAVIOR	GO_LOCOMOTORY_BEHAVIOR	0.279743
GO_ADULT_BEHAVIOR	GO_LOCOMOTORY_BEHAVIOR	0.3875
GO_LEARNING	GO_LOCOMOTORY_BEHAVIOR	0.103448
GO_COGNITION	GO_LOCOMOTORY_BEHAVIOR	0.100358
GO_BEHAVIOR	GO_LOCOMOTORY_BEHAVIOR	0.364162
GO_SYNAPTIC_SIGNALING	GO_SYNAPSE_ORGANIZATION	0.125
GO_LOCOMOTORY_BEHAVIOR	GO_SYNAPSE_ORGANIZATION	0.103604
GO_REGULATION_OF_SYNAPSE_STRUCTURE_OR_ACTIVITY	GO_SYNAPSE_ORGANIZATION	0.132812
GO_POSITIVE_REGULATION_OF_SYNAPTIC_TRANSMISSION	GO_SYNAPSE_ORGANIZATION	0.106145
GO_ADULT_BEHAVIOR	GO_SYNAPSE_ORGANIZATION	0.125654
GO_REGULATION_OF_SYNAPTIC_TRANSMISSION_GLUTAMATERGIC	GO_REGULATION_OF_SYNAPSE_STRUCTURE_OR_ACTIVITY	0.10582
GO_SYNAPTIC_SIGNALING	GO_REGULATION_OF_SYNAPSE_STRUCTURE_OR_ACTIVITY	0.106888
GO_REGULATION_OF_NEURONAL_SYNAPTIC_PLASTICITY	GO_REGULATION_OF_SYNAPSE_STRUCTURE_OR_ACTIVITY	0.239766
GO_REGULATION_OF_SYNAPTIC_PLASTICITY	GO_REGULATION_OF_SYNAPSE_STRUCTURE_OR_ACTIVITY	0.649123
GO_MODULATION_OF_SYNAPTIC_TRANSMISSION	GO_REGULATION_OF_SYNAPSE_STRUCTURE_OR_ACTIVITY	0.448905
GO_REGULATION_OF_LONG_TERM_NEURONAL_SYNAPTIC_PLASTICITY	GO_REGULATION_OF_SYNAPSE_STRUCTURE_OR_ACTIVITY	0.128655
GO_SYNAPSE_ORGANIZATION	GO_REGULATION_OF_SYNAPSE_STRUCTURE_OR_ACTIVITY	0.132812
GO_SINGLE_ORGANISM_BEHAVIOR	GO_REGULATION_OF_SYNAPSE_STRUCTURE_OR_ACTIVITY	0.181333
GO_POSITIVE_REGULATION_OF_SYNAPTIC_TRANSMISSION	GO_REGULATION_OF_SYNAPSE_STRUCTURE_OR_ACTIVITY	0.25
GO_LONG_TERM_SYNAPTIC_POTENTIATION	GO_REGULATION_OF_SYNAPSE_STRUCTURE_OR_ACTIVITY	0.169591
GO_LEARNING	GO_REGULATION_OF_SYNAPSE_STRUCTURE_OR_ACTIVITY	0.174672
GO_COGNITION	GO_REGULATION_OF_SYNAPSE_STRUCTURE_OR_ACTIVITY	0.201365
GO_REGULATION_OF_NEUROTRANSMITTER_LEVELS	GO_REGULATION_OF_SYNAPSE_STRUCTURE_OR_ACTIVITY	0.116197
GO_BEHAVIOR	GO_REGULATION_OF_SYNAPSE_STRUCTURE_OR_ACTIVITY	0.161798
GO_NEGATIVE_REGULATION_OF_SYNAPTIC_TRANSMISSION	GO_REGULATION_OF_SYNAPSE_STRUCTURE_OR_ACTIVITY	0.128205
GO_SYNAPTIC_SIGNALING	GO_SINGLE_ORGANISM_BEHAVIOR	0.134
GO_REGULATION_OF_SYNAPTIC_PLASTICITY	GO_SINGLE_ORGANISM_BEHAVIOR	0.167683
GO_MODULATION_OF_SYNAPTIC_TRANSMISSION	GO_SINGLE_ORGANISM_BEHAVIOR	0.220588
GO_LOCOMOTORY_BEHAVIOR	GO_SINGLE_ORGANISM_BEHAVIOR	0.279743
GO_REGULATION_OF_SYNAPSE_STRUCTURE_OR_ACTIVITY	GO_SINGLE_ORGANISM_BEHAVIOR	0.181333
GO_POSITIVE_REGULATION_OF_SYNAPTIC_TRANSMISSION	GO_SINGLE_ORGANISM_BEHAVIOR	0.132258
GO_ADULT_BEHAVIOR	GO_SINGLE_ORGANISM_BEHAVIOR	0.352941
GO_LEARNING	GO_SINGLE_ORGANISM_BEHAVIOR	0.360294
GO_COGNITION	GO_SINGLE_ORGANISM_BEHAVIOR	0.55137
GO_BEHAVIOR	GO_SINGLE_ORGANISM_BEHAVIOR	0.786127
GO_CELL_CELL_SIGNALING	GO_SINGLE_ORGANISM_BEHAVIOR	0.111111
GO_REGULATION_OF_SYNAPTIC_TRANSMISSION_GLUTAMATERGIC	GO_POSITIVE_REGULATION_OF_SYNAPTIC_TRANSMISSION	0.181818
GO_CELL_SURFACE_RECEPTOR_SIGNALING_PATHWAY_INVOLVED_IN_CELL_CELL_SIGNALING	GO_POSITIVE_REGULATION_OF_SYNAPTIC_TRANSMISSION	0.109091
GO_PRESYNAPTIC_PROCESS_INVOLVED_IN_SYNAPTIC_TRANSMISSION	GO_POSITIVE_REGULATION_OF_SYNAPTIC_TRANSMISSION	0.119205
GO_NEURON_NEURON_SYNAPTIC_TRANSMISSION	GO_POSITIVE_REGULATION_OF_SYNAPTIC_TRANSMISSION	0.102804
GO_NEUROTRANSMITTER_TRANSPORT	GO_POSITIVE_REGULATION_OF_SYNAPTIC_TRANSMISSION	0.114943
GO_SYNAPTIC_SIGNALING	GO_POSITIVE_REGULATION_OF_SYNAPTIC_TRANSMISSION	0.113095
GO_REGULATION_OF_NEURONAL_SYNAPTIC_PLASTICITY	GO_POSITIVE_REGULATION_OF_SYNAPTIC_TRANSMISSION	0.132075
GO_REGULATION_OF_SYNAPTIC_PLASTICITY	GO_POSITIVE_REGULATION_OF_SYNAPTIC_TRANSMISSION	0.283784
GO_MODULATION_OF_SYNAPTIC_TRANSMISSION	GO_POSITIVE_REGULATION_OF_SYNAPTIC_TRANSMISSION	0.349558
GO_SYNAPSE_ORGANIZATION	GO_POSITIVE_REGULATION_OF_SYNAPTIC_TRANSMISSION	0.106145
GO_REGULATION_OF_SYNAPSE_STRUCTURE_OR_ACTIVITY	GO_POSITIVE_REGULATION_OF_SYNAPTIC_TRANSMISSION	0.25
GO_SINGLE_ORGANISM_BEHAVIOR	GO_POSITIVE_REGULATION_OF_SYNAPTIC_TRANSMISSION	0.132258
GO_MODULATION_OF_EXCITATORY_POSTSYNAPTIC_POTENTIAL	GO_POSITIVE_REGULATION_OF_SYNAPTIC_TRANSMISSION	0.244186
GO_CALCIUM_ION_REGULATED_EXOCYTOSIS	GO_POSITIVE_REGULATION_OF_SYNAPTIC_TRANSMISSION	0.110236
GO_LONG_TERM_SYNAPTIC_POTENTIATION	GO_POSITIVE_REGULATION_OF_SYNAPTIC_TRANSMISSION	0.367089
GO_LEARNING	GO_POSITIVE_REGULATION_OF_SYNAPTIC_TRANSMISSION	0.172185
GO_COGNITION	GO_POSITIVE_REGULATION_OF_SYNAPTIC_TRANSMISSION	0.145374
GO_REGULATION_OF_NEUROTRANSMITTER_LEVELS	GO_POSITIVE_REGULATION_OF_SYNAPTIC_TRANSMISSION	0.165803
GO_BEHAVIOR	GO_POSITIVE_REGULATION_OF_SYNAPTIC_TRANSMISSION	0.106771
GO_POSITIVE_REGULATION_OF_EXCITATORY_POSTSYNAPTIC_POTENTIAL	GO_POSITIVE_REGULATION_OF_SYNAPTIC_TRANSMISSION	0.265823
GO_NEGATIVE_REGULATION_OF_SYNAPTIC_TRANSMISSION	GO_POSITIVE_REGULATION_OF_SYNAPTIC_TRANSMISSION	0.113043
GO_REGULATION_OF_SYNAPTIC_TRANSMISSION_GLUTAMATERGIC	GO_MODULATION_OF_EXCITATORY_POSTSYNAPTIC_POTENTIAL	0.137931
GO_MODULATION_OF_SYNAPTIC_TRANSMISSION	GO_MODULATION_OF_EXCITATORY_POSTSYNAPTIC_POTENTIAL	0.123894
GO_REGULATION_OF_ALPHA_AMINO_3_HYDROXY_5_METHYL_4_ISOXAZOLE_PROPIONATE_SELECTIVE_GLUTAMATE_RECEPTOR_ACTIVITY	GO_MODULATION_OF_EXCITATORY_POSTSYNAPTIC_POTENTIAL	0.184211
GO_POSITIVE_REGULATION_OF_SYNAPTIC_TRANSMISSION	GO_MODULATION_OF_EXCITATORY_POSTSYNAPTIC_POTENTIAL	0.244186
GO_LONG_TERM_SYNAPTIC_POTENTIATION	GO_MODULATION_OF_EXCITATORY_POSTSYNAPTIC_POTENTIAL	0.14
GO_POSITIVE_REGULATION_OF_EXCITATORY_POSTSYNAPTIC_POTENTIAL	GO_MODULATION_OF_EXCITATORY_POSTSYNAPTIC_POTENTIAL	0.75
GO_NEGATIVE_REGULATION_OF_SYNAPTIC_TRANSMISSION	GO_MODULATION_OF_EXCITATORY_POSTSYNAPTIC_POTENTIAL	0.115942
GO_REGULATION_OF_NEUROTRANSMITTER_RECEPTOR_ACTIVITY	GO_MODULATION_OF_EXCITATORY_POSTSYNAPTIC_POTENTIAL	0.2
GO_PRESYNAPTIC_PROCESS_INVOLVED_IN_SYNAPTIC_TRANSMISSION	GO_CALCIUM_ION_REGULATED_EXOCYTOSIS	0.55102
GO_NEUROTRANSMITTER_TRANSPORT	GO_CALCIUM_ION_REGULATED_EXOCYTOSIS	0.45082
GO_SYNAPTIC_SIGNALING	GO_CALCIUM_ION_REGULATED_EXOCYTOSIS	0.178218
GO_SIGNAL_RELEASE	GO_CALCIUM_ION_REGULATED_EXOCYTOSIS	0.447154
GO_VESICLE_DOCKING	GO_CALCIUM_ION_REGULATED_EXOCYTOSIS	0.141414
GO_VESICLE_DOCKING_INVOLVED_IN_EXOCYTOSIS	GO_CALCIUM_ION_REGULATED_EXOCYTOSIS	0.129412
GO_POSITIVE_REGULATION_OF_SYNAPTIC_TRANSMISSION	GO_CALCIUM_ION_REGULATED_EXOCYTOSIS	0.110236
GO_REGULATION_OF_NEUROTRANSMITTER_LEVELS	GO_CALCIUM_ION_REGULATED_EXOCYTOSIS	0.359477
GO_CELL_CELL_SIGNALING	GO_CALCIUM_ION_REGULATED_EXOCYTOSIS	0.123596
GO_MICROTUBULE_NUCLEATION	GO_MICROTUBULE_POLYMERIZATION	0.73913
GO_CELL_SURFACE_RECEPTOR_SIGNALING_PATHWAY_INVOLVED_IN_CELL_CELL_SIGNALING	GO_ADULT_BEHAVIOR	0.112
GO_NEURON_NEURON_SYNAPTIC_TRANSMISSION	GO_ADULT_BEHAVIOR	0.106557
GO_SYNAPTIC_SIGNALING	GO_ADULT_BEHAVIOR	0.101408
GO_LOCOMOTORY_BEHAVIOR	GO_ADULT_BEHAVIOR	0.3875
GO_SYNAPSE_ORGANIZATION	GO_ADULT_BEHAVIOR	0.125654
GO_SINGLE_ORGANISM_BEHAVIOR	GO_ADULT_BEHAVIOR	0.352941
GO_LEARNING	GO_ADULT_BEHAVIOR	0.141176
GO_COGNITION	GO_ADULT_BEHAVIOR	0.126016
GO_BEHAVIOR	GO_ADULT_BEHAVIOR	0.277457
GO_REGULATION_OF_SYNAPTIC_TRANSMISSION_GLUTAMATERGIC	GO_LONG_TERM_SYNAPTIC_POTENTIATION	0.116667
GO_REGULATION_OF_SYNAPTIC_PLASTICITY	GO_LONG_TERM_SYNAPTIC_POTENTIATION	0.261261
GO_MODULATION_OF_SYNAPTIC_TRANSMISSION	GO_LONG_TERM_SYNAPTIC_POTENTIATION	0.128319
GO_REGULATION_OF_SYNAPSE_STRUCTURE_OR_ACTIVITY	GO_LONG_TERM_SYNAPTIC_POTENTIATION	0.169591
GO_POSITIVE_REGULATION_OF_SYNAPTIC_TRANSMISSION	GO_LONG_TERM_SYNAPTIC_POTENTIATION	0.367089
GO_MODULATION_OF_EXCITATORY_POSTSYNAPTIC_POTENTIAL	GO_LONG_TERM_SYNAPTIC_POTENTIATION	0.14
GO_LEARNING	GO_LONG_TERM_SYNAPTIC_POTENTIATION	0.123894
GO_POSITIVE_REGULATION_OF_EXCITATORY_POSTSYNAPTIC_POTENTIAL	GO_LONG_TERM_SYNAPTIC_POTENTIATION	0.162791
GO_NEGATIVE_REGULATION_OF_SYNAPTIC_TRANSMISSION	GO_LONG_TERM_SYNAPTIC_POTENTIATION	0.114286
GO_REGULATION_OF_SYNAPTIC_TRANSMISSION_GLUTAMATERGIC	GO_LEARNING	0.105691
GO_REGULATION_OF_NEURONAL_SYNAPTIC_PLASTICITY	GO_LEARNING	0.130081
GO_REGULATION_OF_SYNAPTIC_PLASTICITY	GO_LEARNING	0.208092
GO_MODULATION_OF_SYNAPTIC_TRANSMISSION	GO_LEARNING	0.195572
GO_REGULATION_OF_LONG_TERM_NEURONAL_SYNAPTIC_PLASTICITY	GO_LEARNING	0.111111
GO_LOCOMOTORY_BEHAVIOR	GO_LEARNING	0.103448
GO_REGULATION_OF_SYNAPSE_STRUCTURE_OR_ACTIVITY	GO_LEARNING	0.174672
GO_SINGLE_ORGANISM_BEHAVIOR	GO_LEARNING	0.360294
GO_POSITIVE_REGULATION_OF_SYNAPTIC_TRANSMISSION	GO_LEARNING	0.172185
GO_ADULT_BEHAVIOR	GO_LEARNING	0.141176
GO_LONG_TERM_SYNAPTIC_POTENTIATION	GO_LEARNING	0.123894
GO_COGNITION	GO_LEARNING	0.541436
GO_BEHAVIOR	GO_LEARNING	0.283237
GO_NEGATIVE_REGULATION_OF_SYNAPTIC_TRANSMISSION	GO_LEARNING	0.113636
GO_REGULATION_OF_SYNAPTIC_TRANSMISSION_GLUTAMATERGIC	GO_COGNITION	0.100503
GO_REGULATION_OF_SYNAPTIC_PLASTICITY	GO_COGNITION	0.206612
GO_MODULATION_OF_SYNAPTIC_TRANSMISSION	GO_COGNITION	0.218563
GO_LOCOMOTORY_BEHAVIOR	GO_COGNITION	0.100358
GO_REGULATION_OF_SYNAPSE_STRUCTURE_OR_ACTIVITY	GO_COGNITION	0.201365
GO_SINGLE_ORGANISM_BEHAVIOR	GO_COGNITION	0.55137
GO_POSITIVE_REGULATION_OF_SYNAPTIC_TRANSMISSION	GO_COGNITION	0.145374
GO_ADULT_BEHAVIOR	GO_COGNITION	0.126016
GO_LEARNING	GO_COGNITION	0.541436
GO_BEHAVIOR	GO_COGNITION	0.443836
GO_NEGATIVE_REGULATION_OF_SYNAPTIC_TRANSMISSION	GO_COGNITION	0.100478
GO_PRESYNAPTIC_PROCESS_INVOLVED_IN_SYNAPTIC_TRANSMISSION	GO_REGULATION_OF_NEUROTRANSMITTER_LEVELS	0.616438
GO_NEUROTRANSMITTER_TRANSPORT	GO_REGULATION_OF_NEUROTRANSMITTER_LEVELS	0.611111
GO_SYNAPTIC_SIGNALING	GO_REGULATION_OF_NEUROTRANSMITTER_LEVELS	0.316418
GO_SIGNAL_RELEASE	GO_REGULATION_OF_NEUROTRANSMITTER_LEVELS	0.505747
GO_REGULATION_OF_SYNAPTIC_PLASTICITY	GO_REGULATION_OF_NEUROTRANSMITTER_LEVELS	0.117391
GO_MODULATION_OF_SYNAPTIC_TRANSMISSION	GO_REGULATION_OF_NEUROTRANSMITTER_LEVELS	0.219672
GO_REGULATION_OF_SYNAPSE_STRUCTURE_OR_ACTIVITY	GO_REGULATION_OF_NEUROTRANSMITTER_LEVELS	0.116197
GO_POSITIVE_REGULATION_OF_SYNAPTIC_TRANSMISSION	GO_REGULATION_OF_NEUROTRANSMITTER_LEVELS	0.165803
GO_CALCIUM_ION_REGULATED_EXOCYTOSIS	GO_REGULATION_OF_NEUROTRANSMITTER_LEVELS	0.359477
GO_CELL_CELL_SIGNALING	GO_REGULATION_OF_NEUROTRANSMITTER_LEVELS	0.221757
GO_SYNAPTIC_SIGNALING	GO_BEHAVIOR	0.142602
GO_REGULATION_OF_SYNAPTIC_PLASTICITY	GO_BEHAVIOR	0.1425
GO_MODULATION_OF_SYNAPTIC_TRANSMISSION	GO_BEHAVIOR	0.194154
GO_LOCOMOTORY_BEHAVIOR	GO_BEHAVIOR	0.364162
GO_REGULATION_OF_SYNAPSE_STRUCTURE_OR_ACTIVITY	GO_BEHAVIOR	0.161798
GO_SINGLE_ORGANISM_BEHAVIOR	GO_BEHAVIOR	0.786127
GO_POSITIVE_REGULATION_OF_SYNAPTIC_TRANSMISSION	GO_BEHAVIOR	0.106771
GO_ADULT_BEHAVIOR	GO_BEHAVIOR	0.277457
GO_LEARNING	GO_BEHAVIOR	0.283237
GO_COGNITION	GO_BEHAVIOR	0.443836
GO_CELL_CELL_SIGNALING	GO_BEHAVIOR	0.124821
GO_REGULATION_OF_SYNAPTIC_TRANSMISSION_GLUTAMATERGIC	GO_POSITIVE_REGULATION_OF_EXCITATORY_POSTSYNAPTIC_POTENTIAL	0.134615
GO_REGULATION_OF_SYNAPTIC_PLASTICITY	GO_POSITIVE_REGULATION_OF_EXCITATORY_POSTSYNAPTIC_POTENTIAL	0.1
GO_REGULATION_OF_ALPHA_AMINO_3_HYDROXY_5_METHYL_4_ISOXAZOLE_PROPIONATE_SELECTIVE_GLUTAMATE_RECEPTOR_ACTIVITY	GO_POSITIVE_REGULATION_OF_EXCITATORY_POSTSYNAPTIC_POTENTIAL	0.225806
GO_REGULATION_OF_LONG_TERM_NEURONAL_SYNAPTIC_PLASTICITY	GO_POSITIVE_REGULATION_OF_EXCITATORY_POSTSYNAPTIC_POTENTIAL	0.102564
GO_POSITIVE_REGULATION_OF_SYNAPTIC_TRANSMISSION	GO_POSITIVE_REGULATION_OF_EXCITATORY_POSTSYNAPTIC_POTENTIAL	0.265823
GO_MODULATION_OF_EXCITATORY_POSTSYNAPTIC_POTENTIAL	GO_POSITIVE_REGULATION_OF_EXCITATORY_POSTSYNAPTIC_POTENTIAL	0.75
GO_LONG_TERM_SYNAPTIC_POTENTIATION	GO_POSITIVE_REGULATION_OF_EXCITATORY_POSTSYNAPTIC_POTENTIAL	0.162791
GO_REGULATION_OF_NEUROTRANSMITTER_RECEPTOR_ACTIVITY	GO_POSITIVE_REGULATION_OF_EXCITATORY_POSTSYNAPTIC_POTENTIAL	0.236842
GO_PRESYNAPTIC_PROCESS_INVOLVED_IN_SYNAPTIC_TRANSMISSION	GO_CELL_CELL_SIGNALING	0.205479
GO_NEUROTRANSMITTER_TRANSPORT	GO_CELL_CELL_SIGNALING	0.212719
GO_SYNAPTIC_SIGNALING	GO_CELL_CELL_SIGNALING	0.673516
GO_SIGNAL_RELEASE	GO_CELL_CELL_SIGNALING	0.26484
GO_MODULATION_OF_SYNAPTIC_TRANSMISSION	GO_CELL_CELL_SIGNALING	0.135043
GO_SINGLE_ORGANISM_BEHAVIOR	GO_CELL_CELL_SIGNALING	0.111111
GO_CALCIUM_ION_REGULATED_EXOCYTOSIS	GO_CELL_CELL_SIGNALING	0.123596
GO_REGULATION_OF_NEUROTRANSMITTER_LEVELS	GO_CELL_CELL_SIGNALING	0.221757
GO_BEHAVIOR	GO_CELL_CELL_SIGNALING	0.124821
GO_REGULATION_OF_SYNAPTIC_TRANSMISSION_GLUTAMATERGIC	GO_NEGATIVE_REGULATION_OF_SYNAPTIC_TRANSMISSION	0.144737
GO_REGULATION_OF_SYNAPTIC_PLASTICITY	GO_NEGATIVE_REGULATION_OF_SYNAPTIC_TRANSMISSION	0.167883
GO_MODULATION_OF_SYNAPTIC_TRANSMISSION	GO_NEGATIVE_REGULATION_OF_SYNAPTIC_TRANSMISSION	0.216814
GO_REGULATION_OF_SYNAPSE_STRUCTURE_OR_ACTIVITY	GO_NEGATIVE_REGULATION_OF_SYNAPTIC_TRANSMISSION	0.128205
GO_POSITIVE_REGULATION_OF_SYNAPTIC_TRANSMISSION	GO_NEGATIVE_REGULATION_OF_SYNAPTIC_TRANSMISSION	0.113043
GO_MODULATION_OF_EXCITATORY_POSTSYNAPTIC_POTENTIAL	GO_NEGATIVE_REGULATION_OF_SYNAPTIC_TRANSMISSION	0.115942
GO_LONG_TERM_SYNAPTIC_POTENTIATION	GO_NEGATIVE_REGULATION_OF_SYNAPTIC_TRANSMISSION	0.114286
GO_LEARNING	GO_NEGATIVE_REGULATION_OF_SYNAPTIC_TRANSMISSION	0.113636
GO_COGNITION	GO_NEGATIVE_REGULATION_OF_SYNAPTIC_TRANSMISSION	0.100478
GO_REGULATION_OF_SYNAPTIC_TRANSMISSION_GLUTAMATERGIC	GO_REGULATION_OF_NEUROTRANSMITTER_RECEPTOR_ACTIVITY	0.163636
GO_MODULATION_OF_SYNAPTIC_TRANSMISSION	GO_REGULATION_OF_NEUROTRANSMITTER_RECEPTOR_ACTIVITY	0.115044
GO_REGULATION_OF_ALPHA_AMINO_3_HYDROXY_5_METHYL_4_ISOXAZOLE_PROPIONATE_SELECTIVE_GLUTAMATE_RECEPTOR_ACTIVITY	GO_REGULATION_OF_NEUROTRANSMITTER_RECEPTOR_ACTIVITY	0.653846
GO_MODULATION_OF_EXCITATORY_POSTSYNAPTIC_POTENTIAL	GO_REGULATION_OF_NEUROTRANSMITTER_RECEPTOR_ACTIVITY	0.2
GO_POSITIVE_REGULATION_OF_EXCITATORY_POSTSYNAPTIC_POTENTIAL	GO_REGULATION_OF_NEUROTRANSMITTER_RECEPTOR_ACTIVITY	0.236842

## Sheet: Microglia Network Nodes
NAME	SIZE	ES	NES	NOM.p.val	FDR.q.val	Dataset
REACTOME_ACTIVATION_OF_ATR_IN_RESPONSE_TO_REPLICATION_STRESS	33	0.739069	2.55973	0	0	Microglia_pos
REACTOME_G2_M_CHECKPOINTS	37	0.726395	2.5327	0	0	Microglia_pos
REACTOME_INTERFERON_ALPHA_BETA_SIGNALING	43	0.640465	2.33719	0	0	Microglia_pos
REACTOME_ACTIVATION_OF_THE_PRE_REPLICATIVE_COMPLEX	26	0.691343	2.24325	0	0	Microglia_pos
REACTOME_M_G1_TRANSITION	70	0.527218	2.1041	0	0.00179369	Microglia_pos
REACTOME_MITOTIC_M_M_G1_PHASES	142	0.457691	2.07994	0	0.00200731	Microglia_pos
REACTOME_SYNTHESIS_OF_DNA	79	0.507022	2.08579	0	0.00204039	Microglia_pos
REACTOME_G1_S_TRANSITION	91	0.495385	2.09218	0	0.00208904	Microglia_pos
REACTOME_DNA_REPLICATION	156	0.457452	2.10606	0	0.00209264	Microglia_pos
REACTOME_MITOTIC_G1_G1_S_PHASES	110	0.479987	2.07181	0	0.00209756	Microglia_pos
REACTOME_GLYCOLYSIS	24	0.63487	2.07574	0	0.00213336	Microglia_pos
REACTOME_INTERFERON_GAMMA_SIGNALING	51	0.535842	2.06093	0	0.00226083	Microglia_pos
REACTOME_DNA_STRAND_ELONGATION	24	0.67794	2.10904	0	0.00234516	Microglia_pos
REACTOME_DEPOSITION_OF_NEW_CENPA_CONTAINING_NUCLEOSOMES_AT_THE_CENTROMERE	31	0.594943	2.04183	0	0.00281645	Microglia_pos
BIOCARTA_MCM_PATHWAY	15	0.725115	2.03484	0	0.00307952	Microglia_pos
REACTOME_S_PHASE	93	0.475442	2.01058	0	0.00409731	Microglia_pos
PID_ATR_PATHWAY	36	0.56605	2.00015	0	0.00445724	Microglia_pos
REACTOME_CELL_CYCLE_CHECKPOINTS	101	0.460777	1.99093	0	0.00447846	Microglia_pos
REACTOME_INTERFERON_SIGNALING	127	0.450704	1.99549	0	0.00448699	Microglia_pos
KEGG_GLYCOLYSIS_GLUCONEOGENESIS	41	0.546971	1.97607	0	0.00530326	Microglia_pos
REACTOME_ASSEMBLY_OF_THE_PRE_REPLICATIVE_COMPLEX	57	0.491629	1.90952	0	0.0127827	Microglia_pos
REACTOME_E2F_MEDIATED_REGULATION_OF_DNA_REPLICATION	25	0.592284	1.88995	0.0034904	0.0155899	Microglia_pos
REACTOME_ORC1_REMOVAL_FROM_CHROMATIN	59	0.482366	1.86997	0	0.0190258	Microglia_pos
REACTOME_CYTOSOLIC_TRNA_AMINOACYLATION	23	0.56841	1.82141	0.00168919	0.0326224	Microglia_pos
REACTOME_CHROMOSOME_MAINTENANCE	79	0.447262	1.81229	0	0.0347933	Microglia_pos
REACTOME_CELL_CYCLE	310	0.362527	1.78868	0	0.044599	Microglia_pos
KEGG_ANTIGEN_PROCESSING_AND_PRESENTATION	48	0.471799	1.77796	0.00167504	0.0446979	Microglia_pos
REACTOME_NEGATIVE_REGULATORS_OF_RIG_I_MDA5_SIGNALING	29	0.527313	1.78151	0.00699301	0.044796	Microglia_pos
REACTOME_ER_PHAGOSOME_PATHWAY	55	0.467856	1.78303	0	0.0456107	Microglia_pos
REACTOME_CELL_CYCLE_MITOTIC	254	0.36421	1.76551	0	0.0488726	Microglia_pos
REACTOME_MEIOTIC_RECOMBINATION	34	0.505287	1.76177	0.00531915	0.0490863	Microglia_pos

## Sheet: Microglia Network Edges
Pathway1	Pathway2	Jaccard
REACTOME_G2_M_CHECKPOINTS	REACTOME_ACTIVATION_OF_ATR_IN_RESPONSE_TO_REPLICATION_STRESS	0.891892
REACTOME_ACTIVATION_OF_THE_PRE_REPLICATIVE_COMPLEX	REACTOME_ACTIVATION_OF_ATR_IN_RESPONSE_TO_REPLICATION_STRESS	0.512821
REACTOME_M_G1_TRANSITION	REACTOME_ACTIVATION_OF_ATR_IN_RESPONSE_TO_REPLICATION_STRESS	0.240964
REACTOME_MITOTIC_M_M_G1_PHASES	REACTOME_ACTIVATION_OF_ATR_IN_RESPONSE_TO_REPLICATION_STRESS	0.129032
REACTOME_SYNTHESIS_OF_DNA	REACTOME_ACTIVATION_OF_ATR_IN_RESPONSE_TO_REPLICATION_STRESS	0.230769
REACTOME_G1_S_TRANSITION	REACTOME_ACTIVATION_OF_ATR_IN_RESPONSE_TO_REPLICATION_STRESS	0.203883
REACTOME_DNA_REPLICATION	REACTOME_ACTIVATION_OF_ATR_IN_RESPONSE_TO_REPLICATION_STRESS	0.145455
REACTOME_MITOTIC_G1_G1_S_PHASES	REACTOME_ACTIVATION_OF_ATR_IN_RESPONSE_TO_REPLICATION_STRESS	0.172131
REACTOME_DNA_STRAND_ELONGATION	REACTOME_ACTIVATION_OF_ATR_IN_RESPONSE_TO_REPLICATION_STRESS	0.295455
BIOCARTA_MCM_PATHWAY	REACTOME_ACTIVATION_OF_ATR_IN_RESPONSE_TO_REPLICATION_STRESS	0.371429
REACTOME_S_PHASE	REACTOME_ACTIVATION_OF_ATR_IN_RESPONSE_TO_REPLICATION_STRESS	0.211538
PID_ATR_PATHWAY	REACTOME_ACTIVATION_OF_ATR_IN_RESPONSE_TO_REPLICATION_STRESS	0.352941
REACTOME_CELL_CYCLE_CHECKPOINTS	REACTOME_ACTIVATION_OF_ATR_IN_RESPONSE_TO_REPLICATION_STRESS	0.326733
REACTOME_ASSEMBLY_OF_THE_PRE_REPLICATIVE_COMPLEX	REACTOME_ACTIVATION_OF_ATR_IN_RESPONSE_TO_REPLICATION_STRESS	0.168831
REACTOME_E2F_MEDIATED_REGULATION_OF_DNA_REPLICATION	REACTOME_ACTIVATION_OF_ATR_IN_RESPONSE_TO_REPLICATION_STRESS	0.208333
REACTOME_ORC1_REMOVAL_FROM_CHROMATIN	REACTOME_ACTIVATION_OF_ATR_IN_RESPONSE_TO_REPLICATION_STRESS	0.179487
REACTOME_CELL_CYCLE	REACTOME_ACTIVATION_OF_ATR_IN_RESPONSE_TO_REPLICATION_STRESS	0.106452
REACTOME_CELL_CYCLE	REACTOME_ACTIVATION_OF_ATR_IN_RESPONSE_TO_REPLICATION_STRESS	0.106452
REACTOME_ORC1_REMOVAL_FROM_CHROMATIN	REACTOME_ACTIVATION_OF_ATR_IN_RESPONSE_TO_REPLICATION_STRESS	0.179487
REACTOME_E2F_MEDIATED_REGULATION_OF_DNA_REPLICATION	REACTOME_ACTIVATION_OF_ATR_IN_RESPONSE_TO_REPLICATION_STRESS	0.208333
REACTOME_ASSEMBLY_OF_THE_PRE_REPLICATIVE_COMPLEX	REACTOME_ACTIVATION_OF_ATR_IN_RESPONSE_TO_REPLICATION_STRESS	0.168831
REACTOME_CELL_CYCLE_CHECKPOINTS	REACTOME_ACTIVATION_OF_ATR_IN_RESPONSE_TO_REPLICATION_STRESS	0.326733
PID_ATR_PATHWAY	REACTOME_ACTIVATION_OF_ATR_IN_RESPONSE_TO_REPLICATION_STRESS	0.352941
REACTOME_S_PHASE	REACTOME_ACTIVATION_OF_ATR_IN_RESPONSE_TO_REPLICATION_STRESS	0.211538
BIOCARTA_MCM_PATHWAY	REACTOME_ACTIVATION_OF_ATR_IN_RESPONSE_TO_REPLICATION_STRESS	0.371429
REACTOME_MITOTIC_G1_G1_S_PHASES	REACTOME_ACTIVATION_OF_ATR_IN_RESPONSE_TO_REPLICATION_STRESS	0.172131
REACTOME_MITOTIC_M_M_G1_PHASES	REACTOME_ACTIVATION_OF_ATR_IN_RESPONSE_TO_REPLICATION_STRESS	0.129032
REACTOME_SYNTHESIS_OF_DNA	REACTOME_ACTIVATION_OF_ATR_IN_RESPONSE_TO_REPLICATION_STRESS	0.230769
REACTOME_G1_S_TRANSITION	REACTOME_ACTIVATION_OF_ATR_IN_RESPONSE_TO_REPLICATION_STRESS	0.203883
REACTOME_M_G1_TRANSITION	REACTOME_ACTIVATION_OF_ATR_IN_RESPONSE_TO_REPLICATION_STRESS	0.240964
REACTOME_DNA_REPLICATION	REACTOME_ACTIVATION_OF_ATR_IN_RESPONSE_TO_REPLICATION_STRESS	0.145455
REACTOME_DNA_STRAND_ELONGATION	REACTOME_ACTIVATION_OF_ATR_IN_RESPONSE_TO_REPLICATION_STRESS	0.295455
REACTOME_ACTIVATION_OF_THE_PRE_REPLICATIVE_COMPLEX	REACTOME_ACTIVATION_OF_ATR_IN_RESPONSE_TO_REPLICATION_STRESS	0.512821
REACTOME_G2_M_CHECKPOINTS	REACTOME_ACTIVATION_OF_ATR_IN_RESPONSE_TO_REPLICATION_STRESS	0.891892
REACTOME_ACTIVATION_OF_ATR_IN_RESPONSE_TO_REPLICATION_STRESS	REACTOME_G2_M_CHECKPOINTS	0.891892
REACTOME_ACTIVATION_OF_THE_PRE_REPLICATIVE_COMPLEX	REACTOME_G2_M_CHECKPOINTS	0.465116
REACTOME_M_G1_TRANSITION	REACTOME_G2_M_CHECKPOINTS	0.229885
REACTOME_MITOTIC_M_M_G1_PHASES	REACTOME_G2_M_CHECKPOINTS	0.125786
REACTOME_SYNTHESIS_OF_DNA	REACTOME_G2_M_CHECKPOINTS	0.221053
REACTOME_G1_S_TRANSITION	REACTOME_G2_M_CHECKPOINTS	0.207547
REACTOME_DNA_REPLICATION	REACTOME_G2_M_CHECKPOINTS	0.142012
REACTOME_MITOTIC_G1_G1_S_PHASES	REACTOME_G2_M_CHECKPOINTS	0.176
REACTOME_DNA_STRAND_ELONGATION	REACTOME_G2_M_CHECKPOINTS	0.270833
BIOCARTA_MCM_PATHWAY	REACTOME_G2_M_CHECKPOINTS	0.333333
REACTOME_S_PHASE	REACTOME_G2_M_CHECKPOINTS	0.214953
PID_ATR_PATHWAY	REACTOME_G2_M_CHECKPOINTS	0.327273
REACTOME_CELL_CYCLE_CHECKPOINTS	REACTOME_G2_M_CHECKPOINTS	0.366337
REACTOME_ASSEMBLY_OF_THE_PRE_REPLICATIVE_COMPLEX	REACTOME_G2_M_CHECKPOINTS	0.160494
REACTOME_E2F_MEDIATED_REGULATION_OF_DNA_REPLICATION	REACTOME_G2_M_CHECKPOINTS	0.192308
REACTOME_ORC1_REMOVAL_FROM_CHROMATIN	REACTOME_G2_M_CHECKPOINTS	0.170732
REACTOME_CELL_CYCLE	REACTOME_G2_M_CHECKPOINTS	0.119355
REACTOME_CELL_CYCLE_MITOTIC	REACTOME_G2_M_CHECKPOINTS	0.106464
REACTOME_CELL_CYCLE_MITOTIC	REACTOME_G2_M_CHECKPOINTS	0.106464
REACTOME_CELL_CYCLE	REACTOME_G2_M_CHECKPOINTS	0.119355
REACTOME_ORC1_REMOVAL_FROM_CHROMATIN	REACTOME_G2_M_CHECKPOINTS	0.170732
REACTOME_E2F_MEDIATED_REGULATION_OF_DNA_REPLICATION	REACTOME_G2_M_CHECKPOINTS	0.192308
REACTOME_ASSEMBLY_OF_THE_PRE_REPLICATIVE_COMPLEX	REACTOME_G2_M_CHECKPOINTS	0.160494
REACTOME_CELL_CYCLE_CHECKPOINTS	REACTOME_G2_M_CHECKPOINTS	0.366337
PID_ATR_PATHWAY	REACTOME_G2_M_CHECKPOINTS	0.327273
REACTOME_S_PHASE	REACTOME_G2_M_CHECKPOINTS	0.214953
BIOCARTA_MCM_PATHWAY	REACTOME_G2_M_CHECKPOINTS	0.333333
REACTOME_MITOTIC_G1_G1_S_PHASES	REACTOME_G2_M_CHECKPOINTS	0.176
REACTOME_MITOTIC_M_M_G1_PHASES	REACTOME_G2_M_CHECKPOINTS	0.125786
REACTOME_SYNTHESIS_OF_DNA	REACTOME_G2_M_CHECKPOINTS	0.221053
REACTOME_G1_S_TRANSITION	REACTOME_G2_M_CHECKPOINTS	0.207547
REACTOME_M_G1_TRANSITION	REACTOME_G2_M_CHECKPOINTS	0.229885
REACTOME_DNA_REPLICATION	REACTOME_G2_M_CHECKPOINTS	0.142012
REACTOME_DNA_STRAND_ELONGATION	REACTOME_G2_M_CHECKPOINTS	0.270833
REACTOME_ACTIVATION_OF_THE_PRE_REPLICATIVE_COMPLEX	REACTOME_G2_M_CHECKPOINTS	0.465116
REACTOME_ACTIVATION_OF_ATR_IN_RESPONSE_TO_REPLICATION_STRESS	REACTOME_G2_M_CHECKPOINTS	0.891892
REACTOME_INTERFERON_GAMMA_SIGNALING	REACTOME_INTERFERON_ALPHA_BETA_SIGNALING	0.305556
REACTOME_INTERFERON_SIGNALING	REACTOME_INTERFERON_ALPHA_BETA_SIGNALING	0.338583
REACTOME_INTERFERON_SIGNALING	REACTOME_INTERFERON_ALPHA_BETA_SIGNALING	0.338583
REACTOME_INTERFERON_GAMMA_SIGNALING	REACTOME_INTERFERON_ALPHA_BETA_SIGNALING	0.305556
REACTOME_ACTIVATION_OF_ATR_IN_RESPONSE_TO_REPLICATION_STRESS	REACTOME_ACTIVATION_OF_THE_PRE_REPLICATIVE_COMPLEX	0.512821
REACTOME_G2_M_CHECKPOINTS	REACTOME_ACTIVATION_OF_THE_PRE_REPLICATIVE_COMPLEX	0.465116
REACTOME_M_G1_TRANSITION	REACTOME_ACTIVATION_OF_THE_PRE_REPLICATIVE_COMPLEX	0.371429
REACTOME_MITOTIC_M_M_G1_PHASES	REACTOME_ACTIVATION_OF_THE_PRE_REPLICATIVE_COMPLEX	0.183099
REACTOME_SYNTHESIS_OF_DNA	REACTOME_ACTIVATION_OF_THE_PRE_REPLICATIVE_COMPLEX	0.280488
REACTOME_G1_S_TRANSITION	REACTOME_ACTIVATION_OF_THE_PRE_REPLICATIVE_COMPLEX	0.285714
REACTOME_DNA_REPLICATION	REACTOME_ACTIVATION_OF_THE_PRE_REPLICATIVE_COMPLEX	0.166667
REACTOME_MITOTIC_G1_G1_S_PHASES	REACTOME_ACTIVATION_OF_THE_PRE_REPLICATIVE_COMPLEX	0.236364
REACTOME_DNA_STRAND_ELONGATION	REACTOME_ACTIVATION_OF_THE_PRE_REPLICATIVE_COMPLEX	0.351351
BIOCARTA_MCM_PATHWAY	REACTOME_ACTIVATION_OF_THE_PRE_REPLICATIVE_COMPLEX	0.464286
REACTOME_S_PHASE	REACTOME_ACTIVATION_OF_THE_PRE_REPLICATIVE_COMPLEX	0.239583
REACTOME_CELL_CYCLE_CHECKPOINTS	REACTOME_ACTIVATION_OF_THE_PRE_REPLICATIVE_COMPLEX	0.186916
REACTOME_ASSEMBLY_OF_THE_PRE_REPLICATIVE_COMPLEX	REACTOME_ACTIVATION_OF_THE_PRE_REPLICATIVE_COMPLEX	0.185714
REACTOME_E2F_MEDIATED_REGULATION_OF_DNA_REPLICATION	REACTOME_ACTIVATION_OF_THE_PRE_REPLICATIVE_COMPLEX	0.342105
REACTOME_ORC1_REMOVAL_FROM_CHROMATIN	REACTOME_ACTIVATION_OF_THE_PRE_REPLICATIVE_COMPLEX	0.197183
REACTOME_CELL_CYCLE_MITOTIC	REACTOME_ACTIVATION_OF_THE_PRE_REPLICATIVE_COMPLEX	0.102362
REACTOME_CELL_CYCLE_MITOTIC	REACTOME_ACTIVATION_OF_THE_PRE_REPLICATIVE_COMPLEX	0.102362
REACTOME_ORC1_REMOVAL_FROM_CHROMATIN	REACTOME_ACTIVATION_OF_THE_PRE_REPLICATIVE_COMPLEX	0.197183
REACTOME_E2F_MEDIATED_REGULATION_OF_DNA_REPLICATION	REACTOME_ACTIVATION_OF_THE_PRE_REPLICATIVE_COMPLEX	0.342105
REACTOME_ASSEMBLY_OF_THE_PRE_REPLICATIVE_COMPLEX	REACTOME_ACTIVATION_OF_THE_PRE_REPLICATIVE_COMPLEX	0.185714
REACTOME_CELL_CYCLE_CHECKPOINTS	REACTOME_ACTIVATION_OF_THE_PRE_REPLICATIVE_COMPLEX	0.186916
REACTOME_S_PHASE	REACTOME_ACTIVATION_OF_THE_PRE_REPLICATIVE_COMPLEX	0.239583
BIOCARTA_MCM_PATHWAY	REACTOME_ACTIVATION_OF_THE_PRE_REPLICATIVE_COMPLEX	0.464286
REACTOME_MITOTIC_G1_G1_S_PHASES	REACTOME_ACTIVATION_OF_THE_PRE_REPLICATIVE_COMPLEX	0.236364
REACTOME_MITOTIC_M_M_G1_PHASES	REACTOME_ACTIVATION_OF_THE_PRE_REPLICATIVE_COMPLEX	0.183099
REACTOME_SYNTHESIS_OF_DNA	REACTOME_ACTIVATION_OF_THE_PRE_REPLICATIVE_COMPLEX	0.280488
REACTOME_G1_S_TRANSITION	REACTOME_ACTIVATION_OF_THE_PRE_REPLICATIVE_COMPLEX	0.285714
REACTOME_M_G1_TRANSITION	REACTOME_ACTIVATION_OF_THE_PRE_REPLICATIVE_COMPLEX	0.371429
REACTOME_DNA_REPLICATION	REACTOME_ACTIVATION_OF_THE_PRE_REPLICATIVE_COMPLEX	0.166667
REACTOME_DNA_STRAND_ELONGATION	REACTOME_ACTIVATION_OF_THE_PRE_REPLICATIVE_COMPLEX	0.351351
REACTOME_G2_M_CHECKPOINTS	REACTOME_ACTIVATION_OF_THE_PRE_REPLICATIVE_COMPLEX	0.465116
REACTOME_ACTIVATION_OF_ATR_IN_RESPONSE_TO_REPLICATION_STRESS	REACTOME_ACTIVATION_OF_THE_PRE_REPLICATIVE_COMPLEX	0.512821
REACTOME_ACTIVATION_OF_ATR_IN_RESPONSE_TO_REPLICATION_STRESS	REACTOME_M_G1_TRANSITION	0.240964
REACTOME_G2_M_CHECKPOINTS	REACTOME_M_G1_TRANSITION	0.229885
REACTOME_ACTIVATION_OF_THE_PRE_REPLICATIVE_COMPLEX	REACTOME_M_G1_TRANSITION	0.371429
REACTOME_MITOTIC_M_M_G1_PHASES	REACTOME_M_G1_TRANSITION	0.492958
REACTOME_SYNTHESIS_OF_DNA	REACTOME_M_G1_TRANSITION	0.77381
REACTOME_G1_S_TRANSITION	REACTOME_M_G1_TRANSITION	0.712766
REACTOME_DNA_REPLICATION	REACTOME_M_G1_TRANSITION	0.448718
REACTOME_MITOTIC_G1_G1_S_PHASES	REACTOME_M_G1_TRANSITION	0.607143
REACTOME_DNA_STRAND_ELONGATION	REACTOME_M_G1_TRANSITION	0.160494
BIOCARTA_MCM_PATHWAY	REACTOME_M_G1_TRANSITION	0.180556
REACTOME_S_PHASE	REACTOME_M_G1_TRANSITION	0.663265
REACTOME_CELL_CYCLE_CHECKPOINTS	REACTOME_M_G1_TRANSITION	0.568807
REACTOME_ASSEMBLY_OF_THE_PRE_REPLICATIVE_COMPLEX	REACTOME_M_G1_TRANSITION	0.814286
REACTOME_E2F_MEDIATED_REGULATION_OF_DNA_REPLICATION	REACTOME_M_G1_TRANSITION	0.158537
REACTOME_ORC1_REMOVAL_FROM_CHROMATIN	REACTOME_M_G1_TRANSITION	0.767123
REACTOME_CELL_CYCLE	REACTOME_M_G1_TRANSITION	0.225806
REACTOME_ER_PHAGOSOME_PATHWAY	REACTOME_M_G1_TRANSITION	0.506024
REACTOME_CELL_CYCLE_MITOTIC	REACTOME_M_G1_TRANSITION	0.275591
REACTOME_CELL_CYCLE_MITOTIC	REACTOME_M_G1_TRANSITION	0.275591
REACTOME_ER_PHAGOSOME_PATHWAY	REACTOME_M_G1_TRANSITION	0.506024
REACTOME_CELL_CYCLE	REACTOME_M_G1_TRANSITION	0.225806
REACTOME_ORC1_REMOVAL_FROM_CHROMATIN	REACTOME_M_G1_TRANSITION	0.767123
REACTOME_E2F_MEDIATED_REGULATION_OF_DNA_REPLICATION	REACTOME_M_G1_TRANSITION	0.158537
REACTOME_ASSEMBLY_OF_THE_PRE_REPLICATIVE_COMPLEX	REACTOME_M_G1_TRANSITION	0.814286
REACTOME_CELL_CYCLE_CHECKPOINTS	REACTOME_M_G1_TRANSITION	0.568807
REACTOME_S_PHASE	REACTOME_M_G1_TRANSITION	0.663265
BIOCARTA_MCM_PATHWAY	REACTOME_M_G1_TRANSITION	0.180556
REACTOME_MITOTIC_G1_G1_S_PHASES	REACTOME_M_G1_TRANSITION	0.607143
REACTOME_MITOTIC_M_M_G1_PHASES	REACTOME_M_G1_TRANSITION	0.492958
REACTOME_SYNTHESIS_OF_DNA	REACTOME_M_G1_TRANSITION	0.77381
REACTOME_G1_S_TRANSITION	REACTOME_M_G1_TRANSITION	0.712766
REACTOME_DNA_REPLICATION	REACTOME_M_G1_TRANSITION	0.448718
REACTOME_DNA_STRAND_ELONGATION	REACTOME_M_G1_TRANSITION	0.160494
REACTOME_ACTIVATION_OF_THE_PRE_REPLICATIVE_COMPLEX	REACTOME_M_G1_TRANSITION	0.371429
REACTOME_G2_M_CHECKPOINTS	REACTOME_M_G1_TRANSITION	0.229885
REACTOME_ACTIVATION_OF_ATR_IN_RESPONSE_TO_REPLICATION_STRESS	REACTOME_M_G1_TRANSITION	0.240964
REACTOME_ACTIVATION_OF_ATR_IN_RESPONSE_TO_REPLICATION_STRESS	REACTOME_MITOTIC_M_M_G1_PHASES	0.129032
REACTOME_G2_M_CHECKPOINTS	REACTOME_MITOTIC_M_M_G1_PHASES	0.125786
REACTOME_ACTIVATION_OF_THE_PRE_REPLICATIVE_COMPLEX	REACTOME_MITOTIC_M_M_G1_PHASES	0.183099
REACTOME_M_G1_TRANSITION	REACTOME_MITOTIC_M_M_G1_PHASES	0.492958
REACTOME_SYNTHESIS_OF_DNA	REACTOME_MITOTIC_M_M_G1_PHASES	0.416667
REACTOME_G1_S_TRANSITION	REACTOME_MITOTIC_M_M_G1_PHASES	0.447205
REACTOME_DNA_REPLICATION	REACTOME_MITOTIC_M_M_G1_PHASES	0.910256
REACTOME_MITOTIC_G1_G1_S_PHASES	REACTOME_MITOTIC_M_M_G1_PHASES	0.407821
REACTOME_S_PHASE	REACTOME_MITOTIC_M_M_G1_PHASES	0.382353
REACTOME_CELL_CYCLE_CHECKPOINTS	REACTOME_MITOTIC_M_M_G1_PHASES	0.365169
REACTOME_ASSEMBLY_OF_THE_PRE_REPLICATIVE_COMPLEX	REACTOME_MITOTIC_M_M_G1_PHASES	0.401408
REACTOME_E2F_MEDIATED_REGULATION_OF_DNA_REPLICATION	REACTOME_MITOTIC_M_M_G1_PHASES	0.120805
REACTOME_ORC1_REMOVAL_FROM_CHROMATIN	REACTOME_MITOTIC_M_M_G1_PHASES	0.386207
REACTOME_CHROMOSOME_MAINTENANCE	REACTOME_MITOTIC_M_M_G1_PHASES	0.116162
REACTOME_CELL_CYCLE	REACTOME_MITOTIC_M_M_G1_PHASES	0.458065
REACTOME_ER_PHAGOSOME_PATHWAY	REACTOME_MITOTIC_M_M_G1_PHASES	0.270968
REACTOME_CELL_CYCLE_MITOTIC	REACTOME_MITOTIC_M_M_G1_PHASES	0.559055
REACTOME_CELL_CYCLE_MITOTIC	REACTOME_MITOTIC_M_M_G1_PHASES	0.559055
REACTOME_ER_PHAGOSOME_PATHWAY	REACTOME_MITOTIC_M_M_G1_PHASES	0.270968
REACTOME_CELL_CYCLE	REACTOME_MITOTIC_M_M_G1_PHASES	0.458065
REACTOME_CHROMOSOME_MAINTENANCE	REACTOME_MITOTIC_M_M_G1_PHASES	0.116162
REACTOME_ORC1_REMOVAL_FROM_CHROMATIN	REACTOME_MITOTIC_M_M_G1_PHASES	0.386207
REACTOME_E2F_MEDIATED_REGULATION_OF_DNA_REPLICATION	REACTOME_MITOTIC_M_M_G1_PHASES	0.120805
REACTOME_ASSEMBLY_OF_THE_PRE_REPLICATIVE_COMPLEX	REACTOME_MITOTIC_M_M_G1_PHASES	0.401408
REACTOME_CELL_CYCLE_CHECKPOINTS	REACTOME_MITOTIC_M_M_G1_PHASES	0.365169
REACTOME_S_PHASE	REACTOME_MITOTIC_M_M_G1_PHASES	0.382353
REACTOME_MITOTIC_G1_G1_S_PHASES	REACTOME_MITOTIC_M_M_G1_PHASES	0.407821
REACTOME_SYNTHESIS_OF_DNA	REACTOME_MITOTIC_M_M_G1_PHASES	0.416667
REACTOME_G1_S_TRANSITION	REACTOME_MITOTIC_M_M_G1_PHASES	0.447205
REACTOME_M_G1_TRANSITION	REACTOME_MITOTIC_M_M_G1_PHASES	0.492958
REACTOME_DNA_REPLICATION	REACTOME_MITOTIC_M_M_G1_PHASES	0.910256
REACTOME_ACTIVATION_OF_THE_PRE_REPLICATIVE_COMPLEX	REACTOME_MITOTIC_M_M_G1_PHASES	0.183099
REACTOME_G2_M_CHECKPOINTS	REACTOME_MITOTIC_M_M_G1_PHASES	0.125786
REACTOME_ACTIVATION_OF_ATR_IN_RESPONSE_TO_REPLICATION_STRESS	REACTOME_MITOTIC_M_M_G1_PHASES	0.129032
REACTOME_ACTIVATION_OF_ATR_IN_RESPONSE_TO_REPLICATION_STRESS	REACTOME_SYNTHESIS_OF_DNA	0.230769
REACTOME_G2_M_CHECKPOINTS	REACTOME_SYNTHESIS_OF_DNA	0.221053
REACTOME_ACTIVATION_OF_THE_PRE_REPLICATIVE_COMPLEX	REACTOME_SYNTHESIS_OF_DNA	0.280488
REACTOME_M_G1_TRANSITION	REACTOME_SYNTHESIS_OF_DNA	0.77381
REACTOME_MITOTIC_M_M_G1_PHASES	REACTOME_SYNTHESIS_OF_DNA	0.416667
REACTOME_G1_S_TRANSITION	REACTOME_SYNTHESIS_OF_DNA	0.666667
REACTOME_DNA_REPLICATION	REACTOME_SYNTHESIS_OF_DNA	0.50641
REACTOME_MITOTIC_G1_G1_S_PHASES	REACTOME_SYNTHESIS_OF_DNA	0.561983
REACTOME_DNA_STRAND_ELONGATION	REACTOME_SYNTHESIS_OF_DNA	0.303797
BIOCARTA_MCM_PATHWAY	REACTOME_SYNTHESIS_OF_DNA	0.175
REACTOME_S_PHASE	REACTOME_SYNTHESIS_OF_DNA	0.849462
REACTOME_CELL_CYCLE_CHECKPOINTS	REACTOME_SYNTHESIS_OF_DNA	0.565217
REACTOME_ASSEMBLY_OF_THE_PRE_REPLICATIVE_COMPLEX	REACTOME_SYNTHESIS_OF_DNA	0.679012
REACTOME_E2F_MEDIATED_REGULATION_OF_DNA_REPLICATION	REACTOME_SYNTHESIS_OF_DNA	0.168539
REACTOME_ORC1_REMOVAL_FROM_CHROMATIN	REACTOME_SYNTHESIS_OF_DNA	0.746835
REACTOME_CHROMOSOME_MAINTENANCE	REACTOME_SYNTHESIS_OF_DNA	0.128571
REACTOME_CELL_CYCLE	REACTOME_SYNTHESIS_OF_DNA	0.254839
REACTOME_ER_PHAGOSOME_PATHWAY	REACTOME_SYNTHESIS_OF_DNA	0.456522
REACTOME_CELL_CYCLE_MITOTIC	REACTOME_SYNTHESIS_OF_DNA	0.311024
REACTOME_CELL_CYCLE_MITOTIC	REACTOME_SYNTHESIS_OF_DNA	0.311024
REACTOME_ER_PHAGOSOME_PATHWAY	REACTOME_SYNTHESIS_OF_DNA	0.456522
REACTOME_CELL_CYCLE	REACTOME_SYNTHESIS_OF_DNA	0.254839
REACTOME_CHROMOSOME_MAINTENANCE	REACTOME_SYNTHESIS_OF_DNA	0.128571
REACTOME_ORC1_REMOVAL_FROM_CHROMATIN	REACTOME_SYNTHESIS_OF_DNA	0.746835
REACTOME_E2F_MEDIATED_REGULATION_OF_DNA_REPLICATION	REACTOME_SYNTHESIS_OF_DNA	0.168539
REACTOME_ASSEMBLY_OF_THE_PRE_REPLICATIVE_COMPLEX	REACTOME_SYNTHESIS_OF_DNA	0.679012
REACTOME_CELL_CYCLE_CHECKPOINTS	REACTOME_SYNTHESIS_OF_DNA	0.565217
REACTOME_S_PHASE	REACTOME_SYNTHESIS_OF_DNA	0.849462
BIOCARTA_MCM_PATHWAY	REACTOME_SYNTHESIS_OF_DNA	0.175
REACTOME_MITOTIC_G1_G1_S_PHASES	REACTOME_SYNTHESIS_OF_DNA	0.561983
REACTOME_MITOTIC_M_M_G1_PHASES	REACTOME_SYNTHESIS_OF_DNA	0.416667
REACTOME_G1_S_TRANSITION	REACTOME_SYNTHESIS_OF_DNA	0.666667
REACTOME_M_G1_TRANSITION	REACTOME_SYNTHESIS_OF_DNA	0.77381
REACTOME_DNA_REPLICATION	REACTOME_SYNTHESIS_OF_DNA	0.50641
REACTOME_DNA_STRAND_ELONGATION	REACTOME_SYNTHESIS_OF_DNA	0.303797
REACTOME_ACTIVATION_OF_THE_PRE_REPLICATIVE_COMPLEX	REACTOME_SYNTHESIS_OF_DNA	0.280488
REACTOME_G2_M_CHECKPOINTS	REACTOME_SYNTHESIS_OF_DNA	0.221053
REACTOME_ACTIVATION_OF_ATR_IN_RESPONSE_TO_REPLICATION_STRESS	REACTOME_SYNTHESIS_OF_DNA	0.230769
REACTOME_ACTIVATION_OF_ATR_IN_RESPONSE_TO_REPLICATION_STRESS	REACTOME_G1_S_TRANSITION	0.203883
REACTOME_G2_M_CHECKPOINTS	REACTOME_G1_S_TRANSITION	0.207547
REACTOME_ACTIVATION_OF_THE_PRE_REPLICATIVE_COMPLEX	REACTOME_G1_S_TRANSITION	0.285714
REACTOME_M_G1_TRANSITION	REACTOME_G1_S_TRANSITION	0.712766
REACTOME_MITOTIC_M_M_G1_PHASES	REACTOME_G1_S_TRANSITION	0.447205
REACTOME_SYNTHESIS_OF_DNA	REACTOME_G1_S_TRANSITION	0.666667
REACTOME_DNA_REPLICATION	REACTOME_G1_S_TRANSITION	0.444444
REACTOME_MITOTIC_G1_G1_S_PHASES	REACTOME_G1_S_TRANSITION	0.827273
REACTOME_DNA_STRAND_ELONGATION	REACTOME_G1_S_TRANSITION	0.138614
BIOCARTA_MCM_PATHWAY	REACTOME_G1_S_TRANSITION	0.152174
REACTOME_S_PHASE	REACTOME_G1_S_TRANSITION	0.752381
REACTOME_CELL_CYCLE_CHECKPOINTS	REACTOME_G1_S_TRANSITION	0.52381
REACTOME_ASSEMBLY_OF_THE_PRE_REPLICATIVE_COMPLEX	REACTOME_G1_S_TRANSITION	0.574468
REACTOME_E2F_MEDIATED_REGULATION_OF_DNA_REPLICATION	REACTOME_G1_S_TRANSITION	0.274725
REACTOME_ORC1_REMOVAL_FROM_CHROMATIN	REACTOME_G1_S_TRANSITION	0.630435
REACTOME_CELL_CYCLE	REACTOME_G1_S_TRANSITION	0.293548
REACTOME_ER_PHAGOSOME_PATHWAY	REACTOME_G1_S_TRANSITION	0.390476
REACTOME_CELL_CYCLE_MITOTIC	REACTOME_G1_S_TRANSITION	0.358268
REACTOME_CELL_CYCLE_MITOTIC	REACTOME_G1_S_TRANSITION	0.358268
REACTOME_ER_PHAGOSOME_PATHWAY	REACTOME_G1_S_TRANSITION	0.390476
REACTOME_CELL_CYCLE	REACTOME_G1_S_TRANSITION	0.293548
REACTOME_ORC1_REMOVAL_FROM_CHROMATIN	REACTOME_G1_S_TRANSITION	0.630435
REACTOME_E2F_MEDIATED_REGULATION_OF_DNA_REPLICATION	REACTOME_G1_S_TRANSITION	0.274725
REACTOME_ASSEMBLY_OF_THE_PRE_REPLICATIVE_COMPLEX	REACTOME_G1_S_TRANSITION	0.574468
REACTOME_CELL_CYCLE_CHECKPOINTS	REACTOME_G1_S_TRANSITION	0.52381
REACTOME_S_PHASE	REACTOME_G1_S_TRANSITION	0.752381
BIOCARTA_MCM_PATHWAY	REACTOME_G1_S_TRANSITION	0.152174
REACTOME_MITOTIC_G1_G1_S_PHASES	REACTOME_G1_S_TRANSITION	0.827273
REACTOME_MITOTIC_M_M_G1_PHASES	REACTOME_G1_S_TRANSITION	0.447205
REACTOME_SYNTHESIS_OF_DNA	REACTOME_G1_S_TRANSITION	0.666667
REACTOME_M_G1_TRANSITION	REACTOME_G1_S_TRANSITION	0.712766
REACTOME_DNA_REPLICATION	REACTOME_G1_S_TRANSITION	0.444444
REACTOME_DNA_STRAND_ELONGATION	REACTOME_G1_S_TRANSITION	0.138614
REACTOME_ACTIVATION_OF_THE_PRE_REPLICATIVE_COMPLEX	REACTOME_G1_S_TRANSITION	0.285714
REACTOME_G2_M_CHECKPOINTS	REACTOME_G1_S_TRANSITION	0.207547
REACTOME_ACTIVATION_OF_ATR_IN_RESPONSE_TO_REPLICATION_STRESS	REACTOME_G1_S_TRANSITION	0.203883
REACTOME_ACTIVATION_OF_ATR_IN_RESPONSE_TO_REPLICATION_STRESS	REACTOME_DNA_REPLICATION	0.145455
REACTOME_G2_M_CHECKPOINTS	REACTOME_DNA_REPLICATION	0.142012
REACTOME_ACTIVATION_OF_THE_PRE_REPLICATIVE_COMPLEX	REACTOME_DNA_REPLICATION	0.166667
REACTOME_M_G1_TRANSITION	REACTOME_DNA_REPLICATION	0.448718
REACTOME_MITOTIC_M_M_G1_PHASES	REACTOME_DNA_REPLICATION	0.910256
REACTOME_SYNTHESIS_OF_DNA	REACTOME_DNA_REPLICATION	0.50641
REACTOME_G1_S_TRANSITION	REACTOME_DNA_REPLICATION	0.444444
REACTOME_MITOTIC_G1_G1_S_PHASES	REACTOME_DNA_REPLICATION	0.407407
REACTOME_DNA_STRAND_ELONGATION	REACTOME_DNA_REPLICATION	0.153846
REACTOME_S_PHASE	REACTOME_DNA_REPLICATION	0.464706
REACTOME_CELL_CYCLE_CHECKPOINTS	REACTOME_DNA_REPLICATION	0.38172
REACTOME_ASSEMBLY_OF_THE_PRE_REPLICATIVE_COMPLEX	REACTOME_DNA_REPLICATION	0.365385
REACTOME_E2F_MEDIATED_REGULATION_OF_DNA_REPLICATION	REACTOME_DNA_REPLICATION	0.124224
REACTOME_ORC1_REMOVAL_FROM_CHROMATIN	REACTOME_DNA_REPLICATION	0.378205
REACTOME_CHROMOSOME_MAINTENANCE	REACTOME_DNA_REPLICATION	0.163366
REACTOME_CELL_CYCLE	REACTOME_DNA_REPLICATION	0.503226
REACTOME_ER_PHAGOSOME_PATHWAY	REACTOME_DNA_REPLICATION	0.248521
REACTOME_CELL_CYCLE_MITOTIC	REACTOME_DNA_REPLICATION	0.614173
REACTOME_CELL_CYCLE_MITOTIC	REACTOME_DNA_REPLICATION	0.614173
REACTOME_ER_PHAGOSOME_PATHWAY	REACTOME_DNA_REPLICATION	0.248521
REACTOME_CELL_CYCLE	REACTOME_DNA_REPLICATION	0.503226
REACTOME_CHROMOSOME_MAINTENANCE	REACTOME_DNA_REPLICATION	0.163366
REACTOME_ORC1_REMOVAL_FROM_CHROMATIN	REACTOME_DNA_REPLICATION	0.378205
REACTOME_E2F_MEDIATED_REGULATION_OF_DNA_REPLICATION	REACTOME_DNA_REPLICATION	0.124224
REACTOME_ASSEMBLY_OF_THE_PRE_REPLICATIVE_COMPLEX	REACTOME_DNA_REPLICATION	0.365385
REACTOME_CELL_CYCLE_CHECKPOINTS	REACTOME_DNA_REPLICATION	0.38172
REACTOME_S_PHASE	REACTOME_DNA_REPLICATION	0.464706
REACTOME_MITOTIC_G1_G1_S_PHASES	REACTOME_DNA_REPLICATION	0.407407
REACTOME_MITOTIC_M_M_G1_PHASES	REACTOME_DNA_REPLICATION	0.910256
REACTOME_SYNTHESIS_OF_DNA	REACTOME_DNA_REPLICATION	0.50641
REACTOME_G1_S_TRANSITION	REACTOME_DNA_REPLICATION	0.444444
REACTOME_M_G1_TRANSITION	REACTOME_DNA_REPLICATION	0.448718
REACTOME_DNA_STRAND_ELONGATION	REACTOME_DNA_REPLICATION	0.153846
REACTOME_ACTIVATION_OF_THE_PRE_REPLICATIVE_COMPLEX	REACTOME_DNA_REPLICATION	0.166667
REACTOME_G2_M_CHECKPOINTS	REACTOME_DNA_REPLICATION	0.142012
REACTOME_ACTIVATION_OF_ATR_IN_RESPONSE_TO_REPLICATION_STRESS	REACTOME_DNA_REPLICATION	0.145455
REACTOME_ACTIVATION_OF_ATR_IN_RESPONSE_TO_REPLICATION_STRESS	REACTOME_MITOTIC_G1_G1_S_PHASES	0.172131
REACTOME_G2_M_CHECKPOINTS	REACTOME_MITOTIC_G1_G1_S_PHASES	0.176
REACTOME_ACTIVATION_OF_THE_PRE_REPLICATIVE_COMPLEX	REACTOME_MITOTIC_G1_G1_S_PHASES	0.236364
REACTOME_M_G1_TRANSITION	REACTOME_MITOTIC_G1_G1_S_PHASES	0.607143
REACTOME_MITOTIC_M_M_G1_PHASES	REACTOME_MITOTIC_G1_G1_S_PHASES	0.407821
REACTOME_SYNTHESIS_OF_DNA	REACTOME_MITOTIC_G1_G1_S_PHASES	0.561983
REACTOME_G1_S_TRANSITION	REACTOME_MITOTIC_G1_G1_S_PHASES	0.827273
REACTOME_DNA_REPLICATION	REACTOME_MITOTIC_G1_G1_S_PHASES	0.407407
REACTOME_DNA_STRAND_ELONGATION	REACTOME_MITOTIC_G1_G1_S_PHASES	0.116667
BIOCARTA_MCM_PATHWAY	REACTOME_MITOTIC_G1_G1_S_PHASES	0.126126
REACTOME_S_PHASE	REACTOME_MITOTIC_G1_G1_S_PHASES	0.663934
REACTOME_CELL_CYCLE_CHECKPOINTS	REACTOME_MITOTIC_G1_G1_S_PHASES	0.455172
REACTOME_ASSEMBLY_OF_THE_PRE_REPLICATIVE_COMPLEX	REACTOME_MITOTIC_G1_G1_S_PHASES	0.491071
REACTOME_E2F_MEDIATED_REGULATION_OF_DNA_REPLICATION	REACTOME_MITOTIC_G1_G1_S_PHASES	0.227273
REACTOME_ORC1_REMOVAL_FROM_CHROMATIN	REACTOME_MITOTIC_G1_G1_S_PHASES	0.522523
REACTOME_CELL_CYCLE	REACTOME_MITOTIC_G1_G1_S_PHASES	0.354839
REACTOME_ER_PHAGOSOME_PATHWAY	REACTOME_MITOTIC_G1_G1_S_PHASES	0.330645
REACTOME_CELL_CYCLE_MITOTIC	REACTOME_MITOTIC_G1_G1_S_PHASES	0.433071
REACTOME_CELL_CYCLE_MITOTIC	REACTOME_MITOTIC_G1_G1_S_PHASES	0.433071
REACTOME_ER_PHAGOSOME_PATHWAY	REACTOME_MITOTIC_G1_G1_S_PHASES	0.330645
REACTOME_CELL_CYCLE	REACTOME_MITOTIC_G1_G1_S_PHASES	0.354839
REACTOME_ORC1_REMOVAL_FROM_CHROMATIN	REACTOME_MITOTIC_G1_G1_S_PHASES	0.522523
REACTOME_E2F_MEDIATED_REGULATION_OF_DNA_REPLICATION	REACTOME_MITOTIC_G1_G1_S_PHASES	0.227273
REACTOME_ASSEMBLY_OF_THE_PRE_REPLICATIVE_COMPLEX	REACTOME_MITOTIC_G1_G1_S_PHASES	0.491071
REACTOME_CELL_CYCLE_CHECKPOINTS	REACTOME_MITOTIC_G1_G1_S_PHASES	0.455172
REACTOME_S_PHASE	REACTOME_MITOTIC_G1_G1_S_PHASES	0.663934
BIOCARTA_MCM_PATHWAY	REACTOME_MITOTIC_G1_G1_S_PHASES	0.126126
REACTOME_MITOTIC_M_M_G1_PHASES	REACTOME_MITOTIC_G1_G1_S_PHASES	0.407821
REACTOME_SYNTHESIS_OF_DNA	REACTOME_MITOTIC_G1_G1_S_PHASES	0.561983
REACTOME_G1_S_TRANSITION	REACTOME_MITOTIC_G1_G1_S_PHASES	0.827273
REACTOME_M_G1_TRANSITION	REACTOME_MITOTIC_G1_G1_S_PHASES	0.607143
REACTOME_DNA_REPLICATION	REACTOME_MITOTIC_G1_G1_S_PHASES	0.407407
REACTOME_DNA_STRAND_ELONGATION	REACTOME_MITOTIC_G1_G1_S_PHASES	0.116667
REACTOME_ACTIVATION_OF_THE_PRE_REPLICATIVE_COMPLEX	REACTOME_MITOTIC_G1_G1_S_PHASES	0.236364
REACTOME_G2_M_CHECKPOINTS	REACTOME_MITOTIC_G1_G1_S_PHASES	0.176
REACTOME_ACTIVATION_OF_ATR_IN_RESPONSE_TO_REPLICATION_STRESS	REACTOME_MITOTIC_G1_G1_S_PHASES	0.172131
KEGG_GLYCOLYSIS_GLUCONEOGENESIS	REACTOME_GLYCOLYSIS	0.3
KEGG_GLYCOLYSIS_GLUCONEOGENESIS	REACTOME_GLYCOLYSIS	0.3
REACTOME_INTERFERON_ALPHA_BETA_SIGNALING	REACTOME_INTERFERON_GAMMA_SIGNALING	0.305556
REACTOME_INTERFERON_SIGNALING	REACTOME_INTERFERON_GAMMA_SIGNALING	0.401575
KEGG_ANTIGEN_PROCESSING_AND_PRESENTATION	REACTOME_INTERFERON_GAMMA_SIGNALING	0.125
KEGG_ANTIGEN_PROCESSING_AND_PRESENTATION	REACTOME_INTERFERON_GAMMA_SIGNALING	0.125
REACTOME_INTERFERON_SIGNALING	REACTOME_INTERFERON_GAMMA_SIGNALING	0.401575
REACTOME_INTERFERON_ALPHA_BETA_SIGNALING	REACTOME_INTERFERON_GAMMA_SIGNALING	0.305556
REACTOME_ACTIVATION_OF_ATR_IN_RESPONSE_TO_REPLICATION_STRESS	REACTOME_DNA_STRAND_ELONGATION	0.295455
REACTOME_G2_M_CHECKPOINTS	REACTOME_DNA_STRAND_ELONGATION	0.270833
REACTOME_ACTIVATION_OF_THE_PRE_REPLICATIVE_COMPLEX	REACTOME_DNA_STRAND_ELONGATION	0.351351
REACTOME_M_G1_TRANSITION	REACTOME_DNA_STRAND_ELONGATION	0.160494
REACTOME_SYNTHESIS_OF_DNA	REACTOME_DNA_STRAND_ELONGATION	0.303797
REACTOME_G1_S_TRANSITION	REACTOME_DNA_STRAND_ELONGATION	0.138614
REACTOME_DNA_REPLICATION	REACTOME_DNA_STRAND_ELONGATION	0.153846
REACTOME_MITOTIC_G1_G1_S_PHASES	REACTOME_DNA_STRAND_ELONGATION	0.116667
BIOCARTA_MCM_PATHWAY	REACTOME_DNA_STRAND_ELONGATION	0.147059
REACTOME_S_PHASE	REACTOME_DNA_STRAND_ELONGATION	0.258065
PID_ATR_PATHWAY	REACTOME_DNA_STRAND_ELONGATION	0.132075
REACTOME_CELL_CYCLE_CHECKPOINTS	REACTOME_DNA_STRAND_ELONGATION	0.116071
REACTOME_E2F_MEDIATED_REGULATION_OF_DNA_REPLICATION	REACTOME_DNA_STRAND_ELONGATION	0.166667
REACTOME_CHROMOSOME_MAINTENANCE	REACTOME_DNA_STRAND_ELONGATION	0.183908
REACTOME_CHROMOSOME_MAINTENANCE	REACTOME_DNA_STRAND_ELONGATION	0.183908
REACTOME_E2F_MEDIATED_REGULATION_OF_DNA_REPLICATION	REACTOME_DNA_STRAND_ELONGATION	0.166667
REACTOME_CELL_CYCLE_CHECKPOINTS	REACTOME_DNA_STRAND_ELONGATION	0.116071
PID_ATR_PATHWAY	REACTOME_DNA_STRAND_ELONGATION	0.132075
REACTOME_S_PHASE	REACTOME_DNA_STRAND_ELONGATION	0.258065
BIOCARTA_MCM_PATHWAY	REACTOME_DNA_STRAND_ELONGATION	0.147059
REACTOME_MITOTIC_G1_G1_S_PHASES	REACTOME_DNA_STRAND_ELONGATION	0.116667
REACTOME_SYNTHESIS_OF_DNA	REACTOME_DNA_STRAND_ELONGATION	0.303797
REACTOME_G1_S_TRANSITION	REACTOME_DNA_STRAND_ELONGATION	0.138614
REACTOME_M_G1_TRANSITION	REACTOME_DNA_STRAND_ELONGATION	0.160494
REACTOME_DNA_REPLICATION	REACTOME_DNA_STRAND_ELONGATION	0.153846
REACTOME_ACTIVATION_OF_THE_PRE_REPLICATIVE_COMPLEX	REACTOME_DNA_STRAND_ELONGATION	0.351351
REACTOME_G2_M_CHECKPOINTS	REACTOME_DNA_STRAND_ELONGATION	0.270833
REACTOME_ACTIVATION_OF_ATR_IN_RESPONSE_TO_REPLICATION_STRESS	REACTOME_DNA_STRAND_ELONGATION	0.295455
REACTOME_CHROMOSOME_MAINTENANCE	REACTOME_DEPOSITION_OF_NEW_CENPA_CONTAINING_NUCLEOSOMES_AT_THE_CENTROMERE	0.392405
REACTOME_CELL_CYCLE	REACTOME_DEPOSITION_OF_NEW_CENPA_CONTAINING_NUCLEOSOMES_AT_THE_CENTROMERE	0.1
REACTOME_MEIOTIC_RECOMBINATION	REACTOME_DEPOSITION_OF_NEW_CENPA_CONTAINING_NUCLEOSOMES_AT_THE_CENTROMERE	0.226415
REACTOME_MEIOTIC_RECOMBINATION	REACTOME_DEPOSITION_OF_NEW_CENPA_CONTAINING_NUCLEOSOMES_AT_THE_CENTROMERE	0.226415
REACTOME_CELL_CYCLE	REACTOME_DEPOSITION_OF_NEW_CENPA_CONTAINING_NUCLEOSOMES_AT_THE_CENTROMERE	0.1
REACTOME_CHROMOSOME_MAINTENANCE	REACTOME_DEPOSITION_OF_NEW_CENPA_CONTAINING_NUCLEOSOMES_AT_THE_CENTROMERE	0.392405
REACTOME_ACTIVATION_OF_ATR_IN_RESPONSE_TO_REPLICATION_STRESS	BIOCARTA_MCM_PATHWAY	0.371429
REACTOME_G2_M_CHECKPOINTS	BIOCARTA_MCM_PATHWAY	0.333333
REACTOME_ACTIVATION_OF_THE_PRE_REPLICATIVE_COMPLEX	BIOCARTA_MCM_PATHWAY	0.464286
REACTOME_M_G1_TRANSITION	BIOCARTA_MCM_PATHWAY	0.180556
REACTOME_SYNTHESIS_OF_DNA	BIOCARTA_MCM_PATHWAY	0.175
REACTOME_G1_S_TRANSITION	BIOCARTA_MCM_PATHWAY	0.152174
REACTOME_MITOTIC_G1_G1_S_PHASES	BIOCARTA_MCM_PATHWAY	0.126126
REACTOME_DNA_STRAND_ELONGATION	BIOCARTA_MCM_PATHWAY	0.147059
REACTOME_S_PHASE	BIOCARTA_MCM_PATHWAY	0.148936
REACTOME_CELL_CYCLE_CHECKPOINTS	BIOCARTA_MCM_PATHWAY	0.137255
REACTOME_ASSEMBLY_OF_THE_PRE_REPLICATIVE_COMPLEX	BIOCARTA_MCM_PATHWAY	0.2
REACTOME_E2F_MEDIATED_REGULATION_OF_DNA_REPLICATION	BIOCARTA_MCM_PATHWAY	0.212121
REACTOME_ORC1_REMOVAL_FROM_CHROMATIN	BIOCARTA_MCM_PATHWAY	0.233333
REACTOME_ORC1_REMOVAL_FROM_CHROMATIN	BIOCARTA_MCM_PATHWAY	0.233333
REACTOME_E2F_MEDIATED_REGULATION_OF_DNA_REPLICATION	BIOCARTA_MCM_PATHWAY	0.212121
REACTOME_ASSEMBLY_OF_THE_PRE_REPLICATIVE_COMPLEX	BIOCARTA_MCM_PATHWAY	0.2
REACTOME_CELL_CYCLE_CHECKPOINTS	BIOCARTA_MCM_PATHWAY	0.137255
REACTOME_S_PHASE	BIOCARTA_MCM_PATHWAY	0.148936
REACTOME_MITOTIC_G1_G1_S_PHASES	BIOCARTA_MCM_PATHWAY	0.126126
REACTOME_SYNTHESIS_OF_DNA	BIOCARTA_MCM_PATHWAY	0.175
REACTOME_G1_S_TRANSITION	BIOCARTA_MCM_PATHWAY	0.152174
REACTOME_M_G1_TRANSITION	BIOCARTA_MCM_PATHWAY	0.180556
REACTOME_DNA_STRAND_ELONGATION	BIOCARTA_MCM_PATHWAY	0.147059
REACTOME_ACTIVATION_OF_THE_PRE_REPLICATIVE_COMPLEX	BIOCARTA_MCM_PATHWAY	0.464286
REACTOME_G2_M_CHECKPOINTS	BIOCARTA_MCM_PATHWAY	0.333333
REACTOME_ACTIVATION_OF_ATR_IN_RESPONSE_TO_REPLICATION_STRESS	BIOCARTA_MCM_PATHWAY	0.371429
REACTOME_ACTIVATION_OF_ATR_IN_RESPONSE_TO_REPLICATION_STRESS	REACTOME_S_PHASE	0.211538
REACTOME_G2_M_CHECKPOINTS	REACTOME_S_PHASE	0.214953
REACTOME_ACTIVATION_OF_THE_PRE_REPLICATIVE_COMPLEX	REACTOME_S_PHASE	0.239583
REACTOME_M_G1_TRANSITION	REACTOME_S_PHASE	0.663265
REACTOME_MITOTIC_M_M_G1_PHASES	REACTOME_S_PHASE	0.382353
REACTOME_SYNTHESIS_OF_DNA	REACTOME_S_PHASE	0.849462
REACTOME_G1_S_TRANSITION	REACTOME_S_PHASE	0.752381
REACTOME_DNA_REPLICATION	REACTOME_S_PHASE	0.464706
REACTOME_MITOTIC_G1_G1_S_PHASES	REACTOME_S_PHASE	0.663934
REACTOME_DNA_STRAND_ELONGATION	REACTOME_S_PHASE	0.258065
BIOCARTA_MCM_PATHWAY	REACTOME_S_PHASE	0.148936
REACTOME_CELL_CYCLE_CHECKPOINTS	REACTOME_S_PHASE	0.539683
REACTOME_ASSEMBLY_OF_THE_PRE_REPLICATIVE_COMPLEX	REACTOME_S_PHASE	0.578947
REACTOME_E2F_MEDIATED_REGULATION_OF_DNA_REPLICATION	REACTOME_S_PHASE	0.156863
REACTOME_ORC1_REMOVAL_FROM_CHROMATIN	REACTOME_S_PHASE	0.634409
REACTOME_CHROMOSOME_MAINTENANCE	REACTOME_S_PHASE	0.116883
REACTOME_CELL_CYCLE	REACTOME_S_PHASE	0.3
REACTOME_ER_PHAGOSOME_PATHWAY	REACTOME_S_PHASE	0.396226
REACTOME_CELL_CYCLE_MITOTIC	REACTOME_S_PHASE	0.366142
REACTOME_CELL_CYCLE_MITOTIC	REACTOME_S_PHASE	0.366142
REACTOME_ER_PHAGOSOME_PATHWAY	REACTOME_S_PHASE	0.396226
REACTOME_CELL_CYCLE	REACTOME_S_PHASE	0.3
REACTOME_CHROMOSOME_MAINTENANCE	REACTOME_S_PHASE	0.116883
REACTOME_ORC1_REMOVAL_FROM_CHROMATIN	REACTOME_S_PHASE	0.634409
REACTOME_E2F_MEDIATED_REGULATION_OF_DNA_REPLICATION	REACTOME_S_PHASE	0.156863
REACTOME_ASSEMBLY_OF_THE_PRE_REPLICATIVE_COMPLEX	REACTOME_S_PHASE	0.578947
REACTOME_CELL_CYCLE_CHECKPOINTS	REACTOME_S_PHASE	0.539683
BIOCARTA_MCM_PATHWAY	REACTOME_S_PHASE	0.148936
REACTOME_MITOTIC_G1_G1_S_PHASES	REACTOME_S_PHASE	0.663934
REACTOME_MITOTIC_M_M_G1_PHASES	REACTOME_S_PHASE	0.382353
REACTOME_SYNTHESIS_OF_DNA	REACTOME_S_PHASE	0.849462
REACTOME_G1_S_TRANSITION	REACTOME_S_PHASE	0.752381
REACTOME_M_G1_TRANSITION	REACTOME_S_PHASE	0.663265
REACTOME_DNA_REPLICATION	REACTOME_S_PHASE	0.464706
REACTOME_DNA_STRAND_ELONGATION	REACTOME_S_PHASE	0.258065
REACTOME_ACTIVATION_OF_THE_PRE_REPLICATIVE_COMPLEX	REACTOME_S_PHASE	0.239583
REACTOME_G2_M_CHECKPOINTS	REACTOME_S_PHASE	0.214953
REACTOME_ACTIVATION_OF_ATR_IN_RESPONSE_TO_REPLICATION_STRESS	REACTOME_S_PHASE	0.211538
REACTOME_ACTIVATION_OF_ATR_IN_RESPONSE_TO_REPLICATION_STRESS	PID_ATR_PATHWAY	0.352941
REACTOME_G2_M_CHECKPOINTS	PID_ATR_PATHWAY	0.327273
REACTOME_DNA_STRAND_ELONGATION	PID_ATR_PATHWAY	0.132075
REACTOME_CELL_CYCLE_CHECKPOINTS	PID_ATR_PATHWAY	0.161017
REACTOME_CELL_CYCLE_CHECKPOINTS	PID_ATR_PATHWAY	0.161017
REACTOME_DNA_STRAND_ELONGATION	PID_ATR_PATHWAY	0.132075
REACTOME_G2_M_CHECKPOINTS	PID_ATR_PATHWAY	0.327273
REACTOME_ACTIVATION_OF_ATR_IN_RESPONSE_TO_REPLICATION_STRESS	PID_ATR_PATHWAY	0.352941
REACTOME_ACTIVATION_OF_ATR_IN_RESPONSE_TO_REPLICATION_STRESS	REACTOME_CELL_CYCLE_CHECKPOINTS	0.326733
REACTOME_G2_M_CHECKPOINTS	REACTOME_CELL_CYCLE_CHECKPOINTS	0.366337
REACTOME_ACTIVATION_OF_THE_PRE_REPLICATIVE_COMPLEX	REACTOME_CELL_CYCLE_CHECKPOINTS	0.186916
REACTOME_M_G1_TRANSITION	REACTOME_CELL_CYCLE_CHECKPOINTS	0.568807
REACTOME_MITOTIC_M_M_G1_PHASES	REACTOME_CELL_CYCLE_CHECKPOINTS	0.365169
REACTOME_SYNTHESIS_OF_DNA	REACTOME_CELL_CYCLE_CHECKPOINTS	0.565217
REACTOME_G1_S_TRANSITION	REACTOME_CELL_CYCLE_CHECKPOINTS	0.52381
REACTOME_DNA_REPLICATION	REACTOME_CELL_CYCLE_CHECKPOINTS	0.38172
REACTOME_MITOTIC_G1_G1_S_PHASES	REACTOME_CELL_CYCLE_CHECKPOINTS	0.455172
REACTOME_DNA_STRAND_ELONGATION	REACTOME_CELL_CYCLE_CHECKPOINTS	0.116071
BIOCARTA_MCM_PATHWAY	REACTOME_CELL_CYCLE_CHECKPOINTS	0.137255
REACTOME_S_PHASE	REACTOME_CELL_CYCLE_CHECKPOINTS	0.539683
PID_ATR_PATHWAY	REACTOME_CELL_CYCLE_CHECKPOINTS	0.161017
REACTOME_ASSEMBLY_OF_THE_PRE_REPLICATIVE_COMPLEX	REACTOME_CELL_CYCLE_CHECKPOINTS	0.533981
REACTOME_ORC1_REMOVAL_FROM_CHROMATIN	REACTOME_CELL_CYCLE_CHECKPOINTS	0.568627
REACTOME_CELL_CYCLE	REACTOME_CELL_CYCLE_CHECKPOINTS	0.325806
REACTOME_ER_PHAGOSOME_PATHWAY	REACTOME_CELL_CYCLE_CHECKPOINTS	0.368421
REACTOME_CELL_CYCLE_MITOTIC	REACTOME_CELL_CYCLE_CHECKPOINTS	0.334586
REACTOME_CELL_CYCLE_MITOTIC	REACTOME_CELL_CYCLE_CHECKPOINTS	0.334586
REACTOME_ER_PHAGOSOME_PATHWAY	REACTOME_CELL_CYCLE_CHECKPOINTS	0.368421
REACTOME_CELL_CYCLE	REACTOME_CELL_CYCLE_CHECKPOINTS	0.325806
REACTOME_ORC1_REMOVAL_FROM_CHROMATIN	REACTOME_CELL_CYCLE_CHECKPOINTS	0.568627
REACTOME_ASSEMBLY_OF_THE_PRE_REPLICATIVE_COMPLEX	REACTOME_CELL_CYCLE_CHECKPOINTS	0.533981
PID_ATR_PATHWAY	REACTOME_CELL_CYCLE_CHECKPOINTS	0.161017
REACTOME_S_PHASE	REACTOME_CELL_CYCLE_CHECKPOINTS	0.539683
BIOCARTA_MCM_PATHWAY	REACTOME_CELL_CYCLE_CHECKPOINTS	0.137255
REACTOME_MITOTIC_G1_G1_S_PHASES	REACTOME_CELL_CYCLE_CHECKPOINTS	0.455172
REACTOME_MITOTIC_M_M_G1_PHASES	REACTOME_CELL_CYCLE_CHECKPOINTS	0.365169
REACTOME_SYNTHESIS_OF_DNA	REACTOME_CELL_CYCLE_CHECKPOINTS	0.565217
REACTOME_G1_S_TRANSITION	REACTOME_CELL_CYCLE_CHECKPOINTS	0.52381
REACTOME_M_G1_TRANSITION	REACTOME_CELL_CYCLE_CHECKPOINTS	0.568807
REACTOME_DNA_REPLICATION	REACTOME_CELL_CYCLE_CHECKPOINTS	0.38172
REACTOME_DNA_STRAND_ELONGATION	REACTOME_CELL_CYCLE_CHECKPOINTS	0.116071
REACTOME_ACTIVATION_OF_THE_PRE_REPLICATIVE_COMPLEX	REACTOME_CELL_CYCLE_CHECKPOINTS	0.186916
REACTOME_G2_M_CHECKPOINTS	REACTOME_CELL_CYCLE_CHECKPOINTS	0.366337
REACTOME_ACTIVATION_OF_ATR_IN_RESPONSE_TO_REPLICATION_STRESS	REACTOME_CELL_CYCLE_CHECKPOINTS	0.326733
REACTOME_INTERFERON_ALPHA_BETA_SIGNALING	REACTOME_INTERFERON_SIGNALING	0.338583
REACTOME_INTERFERON_GAMMA_SIGNALING	REACTOME_INTERFERON_SIGNALING	0.401575
REACTOME_INTERFERON_GAMMA_SIGNALING	REACTOME_INTERFERON_SIGNALING	0.401575
REACTOME_INTERFERON_ALPHA_BETA_SIGNALING	REACTOME_INTERFERON_SIGNALING	0.338583
REACTOME_GLYCOLYSIS	KEGG_GLYCOLYSIS_GLUCONEOGENESIS	0.3
REACTOME_GLYCOLYSIS	KEGG_GLYCOLYSIS_GLUCONEOGENESIS	0.3
REACTOME_ACTIVATION_OF_ATR_IN_RESPONSE_TO_REPLICATION_STRESS	REACTOME_ASSEMBLY_OF_THE_PRE_REPLICATIVE_COMPLEX	0.168831
REACTOME_G2_M_CHECKPOINTS	REACTOME_ASSEMBLY_OF_THE_PRE_REPLICATIVE_COMPLEX	0.160494
REACTOME_ACTIVATION_OF_THE_PRE_REPLICATIVE_COMPLEX	REACTOME_ASSEMBLY_OF_THE_PRE_REPLICATIVE_COMPLEX	0.185714
REACTOME_M_G1_TRANSITION	REACTOME_ASSEMBLY_OF_THE_PRE_REPLICATIVE_COMPLEX	0.814286
REACTOME_MITOTIC_M_M_G1_PHASES	REACTOME_ASSEMBLY_OF_THE_PRE_REPLICATIVE_COMPLEX	0.401408
REACTOME_SYNTHESIS_OF_DNA	REACTOME_ASSEMBLY_OF_THE_PRE_REPLICATIVE_COMPLEX	0.679012
REACTOME_G1_S_TRANSITION	REACTOME_ASSEMBLY_OF_THE_PRE_REPLICATIVE_COMPLEX	0.574468
REACTOME_DNA_REPLICATION	REACTOME_ASSEMBLY_OF_THE_PRE_REPLICATIVE_COMPLEX	0.365385
REACTOME_MITOTIC_G1_G1_S_PHASES	REACTOME_ASSEMBLY_OF_THE_PRE_REPLICATIVE_COMPLEX	0.491071
BIOCARTA_MCM_PATHWAY	REACTOME_ASSEMBLY_OF_THE_PRE_REPLICATIVE_COMPLEX	0.2
REACTOME_S_PHASE	REACTOME_ASSEMBLY_OF_THE_PRE_REPLICATIVE_COMPLEX	0.578947
REACTOME_CELL_CYCLE_CHECKPOINTS	REACTOME_ASSEMBLY_OF_THE_PRE_REPLICATIVE_COMPLEX	0.533981
REACTOME_E2F_MEDIATED_REGULATION_OF_DNA_REPLICATION	REACTOME_ASSEMBLY_OF_THE_PRE_REPLICATIVE_COMPLEX	0.108108
REACTOME_ORC1_REMOVAL_FROM_CHROMATIN	REACTOME_ASSEMBLY_OF_THE_PRE_REPLICATIVE_COMPLEX	0.901639
REACTOME_CELL_CYCLE	REACTOME_ASSEMBLY_OF_THE_PRE_REPLICATIVE_COMPLEX	0.183871
REACTOME_ER_PHAGOSOME_PATHWAY	REACTOME_ASSEMBLY_OF_THE_PRE_REPLICATIVE_COMPLEX	0.6
REACTOME_CELL_CYCLE_MITOTIC	REACTOME_ASSEMBLY_OF_THE_PRE_REPLICATIVE_COMPLEX	0.224409
REACTOME_CELL_CYCLE_MITOTIC	REACTOME_ASSEMBLY_OF_THE_PRE_REPLICATIVE_COMPLEX	0.224409
REACTOME_ER_PHAGOSOME_PATHWAY	REACTOME_ASSEMBLY_OF_THE_PRE_REPLICATIVE_COMPLEX	0.6
REACTOME_CELL_CYCLE	REACTOME_ASSEMBLY_OF_THE_PRE_REPLICATIVE_COMPLEX	0.183871
REACTOME_ORC1_REMOVAL_FROM_CHROMATIN	REACTOME_ASSEMBLY_OF_THE_PRE_REPLICATIVE_COMPLEX	0.901639
REACTOME_E2F_MEDIATED_REGULATION_OF_DNA_REPLICATION	REACTOME_ASSEMBLY_OF_THE_PRE_REPLICATIVE_COMPLEX	0.108108
REACTOME_CELL_CYCLE_CHECKPOINTS	REACTOME_ASSEMBLY_OF_THE_PRE_REPLICATIVE_COMPLEX	0.533981
REACTOME_S_PHASE	REACTOME_ASSEMBLY_OF_THE_PRE_REPLICATIVE_COMPLEX	0.578947
BIOCARTA_MCM_PATHWAY	REACTOME_ASSEMBLY_OF_THE_PRE_REPLICATIVE_COMPLEX	0.2
REACTOME_MITOTIC_G1_G1_S_PHASES	REACTOME_ASSEMBLY_OF_THE_PRE_REPLICATIVE_COMPLEX	0.491071
REACTOME_MITOTIC_M_M_G1_PHASES	REACTOME_ASSEMBLY_OF_THE_PRE_REPLICATIVE_COMPLEX	0.401408
REACTOME_SYNTHESIS_OF_DNA	REACTOME_ASSEMBLY_OF_THE_PRE_REPLICATIVE_COMPLEX	0.679012
REACTOME_G1_S_TRANSITION	REACTOME_ASSEMBLY_OF_THE_PRE_REPLICATIVE_COMPLEX	0.574468
REACTOME_M_G1_TRANSITION	REACTOME_ASSEMBLY_OF_THE_PRE_REPLICATIVE_COMPLEX	0.814286
REACTOME_DNA_REPLICATION	REACTOME_ASSEMBLY_OF_THE_PRE_REPLICATIVE_COMPLEX	0.365385
REACTOME_ACTIVATION_OF_THE_PRE_REPLICATIVE_COMPLEX	REACTOME_ASSEMBLY_OF_THE_PRE_REPLICATIVE_COMPLEX	0.185714
REACTOME_G2_M_CHECKPOINTS	REACTOME_ASSEMBLY_OF_THE_PRE_REPLICATIVE_COMPLEX	0.160494
REACTOME_ACTIVATION_OF_ATR_IN_RESPONSE_TO_REPLICATION_STRESS	REACTOME_ASSEMBLY_OF_THE_PRE_REPLICATIVE_COMPLEX	0.168831
REACTOME_ACTIVATION_OF_ATR_IN_RESPONSE_TO_REPLICATION_STRESS	REACTOME_E2F_MEDIATED_REGULATION_OF_DNA_REPLICATION	0.208333
REACTOME_G2_M_CHECKPOINTS	REACTOME_E2F_MEDIATED_REGULATION_OF_DNA_REPLICATION	0.192308
REACTOME_ACTIVATION_OF_THE_PRE_REPLICATIVE_COMPLEX	REACTOME_E2F_MEDIATED_REGULATION_OF_DNA_REPLICATION	0.342105
REACTOME_M_G1_TRANSITION	REACTOME_E2F_MEDIATED_REGULATION_OF_DNA_REPLICATION	0.158537
REACTOME_MITOTIC_M_M_G1_PHASES	REACTOME_E2F_MEDIATED_REGULATION_OF_DNA_REPLICATION	0.120805
REACTOME_SYNTHESIS_OF_DNA	REACTOME_E2F_MEDIATED_REGULATION_OF_DNA_REPLICATION	0.168539
REACTOME_G1_S_TRANSITION	REACTOME_E2F_MEDIATED_REGULATION_OF_DNA_REPLICATION	0.274725
REACTOME_DNA_REPLICATION	REACTOME_E2F_MEDIATED_REGULATION_OF_DNA_REPLICATION	0.124224
REACTOME_MITOTIC_G1_G1_S_PHASES	REACTOME_E2F_MEDIATED_REGULATION_OF_DNA_REPLICATION	0.227273
REACTOME_DNA_STRAND_ELONGATION	REACTOME_E2F_MEDIATED_REGULATION_OF_DNA_REPLICATION	0.166667
BIOCARTA_MCM_PATHWAY	REACTOME_E2F_MEDIATED_REGULATION_OF_DNA_REPLICATION	0.212121
REACTOME_S_PHASE	REACTOME_E2F_MEDIATED_REGULATION_OF_DNA_REPLICATION	0.156863
REACTOME_ASSEMBLY_OF_THE_PRE_REPLICATIVE_COMPLEX	REACTOME_E2F_MEDIATED_REGULATION_OF_DNA_REPLICATION	0.108108
REACTOME_ORC1_REMOVAL_FROM_CHROMATIN	REACTOME_E2F_MEDIATED_REGULATION_OF_DNA_REPLICATION	0.12
REACTOME_ORC1_REMOVAL_FROM_CHROMATIN	REACTOME_E2F_MEDIATED_REGULATION_OF_DNA_REPLICATION	0.12
REACTOME_ASSEMBLY_OF_THE_PRE_REPLICATIVE_COMPLEX	REACTOME_E2F_MEDIATED_REGULATION_OF_DNA_REPLICATION	0.108108
REACTOME_S_PHASE	REACTOME_E2F_MEDIATED_REGULATION_OF_DNA_REPLICATION	0.156863
BIOCARTA_MCM_PATHWAY	REACTOME_E2F_MEDIATED_REGULATION_OF_DNA_REPLICATION	0.212121
REACTOME_MITOTIC_G1_G1_S_PHASES	REACTOME_E2F_MEDIATED_REGULATION_OF_DNA_REPLICATION	0.227273
REACTOME_MITOTIC_M_M_G1_PHASES	REACTOME_E2F_MEDIATED_REGULATION_OF_DNA_REPLICATION	0.120805
REACTOME_SYNTHESIS_OF_DNA	REACTOME_E2F_MEDIATED_REGULATION_OF_DNA_REPLICATION	0.168539
REACTOME_G1_S_TRANSITION	REACTOME_E2F_MEDIATED_REGULATION_OF_DNA_REPLICATION	0.274725
REACTOME_M_G1_TRANSITION	REACTOME_E2F_MEDIATED_REGULATION_OF_DNA_REPLICATION	0.158537
REACTOME_DNA_REPLICATION	REACTOME_E2F_MEDIATED_REGULATION_OF_DNA_REPLICATION	0.124224
REACTOME_DNA_STRAND_ELONGATION	REACTOME_E2F_MEDIATED_REGULATION_OF_DNA_REPLICATION	0.166667
REACTOME_ACTIVATION_OF_THE_PRE_REPLICATIVE_COMPLEX	REACTOME_E2F_MEDIATED_REGULATION_OF_DNA_REPLICATION	0.342105
REACTOME_G2_M_CHECKPOINTS	REACTOME_E2F_MEDIATED_REGULATION_OF_DNA_REPLICATION	0.192308
REACTOME_ACTIVATION_OF_ATR_IN_RESPONSE_TO_REPLICATION_STRESS	REACTOME_E2F_MEDIATED_REGULATION_OF_DNA_REPLICATION	0.208333
REACTOME_ACTIVATION_OF_ATR_IN_RESPONSE_TO_REPLICATION_STRESS	REACTOME_ORC1_REMOVAL_FROM_CHROMATIN	0.179487
REACTOME_G2_M_CHECKPOINTS	REACTOME_ORC1_REMOVAL_FROM_CHROMATIN	0.170732
REACTOME_ACTIVATION_OF_THE_PRE_REPLICATIVE_COMPLEX	REACTOME_ORC1_REMOVAL_FROM_CHROMATIN	0.197183
REACTOME_M_G1_TRANSITION	REACTOME_ORC1_REMOVAL_FROM_CHROMATIN	0.767123
REACTOME_MITOTIC_M_M_G1_PHASES	REACTOME_ORC1_REMOVAL_FROM_CHROMATIN	0.386207
REACTOME_SYNTHESIS_OF_DNA	REACTOME_ORC1_REMOVAL_FROM_CHROMATIN	0.746835
REACTOME_G1_S_TRANSITION	REACTOME_ORC1_REMOVAL_FROM_CHROMATIN	0.630435
REACTOME_DNA_REPLICATION	REACTOME_ORC1_REMOVAL_FROM_CHROMATIN	0.378205
REACTOME_MITOTIC_G1_G1_S_PHASES	REACTOME_ORC1_REMOVAL_FROM_CHROMATIN	0.522523
BIOCARTA_MCM_PATHWAY	REACTOME_ORC1_REMOVAL_FROM_CHROMATIN	0.233333
REACTOME_S_PHASE	REACTOME_ORC1_REMOVAL_FROM_CHROMATIN	0.634409
REACTOME_CELL_CYCLE_CHECKPOINTS	REACTOME_ORC1_REMOVAL_FROM_CHROMATIN	0.568627
REACTOME_ASSEMBLY_OF_THE_PRE_REPLICATIVE_COMPLEX	REACTOME_ORC1_REMOVAL_FROM_CHROMATIN	0.901639
REACTOME_E2F_MEDIATED_REGULATION_OF_DNA_REPLICATION	REACTOME_ORC1_REMOVAL_FROM_CHROMATIN	0.12
REACTOME_CELL_CYCLE	REACTOME_ORC1_REMOVAL_FROM_CHROMATIN	0.190323
REACTOME_ER_PHAGOSOME_PATHWAY	REACTOME_ORC1_REMOVAL_FROM_CHROMATIN	0.583333
REACTOME_CELL_CYCLE_MITOTIC	REACTOME_ORC1_REMOVAL_FROM_CHROMATIN	0.232283
REACTOME_CELL_CYCLE_MITOTIC	REACTOME_ORC1_REMOVAL_FROM_CHROMATIN	0.232283
REACTOME_ER_PHAGOSOME_PATHWAY	REACTOME_ORC1_REMOVAL_FROM_CHROMATIN	0.583333
REACTOME_CELL_CYCLE	REACTOME_ORC1_REMOVAL_FROM_CHROMATIN	0.190323
REACTOME_E2F_MEDIATED_REGULATION_OF_DNA_REPLICATION	REACTOME_ORC1_REMOVAL_FROM_CHROMATIN	0.12
REACTOME_ASSEMBLY_OF_THE_PRE_REPLICATIVE_COMPLEX	REACTOME_ORC1_REMOVAL_FROM_CHROMATIN	0.901639
REACTOME_CELL_CYCLE_CHECKPOINTS	REACTOME_ORC1_REMOVAL_FROM_CHROMATIN	0.568627
REACTOME_S_PHASE	REACTOME_ORC1_REMOVAL_FROM_CHROMATIN	0.634409
BIOCARTA_MCM_PATHWAY	REACTOME_ORC1_REMOVAL_FROM_CHROMATIN	0.233333
REACTOME_MITOTIC_G1_G1_S_PHASES	REACTOME_ORC1_REMOVAL_FROM_CHROMATIN	0.522523
REACTOME_MITOTIC_M_M_G1_PHASES	REACTOME_ORC1_REMOVAL_FROM_CHROMATIN	0.386207
REACTOME_SYNTHESIS_OF_DNA	REACTOME_ORC1_REMOVAL_FROM_CHROMATIN	0.746835
REACTOME_G1_S_TRANSITION	REACTOME_ORC1_REMOVAL_FROM_CHROMATIN	0.630435
REACTOME_M_G1_TRANSITION	REACTOME_ORC1_REMOVAL_FROM_CHROMATIN	0.767123
REACTOME_DNA_REPLICATION	REACTOME_ORC1_REMOVAL_FROM_CHROMATIN	0.378205
REACTOME_ACTIVATION_OF_THE_PRE_REPLICATIVE_COMPLEX	REACTOME_ORC1_REMOVAL_FROM_CHROMATIN	0.197183
REACTOME_G2_M_CHECKPOINTS	REACTOME_ORC1_REMOVAL_FROM_CHROMATIN	0.170732
REACTOME_ACTIVATION_OF_ATR_IN_RESPONSE_TO_REPLICATION_STRESS	REACTOME_ORC1_REMOVAL_FROM_CHROMATIN	0.179487
REACTOME_MITOTIC_M_M_G1_PHASES	REACTOME_CHROMOSOME_MAINTENANCE	0.116162
REACTOME_SYNTHESIS_OF_DNA	REACTOME_CHROMOSOME_MAINTENANCE	0.128571
REACTOME_DNA_REPLICATION	REACTOME_CHROMOSOME_MAINTENANCE	0.163366
REACTOME_DNA_STRAND_ELONGATION	REACTOME_CHROMOSOME_MAINTENANCE	0.183908
REACTOME_DEPOSITION_OF_NEW_CENPA_CONTAINING_NUCLEOSOMES_AT_THE_CENTROMERE	REACTOME_CHROMOSOME_MAINTENANCE	0.392405
REACTOME_S_PHASE	REACTOME_CHROMOSOME_MAINTENANCE	0.116883
REACTOME_CELL_CYCLE	REACTOME_CHROMOSOME_MAINTENANCE	0.254839
REACTOME_CELL_CYCLE_MITOTIC	REACTOME_CHROMOSOME_MAINTENANCE	0.113712
REACTOME_MEIOTIC_RECOMBINATION	REACTOME_CHROMOSOME_MAINTENANCE	0.153061
REACTOME_MEIOTIC_RECOMBINATION	REACTOME_CHROMOSOME_MAINTENANCE	0.153061
REACTOME_CELL_CYCLE_MITOTIC	REACTOME_CHROMOSOME_MAINTENANCE	0.113712
REACTOME_CELL_CYCLE	REACTOME_CHROMOSOME_MAINTENANCE	0.254839
REACTOME_S_PHASE	REACTOME_CHROMOSOME_MAINTENANCE	0.116883
REACTOME_DEPOSITION_OF_NEW_CENPA_CONTAINING_NUCLEOSOMES_AT_THE_CENTROMERE	REACTOME_CHROMOSOME_MAINTENANCE	0.392405
REACTOME_MITOTIC_M_M_G1_PHASES	REACTOME_CHROMOSOME_MAINTENANCE	0.116162
REACTOME_SYNTHESIS_OF_DNA	REACTOME_CHROMOSOME_MAINTENANCE	0.128571
REACTOME_DNA_REPLICATION	REACTOME_CHROMOSOME_MAINTENANCE	0.163366
REACTOME_DNA_STRAND_ELONGATION	REACTOME_CHROMOSOME_MAINTENANCE	0.183908
REACTOME_ACTIVATION_OF_ATR_IN_RESPONSE_TO_REPLICATION_STRESS	REACTOME_CELL_CYCLE	0.106452
REACTOME_G2_M_CHECKPOINTS	REACTOME_CELL_CYCLE	0.119355
REACTOME_M_G1_TRANSITION	REACTOME_CELL_CYCLE	0.225806
REACTOME_MITOTIC_M_M_G1_PHASES	REACTOME_CELL_CYCLE	0.458065
REACTOME_SYNTHESIS_OF_DNA	REACTOME_CELL_CYCLE	0.254839
REACTOME_G1_S_TRANSITION	REACTOME_CELL_CYCLE	0.293548
REACTOME_DNA_REPLICATION	REACTOME_CELL_CYCLE	0.503226
REACTOME_MITOTIC_G1_G1_S_PHASES	REACTOME_CELL_CYCLE	0.354839
REACTOME_DEPOSITION_OF_NEW_CENPA_CONTAINING_NUCLEOSOMES_AT_THE_CENTROMERE	REACTOME_CELL_CYCLE	0.1
REACTOME_S_PHASE	REACTOME_CELL_CYCLE	0.3
REACTOME_CELL_CYCLE_CHECKPOINTS	REACTOME_CELL_CYCLE	0.325806
REACTOME_ASSEMBLY_OF_THE_PRE_REPLICATIVE_COMPLEX	REACTOME_CELL_CYCLE	0.183871
REACTOME_ORC1_REMOVAL_FROM_CHROMATIN	REACTOME_CELL_CYCLE	0.190323
REACTOME_CHROMOSOME_MAINTENANCE	REACTOME_CELL_CYCLE	0.254839
REACTOME_ER_PHAGOSOME_PATHWAY	REACTOME_CELL_CYCLE	0.130031
REACTOME_CELL_CYCLE_MITOTIC	REACTOME_CELL_CYCLE	0.819355
REACTOME_CELL_CYCLE_MITOTIC	REACTOME_CELL_CYCLE	0.819355
REACTOME_ER_PHAGOSOME_PATHWAY	REACTOME_CELL_CYCLE	0.130031
REACTOME_CHROMOSOME_MAINTENANCE	REACTOME_CELL_CYCLE	0.254839
REACTOME_ORC1_REMOVAL_FROM_CHROMATIN	REACTOME_CELL_CYCLE	0.190323
REACTOME_ASSEMBLY_OF_THE_PRE_REPLICATIVE_COMPLEX	REACTOME_CELL_CYCLE	0.183871
REACTOME_CELL_CYCLE_CHECKPOINTS	REACTOME_CELL_CYCLE	0.325806
REACTOME_S_PHASE	REACTOME_CELL_CYCLE	0.3
REACTOME_DEPOSITION_OF_NEW_CENPA_CONTAINING_NUCLEOSOMES_AT_THE_CENTROMERE	REACTOME_CELL_CYCLE	0.1
REACTOME_MITOTIC_G1_G1_S_PHASES	REACTOME_CELL_CYCLE	0.354839
REACTOME_MITOTIC_M_M_G1_PHASES	REACTOME_CELL_CYCLE	0.458065
REACTOME_SYNTHESIS_OF_DNA	REACTOME_CELL_CYCLE	0.254839
REACTOME_G1_S_TRANSITION	REACTOME_CELL_CYCLE	0.293548
REACTOME_M_G1_TRANSITION	REACTOME_CELL_CYCLE	0.225806
REACTOME_DNA_REPLICATION	REACTOME_CELL_CYCLE	0.503226
REACTOME_G2_M_CHECKPOINTS	REACTOME_CELL_CYCLE	0.119355
REACTOME_ACTIVATION_OF_ATR_IN_RESPONSE_TO_REPLICATION_STRESS	REACTOME_CELL_CYCLE	0.106452
REACTOME_INTERFERON_GAMMA_SIGNALING	KEGG_ANTIGEN_PROCESSING_AND_PRESENTATION	0.125
REACTOME_ER_PHAGOSOME_PATHWAY	KEGG_ANTIGEN_PROCESSING_AND_PRESENTATION	0.119565
REACTOME_ER_PHAGOSOME_PATHWAY	KEGG_ANTIGEN_PROCESSING_AND_PRESENTATION	0.119565
REACTOME_INTERFERON_GAMMA_SIGNALING	KEGG_ANTIGEN_PROCESSING_AND_PRESENTATION	0.125
REACTOME_M_G1_TRANSITION	REACTOME_ER_PHAGOSOME_PATHWAY	0.506024
REACTOME_MITOTIC_M_M_G1_PHASES	REACTOME_ER_PHAGOSOME_PATHWAY	0.270968
REACTOME_SYNTHESIS_OF_DNA	REACTOME_ER_PHAGOSOME_PATHWAY	0.456522
REACTOME_G1_S_TRANSITION	REACTOME_ER_PHAGOSOME_PATHWAY	0.390476
REACTOME_DNA_REPLICATION	REACTOME_ER_PHAGOSOME_PATHWAY	0.248521
REACTOME_MITOTIC_G1_G1_S_PHASES	REACTOME_ER_PHAGOSOME_PATHWAY	0.330645
REACTOME_S_PHASE	REACTOME_ER_PHAGOSOME_PATHWAY	0.396226
REACTOME_CELL_CYCLE_CHECKPOINTS	REACTOME_ER_PHAGOSOME_PATHWAY	0.368421
REACTOME_ASSEMBLY_OF_THE_PRE_REPLICATIVE_COMPLEX	REACTOME_ER_PHAGOSOME_PATHWAY	0.6
REACTOME_ORC1_REMOVAL_FROM_CHROMATIN	REACTOME_ER_PHAGOSOME_PATHWAY	0.583333
REACTOME_CELL_CYCLE	REACTOME_ER_PHAGOSOME_PATHWAY	0.130031
KEGG_ANTIGEN_PROCESSING_AND_PRESENTATION	REACTOME_ER_PHAGOSOME_PATHWAY	0.119565
REACTOME_CELL_CYCLE_MITOTIC	REACTOME_ER_PHAGOSOME_PATHWAY	0.157303
REACTOME_CELL_CYCLE_MITOTIC	REACTOME_ER_PHAGOSOME_PATHWAY	0.157303
KEGG_ANTIGEN_PROCESSING_AND_PRESENTATION	REACTOME_ER_PHAGOSOME_PATHWAY	0.119565
REACTOME_CELL_CYCLE	REACTOME_ER_PHAGOSOME_PATHWAY	0.130031
REACTOME_ORC1_REMOVAL_FROM_CHROMATIN	REACTOME_ER_PHAGOSOME_PATHWAY	0.583333
REACTOME_ASSEMBLY_OF_THE_PRE_REPLICATIVE_COMPLEX	REACTOME_ER_PHAGOSOME_PATHWAY	0.6
REACTOME_CELL_CYCLE_CHECKPOINTS	REACTOME_ER_PHAGOSOME_PATHWAY	0.368421
REACTOME_S_PHASE	REACTOME_ER_PHAGOSOME_PATHWAY	0.396226
REACTOME_MITOTIC_G1_G1_S_PHASES	REACTOME_ER_PHAGOSOME_PATHWAY	0.330645
REACTOME_MITOTIC_M_M_G1_PHASES	REACTOME_ER_PHAGOSOME_PATHWAY	0.270968
REACTOME_SYNTHESIS_OF_DNA	REACTOME_ER_PHAGOSOME_PATHWAY	0.456522
REACTOME_G1_S_TRANSITION	REACTOME_ER_PHAGOSOME_PATHWAY	0.390476
REACTOME_M_G1_TRANSITION	REACTOME_ER_PHAGOSOME_PATHWAY	0.506024
REACTOME_DNA_REPLICATION	REACTOME_ER_PHAGOSOME_PATHWAY	0.248521
REACTOME_G2_M_CHECKPOINTS	REACTOME_CELL_CYCLE_MITOTIC	0.106464
REACTOME_ACTIVATION_OF_THE_PRE_REPLICATIVE_COMPLEX	REACTOME_CELL_CYCLE_MITOTIC	0.102362
REACTOME_M_G1_TRANSITION	REACTOME_CELL_CYCLE_MITOTIC	0.275591
REACTOME_MITOTIC_M_M_G1_PHASES	REACTOME_CELL_CYCLE_MITOTIC	0.559055
REACTOME_SYNTHESIS_OF_DNA	REACTOME_CELL_CYCLE_MITOTIC	0.311024
REACTOME_G1_S_TRANSITION	REACTOME_CELL_CYCLE_MITOTIC	0.358268
REACTOME_DNA_REPLICATION	REACTOME_CELL_CYCLE_MITOTIC	0.614173
REACTOME_MITOTIC_G1_G1_S_PHASES	REACTOME_CELL_CYCLE_MITOTIC	0.433071
REACTOME_S_PHASE	REACTOME_CELL_CYCLE_MITOTIC	0.366142
REACTOME_CELL_CYCLE_CHECKPOINTS	REACTOME_CELL_CYCLE_MITOTIC	0.334586
REACTOME_ASSEMBLY_OF_THE_PRE_REPLICATIVE_COMPLEX	REACTOME_CELL_CYCLE_MITOTIC	0.224409
REACTOME_ORC1_REMOVAL_FROM_CHROMATIN	REACTOME_CELL_CYCLE_MITOTIC	0.232283
REACTOME_CHROMOSOME_MAINTENANCE	REACTOME_CELL_CYCLE_MITOTIC	0.113712
REACTOME_CELL_CYCLE	REACTOME_CELL_CYCLE_MITOTIC	0.819355
REACTOME_ER_PHAGOSOME_PATHWAY	REACTOME_CELL_CYCLE_MITOTIC	0.157303
REACTOME_ER_PHAGOSOME_PATHWAY	REACTOME_CELL_CYCLE_MITOTIC	0.157303
REACTOME_CELL_CYCLE	REACTOME_CELL_CYCLE_MITOTIC	0.819355
REACTOME_CHROMOSOME_MAINTENANCE	REACTOME_CELL_CYCLE_MITOTIC	0.113712
REACTOME_ORC1_REMOVAL_FROM_CHROMATIN	REACTOME_CELL_CYCLE_MITOTIC	0.232283
REACTOME_ASSEMBLY_OF_THE_PRE_REPLICATIVE_COMPLEX	REACTOME_CELL_CYCLE_MITOTIC	0.224409
REACTOME_CELL_CYCLE_CHECKPOINTS	REACTOME_CELL_CYCLE_MITOTIC	0.334586
REACTOME_S_PHASE	REACTOME_CELL_CYCLE_MITOTIC	0.366142
REACTOME_MITOTIC_G1_G1_S_PHASES	REACTOME_CELL_CYCLE_MITOTIC	0.433071
REACTOME_MITOTIC_M_M_G1_PHASES	REACTOME_CELL_CYCLE_MITOTIC	0.559055
REACTOME_SYNTHESIS_OF_DNA	REACTOME_CELL_CYCLE_MITOTIC	0.311024
REACTOME_G1_S_TRANSITION	REACTOME_CELL_CYCLE_MITOTIC	0.358268
REACTOME_M_G1_TRANSITION	REACTOME_CELL_CYCLE_MITOTIC	0.275591
REACTOME_DNA_REPLICATION	REACTOME_CELL_CYCLE_MITOTIC	0.614173
REACTOME_ACTIVATION_OF_THE_PRE_REPLICATIVE_COMPLEX	REACTOME_CELL_CYCLE_MITOTIC	0.102362
REACTOME_G2_M_CHECKPOINTS	REACTOME_CELL_CYCLE_MITOTIC	0.106464
REACTOME_DEPOSITION_OF_NEW_CENPA_CONTAINING_NUCLEOSOMES_AT_THE_CENTROMERE	REACTOME_MEIOTIC_RECOMBINATION	0.226415
REACTOME_CHROMOSOME_MAINTENANCE	REACTOME_MEIOTIC_RECOMBINATION	0.153061
REACTOME_CHROMOSOME_MAINTENANCE	REACTOME_MEIOTIC_RECOMBINATION	0.153061
REACTOME_DEPOSITION_OF_NEW_CENPA_CONTAINING_NUCLEOSOMES_AT_THE_CENTROMERE	REACTOME_MEIOTIC_RECOMBINATION	0.226415
REACTOME_DEPOSITION_OF_NEW_CENPA_CONTAINING_NUCLEOSOMES_AT_THE_CENTROMERE	REACTOME_MEIOTIC_RECOMBINATION	0.226415
REACTOME_CHROMOSOME_MAINTENANCE	REACTOME_MEIOTIC_RECOMBINATION	0.153061
REACTOME_CHROMOSOME_MAINTENANCE	REACTOME_MEIOTIC_RECOMBINATION	0.153061
REACTOME_DEPOSITION_OF_NEW_CENPA_CONTAINING_NUCLEOSOMES_AT_THE_CENTROMERE	REACTOME_MEIOTIC_RECOMBINATION	0.226415
REACTOME_G2_M_CHECKPOINTS	REACTOME_CELL_CYCLE_MITOTIC	0.106464
REACTOME_ACTIVATION_OF_THE_PRE_REPLICATIVE_COMPLEX	REACTOME_CELL_CYCLE_MITOTIC	0.102362
REACTOME_M_G1_TRANSITION	REACTOME_CELL_CYCLE_MITOTIC	0.275591
REACTOME_MITOTIC_M_M_G1_PHASES	REACTOME_CELL_CYCLE_MITOTIC	0.559055
REACTOME_SYNTHESIS_OF_DNA	REACTOME_CELL_CYCLE_MITOTIC	0.311024
REACTOME_G1_S_TRANSITION	REACTOME_CELL_CYCLE_MITOTIC	0.358268
REACTOME_DNA_REPLICATION	REACTOME_CELL_CYCLE_MITOTIC	0.614173
REACTOME_MITOTIC_G1_G1_S_PHASES	REACTOME_CELL_CYCLE_MITOTIC	0.433071
REACTOME_S_PHASE	REACTOME_CELL_CYCLE_MITOTIC	0.366142
REACTOME_CELL_CYCLE_CHECKPOINTS	REACTOME_CELL_CYCLE_MITOTIC	0.334586
REACTOME_ASSEMBLY_OF_THE_PRE_REPLICATIVE_COMPLEX	REACTOME_CELL_CYCLE_MITOTIC	0.224409
REACTOME_ORC1_REMOVAL_FROM_CHROMATIN	REACTOME_CELL_CYCLE_MITOTIC	0.232283
REACTOME_CHROMOSOME_MAINTENANCE	REACTOME_CELL_CYCLE_MITOTIC	0.113712
REACTOME_CELL_CYCLE	REACTOME_CELL_CYCLE_MITOTIC	0.819355
REACTOME_ER_PHAGOSOME_PATHWAY	REACTOME_CELL_CYCLE_MITOTIC	0.157303
REACTOME_ER_PHAGOSOME_PATHWAY	REACTOME_CELL_CYCLE_MITOTIC	0.157303
REACTOME_CELL_CYCLE	REACTOME_CELL_CYCLE_MITOTIC	0.819355
REACTOME_CHROMOSOME_MAINTENANCE	REACTOME_CELL_CYCLE_MITOTIC	0.113712
REACTOME_ORC1_REMOVAL_FROM_CHROMATIN	REACTOME_CELL_CYCLE_MITOTIC	0.232283
REACTOME_ASSEMBLY_OF_THE_PRE_REPLICATIVE_COMPLEX	REACTOME_CELL_CYCLE_MITOTIC	0.224409
REACTOME_CELL_CYCLE_CHECKPOINTS	REACTOME_CELL_CYCLE_MITOTIC	0.334586
REACTOME_S_PHASE	REACTOME_CELL_CYCLE_MITOTIC	0.366142
REACTOME_MITOTIC_G1_G1_S_PHASES	REACTOME_CELL_CYCLE_MITOTIC	0.433071
REACTOME_MITOTIC_M_M_G1_PHASES	REACTOME_CELL_CYCLE_MITOTIC	0.559055
REACTOME_SYNTHESIS_OF_DNA	REACTOME_CELL_CYCLE_MITOTIC	0.311024
REACTOME_G1_S_TRANSITION	REACTOME_CELL_CYCLE_MITOTIC	0.358268
REACTOME_M_G1_TRANSITION	REACTOME_CELL_CYCLE_MITOTIC	0.275591
REACTOME_DNA_REPLICATION	REACTOME_CELL_CYCLE_MITOTIC	0.614173
REACTOME_ACTIVATION_OF_THE_PRE_REPLICATIVE_COMPLEX	REACTOME_CELL_CYCLE_MITOTIC	0.102362
REACTOME_G2_M_CHECKPOINTS	REACTOME_CELL_CYCLE_MITOTIC	0.106464
REACTOME_INTERFERON_GAMMA_SIGNALING	KEGG_ANTIGEN_PROCESSING_AND_PRESENTATION	0.125
REACTOME_ER_PHAGOSOME_PATHWAY	KEGG_ANTIGEN_PROCESSING_AND_PRESENTATION	0.119565
REACTOME_ER_PHAGOSOME_PATHWAY	KEGG_ANTIGEN_PROCESSING_AND_PRESENTATION	0.119565
REACTOME_INTERFERON_GAMMA_SIGNALING	KEGG_ANTIGEN_PROCESSING_AND_PRESENTATION	0.125
REACTOME_M_G1_TRANSITION	REACTOME_ER_PHAGOSOME_PATHWAY	0.506024
REACTOME_MITOTIC_M_M_G1_PHASES	REACTOME_ER_PHAGOSOME_PATHWAY	0.270968
REACTOME_SYNTHESIS_OF_DNA	REACTOME_ER_PHAGOSOME_PATHWAY	0.456522
REACTOME_G1_S_TRANSITION	REACTOME_ER_PHAGOSOME_PATHWAY	0.390476
REACTOME_DNA_REPLICATION	REACTOME_ER_PHAGOSOME_PATHWAY	0.248521
REACTOME_MITOTIC_G1_G1_S_PHASES	REACTOME_ER_PHAGOSOME_PATHWAY	0.330645
REACTOME_S_PHASE	REACTOME_ER_PHAGOSOME_PATHWAY	0.396226
REACTOME_CELL_CYCLE_CHECKPOINTS	REACTOME_ER_PHAGOSOME_PATHWAY	0.368421
REACTOME_ASSEMBLY_OF_THE_PRE_REPLICATIVE_COMPLEX	REACTOME_ER_PHAGOSOME_PATHWAY	0.6
REACTOME_ORC1_REMOVAL_FROM_CHROMATIN	REACTOME_ER_PHAGOSOME_PATHWAY	0.583333
REACTOME_CELL_CYCLE	REACTOME_ER_PHAGOSOME_PATHWAY	0.130031
KEGG_ANTIGEN_PROCESSING_AND_PRESENTATION	REACTOME_ER_PHAGOSOME_PATHWAY	0.119565
REACTOME_CELL_CYCLE_MITOTIC	REACTOME_ER_PHAGOSOME_PATHWAY	0.157303
REACTOME_CELL_CYCLE_MITOTIC	REACTOME_ER_PHAGOSOME_PATHWAY	0.157303
KEGG_ANTIGEN_PROCESSING_AND_PRESENTATION	REACTOME_ER_PHAGOSOME_PATHWAY	0.119565
REACTOME_CELL_CYCLE	REACTOME_ER_PHAGOSOME_PATHWAY	0.130031
REACTOME_ORC1_REMOVAL_FROM_CHROMATIN	REACTOME_ER_PHAGOSOME_PATHWAY	0.583333
REACTOME_ASSEMBLY_OF_THE_PRE_REPLICATIVE_COMPLEX	REACTOME_ER_PHAGOSOME_PATHWAY	0.6
REACTOME_CELL_CYCLE_CHECKPOINTS	REACTOME_ER_PHAGOSOME_PATHWAY	0.368421
REACTOME_S_PHASE	REACTOME_ER_PHAGOSOME_PATHWAY	0.396226
REACTOME_MITOTIC_G1_G1_S_PHASES	REACTOME_ER_PHAGOSOME_PATHWAY	0.330645
REACTOME_MITOTIC_M_M_G1_PHASES	REACTOME_ER_PHAGOSOME_PATHWAY	0.270968
REACTOME_SYNTHESIS_OF_DNA	REACTOME_ER_PHAGOSOME_PATHWAY	0.456522
REACTOME_G1_S_TRANSITION	REACTOME_ER_PHAGOSOME_PATHWAY	0.390476
REACTOME_M_G1_TRANSITION	REACTOME_ER_PHAGOSOME_PATHWAY	0.506024
REACTOME_DNA_REPLICATION	REACTOME_ER_PHAGOSOME_PATHWAY	0.248521
REACTOME_ACTIVATION_OF_ATR_IN_RESPONSE_TO_REPLICATION_STRESS	REACTOME_CELL_CYCLE	0.106452
REACTOME_G2_M_CHECKPOINTS	REACTOME_CELL_CYCLE	0.119355
REACTOME_M_G1_TRANSITION	REACTOME_CELL_CYCLE	0.225806
REACTOME_MITOTIC_M_M_G1_PHASES	REACTOME_CELL_CYCLE	0.458065
REACTOME_SYNTHESIS_OF_DNA	REACTOME_CELL_CYCLE	0.254839
REACTOME_G1_S_TRANSITION	REACTOME_CELL_CYCLE	0.293548
REACTOME_DNA_REPLICATION	REACTOME_CELL_CYCLE	0.503226
REACTOME_MITOTIC_G1_G1_S_PHASES	REACTOME_CELL_CYCLE	0.354839
REACTOME_DEPOSITION_OF_NEW_CENPA_CONTAINING_NUCLEOSOMES_AT_THE_CENTROMERE	REACTOME_CELL_CYCLE	0.1
REACTOME_S_PHASE	REACTOME_CELL_CYCLE	0.3
REACTOME_CELL_CYCLE_CHECKPOINTS	REACTOME_CELL_CYCLE	0.325806
REACTOME_ASSEMBLY_OF_THE_PRE_REPLICATIVE_COMPLEX	REACTOME_CELL_CYCLE	0.183871
REACTOME_ORC1_REMOVAL_FROM_CHROMATIN	REACTOME_CELL_CYCLE	0.190323
REACTOME_CHROMOSOME_MAINTENANCE	REACTOME_CELL_CYCLE	0.254839
REACTOME_ER_PHAGOSOME_PATHWAY	REACTOME_CELL_CYCLE	0.130031
REACTOME_CELL_CYCLE_MITOTIC	REACTOME_CELL_CYCLE	0.819355
REACTOME_CELL_CYCLE_MITOTIC	REACTOME_CELL_CYCLE	0.819355
REACTOME_ER_PHAGOSOME_PATHWAY	REACTOME_CELL_CYCLE	0.130031
REACTOME_CHROMOSOME_MAINTENANCE	REACTOME_CELL_CYCLE	0.254839
REACTOME_ORC1_REMOVAL_FROM_CHROMATIN	REACTOME_CELL_CYCLE	0.190323
REACTOME_ASSEMBLY_OF_THE_PRE_REPLICATIVE_COMPLEX	REACTOME_CELL_CYCLE	0.183871
REACTOME_CELL_CYCLE_CHECKPOINTS	REACTOME_CELL_CYCLE	0.325806
REACTOME_S_PHASE	REACTOME_CELL_CYCLE	0.3
REACTOME_DEPOSITION_OF_NEW_CENPA_CONTAINING_NUCLEOSOMES_AT_THE_CENTROMERE	REACTOME_CELL_CYCLE	0.1
REACTOME_MITOTIC_G1_G1_S_PHASES	REACTOME_CELL_CYCLE	0.354839
REACTOME_MITOTIC_M_M_G1_PHASES	REACTOME_CELL_CYCLE	0.458065
REACTOME_SYNTHESIS_OF_DNA	REACTOME_CELL_CYCLE	0.254839
REACTOME_G1_S_TRANSITION	REACTOME_CELL_CYCLE	0.293548
REACTOME_M_G1_TRANSITION	REACTOME_CELL_CYCLE	0.225806
REACTOME_DNA_REPLICATION	REACTOME_CELL_CYCLE	0.503226
REACTOME_G2_M_CHECKPOINTS	REACTOME_CELL_CYCLE	0.119355
REACTOME_ACTIVATION_OF_ATR_IN_RESPONSE_TO_REPLICATION_STRESS	REACTOME_CELL_CYCLE	0.106452
REACTOME_MITOTIC_M_M_G1_PHASES	REACTOME_CHROMOSOME_MAINTENANCE	0.116162
REACTOME_SYNTHESIS_OF_DNA	REACTOME_CHROMOSOME_MAINTENANCE	0.128571
REACTOME_DNA_REPLICATION	REACTOME_CHROMOSOME_MAINTENANCE	0.163366
REACTOME_DNA_STRAND_ELONGATION	REACTOME_CHROMOSOME_MAINTENANCE	0.183908
REACTOME_DEPOSITION_OF_NEW_CENPA_CONTAINING_NUCLEOSOMES_AT_THE_CENTROMERE	REACTOME_CHROMOSOME_MAINTENANCE	0.392405
REACTOME_S_PHASE	REACTOME_CHROMOSOME_MAINTENANCE	0.116883
REACTOME_CELL_CYCLE	REACTOME_CHROMOSOME_MAINTENANCE	0.254839
REACTOME_CELL_CYCLE_MITOTIC	REACTOME_CHROMOSOME_MAINTENANCE	0.113712
REACTOME_MEIOTIC_RECOMBINATION	REACTOME_CHROMOSOME_MAINTENANCE	0.153061
REACTOME_MEIOTIC_RECOMBINATION	REACTOME_CHROMOSOME_MAINTENANCE	0.153061
REACTOME_CELL_CYCLE_MITOTIC	REACTOME_CHROMOSOME_MAINTENANCE	0.113712
REACTOME_CELL_CYCLE	REACTOME_CHROMOSOME_MAINTENANCE	0.254839
REACTOME_S_PHASE	REACTOME_CHROMOSOME_MAINTENANCE	0.116883
REACTOME_DEPOSITION_OF_NEW_CENPA_CONTAINING_NUCLEOSOMES_AT_THE_CENTROMERE	REACTOME_CHROMOSOME_MAINTENANCE	0.392405
REACTOME_MITOTIC_M_M_G1_PHASES	REACTOME_CHROMOSOME_MAINTENANCE	0.116162
REACTOME_SYNTHESIS_OF_DNA	REACTOME_CHROMOSOME_MAINTENANCE	0.128571
REACTOME_DNA_REPLICATION	REACTOME_CHROMOSOME_MAINTENANCE	0.163366
REACTOME_DNA_STRAND_ELONGATION	REACTOME_CHROMOSOME_MAINTENANCE	0.183908
REACTOME_ACTIVATION_OF_ATR_IN_RESPONSE_TO_REPLICATION_STRESS	REACTOME_ORC1_REMOVAL_FROM_CHROMATIN	0.179487
REACTOME_G2_M_CHECKPOINTS	REACTOME_ORC1_REMOVAL_FROM_CHROMATIN	0.170732
REACTOME_ACTIVATION_OF_THE_PRE_REPLICATIVE_COMPLEX	REACTOME_ORC1_REMOVAL_FROM_CHROMATIN	0.197183
REACTOME_M_G1_TRANSITION	REACTOME_ORC1_REMOVAL_FROM_CHROMATIN	0.767123
REACTOME_MITOTIC_M_M_G1_PHASES	REACTOME_ORC1_REMOVAL_FROM_CHROMATIN	0.386207
REACTOME_SYNTHESIS_OF_DNA	REACTOME_ORC1_REMOVAL_FROM_CHROMATIN	0.746835
REACTOME_G1_S_TRANSITION	REACTOME_ORC1_REMOVAL_FROM_CHROMATIN	0.630435
REACTOME_DNA_REPLICATION	REACTOME_ORC1_REMOVAL_FROM_CHROMATIN	0.378205
REACTOME_MITOTIC_G1_G1_S_PHASES	REACTOME_ORC1_REMOVAL_FROM_CHROMATIN	0.522523
BIOCARTA_MCM_PATHWAY	REACTOME_ORC1_REMOVAL_FROM_CHROMATIN	0.233333
REACTOME_S_PHASE	REACTOME_ORC1_REMOVAL_FROM_CHROMATIN	0.634409
REACTOME_CELL_CYCLE_CHECKPOINTS	REACTOME_ORC1_REMOVAL_FROM_CHROMATIN	0.568627
REACTOME_ASSEMBLY_OF_THE_PRE_REPLICATIVE_COMPLEX	REACTOME_ORC1_REMOVAL_FROM_CHROMATIN	0.901639
REACTOME_E2F_MEDIATED_REGULATION_OF_DNA_REPLICATION	REACTOME_ORC1_REMOVAL_FROM_CHROMATIN	0.12
REACTOME_CELL_CYCLE	REACTOME_ORC1_REMOVAL_FROM_CHROMATIN	0.190323
REACTOME_ER_PHAGOSOME_PATHWAY	REACTOME_ORC1_REMOVAL_FROM_CHROMATIN	0.583333
REACTOME_CELL_CYCLE_MITOTIC	REACTOME_ORC1_REMOVAL_FROM_CHROMATIN	0.232283
REACTOME_CELL_CYCLE_MITOTIC	REACTOME_ORC1_REMOVAL_FROM_CHROMATIN	0.232283
REACTOME_ER_PHAGOSOME_PATHWAY	REACTOME_ORC1_REMOVAL_FROM_CHROMATIN	0.583333
REACTOME_CELL_CYCLE	REACTOME_ORC1_REMOVAL_FROM_CHROMATIN	0.190323
REACTOME_E2F_MEDIATED_REGULATION_OF_DNA_REPLICATION	REACTOME_ORC1_REMOVAL_FROM_CHROMATIN	0.12
REACTOME_ASSEMBLY_OF_THE_PRE_REPLICATIVE_COMPLEX	REACTOME_ORC1_REMOVAL_FROM_CHROMATIN	0.901639
REACTOME_CELL_CYCLE_CHECKPOINTS	REACTOME_ORC1_REMOVAL_FROM_CHROMATIN	0.568627
REACTOME_S_PHASE	REACTOME_ORC1_REMOVAL_FROM_CHROMATIN	0.634409
BIOCARTA_MCM_PATHWAY	REACTOME_ORC1_REMOVAL_FROM_CHROMATIN	0.233333
REACTOME_MITOTIC_G1_G1_S_PHASES	REACTOME_ORC1_REMOVAL_FROM_CHROMATIN	0.522523
REACTOME_MITOTIC_M_M_G1_PHASES	REACTOME_ORC1_REMOVAL_FROM_CHROMATIN	0.386207
REACTOME_SYNTHESIS_OF_DNA	REACTOME_ORC1_REMOVAL_FROM_CHROMATIN	0.746835
REACTOME_G1_S_TRANSITION	REACTOME_ORC1_REMOVAL_FROM_CHROMATIN	0.630435
REACTOME_M_G1_TRANSITION	REACTOME_ORC1_REMOVAL_FROM_CHROMATIN	0.767123
REACTOME_DNA_REPLICATION	REACTOME_ORC1_REMOVAL_FROM_CHROMATIN	0.378205
REACTOME_ACTIVATION_OF_THE_PRE_REPLICATIVE_COMPLEX	REACTOME_ORC1_REMOVAL_FROM_CHROMATIN	0.197183
REACTOME_G2_M_CHECKPOINTS	REACTOME_ORC1_REMOVAL_FROM_CHROMATIN	0.170732
REACTOME_ACTIVATION_OF_ATR_IN_RESPONSE_TO_REPLICATION_STRESS	REACTOME_ORC1_REMOVAL_FROM_CHROMATIN	0.179487
REACTOME_ACTIVATION_OF_ATR_IN_RESPONSE_TO_REPLICATION_STRESS	REACTOME_E2F_MEDIATED_REGULATION_OF_DNA_REPLICATION	0.208333
REACTOME_G2_M_CHECKPOINTS	REACTOME_E2F_MEDIATED_REGULATION_OF_DNA_REPLICATION	0.192308
REACTOME_ACTIVATION_OF_THE_PRE_REPLICATIVE_COMPLEX	REACTOME_E2F_MEDIATED_REGULATION_OF_DNA_REPLICATION	0.342105
REACTOME_M_G1_TRANSITION	REACTOME_E2F_MEDIATED_REGULATION_OF_DNA_REPLICATION	0.158537
REACTOME_MITOTIC_M_M_G1_PHASES	REACTOME_E2F_MEDIATED_REGULATION_OF_DNA_REPLICATION	0.120805
REACTOME_SYNTHESIS_OF_DNA	REACTOME_E2F_MEDIATED_REGULATION_OF_DNA_REPLICATION	0.168539
REACTOME_G1_S_TRANSITION	REACTOME_E2F_MEDIATED_REGULATION_OF_DNA_REPLICATION	0.274725
REACTOME_DNA_REPLICATION	REACTOME_E2F_MEDIATED_REGULATION_OF_DNA_REPLICATION	0.124224
REACTOME_MITOTIC_G1_G1_S_PHASES	REACTOME_E2F_MEDIATED_REGULATION_OF_DNA_REPLICATION	0.227273
REACTOME_DNA_STRAND_ELONGATION	REACTOME_E2F_MEDIATED_REGULATION_OF_DNA_REPLICATION	0.166667
BIOCARTA_MCM_PATHWAY	REACTOME_E2F_MEDIATED_REGULATION_OF_DNA_REPLICATION	0.212121
REACTOME_S_PHASE	REACTOME_E2F_MEDIATED_REGULATION_OF_DNA_REPLICATION	0.156863
REACTOME_ASSEMBLY_OF_THE_PRE_REPLICATIVE_COMPLEX	REACTOME_E2F_MEDIATED_REGULATION_OF_DNA_REPLICATION	0.108108
REACTOME_ORC1_REMOVAL_FROM_CHROMATIN	REACTOME_E2F_MEDIATED_REGULATION_OF_DNA_REPLICATION	0.12
REACTOME_ORC1_REMOVAL_FROM_CHROMATIN	REACTOME_E2F_MEDIATED_REGULATION_OF_DNA_REPLICATION	0.12
REACTOME_ASSEMBLY_OF_THE_PRE_REPLICATIVE_COMPLEX	REACTOME_E2F_MEDIATED_REGULATION_OF_DNA_REPLICATION	0.108108
REACTOME_S_PHASE	REACTOME_E2F_MEDIATED_REGULATION_OF_DNA_REPLICATION	0.156863
BIOCARTA_MCM_PATHWAY	REACTOME_E2F_MEDIATED_REGULATION_OF_DNA_REPLICATION	0.212121
REACTOME_MITOTIC_G1_G1_S_PHASES	REACTOME_E2F_MEDIATED_REGULATION_OF_DNA_REPLICATION	0.227273
REACTOME_MITOTIC_M_M_G1_PHASES	REACTOME_E2F_MEDIATED_REGULATION_OF_DNA_REPLICATION	0.120805
REACTOME_SYNTHESIS_OF_DNA	REACTOME_E2F_MEDIATED_REGULATION_OF_DNA_REPLICATION	0.168539
REACTOME_G1_S_TRANSITION	REACTOME_E2F_MEDIATED_REGULATION_OF_DNA_REPLICATION	0.274725
REACTOME_M_G1_TRANSITION	REACTOME_E2F_MEDIATED_REGULATION_OF_DNA_REPLICATION	0.158537
REACTOME_DNA_REPLICATION	REACTOME_E2F_MEDIATED_REGULATION_OF_DNA_REPLICATION	0.124224
REACTOME_DNA_STRAND_ELONGATION	REACTOME_E2F_MEDIATED_REGULATION_OF_DNA_REPLICATION	0.166667
REACTOME_ACTIVATION_OF_THE_PRE_REPLICATIVE_COMPLEX	REACTOME_E2F_MEDIATED_REGULATION_OF_DNA_REPLICATION	0.342105
REACTOME_G2_M_CHECKPOINTS	REACTOME_E2F_MEDIATED_REGULATION_OF_DNA_REPLICATION	0.192308
REACTOME_ACTIVATION_OF_ATR_IN_RESPONSE_TO_REPLICATION_STRESS	REACTOME_E2F_MEDIATED_REGULATION_OF_DNA_REPLICATION	0.208333
REACTOME_ACTIVATION_OF_ATR_IN_RESPONSE_TO_REPLICATION_STRESS	REACTOME_ASSEMBLY_OF_THE_PRE_REPLICATIVE_COMPLEX	0.168831
REACTOME_G2_M_CHECKPOINTS	REACTOME_ASSEMBLY_OF_THE_PRE_REPLICATIVE_COMPLEX	0.160494
REACTOME_ACTIVATION_OF_THE_PRE_REPLICATIVE_COMPLEX	REACTOME_ASSEMBLY_OF_THE_PRE_REPLICATIVE_COMPLEX	0.185714
REACTOME_M_G1_TRANSITION	REACTOME_ASSEMBLY_OF_THE_PRE_REPLICATIVE_COMPLEX	0.814286
REACTOME_MITOTIC_M_M_G1_PHASES	REACTOME_ASSEMBLY_OF_THE_PRE_REPLICATIVE_COMPLEX	0.401408
REACTOME_SYNTHESIS_OF_DNA	REACTOME_ASSEMBLY_OF_THE_PRE_REPLICATIVE_COMPLEX	0.679012
REACTOME_G1_S_TRANSITION	REACTOME_ASSEMBLY_OF_THE_PRE_REPLICATIVE_COMPLEX	0.574468
REACTOME_DNA_REPLICATION	REACTOME_ASSEMBLY_OF_THE_PRE_REPLICATIVE_COMPLEX	0.365385
REACTOME_MITOTIC_G1_G1_S_PHASES	REACTOME_ASSEMBLY_OF_THE_PRE_REPLICATIVE_COMPLEX	0.491071
BIOCARTA_MCM_PATHWAY	REACTOME_ASSEMBLY_OF_THE_PRE_REPLICATIVE_COMPLEX	0.2
REACTOME_S_PHASE	REACTOME_ASSEMBLY_OF_THE_PRE_REPLICATIVE_COMPLEX	0.578947
REACTOME_CELL_CYCLE_CHECKPOINTS	REACTOME_ASSEMBLY_OF_THE_PRE_REPLICATIVE_COMPLEX	0.533981
REACTOME_E2F_MEDIATED_REGULATION_OF_DNA_REPLICATION	REACTOME_ASSEMBLY_OF_THE_PRE_REPLICATIVE_COMPLEX	0.108108
REACTOME_ORC1_REMOVAL_FROM_CHROMATIN	REACTOME_ASSEMBLY_OF_THE_PRE_REPLICATIVE_COMPLEX	0.901639
REACTOME_CELL_CYCLE	REACTOME_ASSEMBLY_OF_THE_PRE_REPLICATIVE_COMPLEX	0.183871
REACTOME_ER_PHAGOSOME_PATHWAY	REACTOME_ASSEMBLY_OF_THE_PRE_REPLICATIVE_COMPLEX	0.6
REACTOME_CELL_CYCLE_MITOTIC	REACTOME_ASSEMBLY_OF_THE_PRE_REPLICATIVE_COMPLEX	0.224409
REACTOME_CELL_CYCLE_MITOTIC	REACTOME_ASSEMBLY_OF_THE_PRE_REPLICATIVE_COMPLEX	0.224409
REACTOME_ER_PHAGOSOME_PATHWAY	REACTOME_ASSEMBLY_OF_THE_PRE_REPLICATIVE_COMPLEX	0.6
REACTOME_CELL_CYCLE	REACTOME_ASSEMBLY_OF_THE_PRE_REPLICATIVE_COMPLEX	0.183871
REACTOME_ORC1_REMOVAL_FROM_CHROMATIN	REACTOME_ASSEMBLY_OF_THE_PRE_REPLICATIVE_COMPLEX	0.901639
REACTOME_E2F_MEDIATED_REGULATION_OF_DNA_REPLICATION	REACTOME_ASSEMBLY_OF_THE_PRE_REPLICATIVE_COMPLEX	0.108108
REACTOME_CELL_CYCLE_CHECKPOINTS	REACTOME_ASSEMBLY_OF_THE_PRE_REPLICATIVE_COMPLEX	0.533981
REACTOME_S_PHASE	REACTOME_ASSEMBLY_OF_THE_PRE_REPLICATIVE_COMPLEX	0.578947
BIOCARTA_MCM_PATHWAY	REACTOME_ASSEMBLY_OF_THE_PRE_REPLICATIVE_COMPLEX	0.2
REACTOME_MITOTIC_G1_G1_S_PHASES	REACTOME_ASSEMBLY_OF_THE_PRE_REPLICATIVE_COMPLEX	0.491071
REACTOME_MITOTIC_M_M_G1_PHASES	REACTOME_ASSEMBLY_OF_THE_PRE_REPLICATIVE_COMPLEX	0.401408
REACTOME_SYNTHESIS_OF_DNA	REACTOME_ASSEMBLY_OF_THE_PRE_REPLICATIVE_COMPLEX	0.679012
REACTOME_G1_S_TRANSITION	REACTOME_ASSEMBLY_OF_THE_PRE_REPLICATIVE_COMPLEX	0.574468
REACTOME_M_G1_TRANSITION	REACTOME_ASSEMBLY_OF_THE_PRE_REPLICATIVE_COMPLEX	0.814286
REACTOME_DNA_REPLICATION	REACTOME_ASSEMBLY_OF_THE_PRE_REPLICATIVE_COMPLEX	0.365385
REACTOME_ACTIVATION_OF_THE_PRE_REPLICATIVE_COMPLEX	REACTOME_ASSEMBLY_OF_THE_PRE_REPLICATIVE_COMPLEX	0.185714
REACTOME_G2_M_CHECKPOINTS	REACTOME_ASSEMBLY_OF_THE_PRE_REPLICATIVE_COMPLEX	0.160494
REACTOME_ACTIVATION_OF_ATR_IN_RESPONSE_TO_REPLICATION_STRESS	REACTOME_ASSEMBLY_OF_THE_PRE_REPLICATIVE_COMPLEX	0.168831
REACTOME_GLYCOLYSIS	KEGG_GLYCOLYSIS_GLUCONEOGENESIS	0.3
REACTOME_GLYCOLYSIS	KEGG_GLYCOLYSIS_GLUCONEOGENESIS	0.3
REACTOME_ACTIVATION_OF_ATR_IN_RESPONSE_TO_REPLICATION_STRESS	REACTOME_CELL_CYCLE_CHECKPOINTS	0.326733
REACTOME_G2_M_CHECKPOINTS	REACTOME_CELL_CYCLE_CHECKPOINTS	0.366337
REACTOME_ACTIVATION_OF_THE_PRE_REPLICATIVE_COMPLEX	REACTOME_CELL_CYCLE_CHECKPOINTS	0.186916
REACTOME_M_G1_TRANSITION	REACTOME_CELL_CYCLE_CHECKPOINTS	0.568807
REACTOME_MITOTIC_M_M_G1_PHASES	REACTOME_CELL_CYCLE_CHECKPOINTS	0.365169
REACTOME_SYNTHESIS_OF_DNA	REACTOME_CELL_CYCLE_CHECKPOINTS	0.565217
REACTOME_G1_S_TRANSITION	REACTOME_CELL_CYCLE_CHECKPOINTS	0.52381
REACTOME_DNA_REPLICATION	REACTOME_CELL_CYCLE_CHECKPOINTS	0.38172
REACTOME_MITOTIC_G1_G1_S_PHASES	REACTOME_CELL_CYCLE_CHECKPOINTS	0.455172
REACTOME_DNA_STRAND_ELONGATION	REACTOME_CELL_CYCLE_CHECKPOINTS	0.116071
BIOCARTA_MCM_PATHWAY	REACTOME_CELL_CYCLE_CHECKPOINTS	0.137255
REACTOME_S_PHASE	REACTOME_CELL_CYCLE_CHECKPOINTS	0.539683
PID_ATR_PATHWAY	REACTOME_CELL_CYCLE_CHECKPOINTS	0.161017
REACTOME_ASSEMBLY_OF_THE_PRE_REPLICATIVE_COMPLEX	REACTOME_CELL_CYCLE_CHECKPOINTS	0.533981
REACTOME_ORC1_REMOVAL_FROM_CHROMATIN	REACTOME_CELL_CYCLE_CHECKPOINTS	0.568627
REACTOME_CELL_CYCLE	REACTOME_CELL_CYCLE_CHECKPOINTS	0.325806
REACTOME_ER_PHAGOSOME_PATHWAY	REACTOME_CELL_CYCLE_CHECKPOINTS	0.368421
REACTOME_CELL_CYCLE_MITOTIC	REACTOME_CELL_CYCLE_CHECKPOINTS	0.334586
REACTOME_CELL_CYCLE_MITOTIC	REACTOME_CELL_CYCLE_CHECKPOINTS	0.334586
REACTOME_ER_PHAGOSOME_PATHWAY	REACTOME_CELL_CYCLE_CHECKPOINTS	0.368421
REACTOME_CELL_CYCLE	REACTOME_CELL_CYCLE_CHECKPOINTS	0.325806
REACTOME_ORC1_REMOVAL_FROM_CHROMATIN	REACTOME_CELL_CYCLE_CHECKPOINTS	0.568627
REACTOME_ASSEMBLY_OF_THE_PRE_REPLICATIVE_COMPLEX	REACTOME_CELL_CYCLE_CHECKPOINTS	0.533981
PID_ATR_PATHWAY	REACTOME_CELL_CYCLE_CHECKPOINTS	0.161017
REACTOME_S_PHASE	REACTOME_CELL_CYCLE_CHECKPOINTS	0.539683
BIOCARTA_MCM_PATHWAY	REACTOME_CELL_CYCLE_CHECKPOINTS	0.137255
REACTOME_MITOTIC_G1_G1_S_PHASES	REACTOME_CELL_CYCLE_CHECKPOINTS	0.455172
REACTOME_MITOTIC_M_M_G1_PHASES	REACTOME_CELL_CYCLE_CHECKPOINTS	0.365169
REACTOME_SYNTHESIS_OF_DNA	REACTOME_CELL_CYCLE_CHECKPOINTS	0.565217
REACTOME_G1_S_TRANSITION	REACTOME_CELL_CYCLE_CHECKPOINTS	0.52381
REACTOME_M_G1_TRANSITION	REACTOME_CELL_CYCLE_CHECKPOINTS	0.568807
REACTOME_DNA_REPLICATION	REACTOME_CELL_CYCLE_CHECKPOINTS	0.38172
REACTOME_DNA_STRAND_ELONGATION	REACTOME_CELL_CYCLE_CHECKPOINTS	0.116071
REACTOME_ACTIVATION_OF_THE_PRE_REPLICATIVE_COMPLEX	REACTOME_CELL_CYCLE_CHECKPOINTS	0.186916
REACTOME_G2_M_CHECKPOINTS	REACTOME_CELL_CYCLE_CHECKPOINTS	0.366337
REACTOME_ACTIVATION_OF_ATR_IN_RESPONSE_TO_REPLICATION_STRESS	REACTOME_CELL_CYCLE_CHECKPOINTS	0.326733
REACTOME_INTERFERON_ALPHA_BETA_SIGNALING	REACTOME_INTERFERON_SIGNALING	0.338583
REACTOME_INTERFERON_GAMMA_SIGNALING	REACTOME_INTERFERON_SIGNALING	0.401575
REACTOME_INTERFERON_GAMMA_SIGNALING	REACTOME_INTERFERON_SIGNALING	0.401575
REACTOME_INTERFERON_ALPHA_BETA_SIGNALING	REACTOME_INTERFERON_SIGNALING	0.338583
REACTOME_ACTIVATION_OF_ATR_IN_RESPONSE_TO_REPLICATION_STRESS	PID_ATR_PATHWAY	0.352941
REACTOME_G2_M_CHECKPOINTS	PID_ATR_PATHWAY	0.327273
REACTOME_DNA_STRAND_ELONGATION	PID_ATR_PATHWAY	0.132075
REACTOME_CELL_CYCLE_CHECKPOINTS	PID_ATR_PATHWAY	0.161017
REACTOME_CELL_CYCLE_CHECKPOINTS	PID_ATR_PATHWAY	0.161017
REACTOME_DNA_STRAND_ELONGATION	PID_ATR_PATHWAY	0.132075
REACTOME_G2_M_CHECKPOINTS	PID_ATR_PATHWAY	0.327273
REACTOME_ACTIVATION_OF_ATR_IN_RESPONSE_TO_REPLICATION_STRESS	PID_ATR_PATHWAY	0.352941
REACTOME_ACTIVATION_OF_ATR_IN_RESPONSE_TO_REPLICATION_STRESS	REACTOME_S_PHASE	0.211538
REACTOME_G2_M_CHECKPOINTS	REACTOME_S_PHASE	0.214953
REACTOME_ACTIVATION_OF_THE_PRE_REPLICATIVE_COMPLEX	REACTOME_S_PHASE	0.239583
REACTOME_M_G1_TRANSITION	REACTOME_S_PHASE	0.663265
REACTOME_MITOTIC_M_M_G1_PHASES	REACTOME_S_PHASE	0.382353
REACTOME_SYNTHESIS_OF_DNA	REACTOME_S_PHASE	0.849462
REACTOME_G1_S_TRANSITION	REACTOME_S_PHASE	0.752381
REACTOME_DNA_REPLICATION	REACTOME_S_PHASE	0.464706
REACTOME_MITOTIC_G1_G1_S_PHASES	REACTOME_S_PHASE	0.663934
REACTOME_DNA_STRAND_ELONGATION	REACTOME_S_PHASE	0.258065
BIOCARTA_MCM_PATHWAY	REACTOME_S_PHASE	0.148936
REACTOME_CELL_CYCLE_CHECKPOINTS	REACTOME_S_PHASE	0.539683
REACTOME_ASSEMBLY_OF_THE_PRE_REPLICATIVE_COMPLEX	REACTOME_S_PHASE	0.578947
REACTOME_E2F_MEDIATED_REGULATION_OF_DNA_REPLICATION	REACTOME_S_PHASE	0.156863
REACTOME_ORC1_REMOVAL_FROM_CHROMATIN	REACTOME_S_PHASE	0.634409
REACTOME_CHROMOSOME_MAINTENANCE	REACTOME_S_PHASE	0.116883
REACTOME_CELL_CYCLE	REACTOME_S_PHASE	0.3
REACTOME_ER_PHAGOSOME_PATHWAY	REACTOME_S_PHASE	0.396226
REACTOME_CELL_CYCLE_MITOTIC	REACTOME_S_PHASE	0.366142
REACTOME_CELL_CYCLE_MITOTIC	REACTOME_S_PHASE	0.366142
REACTOME_ER_PHAGOSOME_PATHWAY	REACTOME_S_PHASE	0.396226
REACTOME_CELL_CYCLE	REACTOME_S_PHASE	0.3
REACTOME_CHROMOSOME_MAINTENANCE	REACTOME_S_PHASE	0.116883
REACTOME_ORC1_REMOVAL_FROM_CHROMATIN	REACTOME_S_PHASE	0.634409
REACTOME_E2F_MEDIATED_REGULATION_OF_DNA_REPLICATION	REACTOME_S_PHASE	0.156863
REACTOME_ASSEMBLY_OF_THE_PRE_REPLICATIVE_COMPLEX	REACTOME_S_PHASE	0.578947
REACTOME_CELL_CYCLE_CHECKPOINTS	REACTOME_S_PHASE	0.539683
BIOCARTA_MCM_PATHWAY	REACTOME_S_PHASE	0.148936
REACTOME_MITOTIC_G1_G1_S_PHASES	REACTOME_S_PHASE	0.663934
REACTOME_MITOTIC_M_M_G1_PHASES	REACTOME_S_PHASE	0.382353
REACTOME_SYNTHESIS_OF_DNA	REACTOME_S_PHASE	0.849462
REACTOME_G1_S_TRANSITION	REACTOME_S_PHASE	0.752381
REACTOME_M_G1_TRANSITION	REACTOME_S_PHASE	0.663265
REACTOME_DNA_REPLICATION	REACTOME_S_PHASE	0.464706
REACTOME_DNA_STRAND_ELONGATION	REACTOME_S_PHASE	0.258065
REACTOME_ACTIVATION_OF_THE_PRE_REPLICATIVE_COMPLEX	REACTOME_S_PHASE	0.239583
REACTOME_G2_M_CHECKPOINTS	REACTOME_S_PHASE	0.214953
REACTOME_ACTIVATION_OF_ATR_IN_RESPONSE_TO_REPLICATION_STRESS	REACTOME_S_PHASE	0.211538
REACTOME_ACTIVATION_OF_ATR_IN_RESPONSE_TO_REPLICATION_STRESS	BIOCARTA_MCM_PATHWAY	0.371429
REACTOME_G2_M_CHECKPOINTS	BIOCARTA_MCM_PATHWAY	0.333333
REACTOME_ACTIVATION_OF_THE_PRE_REPLICATIVE_COMPLEX	BIOCARTA_MCM_PATHWAY	0.464286
REACTOME_M_G1_TRANSITION	BIOCARTA_MCM_PATHWAY	0.180556
REACTOME_SYNTHESIS_OF_DNA	BIOCARTA_MCM_PATHWAY	0.175
REACTOME_G1_S_TRANSITION	BIOCARTA_MCM_PATHWAY	0.152174
REACTOME_MITOTIC_G1_G1_S_PHASES	BIOCARTA_MCM_PATHWAY	0.126126
REACTOME_DNA_STRAND_ELONGATION	BIOCARTA_MCM_PATHWAY	0.147059
REACTOME_S_PHASE	BIOCARTA_MCM_PATHWAY	0.148936
REACTOME_CELL_CYCLE_CHECKPOINTS	BIOCARTA_MCM_PATHWAY	0.137255
REACTOME_ASSEMBLY_OF_THE_PRE_REPLICATIVE_COMPLEX	BIOCARTA_MCM_PATHWAY	0.2
REACTOME_E2F_MEDIATED_REGULATION_OF_DNA_REPLICATION	BIOCARTA_MCM_PATHWAY	0.212121
REACTOME_ORC1_REMOVAL_FROM_CHROMATIN	BIOCARTA_MCM_PATHWAY	0.233333
REACTOME_ORC1_REMOVAL_FROM_CHROMATIN	BIOCARTA_MCM_PATHWAY	0.233333
REACTOME_E2F_MEDIATED_REGULATION_OF_DNA_REPLICATION	BIOCARTA_MCM_PATHWAY	0.212121
REACTOME_ASSEMBLY_OF_THE_PRE_REPLICATIVE_COMPLEX	BIOCARTA_MCM_PATHWAY	0.2
REACTOME_CELL_CYCLE_CHECKPOINTS	BIOCARTA_MCM_PATHWAY	0.137255
REACTOME_S_PHASE	BIOCARTA_MCM_PATHWAY	0.148936
REACTOME_MITOTIC_G1_G1_S_PHASES	BIOCARTA_MCM_PATHWAY	0.126126
REACTOME_SYNTHESIS_OF_DNA	BIOCARTA_MCM_PATHWAY	0.175
REACTOME_G1_S_TRANSITION	BIOCARTA_MCM_PATHWAY	0.152174
REACTOME_M_G1_TRANSITION	BIOCARTA_MCM_PATHWAY	0.180556
REACTOME_DNA_STRAND_ELONGATION	BIOCARTA_MCM_PATHWAY	0.147059
REACTOME_ACTIVATION_OF_THE_PRE_REPLICATIVE_COMPLEX	BIOCARTA_MCM_PATHWAY	0.464286
REACTOME_G2_M_CHECKPOINTS	BIOCARTA_MCM_PATHWAY	0.333333
REACTOME_ACTIVATION_OF_ATR_IN_RESPONSE_TO_REPLICATION_STRESS	BIOCARTA_MCM_PATHWAY	0.371429
REACTOME_CHROMOSOME_MAINTENANCE	REACTOME_DEPOSITION_OF_NEW_CENPA_CONTAINING_NUCLEOSOMES_AT_THE_CENTROMERE	0.392405
REACTOME_CELL_CYCLE	REACTOME_DEPOSITION_OF_NEW_CENPA_CONTAINING_NUCLEOSOMES_AT_THE_CENTROMERE	0.1
REACTOME_MEIOTIC_RECOMBINATION	REACTOME_DEPOSITION_OF_NEW_CENPA_CONTAINING_NUCLEOSOMES_AT_THE_CENTROMERE	0.226415
REACTOME_MEIOTIC_RECOMBINATION	REACTOME_DEPOSITION_OF_NEW_CENPA_CONTAINING_NUCLEOSOMES_AT_THE_CENTROMERE	0.226415
REACTOME_CELL_CYCLE	REACTOME_DEPOSITION_OF_NEW_CENPA_CONTAINING_NUCLEOSOMES_AT_THE_CENTROMERE	0.1
REACTOME_CHROMOSOME_MAINTENANCE	REACTOME_DEPOSITION_OF_NEW_CENPA_CONTAINING_NUCLEOSOMES_AT_THE_CENTROMERE	0.392405
REACTOME_INTERFERON_ALPHA_BETA_SIGNALING	REACTOME_INTERFERON_GAMMA_SIGNALING	0.305556
REACTOME_INTERFERON_SIGNALING	REACTOME_INTERFERON_GAMMA_SIGNALING	0.401575
KEGG_ANTIGEN_PROCESSING_AND_PRESENTATION	REACTOME_INTERFERON_GAMMA_SIGNALING	0.125
KEGG_ANTIGEN_PROCESSING_AND_PRESENTATION	REACTOME_INTERFERON_GAMMA_SIGNALING	0.125
REACTOME_INTERFERON_SIGNALING	REACTOME_INTERFERON_GAMMA_SIGNALING	0.401575
REACTOME_INTERFERON_ALPHA_BETA_SIGNALING	REACTOME_INTERFERON_GAMMA_SIGNALING	0.305556
REACTOME_ACTIVATION_OF_ATR_IN_RESPONSE_TO_REPLICATION_STRESS	REACTOME_MITOTIC_G1_G1_S_PHASES	0.172131
REACTOME_G2_M_CHECKPOINTS	REACTOME_MITOTIC_G1_G1_S_PHASES	0.176
REACTOME_ACTIVATION_OF_THE_PRE_REPLICATIVE_COMPLEX	REACTOME_MITOTIC_G1_G1_S_PHASES	0.236364
REACTOME_M_G1_TRANSITION	REACTOME_MITOTIC_G1_G1_S_PHASES	0.607143
REACTOME_MITOTIC_M_M_G1_PHASES	REACTOME_MITOTIC_G1_G1_S_PHASES	0.407821
REACTOME_SYNTHESIS_OF_DNA	REACTOME_MITOTIC_G1_G1_S_PHASES	0.561983
REACTOME_G1_S_TRANSITION	REACTOME_MITOTIC_G1_G1_S_PHASES	0.827273
REACTOME_DNA_REPLICATION	REACTOME_MITOTIC_G1_G1_S_PHASES	0.407407
REACTOME_DNA_STRAND_ELONGATION	REACTOME_MITOTIC_G1_G1_S_PHASES	0.116667
BIOCARTA_MCM_PATHWAY	REACTOME_MITOTIC_G1_G1_S_PHASES	0.126126
REACTOME_S_PHASE	REACTOME_MITOTIC_G1_G1_S_PHASES	0.663934
REACTOME_CELL_CYCLE_CHECKPOINTS	REACTOME_MITOTIC_G1_G1_S_PHASES	0.455172
REACTOME_ASSEMBLY_OF_THE_PRE_REPLICATIVE_COMPLEX	REACTOME_MITOTIC_G1_G1_S_PHASES	0.491071
REACTOME_E2F_MEDIATED_REGULATION_OF_DNA_REPLICATION	REACTOME_MITOTIC_G1_G1_S_PHASES	0.227273
REACTOME_ORC1_REMOVAL_FROM_CHROMATIN	REACTOME_MITOTIC_G1_G1_S_PHASES	0.522523
REACTOME_CELL_CYCLE	REACTOME_MITOTIC_G1_G1_S_PHASES	0.354839
REACTOME_ER_PHAGOSOME_PATHWAY	REACTOME_MITOTIC_G1_G1_S_PHASES	0.330645
REACTOME_CELL_CYCLE_MITOTIC	REACTOME_MITOTIC_G1_G1_S_PHASES	0.433071
REACTOME_CELL_CYCLE_MITOTIC	REACTOME_MITOTIC_G1_G1_S_PHASES	0.433071
REACTOME_ER_PHAGOSOME_PATHWAY	REACTOME_MITOTIC_G1_G1_S_PHASES	0.330645
REACTOME_CELL_CYCLE	REACTOME_MITOTIC_G1_G1_S_PHASES	0.354839
REACTOME_ORC1_REMOVAL_FROM_CHROMATIN	REACTOME_MITOTIC_G1_G1_S_PHASES	0.522523
REACTOME_E2F_MEDIATED_REGULATION_OF_DNA_REPLICATION	REACTOME_MITOTIC_G1_G1_S_PHASES	0.227273
REACTOME_ASSEMBLY_OF_THE_PRE_REPLICATIVE_COMPLEX	REACTOME_MITOTIC_G1_G1_S_PHASES	0.491071
REACTOME_CELL_CYCLE_CHECKPOINTS	REACTOME_MITOTIC_G1_G1_S_PHASES	0.455172
REACTOME_S_PHASE	REACTOME_MITOTIC_G1_G1_S_PHASES	0.663934
BIOCARTA_MCM_PATHWAY	REACTOME_MITOTIC_G1_G1_S_PHASES	0.126126
REACTOME_MITOTIC_M_M_G1_PHASES	REACTOME_MITOTIC_G1_G1_S_PHASES	0.407821
REACTOME_SYNTHESIS_OF_DNA	REACTOME_MITOTIC_G1_G1_S_PHASES	0.561983
REACTOME_G1_S_TRANSITION	REACTOME_MITOTIC_G1_G1_S_PHASES	0.827273
REACTOME_M_G1_TRANSITION	REACTOME_MITOTIC_G1_G1_S_PHASES	0.607143
REACTOME_DNA_REPLICATION	REACTOME_MITOTIC_G1_G1_S_PHASES	0.407407
REACTOME_DNA_STRAND_ELONGATION	REACTOME_MITOTIC_G1_G1_S_PHASES	0.116667
REACTOME_ACTIVATION_OF_THE_PRE_REPLICATIVE_COMPLEX	REACTOME_MITOTIC_G1_G1_S_PHASES	0.236364
REACTOME_G2_M_CHECKPOINTS	REACTOME_MITOTIC_G1_G1_S_PHASES	0.176
REACTOME_ACTIVATION_OF_ATR_IN_RESPONSE_TO_REPLICATION_STRESS	REACTOME_MITOTIC_G1_G1_S_PHASES	0.172131
KEGG_GLYCOLYSIS_GLUCONEOGENESIS	REACTOME_GLYCOLYSIS	0.3
KEGG_GLYCOLYSIS_GLUCONEOGENESIS	REACTOME_GLYCOLYSIS	0.3
REACTOME_ACTIVATION_OF_ATR_IN_RESPONSE_TO_REPLICATION_STRESS	REACTOME_MITOTIC_M_M_G1_PHASES	0.129032
REACTOME_G2_M_CHECKPOINTS	REACTOME_MITOTIC_M_M_G1_PHASES	0.125786
REACTOME_ACTIVATION_OF_THE_PRE_REPLICATIVE_COMPLEX	REACTOME_MITOTIC_M_M_G1_PHASES	0.183099
REACTOME_M_G1_TRANSITION	REACTOME_MITOTIC_M_M_G1_PHASES	0.492958
REACTOME_SYNTHESIS_OF_DNA	REACTOME_MITOTIC_M_M_G1_PHASES	0.416667
REACTOME_G1_S_TRANSITION	REACTOME_MITOTIC_M_M_G1_PHASES	0.447205
REACTOME_DNA_REPLICATION	REACTOME_MITOTIC_M_M_G1_PHASES	0.910256
REACTOME_MITOTIC_G1_G1_S_PHASES	REACTOME_MITOTIC_M_M_G1_PHASES	0.407821
REACTOME_S_PHASE	REACTOME_MITOTIC_M_M_G1_PHASES	0.382353
REACTOME_CELL_CYCLE_CHECKPOINTS	REACTOME_MITOTIC_M_M_G1_PHASES	0.365169
REACTOME_ASSEMBLY_OF_THE_PRE_REPLICATIVE_COMPLEX	REACTOME_MITOTIC_M_M_G1_PHASES	0.401408
REACTOME_E2F_MEDIATED_REGULATION_OF_DNA_REPLICATION	REACTOME_MITOTIC_M_M_G1_PHASES	0.120805
REACTOME_ORC1_REMOVAL_FROM_CHROMATIN	REACTOME_MITOTIC_M_M_G1_PHASES	0.386207
REACTOME_CHROMOSOME_MAINTENANCE	REACTOME_MITOTIC_M_M_G1_PHASES	0.116162
REACTOME_CELL_CYCLE	REACTOME_MITOTIC_M_M_G1_PHASES	0.458065
REACTOME_ER_PHAGOSOME_PATHWAY	REACTOME_MITOTIC_M_M_G1_PHASES	0.270968
REACTOME_CELL_CYCLE_MITOTIC	REACTOME_MITOTIC_M_M_G1_PHASES	0.559055
REACTOME_CELL_CYCLE_MITOTIC	REACTOME_MITOTIC_M_M_G1_PHASES	0.559055
REACTOME_ER_PHAGOSOME_PATHWAY	REACTOME_MITOTIC_M_M_G1_PHASES	0.270968
REACTOME_CELL_CYCLE	REACTOME_MITOTIC_M_M_G1_PHASES	0.458065
REACTOME_CHROMOSOME_MAINTENANCE	REACTOME_MITOTIC_M_M_G1_PHASES	0.116162
REACTOME_ORC1_REMOVAL_FROM_CHROMATIN	REACTOME_MITOTIC_M_M_G1_PHASES	0.386207
REACTOME_E2F_MEDIATED_REGULATION_OF_DNA_REPLICATION	REACTOME_MITOTIC_M_M_G1_PHASES	0.120805
REACTOME_ASSEMBLY_OF_THE_PRE_REPLICATIVE_COMPLEX	REACTOME_MITOTIC_M_M_G1_PHASES	0.401408
REACTOME_CELL_CYCLE_CHECKPOINTS	REACTOME_MITOTIC_M_M_G1_PHASES	0.365169
REACTOME_S_PHASE	REACTOME_MITOTIC_M_M_G1_PHASES	0.382353
REACTOME_MITOTIC_G1_G1_S_PHASES	REACTOME_MITOTIC_M_M_G1_PHASES	0.407821
REACTOME_SYNTHESIS_OF_DNA	REACTOME_MITOTIC_M_M_G1_PHASES	0.416667
REACTOME_G1_S_TRANSITION	REACTOME_MITOTIC_M_M_G1_PHASES	0.447205
REACTOME_M_G1_TRANSITION	REACTOME_MITOTIC_M_M_G1_PHASES	0.492958
REACTOME_DNA_REPLICATION	REACTOME_MITOTIC_M_M_G1_PHASES	0.910256
REACTOME_ACTIVATION_OF_THE_PRE_REPLICATIVE_COMPLEX	REACTOME_MITOTIC_M_M_G1_PHASES	0.183099
REACTOME_G2_M_CHECKPOINTS	REACTOME_MITOTIC_M_M_G1_PHASES	0.125786
REACTOME_ACTIVATION_OF_ATR_IN_RESPONSE_TO_REPLICATION_STRESS	REACTOME_MITOTIC_M_M_G1_PHASES	0.129032
REACTOME_ACTIVATION_OF_ATR_IN_RESPONSE_TO_REPLICATION_STRESS	REACTOME_SYNTHESIS_OF_DNA	0.230769
REACTOME_G2_M_CHECKPOINTS	REACTOME_SYNTHESIS_OF_DNA	0.221053
REACTOME_ACTIVATION_OF_THE_PRE_REPLICATIVE_COMPLEX	REACTOME_SYNTHESIS_OF_DNA	0.280488
REACTOME_M_G1_TRANSITION	REACTOME_SYNTHESIS_OF_DNA	0.77381
REACTOME_MITOTIC_M_M_G1_PHASES	REACTOME_SYNTHESIS_OF_DNA	0.416667
REACTOME_G1_S_TRANSITION	REACTOME_SYNTHESIS_OF_DNA	0.666667
REACTOME_DNA_REPLICATION	REACTOME_SYNTHESIS_OF_DNA	0.50641
REACTOME_MITOTIC_G1_G1_S_PHASES	REACTOME_SYNTHESIS_OF_DNA	0.561983
REACTOME_DNA_STRAND_ELONGATION	REACTOME_SYNTHESIS_OF_DNA	0.303797
BIOCARTA_MCM_PATHWAY	REACTOME_SYNTHESIS_OF_DNA	0.175
REACTOME_S_PHASE	REACTOME_SYNTHESIS_OF_DNA	0.849462
REACTOME_CELL_CYCLE_CHECKPOINTS	REACTOME_SYNTHESIS_OF_DNA	0.565217
REACTOME_ASSEMBLY_OF_THE_PRE_REPLICATIVE_COMPLEX	REACTOME_SYNTHESIS_OF_DNA	0.679012
REACTOME_E2F_MEDIATED_REGULATION_OF_DNA_REPLICATION	REACTOME_SYNTHESIS_OF_DNA	0.168539
REACTOME_ORC1_REMOVAL_FROM_CHROMATIN	REACTOME_SYNTHESIS_OF_DNA	0.746835
REACTOME_CHROMOSOME_MAINTENANCE	REACTOME_SYNTHESIS_OF_DNA	0.128571
REACTOME_CELL_CYCLE	REACTOME_SYNTHESIS_OF_DNA	0.254839
REACTOME_ER_PHAGOSOME_PATHWAY	REACTOME_SYNTHESIS_OF_DNA	0.456522
REACTOME_CELL_CYCLE_MITOTIC	REACTOME_SYNTHESIS_OF_DNA	0.311024
REACTOME_CELL_CYCLE_MITOTIC	REACTOME_SYNTHESIS_OF_DNA	0.311024
REACTOME_ER_PHAGOSOME_PATHWAY	REACTOME_SYNTHESIS_OF_DNA	0.456522
REACTOME_CELL_CYCLE	REACTOME_SYNTHESIS_OF_DNA	0.254839
REACTOME_CHROMOSOME_MAINTENANCE	REACTOME_SYNTHESIS_OF_DNA	0.128571
REACTOME_ORC1_REMOVAL_FROM_CHROMATIN	REACTOME_SYNTHESIS_OF_DNA	0.746835
REACTOME_E2F_MEDIATED_REGULATION_OF_DNA_REPLICATION	REACTOME_SYNTHESIS_OF_DNA	0.168539
REACTOME_ASSEMBLY_OF_THE_PRE_REPLICATIVE_COMPLEX	REACTOME_SYNTHESIS_OF_DNA	0.679012
REACTOME_CELL_CYCLE_CHECKPOINTS	REACTOME_SYNTHESIS_OF_DNA	0.565217
REACTOME_S_PHASE	REACTOME_SYNTHESIS_OF_DNA	0.849462
BIOCARTA_MCM_PATHWAY	REACTOME_SYNTHESIS_OF_DNA	0.175
REACTOME_MITOTIC_G1_G1_S_PHASES	REACTOME_SYNTHESIS_OF_DNA	0.561983
REACTOME_MITOTIC_M_M_G1_PHASES	REACTOME_SYNTHESIS_OF_DNA	0.416667
REACTOME_G1_S_TRANSITION	REACTOME_SYNTHESIS_OF_DNA	0.666667
REACTOME_M_G1_TRANSITION	REACTOME_SYNTHESIS_OF_DNA	0.77381
REACTOME_DNA_REPLICATION	REACTOME_SYNTHESIS_OF_DNA	0.50641
REACTOME_DNA_STRAND_ELONGATION	REACTOME_SYNTHESIS_OF_DNA	0.303797
REACTOME_ACTIVATION_OF_THE_PRE_REPLICATIVE_COMPLEX	REACTOME_SYNTHESIS_OF_DNA	0.280488
REACTOME_G2_M_CHECKPOINTS	REACTOME_SYNTHESIS_OF_DNA	0.221053
REACTOME_ACTIVATION_OF_ATR_IN_RESPONSE_TO_REPLICATION_STRESS	REACTOME_SYNTHESIS_OF_DNA	0.230769
REACTOME_ACTIVATION_OF_ATR_IN_RESPONSE_TO_REPLICATION_STRESS	REACTOME_G1_S_TRANSITION	0.203883
REACTOME_G2_M_CHECKPOINTS	REACTOME_G1_S_TRANSITION	0.207547
REACTOME_ACTIVATION_OF_THE_PRE_REPLICATIVE_COMPLEX	REACTOME_G1_S_TRANSITION	0.285714
REACTOME_M_G1_TRANSITION	REACTOME_G1_S_TRANSITION	0.712766
REACTOME_MITOTIC_M_M_G1_PHASES	REACTOME_G1_S_TRANSITION	0.447205
REACTOME_SYNTHESIS_OF_DNA	REACTOME_G1_S_TRANSITION	0.666667
REACTOME_DNA_REPLICATION	REACTOME_G1_S_TRANSITION	0.444444
REACTOME_MITOTIC_G1_G1_S_PHASES	REACTOME_G1_S_TRANSITION	0.827273
REACTOME_DNA_STRAND_ELONGATION	REACTOME_G1_S_TRANSITION	0.138614
BIOCARTA_MCM_PATHWAY	REACTOME_G1_S_TRANSITION	0.152174
REACTOME_S_PHASE	REACTOME_G1_S_TRANSITION	0.752381
REACTOME_CELL_CYCLE_CHECKPOINTS	REACTOME_G1_S_TRANSITION	0.52381
REACTOME_ASSEMBLY_OF_THE_PRE_REPLICATIVE_COMPLEX	REACTOME_G1_S_TRANSITION	0.574468
REACTOME_E2F_MEDIATED_REGULATION_OF_DNA_REPLICATION	REACTOME_G1_S_TRANSITION	0.274725
REACTOME_ORC1_REMOVAL_FROM_CHROMATIN	REACTOME_G1_S_TRANSITION	0.630435
REACTOME_CELL_CYCLE	REACTOME_G1_S_TRANSITION	0.293548
REACTOME_ER_PHAGOSOME_PATHWAY	REACTOME_G1_S_TRANSITION	0.390476
REACTOME_CELL_CYCLE_MITOTIC	REACTOME_G1_S_TRANSITION	0.358268
REACTOME_CELL_CYCLE_MITOTIC	REACTOME_G1_S_TRANSITION	0.358268
REACTOME_ER_PHAGOSOME_PATHWAY	REACTOME_G1_S_TRANSITION	0.390476
REACTOME_CELL_CYCLE	REACTOME_G1_S_TRANSITION	0.293548
REACTOME_ORC1_REMOVAL_FROM_CHROMATIN	REACTOME_G1_S_TRANSITION	0.630435
REACTOME_E2F_MEDIATED_REGULATION_OF_DNA_REPLICATION	REACTOME_G1_S_TRANSITION	0.274725
REACTOME_ASSEMBLY_OF_THE_PRE_REPLICATIVE_COMPLEX	REACTOME_G1_S_TRANSITION	0.574468
REACTOME_CELL_CYCLE_CHECKPOINTS	REACTOME_G1_S_TRANSITION	0.52381
REACTOME_S_PHASE	REACTOME_G1_S_TRANSITION	0.752381
BIOCARTA_MCM_PATHWAY	REACTOME_G1_S_TRANSITION	0.152174
REACTOME_MITOTIC_G1_G1_S_PHASES	REACTOME_G1_S_TRANSITION	0.827273
REACTOME_MITOTIC_M_M_G1_PHASES	REACTOME_G1_S_TRANSITION	0.447205
REACTOME_SYNTHESIS_OF_DNA	REACTOME_G1_S_TRANSITION	0.666667
REACTOME_M_G1_TRANSITION	REACTOME_G1_S_TRANSITION	0.712766
REACTOME_DNA_REPLICATION	REACTOME_G1_S_TRANSITION	0.444444
REACTOME_DNA_STRAND_ELONGATION	REACTOME_G1_S_TRANSITION	0.138614
REACTOME_ACTIVATION_OF_THE_PRE_REPLICATIVE_COMPLEX	REACTOME_G1_S_TRANSITION	0.285714
REACTOME_G2_M_CHECKPOINTS	REACTOME_G1_S_TRANSITION	0.207547
REACTOME_ACTIVATION_OF_ATR_IN_RESPONSE_TO_REPLICATION_STRESS	REACTOME_G1_S_TRANSITION	0.203883
REACTOME_ACTIVATION_OF_ATR_IN_RESPONSE_TO_REPLICATION_STRESS	REACTOME_M_G1_TRANSITION	0.240964
REACTOME_G2_M_CHECKPOINTS	REACTOME_M_G1_TRANSITION	0.229885
REACTOME_ACTIVATION_OF_THE_PRE_REPLICATIVE_COMPLEX	REACTOME_M_G1_TRANSITION	0.371429
REACTOME_MITOTIC_M_M_G1_PHASES	REACTOME_M_G1_TRANSITION	0.492958
REACTOME_SYNTHESIS_OF_DNA	REACTOME_M_G1_TRANSITION	0.77381
REACTOME_G1_S_TRANSITION	REACTOME_M_G1_TRANSITION	0.712766
REACTOME_DNA_REPLICATION	REACTOME_M_G1_TRANSITION	0.448718
REACTOME_MITOTIC_G1_G1_S_PHASES	REACTOME_M_G1_TRANSITION	0.607143
REACTOME_DNA_STRAND_ELONGATION	REACTOME_M_G1_TRANSITION	0.160494
BIOCARTA_MCM_PATHWAY	REACTOME_M_G1_TRANSITION	0.180556
REACTOME_S_PHASE	REACTOME_M_G1_TRANSITION	0.663265
REACTOME_CELL_CYCLE_CHECKPOINTS	REACTOME_M_G1_TRANSITION	0.568807
REACTOME_ASSEMBLY_OF_THE_PRE_REPLICATIVE_COMPLEX	REACTOME_M_G1_TRANSITION	0.814286
REACTOME_E2F_MEDIATED_REGULATION_OF_DNA_REPLICATION	REACTOME_M_G1_TRANSITION	0.158537
REACTOME_ORC1_REMOVAL_FROM_CHROMATIN	REACTOME_M_G1_TRANSITION	0.767123
REACTOME_CELL_CYCLE	REACTOME_M_G1_TRANSITION	0.225806
REACTOME_ER_PHAGOSOME_PATHWAY	REACTOME_M_G1_TRANSITION	0.506024
REACTOME_CELL_CYCLE_MITOTIC	REACTOME_M_G1_TRANSITION	0.275591
REACTOME_CELL_CYCLE_MITOTIC	REACTOME_M_G1_TRANSITION	0.275591
REACTOME_ER_PHAGOSOME_PATHWAY	REACTOME_M_G1_TRANSITION	0.506024
REACTOME_CELL_CYCLE	REACTOME_M_G1_TRANSITION	0.225806
REACTOME_ORC1_REMOVAL_FROM_CHROMATIN	REACTOME_M_G1_TRANSITION	0.767123
REACTOME_E2F_MEDIATED_REGULATION_OF_DNA_REPLICATION	REACTOME_M_G1_TRANSITION	0.158537
REACTOME_ASSEMBLY_OF_THE_PRE_REPLICATIVE_COMPLEX	REACTOME_M_G1_TRANSITION	0.814286
REACTOME_CELL_CYCLE_CHECKPOINTS	REACTOME_M_G1_TRANSITION	0.568807
REACTOME_S_PHASE	REACTOME_M_G1_TRANSITION	0.663265
BIOCARTA_MCM_PATHWAY	REACTOME_M_G1_TRANSITION	0.180556
REACTOME_MITOTIC_G1_G1_S_PHASES	REACTOME_M_G1_TRANSITION	0.607143
REACTOME_MITOTIC_M_M_G1_PHASES	REACTOME_M_G1_TRANSITION	0.492958
REACTOME_SYNTHESIS_OF_DNA	REACTOME_M_G1_TRANSITION	0.77381
REACTOME_G1_S_TRANSITION	REACTOME_M_G1_TRANSITION	0.712766
REACTOME_DNA_REPLICATION	REACTOME_M_G1_TRANSITION	0.448718
REACTOME_DNA_STRAND_ELONGATION	REACTOME_M_G1_TRANSITION	0.160494
REACTOME_ACTIVATION_OF_THE_PRE_REPLICATIVE_COMPLEX	REACTOME_M_G1_TRANSITION	0.371429
REACTOME_G2_M_CHECKPOINTS	REACTOME_M_G1_TRANSITION	0.229885
REACTOME_ACTIVATION_OF_ATR_IN_RESPONSE_TO_REPLICATION_STRESS	REACTOME_M_G1_TRANSITION	0.240964
REACTOME_ACTIVATION_OF_ATR_IN_RESPONSE_TO_REPLICATION_STRESS	REACTOME_DNA_REPLICATION	0.145455
REACTOME_G2_M_CHECKPOINTS	REACTOME_DNA_REPLICATION	0.142012
REACTOME_ACTIVATION_OF_THE_PRE_REPLICATIVE_COMPLEX	REACTOME_DNA_REPLICATION	0.166667
REACTOME_M_G1_TRANSITION	REACTOME_DNA_REPLICATION	0.448718
REACTOME_MITOTIC_M_M_G1_PHASES	REACTOME_DNA_REPLICATION	0.910256
REACTOME_SYNTHESIS_OF_DNA	REACTOME_DNA_REPLICATION	0.50641
REACTOME_G1_S_TRANSITION	REACTOME_DNA_REPLICATION	0.444444
REACTOME_MITOTIC_G1_G1_S_PHASES	REACTOME_DNA_REPLICATION	0.407407
REACTOME_DNA_STRAND_ELONGATION	REACTOME_DNA_REPLICATION	0.153846
REACTOME_S_PHASE	REACTOME_DNA_REPLICATION	0.464706
REACTOME_CELL_CYCLE_CHECKPOINTS	REACTOME_DNA_REPLICATION	0.38172
REACTOME_ASSEMBLY_OF_THE_PRE_REPLICATIVE_COMPLEX	REACTOME_DNA_REPLICATION	0.365385
REACTOME_E2F_MEDIATED_REGULATION_OF_DNA_REPLICATION	REACTOME_DNA_REPLICATION	0.124224
REACTOME_ORC1_REMOVAL_FROM_CHROMATIN	REACTOME_DNA_REPLICATION	0.378205
REACTOME_CHROMOSOME_MAINTENANCE	REACTOME_DNA_REPLICATION	0.163366
REACTOME_CELL_CYCLE	REACTOME_DNA_REPLICATION	0.503226
REACTOME_ER_PHAGOSOME_PATHWAY	REACTOME_DNA_REPLICATION	0.248521
REACTOME_CELL_CYCLE_MITOTIC	REACTOME_DNA_REPLICATION	0.614173
REACTOME_CELL_CYCLE_MITOTIC	REACTOME_DNA_REPLICATION	0.614173
REACTOME_ER_PHAGOSOME_PATHWAY	REACTOME_DNA_REPLICATION	0.248521
REACTOME_CELL_CYCLE	REACTOME_DNA_REPLICATION	0.503226
REACTOME_CHROMOSOME_MAINTENANCE	REACTOME_DNA_REPLICATION	0.163366
REACTOME_ORC1_REMOVAL_FROM_CHROMATIN	REACTOME_DNA_REPLICATION	0.378205
REACTOME_E2F_MEDIATED_REGULATION_OF_DNA_REPLICATION	REACTOME_DNA_REPLICATION	0.124224
REACTOME_ASSEMBLY_OF_THE_PRE_REPLICATIVE_COMPLEX	REACTOME_DNA_REPLICATION	0.365385
REACTOME_CELL_CYCLE_CHECKPOINTS	REACTOME_DNA_REPLICATION	0.38172
REACTOME_S_PHASE	REACTOME_DNA_REPLICATION	0.464706
REACTOME_MITOTIC_G1_G1_S_PHASES	REACTOME_DNA_REPLICATION	0.407407
REACTOME_MITOTIC_M_M_G1_PHASES	REACTOME_DNA_REPLICATION	0.910256
REACTOME_SYNTHESIS_OF_DNA	REACTOME_DNA_REPLICATION	0.50641
REACTOME_G1_S_TRANSITION	REACTOME_DNA_REPLICATION	0.444444
REACTOME_M_G1_TRANSITION	REACTOME_DNA_REPLICATION	0.448718
REACTOME_DNA_STRAND_ELONGATION	REACTOME_DNA_REPLICATION	0.153846
REACTOME_ACTIVATION_OF_THE_PRE_REPLICATIVE_COMPLEX	REACTOME_DNA_REPLICATION	0.166667
REACTOME_G2_M_CHECKPOINTS	REACTOME_DNA_REPLICATION	0.142012
REACTOME_ACTIVATION_OF_ATR_IN_RESPONSE_TO_REPLICATION_STRESS	REACTOME_DNA_REPLICATION	0.145455
REACTOME_ACTIVATION_OF_ATR_IN_RESPONSE_TO_REPLICATION_STRESS	REACTOME_DNA_STRAND_ELONGATION	0.295455
REACTOME_G2_M_CHECKPOINTS	REACTOME_DNA_STRAND_ELONGATION	0.270833
REACTOME_ACTIVATION_OF_THE_PRE_REPLICATIVE_COMPLEX	REACTOME_DNA_STRAND_ELONGATION	0.351351
REACTOME_M_G1_TRANSITION	REACTOME_DNA_STRAND_ELONGATION	0.160494
REACTOME_SYNTHESIS_OF_DNA	REACTOME_DNA_STRAND_ELONGATION	0.303797
REACTOME_G1_S_TRANSITION	REACTOME_DNA_STRAND_ELONGATION	0.138614
REACTOME_DNA_REPLICATION	REACTOME_DNA_STRAND_ELONGATION	0.153846
REACTOME_MITOTIC_G1_G1_S_PHASES	REACTOME_DNA_STRAND_ELONGATION	0.116667
BIOCARTA_MCM_PATHWAY	REACTOME_DNA_STRAND_ELONGATION	0.147059
REACTOME_S_PHASE	REACTOME_DNA_STRAND_ELONGATION	0.258065
PID_ATR_PATHWAY	REACTOME_DNA_STRAND_ELONGATION	0.132075
REACTOME_CELL_CYCLE_CHECKPOINTS	REACTOME_DNA_STRAND_ELONGATION	0.116071
REACTOME_E2F_MEDIATED_REGULATION_OF_DNA_REPLICATION	REACTOME_DNA_STRAND_ELONGATION	0.166667
REACTOME_CHROMOSOME_MAINTENANCE	REACTOME_DNA_STRAND_ELONGATION	0.183908
REACTOME_CHROMOSOME_MAINTENANCE	REACTOME_DNA_STRAND_ELONGATION	0.183908
REACTOME_E2F_MEDIATED_REGULATION_OF_DNA_REPLICATION	REACTOME_DNA_STRAND_ELONGATION	0.166667
REACTOME_CELL_CYCLE_CHECKPOINTS	REACTOME_DNA_STRAND_ELONGATION	0.116071
PID_ATR_PATHWAY	REACTOME_DNA_STRAND_ELONGATION	0.132075
REACTOME_S_PHASE	REACTOME_DNA_STRAND_ELONGATION	0.258065
BIOCARTA_MCM_PATHWAY	REACTOME_DNA_STRAND_ELONGATION	0.147059
REACTOME_MITOTIC_G1_G1_S_PHASES	REACTOME_DNA_STRAND_ELONGATION	0.116667
REACTOME_SYNTHESIS_OF_DNA	REACTOME_DNA_STRAND_ELONGATION	0.303797
REACTOME_G1_S_TRANSITION	REACTOME_DNA_STRAND_ELONGATION	0.138614
REACTOME_M_G1_TRANSITION	REACTOME_DNA_STRAND_ELONGATION	0.160494
REACTOME_DNA_REPLICATION	REACTOME_DNA_STRAND_ELONGATION	0.153846
REACTOME_ACTIVATION_OF_THE_PRE_REPLICATIVE_COMPLEX	REACTOME_DNA_STRAND_ELONGATION	0.351351
REACTOME_G2_M_CHECKPOINTS	REACTOME_DNA_STRAND_ELONGATION	0.270833
REACTOME_ACTIVATION_OF_ATR_IN_RESPONSE_TO_REPLICATION_STRESS	REACTOME_DNA_STRAND_ELONGATION	0.295455
REACTOME_ACTIVATION_OF_ATR_IN_RESPONSE_TO_REPLICATION_STRESS	REACTOME_ACTIVATION_OF_THE_PRE_REPLICATIVE_COMPLEX	0.512821
REACTOME_G2_M_CHECKPOINTS	REACTOME_ACTIVATION_OF_THE_PRE_REPLICATIVE_COMPLEX	0.465116
REACTOME_M_G1_TRANSITION	REACTOME_ACTIVATION_OF_THE_PRE_REPLICATIVE_COMPLEX	0.371429
REACTOME_MITOTIC_M_M_G1_PHASES	REACTOME_ACTIVATION_OF_THE_PRE_REPLICATIVE_COMPLEX	0.183099
REACTOME_SYNTHESIS_OF_DNA	REACTOME_ACTIVATION_OF_THE_PRE_REPLICATIVE_COMPLEX	0.280488
REACTOME_G1_S_TRANSITION	REACTOME_ACTIVATION_OF_THE_PRE_REPLICATIVE_COMPLEX	0.285714
REACTOME_DNA_REPLICATION	REACTOME_ACTIVATION_OF_THE_PRE_REPLICATIVE_COMPLEX	0.166667
REACTOME_MITOTIC_G1_G1_S_PHASES	REACTOME_ACTIVATION_OF_THE_PRE_REPLICATIVE_COMPLEX	0.236364
REACTOME_DNA_STRAND_ELONGATION	REACTOME_ACTIVATION_OF_THE_PRE_REPLICATIVE_COMPLEX	0.351351
BIOCARTA_MCM_PATHWAY	REACTOME_ACTIVATION_OF_THE_PRE_REPLICATIVE_COMPLEX	0.464286
REACTOME_S_PHASE	REACTOME_ACTIVATION_OF_THE_PRE_REPLICATIVE_COMPLEX	0.239583
REACTOME_CELL_CYCLE_CHECKPOINTS	REACTOME_ACTIVATION_OF_THE_PRE_REPLICATIVE_COMPLEX	0.186916
REACTOME_ASSEMBLY_OF_THE_PRE_REPLICATIVE_COMPLEX	REACTOME_ACTIVATION_OF_THE_PRE_REPLICATIVE_COMPLEX	0.185714
REACTOME_E2F_MEDIATED_REGULATION_OF_DNA_REPLICATION	REACTOME_ACTIVATION_OF_THE_PRE_REPLICATIVE_COMPLEX	0.342105
REACTOME_ORC1_REMOVAL_FROM_CHROMATIN	REACTOME_ACTIVATION_OF_THE_PRE_REPLICATIVE_COMPLEX	0.197183
REACTOME_CELL_CYCLE_MITOTIC	REACTOME_ACTIVATION_OF_THE_PRE_REPLICATIVE_COMPLEX	0.102362
REACTOME_CELL_CYCLE_MITOTIC	REACTOME_ACTIVATION_OF_THE_PRE_REPLICATIVE_COMPLEX	0.102362
REACTOME_ORC1_REMOVAL_FROM_CHROMATIN	REACTOME_ACTIVATION_OF_THE_PRE_REPLICATIVE_COMPLEX	0.197183
REACTOME_E2F_MEDIATED_REGULATION_OF_DNA_REPLICATION	REACTOME_ACTIVATION_OF_THE_PRE_REPLICATIVE_COMPLEX	0.342105
REACTOME_ASSEMBLY_OF_THE_PRE_REPLICATIVE_COMPLEX	REACTOME_ACTIVATION_OF_THE_PRE_REPLICATIVE_COMPLEX	0.185714
REACTOME_CELL_CYCLE_CHECKPOINTS	REACTOME_ACTIVATION_OF_THE_PRE_REPLICATIVE_COMPLEX	0.186916
REACTOME_S_PHASE	REACTOME_ACTIVATION_OF_THE_PRE_REPLICATIVE_COMPLEX	0.239583
BIOCARTA_MCM_PATHWAY	REACTOME_ACTIVATION_OF_THE_PRE_REPLICATIVE_COMPLEX	0.464286
REACTOME_MITOTIC_G1_G1_S_PHASES	REACTOME_ACTIVATION_OF_THE_PRE_REPLICATIVE_COMPLEX	0.236364
REACTOME_MITOTIC_M_M_G1_PHASES	REACTOME_ACTIVATION_OF_THE_PRE_REPLICATIVE_COMPLEX	0.183099
REACTOME_SYNTHESIS_OF_DNA	REACTOME_ACTIVATION_OF_THE_PRE_REPLICATIVE_COMPLEX	0.280488
REACTOME_G1_S_TRANSITION	REACTOME_ACTIVATION_OF_THE_PRE_REPLICATIVE_COMPLEX	0.285714
REACTOME_M_G1_TRANSITION	REACTOME_ACTIVATION_OF_THE_PRE_REPLICATIVE_COMPLEX	0.371429
REACTOME_DNA_REPLICATION	REACTOME_ACTIVATION_OF_THE_PRE_REPLICATIVE_COMPLEX	0.166667
REACTOME_DNA_STRAND_ELONGATION	REACTOME_ACTIVATION_OF_THE_PRE_REPLICATIVE_COMPLEX	0.351351
REACTOME_G2_M_CHECKPOINTS	REACTOME_ACTIVATION_OF_THE_PRE_REPLICATIVE_COMPLEX	0.465116
REACTOME_ACTIVATION_OF_ATR_IN_RESPONSE_TO_REPLICATION_STRESS	REACTOME_ACTIVATION_OF_THE_PRE_REPLICATIVE_COMPLEX	0.512821
REACTOME_INTERFERON_GAMMA_SIGNALING	REACTOME_INTERFERON_ALPHA_BETA_SIGNALING	0.305556
REACTOME_INTERFERON_SIGNALING	REACTOME_INTERFERON_ALPHA_BETA_SIGNALING	0.338583
REACTOME_INTERFERON_SIGNALING	REACTOME_INTERFERON_ALPHA_BETA_SIGNALING	0.338583
REACTOME_INTERFERON_GAMMA_SIGNALING	REACTOME_INTERFERON_ALPHA_BETA_SIGNALING	0.305556
REACTOME_ACTIVATION_OF_ATR_IN_RESPONSE_TO_REPLICATION_STRESS	REACTOME_G2_M_CHECKPOINTS	0.891892
REACTOME_ACTIVATION_OF_THE_PRE_REPLICATIVE_COMPLEX	REACTOME_G2_M_CHECKPOINTS	0.465116
REACTOME_M_G1_TRANSITION	REACTOME_G2_M_CHECKPOINTS	0.229885
REACTOME_MITOTIC_M_M_G1_PHASES	REACTOME_G2_M_CHECKPOINTS	0.125786
REACTOME_SYNTHESIS_OF_DNA	REACTOME_G2_M_CHECKPOINTS	0.221053
REACTOME_G1_S_TRANSITION	REACTOME_G2_M_CHECKPOINTS	0.207547
REACTOME_DNA_REPLICATION	REACTOME_G2_M_CHECKPOINTS	0.142012
REACTOME_MITOTIC_G1_G1_S_PHASES	REACTOME_G2_M_CHECKPOINTS	0.176
REACTOME_DNA_STRAND_ELONGATION	REACTOME_G2_M_CHECKPOINTS	0.270833
BIOCARTA_MCM_PATHWAY	REACTOME_G2_M_CHECKPOINTS	0.333333
REACTOME_S_PHASE	REACTOME_G2_M_CHECKPOINTS	0.214953
PID_ATR_PATHWAY	REACTOME_G2_M_CHECKPOINTS	0.327273
REACTOME_CELL_CYCLE_CHECKPOINTS	REACTOME_G2_M_CHECKPOINTS	0.366337
REACTOME_ASSEMBLY_OF_THE_PRE_REPLICATIVE_COMPLEX	REACTOME_G2_M_CHECKPOINTS	0.160494
REACTOME_E2F_MEDIATED_REGULATION_OF_DNA_REPLICATION	REACTOME_G2_M_CHECKPOINTS	0.192308
REACTOME_ORC1_REMOVAL_FROM_CHROMATIN	REACTOME_G2_M_CHECKPOINTS	0.170732
REACTOME_CELL_CYCLE	REACTOME_G2_M_CHECKPOINTS	0.119355
REACTOME_CELL_CYCLE_MITOTIC	REACTOME_G2_M_CHECKPOINTS	0.106464
REACTOME_CELL_CYCLE_MITOTIC	REACTOME_G2_M_CHECKPOINTS	0.106464
REACTOME_CELL_CYCLE	REACTOME_G2_M_CHECKPOINTS	0.119355
REACTOME_ORC1_REMOVAL_FROM_CHROMATIN	REACTOME_G2_M_CHECKPOINTS	0.170732
REACTOME_E2F_MEDIATED_REGULATION_OF_DNA_REPLICATION	REACTOME_G2_M_CHECKPOINTS	0.192308
REACTOME_ASSEMBLY_OF_THE_PRE_REPLICATIVE_COMPLEX	REACTOME_G2_M_CHECKPOINTS	0.160494
REACTOME_CELL_CYCLE_CHECKPOINTS	REACTOME_G2_M_CHECKPOINTS	0.366337
PID_ATR_PATHWAY	REACTOME_G2_M_CHECKPOINTS	0.327273
REACTOME_S_PHASE	REACTOME_G2_M_CHECKPOINTS	0.214953
BIOCARTA_MCM_PATHWAY	REACTOME_G2_M_CHECKPOINTS	0.333333
REACTOME_MITOTIC_G1_G1_S_PHASES	REACTOME_G2_M_CHECKPOINTS	0.176
REACTOME_MITOTIC_M_M_G1_PHASES	REACTOME_G2_M_CHECKPOINTS	0.125786
REACTOME_SYNTHESIS_OF_DNA	REACTOME_G2_M_CHECKPOINTS	0.221053
REACTOME_G1_S_TRANSITION	REACTOME_G2_M_CHECKPOINTS	0.207547
REACTOME_M_G1_TRANSITION	REACTOME_G2_M_CHECKPOINTS	0.229885
REACTOME_DNA_REPLICATION	REACTOME_G2_M_CHECKPOINTS	0.142012
REACTOME_DNA_STRAND_ELONGATION	REACTOME_G2_M_CHECKPOINTS	0.270833
REACTOME_ACTIVATION_OF_THE_PRE_REPLICATIVE_COMPLEX	REACTOME_G2_M_CHECKPOINTS	0.465116
REACTOME_ACTIVATION_OF_ATR_IN_RESPONSE_TO_REPLICATION_STRESS	REACTOME_G2_M_CHECKPOINTS	0.891892
REACTOME_G2_M_CHECKPOINTS	REACTOME_ACTIVATION_OF_ATR_IN_RESPONSE_TO_REPLICATION_STRESS	0.891892
REACTOME_ACTIVATION_OF_THE_PRE_REPLICATIVE_COMPLEX	REACTOME_ACTIVATION_OF_ATR_IN_RESPONSE_TO_REPLICATION_STRESS	0.512821
REACTOME_M_G1_TRANSITION	REACTOME_ACTIVATION_OF_ATR_IN_RESPONSE_TO_REPLICATION_STRESS	0.240964
REACTOME_MITOTIC_M_M_G1_PHASES	REACTOME_ACTIVATION_OF_ATR_IN_RESPONSE_TO_REPLICATION_STRESS	0.129032
REACTOME_SYNTHESIS_OF_DNA	REACTOME_ACTIVATION_OF_ATR_IN_RESPONSE_TO_REPLICATION_STRESS	0.230769
REACTOME_G1_S_TRANSITION	REACTOME_ACTIVATION_OF_ATR_IN_RESPONSE_TO_REPLICATION_STRESS	0.203883
REACTOME_DNA_REPLICATION	REACTOME_ACTIVATION_OF_ATR_IN_RESPONSE_TO_REPLICATION_STRESS	0.145455
REACTOME_MITOTIC_G1_G1_S_PHASES	REACTOME_ACTIVATION_OF_ATR_IN_RESPONSE_TO_REPLICATION_STRESS	0.172131
REACTOME_DNA_STRAND_ELONGATION	REACTOME_ACTIVATION_OF_ATR_IN_RESPONSE_TO_REPLICATION_STRESS	0.295455
BIOCARTA_MCM_PATHWAY	REACTOME_ACTIVATION_OF_ATR_IN_RESPONSE_TO_REPLICATION_STRESS	0.371429
REACTOME_S_PHASE	REACTOME_ACTIVATION_OF_ATR_IN_RESPONSE_TO_REPLICATION_STRESS	0.211538
PID_ATR_PATHWAY	REACTOME_ACTIVATION_OF_ATR_IN_RESPONSE_TO_REPLICATION_STRESS	0.352941
REACTOME_CELL_CYCLE_CHECKPOINTS	REACTOME_ACTIVATION_OF_ATR_IN_RESPONSE_TO_REPLICATION_STRESS	0.326733
REACTOME_ASSEMBLY_OF_THE_PRE_REPLICATIVE_COMPLEX	REACTOME_ACTIVATION_OF_ATR_IN_RESPONSE_TO_REPLICATION_STRESS	0.168831
REACTOME_E2F_MEDIATED_REGULATION_OF_DNA_REPLICATION	REACTOME_ACTIVATION_OF_ATR_IN_RESPONSE_TO_REPLICATION_STRESS	0.208333
REACTOME_ORC1_REMOVAL_FROM_CHROMATIN	REACTOME_ACTIVATION_OF_ATR_IN_RESPONSE_TO_REPLICATION_STRESS	0.179487
REACTOME_CELL_CYCLE	REACTOME_ACTIVATION_OF_ATR_IN_RESPONSE_TO_REPLICATION_STRESS	0.106452
REACTOME_CELL_CYCLE	REACTOME_ACTIVATION_OF_ATR_IN_RESPONSE_TO_REPLICATION_STRESS	0.106452
REACTOME_ORC1_REMOVAL_FROM_CHROMATIN	REACTOME_ACTIVATION_OF_ATR_IN_RESPONSE_TO_REPLICATION_STRESS	0.179487
REACTOME_E2F_MEDIATED_REGULATION_OF_DNA_REPLICATION	REACTOME_ACTIVATION_OF_ATR_IN_RESPONSE_TO_REPLICATION_STRESS	0.208333
REACTOME_ASSEMBLY_OF_THE_PRE_REPLICATIVE_COMPLEX	REACTOME_ACTIVATION_OF_ATR_IN_RESPONSE_TO_REPLICATION_STRESS	0.168831
REACTOME_CELL_CYCLE_CHECKPOINTS	REACTOME_ACTIVATION_OF_ATR_IN_RESPONSE_TO_REPLICATION_STRESS	0.326733
PID_ATR_PATHWAY	REACTOME_ACTIVATION_OF_ATR_IN_RESPONSE_TO_REPLICATION_STRESS	0.352941
REACTOME_S_PHASE	REACTOME_ACTIVATION_OF_ATR_IN_RESPONSE_TO_REPLICATION_STRESS	0.211538
BIOCARTA_MCM_PATHWAY	REACTOME_ACTIVATION_OF_ATR_IN_RESPONSE_TO_REPLICATION_STRESS	0.371429
REACTOME_MITOTIC_G1_G1_S_PHASES	REACTOME_ACTIVATION_OF_ATR_IN_RESPONSE_TO_REPLICATION_STRESS	0.172131
REACTOME_MITOTIC_M_M_G1_PHASES	REACTOME_ACTIVATION_OF_ATR_IN_RESPONSE_TO_REPLICATION_STRESS	0.129032
REACTOME_SYNTHESIS_OF_DNA	REACTOME_ACTIVATION_OF_ATR_IN_RESPONSE_TO_REPLICATION_STRESS	0.230769
REACTOME_G1_S_TRANSITION	REACTOME_ACTIVATION_OF_ATR_IN_RESPONSE_TO_REPLICATION_STRESS	0.203883
REACTOME_M_G1_TRANSITION	REACTOME_ACTIVATION_OF_ATR_IN_RESPONSE_TO_REPLICATION_STRESS	0.240964
REACTOME_DNA_REPLICATION	REACTOME_ACTIVATION_OF_ATR_IN_RESPONSE_TO_REPLICATION_STRESS	0.145455
REACTOME_DNA_STRAND_ELONGATION	REACTOME_ACTIVATION_OF_ATR_IN_RESPONSE_TO_REPLICATION_STRESS	0.295455
REACTOME_ACTIVATION_OF_THE_PRE_REPLICATIVE_COMPLEX	REACTOME_ACTIVATION_OF_ATR_IN_RESPONSE_TO_REPLICATION_STRESS	0.512821
REACTOME_G2_M_CHECKPOINTS	REACTOME_ACTIVATION_OF_ATR_IN_RESPONSE_TO_REPLICATION_STRESS	0.891892
