# Supplementary material for: NETSseq reveals inflammatory and aging mechanisms in distinct cell types, driving cerebellar decline in ataxia telangiectasia
Source: Front Neurosci. 2025 Sep 1;19:1636787. doi: 10.3389/fnins.2025.1636787 (PMC12434053; doi:10.3389/fnins.2025.1636787)
Supplement: Supplementary file 13 [file Table_8.xlsx]

## Sheet: Astrocyte
Symbol	mean_tpm	baseMean	log2FoldChange	lfcSE	stat	pvalue	padj	Description
FRAS1	6.00506	320.318	-7.65435	0.87641	-8.73375	2.46368e-18	4.40777e-14	Fraser extracellular matrix complex subunit 1
ROBO2	13.0472	810.2	-8.28157	0.958679	-8.63852	5.69469e-18	5.09419e-14	roundabout guidance receptor 2
AFF3	19.3184	1277.63	-3.42282	0.485541	-7.0495	1.79566e-12	1.07087e-08	AF4/FMR2 family member 3
TMCC3	15.6291	165.047	-5.17203	0.786795	-6.57355	4.91298e-11	1.8195e-07	transmembrane and coiled-coil domain family 3
EMP1	77.5018	252.434	5.52283	0.840814	6.56843	5.08497e-11	1.8195e-07	epithelial membrane protein 1
LINC01208	299.183	1108.89	4.46034	0.684595	6.5153	7.25466e-11	2.16322e-07	long intergenic non-protein coding RNA 1208
KAZN	25.3326	1598.87	-2.97046	0.457962	-6.48625	8.79985e-11	2.24912e-07	kazrin, periplakin interacting protein
WNT11	4.62596	9.89949	-8.62625	1.36217	-6.33274	2.40841e-10	5.38612e-07	Wnt family member 11
LRRC3B	55.3159	566.729	-3.03672	0.482756	-6.29037	3.16714e-10	6.11835e-07	leucine rich repeat containing 3B
LINC00836	125.194	1218.23	3.59627	0.572797	6.27844	3.41979e-10	6.11835e-07	long intergenic non-protein coding RNA 836
PRKX	35.7633	498.402	4.21609	0.675268	6.24358	4.27662e-10	6.95573e-07	protein kinase X-linked
CDK6	5.11255	144.15	-4.18119	0.688542	-6.07253	1.25914e-09	1.87727e-06	cyclin dependent kinase 6
ADAMTS18	6.97156	138.662	-5.70025	0.947694	-6.01486	1.80042e-09	2.4778e-06	ADAM metallopeptidase with thrombospondin type 1 motif 18
HIF3A	855.777	4851.43	3.34983	0.567813	5.89952	3.64551e-09	4.6587e-06	hypoxia inducible factor 3 subunit alpha
RIMS1	8.87221	613.594	-3.84515	0.654414	-5.87571	4.21032e-09	5.02178e-06	regulating synaptic membrane exocytosis 1
TBC1D4	6.15728	148.192	-2.71138	0.466469	-5.81257	6.1521e-09	6.87921e-06	TBC1 domain family member 4
LOC101927078	8.92721	323.951	-4.63234	0.801304	-5.781	7.42575e-09	7.64647e-06	uncharacterized LOC101927078
KIF26B	8.05012	522.21	-2.14565	0.371721	-5.77221	7.82385e-09	7.64647e-06	kinesin family member 26B
CACNG8	50.4575	151.101	-7.0119	1.21609	-5.76594	8.12045e-09	7.64647e-06	calcium voltage-gated channel auxiliary subunit gamma 8
FAM155A	21.635	1656.28	-5.50514	0.958151	-5.74559	9.16021e-09	8.19427e-06	family with sequence similarity 155 member A
SEC14L1	141.562	2190.07	1.95957	0.344997	5.67997	1.34722e-08	1.14776e-05	SEC14 like lipid binding 1
RGS6	72.539	5482.4	2.47529	0.440477	5.61956	1.91444e-08	1.53066e-05	regulator of G protein signaling 6
EPB41L3	5.23537	169.246	-4.62695	0.824062	-5.61481	1.96776e-08	1.53066e-05	erythrocyte membrane protein band 4.1 like 3
FAM84B	267.35	216.213	3.62196	0.648209	5.58765	2.30166e-08	1.71579e-05	LRAT domain containing 2
KCNJ6	3.68274	137.213	-3.89507	0.700829	-5.55781	2.73177e-08	1.95497e-05	potassium inwardly rectifying channel subfamily J member 6
NMNAT2	28.7217	568.14	-2.87578	0.522823	-5.5005	3.78726e-08	2.60607e-05	nicotinamide nucleotide adenylyltransferase 2
LOC101927043	30.391	555.864	2.33899	0.432929	5.4027	6.56461e-08	4.34991e-05	EPCAM divergent transcript
CYP2J2	362.963	1378.15	2.23835	0.416081	5.37961	7.4649e-08	4.76981e-05	cytochrome P450 family 2 subfamily J member 2
LOC102724265	1.33872	0.706501	30	5.57915	5.37716	7.56703e-08		uncharacterized LOC102724265
LOC101928134	61.7088	51.3137	3.58175	0.66946	5.3502	8.7855e-08	5.3233e-05	RYR3 divergent transcript
MACROD2	3.99889	1041.07	-3.16944	0.592714	-5.34733	8.92622e-08	5.3233e-05	mono-ADP ribosylhydrolase 2
PRLR	2.81313	64.3963	-4.85134	0.908647	-5.33908	9.34184e-08	5.39145e-05	prolactin receptor
FLT1	6.72502	180.139	-8.09742	1.51899	-5.33077	9.77946e-08	5.46763e-05	fms related receptor tyrosine kinase 1
ABLIM1	97.8824	3136.01	2.00334	0.380171	5.26956	1.36747e-07	7.41379e-05	actin binding LIM protein 1
TNC	8.92241	101.123	-7.70993	1.46823	-5.25116	1.51144e-07	7.9533e-05	tenascin C
DLG2	36.1144	9049.92	-1.24339	0.241174	-5.15558	2.52844e-07	0.000129247	discs large MAGUK scaffold protein 2
ITGB4	216.845	1071.02	2.98517	0.580275	5.14441	2.68357e-07	0.000133366	integrin subunit beta 4
MYO16	25.4518	1867.85	-1.83105	0.356896	-5.1305	2.8898e-07	0.000138887	myosin XVI
LRRC4C	16.4603	2465.17	-2.33165	0.454812	-5.12662	2.94991e-07	0.000138887	leucine rich repeat containing 4C
MIR548AI	14.8571	948.798	2.91154	0.57477	5.06558	4.07159e-07	0.000186781	microRNA 548ai
GCGR	0.354999	0.533596	30	5.95519	5.03763	4.71341e-07		glucagon receptor
TRDN	13.7476	726.177	3.92587	0.784071	5.00704	5.52736e-07	0.000247225	triadin
LINC00403	29.239	470.103	1.96428	0.394152	4.98357	6.24217e-07	0.000272387	SOX1 overlapping transcript
ARHGAP18	25.6247	399.315	-1.96176	0.395606	-4.95888	7.09016e-07	0.000295718	Rho GTPase activating protein 18
TMEM178A	22.2967	139.747	-2.85493	0.575777	-4.95841	7.10741e-07	0.000295718	transmembrane protein 178A
RNF152	10.4948	104.038	-3.72566	0.752819	-4.94894	7.46185e-07	0.000303409	ring finger protein 152
ATP10A	3.32082	86.1087	-5.24232	1.06315	-4.93091	8.18487e-07	0.000325412	ATPase phospholipid transporting 10A (putative)
CLVS2	28.7706	266.137	3.23323	0.665258	4.86011	1.1732e-06	0.0004563	clavesin 2
CLEC1B	1.29788	1.32237	21.458	4.43072	4.84301	1.27887e-06		C-type lectin domain family 1 member B
BTBD17	25.3345	14.2079	-5.41845	1.13456	-4.77582	1.78981e-06	0.000681307	BTB domain containing 17
C1orf87	4.67658	53.1347	4.61285	0.968007	4.7653	1.88572e-06	0.000702863	chromosome 1 open reading frame 87
GPRIN3	6.60023	57.4415	-4.57563	0.962102	-4.75587	1.97597e-06	0.000721472	GPRIN family member 3
OR1F1	6.77324	0.945142	-27.693	5.83456	-4.74637	2.07098e-06		olfactory receptor family 1 subfamily F member 1
ETS1	9.01707	127.514	-4.34137	0.914945	-4.74495	2.0856e-06	0.00074627	ETS proto-oncogene 1, transcription factor
TNFRSF21	3.77268	38.7162	-3.87011	0.817188	-4.73589	2.18098e-06	0.000765096	TNF receptor superfamily member 21
ELMO1	30.4282	2002.31	-2.94557	0.623494	-4.72429	2.3092e-06	0.000794498	engulfment and cell motility 1
LINC01047	0.852452	2.7021	15.1324	3.21497	4.70686	2.51556e-06	0.000849167	long intergenic non-protein coding RNA 1047
CNTN5	8.59789	1379.29	3.46317	0.737528	4.69564	2.65771e-06	0.000880537	contactin 5
PAPLN	110.196	486.896	3.08806	0.659222	4.68439	2.8079e-06	0.000913385	papilin, proteoglycan like sulfated glycoprotein
SETBP1	10.6302	518.125	-2.3576	0.513539	-4.59089	4.41365e-06	0.00141008	SET binding protein 1
ZNF804B	3.16484	258.943	2.21864	0.48515	4.57309	4.80587e-06	0.00150845	zinc finger protein 804B
PLCB4	8.54679	439.984	-4.70917	1.03701	-4.54112	5.59573e-06	0.00172609	phospholipase C beta 4
RPH3A	27.0424	302.292	-4.00584	0.886971	-4.51631	6.29264e-06	0.00190816	rabphilin 3A
SNTB1	40.4537	1340.97	1.41419	0.314051	4.50306	6.69806e-06	0.00199725	syntrophin beta 1
HIST1H3E	4.39452	0.220579	-30	6.67936	-4.49145	7.07409e-06		H3 clustered histone 6
OR10H2	1.10333	0.125234	-30	6.67967	-4.49124	7.08102e-06		olfactory receptor family 10 subfamily H member 2
MIR4325	8.49608	0.0834896	-30	6.68025	-4.49085	7.09405e-06		microRNA 4325
CDH18	4.32021	638.302	-3.62573	0.807407	-4.49059	7.10268e-06	0.00208318	cadherin 18
NBPF18P	0.134038	0.0626172	-30	6.68083	-4.49046	7.10691e-06		NBPF member 18, pseudogene
LOC105375075	0.340266	0.244514	30	6.68798	4.48566	7.26886e-06		uncharacterized LOC105375075
HIST1H2AH	3.90669	0.294003	30	6.68808	4.48559	7.27111e-06		H2A clustered histone 12
CD1A	0.252015	0.444358	30	6.68939	4.48471	7.30129e-06		CD1a molecule
KRT35	0.801849	0.44598	30	6.68978	4.48445	7.31015e-06		keratin 35
C20orf195	0.307543	0.232066	30	6.69021	4.48416	7.32011e-06		fibronectin type III domain containing 11
ODAM	5.75813	7.88414	30	6.69102	4.48362	7.33867e-06	0.00210697	odontogenic, ameloblast associated
ARHGAP42	25.5112	935.954	1.56332	0.348856	4.48129	7.41933e-06	0.00210697	Rho GTPase activating protein 42
ERC2	2.56013	336.394	-2.1867	0.488626	-4.4752	7.63406e-06	0.00213408	ELKS/RAB6-interacting/CAST family member 2
TMEM51-AS1	5.04927	27.7988	-4.23684	0.947507	-4.47157	7.7649e-06	0.00213726	TMEM51 antisense RNA 1
GABRB2	5.6257	195.326	-3.34274	0.75044	-4.45438	8.41377e-06	0.00228077	gamma-aminobutyric acid type A receptor subunit beta2
COL4A2	1.83864	48.7258	-5.88352	1.32279	-4.4478	8.67539e-06	0.00228269	collagen type IV alpha 2 chain
PAK7	3.85343	157.32	-3.54218	0.796392	-4.44778	8.67605e-06	0.00228269	p21 (RAC1) activated kinase 5
LOC101928012	4.99512	54.283	3.03583	0.684832	4.43295	9.29508e-06	0.00241012	uncharacterized LOC101928012
ABCG2	3.27722	58.3732	-2.88342	0.65156	-4.42541	9.62575e-06	0.0024602	ATP binding cassette subfamily G member 2 (Junior blood group)
MAGI1	8.23125	705.031	-1.94376	0.44013	-4.41634	1.00388e-05	0.00252964	membrane associated guanylate kinase, WW and PDZ domain containing 1
CDH8	2.21855	113.552	-3.93829	0.893207	-4.40916	1.03772e-05	0.0025786	cadherin 8
SPRY3	31.0696	603.417	-1.44577	0.328438	-4.40196	1.07279e-05	0.00262921	sprouty RTK signaling antagonist 3
CLDN19	1.58213	2.42353	29.3642	6.67866	4.39672	1.09898e-05		claudin 19
TUSC3	3.66034	108.659	-3.94308	0.903352	-4.36494	1.27156e-05	0.0030463	tumor suppressor candidate 3
PTPRB	3.33249	53.2758	-4.35683	0.998389	-4.36386	1.27788e-05	0.0030463	protein tyrosine phosphatase receptor type B
NKD1	8.91971	101.338	-2.58289	0.592255	-4.36111	1.29405e-05	0.0030463	NKD inhibitor of WNT signaling pathway 1
ENHO	288.382	69.2608	3.82026	0.877786	4.35216	1.34804e-05	0.00313219	energy homeostasis associated
HSPA6	22.4759	9.99423	-28.5094	6.57936	-4.33315	1.46989e-05	0.00337151	heat shock protein family A (Hsp70) member 6
LINC00599	80.4788	32.7867	-5.88152	1.35867	-4.32889	1.49865e-05	0.00339396	MIR124-1 host gene
OPTC	3.68243	6.45698	7.79183	1.80122	4.32586	1.5194e-05	0.00339794	opticin
PNMT	89.32	27.2811	4.53642	1.05066	4.31767	1.57688e-05	0.00348295	phenylethanolamine N-methyltransferase
MIR181A1HG	5.32879	81.2293	-3.65623	0.849821	-4.30235	1.68993e-05	0.00368714	MIR181A1 host gene
MPPED2	8.67617	211.174	-2.67491	0.622746	-4.29535	1.74418e-05	0.00374064	metallophosphoesterase domain containing 2
FMNL3	44.8036	392.293	1.89764	0.441947	4.29382	1.75627e-05	0.00374064	formin like 3
DAB2IP	22.4707	622.795	-1.73941	0.405745	-4.28695	1.81146e-05	0.00381281	DAB2 interacting protein
ENOX1	17.5723	1275.36	-2.00934	0.469216	-4.28233	1.84945e-05	0.00384751	ecto-NOX disulfide-thiol exchanger 1
FHAD1	1.1622	22.1393	-3.19583	0.750357	-4.25908	2.05268e-05	0.00422121	forkhead associated phosphopeptide binding domain 1
PRPS1	42.3791	111.621	4.24499	1.00116	4.24009	2.23433e-05	0.00454254	phosphoribosyl pyrophosphate synthetase 1
DENND2A	33.5324	484.76	-1.467	0.346218	-4.23722	2.26303e-05	0.0045492	DENN domain containing 2A
MEG3	30.0078	128.316	-4.91184	1.16305	-4.22325	2.40801e-05	0.00478687	maternally expressed 3
CDYL2	4.73023	127.696	-3.68787	0.876334	-4.2083	2.57299e-05	0.00505861	chromodomain Y like 2
LINC00540	3.50631	31.0058	4.71985	1.12252	4.20469	2.61435e-05	0.00506195	long intergenic non-protein coding RNA 540
MICAL2	5.17001	106.314	-3.80724	0.905787	-4.20323	2.63128e-05	0.00506195	microtubule associated monooxygenase, calponin and LIM domain containing 2
PHYHD1	322.68	832.526	2.28829	0.544849	4.19986	2.67076e-05	0.00508325	phytanoyl-CoA dioxygenase domain containing 1
KCNIP4	8.9569	1397.95	-3.39302	0.809944	-4.1892	2.79937e-05	0.00527194	potassium voltage-gated channel interacting protein 4
STMND1	3.7993	11.8993	-5.87639	1.40702	-4.17646	2.96079e-05	0.00551786	stathmin domain containing 1
COL4A1	1.48445	31.2161	-5.11436	1.2258	-4.17226	3.01596e-05	0.00556274	collagen type IV alpha 1 chain
LEF1	3.36001	59.2956	-5.13071	1.23416	-4.15724	3.2212e-05	0.00588066	lymphoid enhancer binding factor 1
NEO1	110.563	3347.36	0.893454	0.215816	4.13988	3.47484e-05	0.00624828	neogenin 1
ELOVL7	5.89292	74.097	-4.1647	1.00628	-4.13872	3.49242e-05	0.00624828	ELOVL fatty acid elongase 7
ACOT6	77.0053	28.9684	2.88478	0.698063	4.13255	3.58756e-05	0.00635495	acyl-CoA thioesterase 6
JAZF1	31.1584	1269.87	-0.964822	0.233977	-4.12357	3.73043e-05	0.00653494	JAZF zinc finger 1
SEMA6D	51.0363	3295.61	-1.87638	0.455254	-4.12162	3.76222e-05	0.00653494	semaphorin 6D
GABRA1	8.12705	51.4521	-3.59934	0.874859	-4.1142	3.88532e-05	0.00668387	gamma-aminobutyric acid type A receptor subunit alpha1
WSCD2	4.39348	71.3279	-3.95018	0.966683	-4.08633	4.38251e-05	0.00746738	WSC domain containing 2
HIST1H3B	7.06183	0.688498	27.307	6.68845	4.08271	4.45138e-05		H3 clustered histone 2
METTL7A	500.017	489.015	1.53049	0.375328	4.07774	4.54759e-05	0.00767556	methyltransferase like 7A
MRGPRF-AS1	7.67715	5.80727	-6.36864	1.56402	-4.07197	4.66171e-05	0.00779464	MRGPRF antisense RNA 1
XKR6	11.1258	406.728	-2.60912	0.643069	-4.05729	4.96445e-05	0.00822398	XK related 6
LINC00842	33.2044	216.539	3.33523	0.824214	4.04656	5.19755e-05	0.00836066	long intergenic non-protein coding RNA 842
RHOB	1273.07	362.944	2.55801	0.632319	4.04544	5.22256e-05	0.00836066	ras homolog family member B
SYT1	5.71408	440.105	-3.4139	0.843892	-4.04543	5.22282e-05	0.00836066	synaptotagmin 1
SCRN1	137.516	1130.72	1.44918	0.35827	4.04493	5.23388e-05	0.00836066	secernin 1
PRELP	25.9785	49.4847	3.39183	0.83931	4.04121	5.31757e-05	0.00841917	proline and arginine rich end leucine rich repeat protein
RIN2	47.6303	682.004	1.30584	0.323491	4.03671	5.42051e-05	0.00850686	Ras and Rab interactor 2
PTPRT	2.96524	430.852	-3.46916	0.861153	-4.02851	5.61314e-05	0.00873259	protein tyrosine phosphatase receptor type T
STOM	109.054	441.599	1.66433	0.415295	4.00759	6.13416e-05	0.00946088	stomatin
BTBD11	3.44293	151.944	-4.53572	1.13337	-4.00199	6.28117e-05	0.00960482	BTB domain containing 11
SYT14	6.38624	170.008	-3.02902	0.757761	-3.99733	6.4062e-05	0.00963156	synaptotagmin 14
TMEM51	5.19064	48.6537	-3.9447	0.986835	-3.99732	6.40632e-05	0.00963156	transmembrane protein 51
LRP4-AS1	26.6371	89.4726	1.74223	0.436203	3.99409	6.49438e-05	0.00963366	LRP4 antisense RNA 1
TRIM67	3.534	26.9385	-4.32739	1.08417	-3.99143	6.56767e-05	0.00963366	tripartite motif containing 67
DLGAP1	8.99455	1077.99	-3.72907	0.934283	-3.99137	6.56926e-05	0.00963366	DLG associated protein 1
LRFN5	12.2028	451.326	-2.72196	0.682346	-3.98912	6.63177e-05	0.00964627	leucine rich repeat and fibronectin type III domain containing 5
SNAI1	2.40644	2.11266	10.5957	2.66126	3.98146	6.84932e-05		snail family transcriptional repressor 1
LAMP2	120.24	660.678	1.29236	0.324826	3.97862	6.93173e-05	0.0100013	lysosomal associated membrane protein 2
RPPH1	6032.75	322.525	3.60791	0.911683	3.95742	7.57645e-05	0.010844	ribonuclease P RNA component H1
SLCO1A2	18.5948	287.473	4.07296	1.03448	3.93719	8.24416e-05	0.011706	solute carrier organic anion transporter family member 1A2
SAMD5	38.7916	293.699	-3.0691	0.782455	-3.9224	8.76699e-05	0.0123504	sterile alpha motif domain containing 5
IQSEC3	2.40752	36.4605	-4.00545	1.02344	-3.91371	9.0887e-05	0.0127036	IQ motif and Sec7 domain ArfGEF 3
GJA1	864.737	1477.95	1.78675	0.458099	3.90036	9.60502e-05	0.0133212	gap junction protein alpha 1
STXBP5L	16.5968	1253.13	-2.7038	0.693611	-3.89815	9.69299e-05	0.0133398	syntaxin binding protein 5 like
TBC1D9	2.67729	49.4719	-2.98773	0.766853	-3.89609	9.77593e-05	0.0133512	TBC1 domain family member 9
MGAT3	8.30624	46.5395	-3.06997	0.788896	-3.89147	9.96375e-05	0.0135047	beta-1,4-mannosyl-glycoprotein 4-beta-N-acetylglucosaminyltransferase
REPS2	3.08131	84.3646	-3.18554	0.821527	-3.87758	0.000105499	0.0141916	RALBP1 associated Eps domain containing 2
MRPS18B	28.54	31.2491	1.84668	0.477927	3.86395	0.000111569	0.0148961	mitochondrial ribosomal protein S18B
MAOB	31.5218	482.998	3.30871	0.856849	3.86149	0.000112699	0.0149355	monoamine oxidase B
LINC01626	5.14177	26.1446	3.52344	0.91329	3.85797	0.000114335	0.014952	long intergenic non-protein coding RNA 1626
LINC01568	4.23564	17.6738	3.85934	1.00045	3.85762	0.000114495	0.014952	long intergenic non-protein coding RNA 1568
AKAP12	7.2759	108.889	-2.74016	0.710794	-3.85507	0.000115698	0.0149997	A-kinase anchoring protein 12
EPB41L4B	9.53736	170.591	-1.37754	0.357828	-3.84972	0.000118252	0.0152205	erythrocyte membrane protein band 4.1 like 4B
LINC00673	128.955	3053.77	1.42925	0.371987	3.84221	0.00012193	0.0155818	long intergenic non-protein coding RNA 673
MIR6723	1062.17	12.8373	-6.46678	1.68628	-3.83493	0.000125601	0.0159248
LOC101929268	1.22915	26.1005	5.35831	1.3978	3.83338	0.000126395	0.0159248	uncharacterized LOC101929268
SCN3A	24.0317	304.435	-3.86221	1.00798	-3.83164	0.000127294	0.0159261	sodium voltage-gated channel alpha subunit 3
LOC285847	18.9513	24.2918	3.11155	0.814218	3.82152	0.000132629	0.0164782	uncharacterized LOC285847
LOC101928227	11.9379	30.3857	3.37735	0.884239	3.81949	0.000133725	0.0164998	long intergenic non-protein coding RNA 2345
CGNL1	14.5595	343.385	2.65257	0.695598	3.81337	0.000137087	0.0167988	cingulin like 1
GABBR2	3.68388	199.027	-3.16621	0.831953	-3.80575	0.000141373	0.0171962	gamma-aminobutyric acid type B receptor subunit 2
CARD9	4.71096	5.64847	-6.27776	1.65021	-3.80422	0.000142253	0.0171962	caspase recruitment domain family member 9
NUP188	87.6489	616.398	1.81332	0.4803	3.77539	0.000159758	0.0191828	nucleoporin 188
INPP5D	3.0275	61.5799	-5.15396	1.36789	-3.76782	0.000164679	0.0196419	inositol polyphosphate-5-phosphatase D
STARD3	159.386	546.739	1.80109	0.478386	3.76493	0.000166597	0.0197389	StAR related lipid transfer domain containing 3
AZGP1	16.9061	19.2354	6.16944	1.64139	3.75867	0.000170816	0.0201057	alpha-2-glycoprotein 1, zinc-binding
TDH	82.4427	278.905	1.51677	0.404162	3.75287	0.000174821	0.0204426	L-threonine dehydrogenase (pseudogene)
PTPRR	3.7225	138.286	-3.28536	0.876041	-3.75023	0.00017667	0.0205247	protein tyrosine phosphatase receptor type R
MGLL	5.80452	101.016	-2.58671	0.690631	-3.74544	0.000180079	0.0207858	monoglyceride lipase
COL1A2	3.63273	16.9698	-4.9467	1.32238	-3.74075	0.000183474	0.0210419	collagen type I alpha 2 chain
ACKR3	47.9853	76.8844	1.86226	0.499329	3.72953	0.000191838	0.021861	atypical chemokine receptor 3
LINC00320	63.3354	460.129	1.54153	0.414022	3.72331	0.000196626	0.0222218	long intergenic non-protein coding RNA 320
MIR3663HG	1.02176	2.64364	24.8967	6.68868	3.72221	0.000197489	0.0222218	MIR3663 host gene
ADAMTS7	11.9605	68.593	-3.66884	0.987726	-3.71444	0.000203657	0.0227727	ADAM metallopeptidase with thrombospondin type 1 motif 7
PLPPR4	2.48702	13.4411	-4.17017	1.12581	-3.70414	0.000212106	0.0235701	phospholipid phosphatase related 4
FAM167A-AS1	50.2131	431.75	1.49611	0.405683	3.68788	0.000226134	0.0249738	FAM167A antisense RNA 1
KLHL3	44.001	624.343	1.12361	0.304904	3.68512	0.000228598	0.0250911	kelch like family member 3
GRIK2	8.17711	686.134	-2.36349	0.642138	-3.68065	0.000232641	0.0253792	glutamate ionotropic receptor kainate type subunit 2
SDC1	0.249178	0.877448	16.3252	4.45437	3.66499	0.000247351		syndecan 1
PPM1H	7.51307	275.863	-2.48427	0.678562	-3.66108	0.000251156	0.0270583	protein phosphatase, Mg2+/Mn2+ dependent 1H
KCNK1	7.52694	60.1008	-3.81109	1.04132	-3.65986	0.000252349	0.0270583	potassium two pore domain channel subfamily K member 1
SCN2A	10.0542	190.303	-2.40111	0.65635	-3.65828	0.000253911	0.0270583	sodium voltage-gated channel alpha subunit 2
SGK223	34.3679	267.964	-1.68878	0.461654	-3.65811	0.000254082	0.0270583	PEAK1 related, kinase-activating pseudokinase 1
LOC340017	22.0661	8.86948	8.23605	2.25356	3.65468	0.000257506	0.0272606	long intergenic non-protein coding RNA 2433
CHGB	20.1374	33.2907	-3.1528	0.863916	-3.64943	0.000262823	0.0276426	chromogranin B
VWC2	3.56551	66.4299	-3.80857	1.04399	-3.64808	0.000264205	0.0276426	von Willebrand factor C domain containing 2
IL7R	3.10927	10.9309	-5.27796	1.44857	-3.64356	0.000268894	0.0279697	interleukin 7 receptor
KCNK9	1.3227	18.522	-3.64611	1.00216	-3.63824	0.000274503	0.0283881	potassium two pore domain channel subfamily K member 9
SNX10	2.63294	29.78	-2.91111	0.80146	-3.63226	0.000280953	0.0288881	sorting nexin 10
PLXDC2	28.8635	1728.86	-1.34315	0.37041	-3.62613	0.000287705	0.0294133	plexin domain containing 2
CNR1	15.0562	46.5723	-4.08317	1.12881	-3.61722	0.000297779	0.0302703	cannabinoid receptor 1
PRNCR1	3.71242	5.7552	5.44266	1.50564	3.61484	0.000300533	0.0303776	prostate cancer associated non-coding RNA 1
RAMP1	181.591	1170.16	0.864329	0.239568	3.60786	0.000308734	0.0308636	receptor activity modifying protein 1
DNM3	15.5588	1077.69	-1.22239	0.338818	-3.60781	0.000308791	0.0308636	dynamin 3
DACH1	7.63284	391.811	-3.02302	0.838699	-3.60441	0.000312861	0.0310967	dachshund family transcription factor 1
BCL2	185.459	4530.03	0.928766	0.258108	3.59836	0.000320231	0.0314656	BCL2 apoptosis regulator
NOSTRIN	2.53108	28.4361	-5.27202	1.46518	-3.59822	0.000320408	0.0314656	nitric oxide synthase trafficking
CABLES1	389.604	5888.74	1.86489	0.518449	3.59705	0.000321849	0.0314656	Cdk5 and Abl enzyme substrate 1
ANLN	6.78286	53.942	3.34462	0.932141	3.58811	0.000333086	0.0323872	anillin actin binding protein
C1orf21	63.2533	1891.65	1.16265	0.324375	3.58427	0.000338025	0.0326488	chromosome 1 open reading frame 21
NTF3	1.68517	14.744	-4.77355	1.33221	-3.58319	0.000339426	0.0326488	neurotrophin 3
CSMD2	9.75292	887.014	-2.16049	0.603462	-3.58015	0.000343393	0.0328537	CUB and Sushi multiple domains 2
MFHAS1	51.7179	784.066	1.90252	0.531652	3.5785	0.000345567	0.0328858	malignant fibrous histiocytoma amplified sequence 1
RHOBTB3	180.543	1450.96	1.03119	0.288372	3.57589	0.000349037	0.0330403	Rho related BTB domain containing 3
CMTM8	1.73046	33.534	-4.10158	1.15261	-3.5585	0.000372977	0.0351207	CKLF like MARVEL transmembrane domain containing 8
MAP3K9	7.95413	102.549	-3.167	0.893313	-3.54523	0.000392266	0.036501	mitogen-activated protein kinase kinase kinase 9
LINC01094	112.18	529.091	1.41058	0.39795	3.54462	0.000393178	0.036501	long intergenic non-protein coding RNA 1094
PHLPP2	33.6484	312.141	-2.35972	0.66579	-3.54423	0.000393756	0.036501	PH domain and leucine rich repeat protein phosphatase 2
CA10	4.97552	346.788	-3.62266	1.02301	-3.54119	0.00039832	0.0367337	carbonic anhydrase 10
SCGB1C1	1.33387	0.289824	21.7943	6.15676	3.53989	0.00040029		secretoglobin family 1C member 1
TMEM133	40.058	8.61884	4.2807	1.21127	3.53406	0.000409227	0.0374459	Rho GTPase activating protein 42
KIAA1217	75.9033	7615.68	2.06925	0.585694	3.53299	0.000410884	0.0374459	KIAA1217
LOC158435	136.522	560.22	2.37927	0.673619	3.53207	0.000412321	0.0374459	uncharacterized LOC158435
CTD-2297D10.2	3.75738	4.41489	-7.02319	1.98953	-3.53007	0.000415445	0.037539	uncharacterized LOC101929176
PKDCC	23.4201	28.2355	-3.82585	1.08533	-3.52507	0.000423376	0.0380635	protein kinase domain containing, cytoplasmic
PLD5	14.7293	749.016	-2.56478	0.728842	-3.51898	0.00043321	0.0387528	phospholipase D family member 5
TMTC2	11.4088	691.515	-2.34032	0.666	-3.514	0.000441415	0.0392903	transmembrane O-mannosyltransferase targeting cadherins 2
VCAN	29.8335	412.699	-5.07915	1.44728	-3.50943	0.000449065	0.0397194	versican
RBFOX3	5.9366	354.616	-3.60353	1.02745	-3.50727	0.000452735	0.0397194	RNA binding fox-1 homolog 3
MIR7977	1248.28	7.12945	5.29968	1.5111	3.50717	0.000452895	0.0397194	microRNA 7977
NUMB	78.1156	1719.35	1.08121	0.308435	3.50547	0.000455809	0.0397799	NUMB endocytic adaptor protein
C9orf129	3.69891	12.4262	-3.34769	0.956584	-3.49963	0.000465903	0.0404634	chromosome 9 open reading frame 129
NKAIN2	15.4643	1913.52	1.71463	0.490194	3.49786	0.000469004	0.0405359	sodium/potassium transporting ATPase interacting 2
ANKRD30BL	2.62013	36.6364	-3.57621	1.02417	-3.4918	0.000479783	0.0412682	ankyrin repeat domain 30B like
LOC101928495	0.900209	0.778047	-21.177	6.06831	-3.48978	0.000483425		uncharacterized LOC101928495
PHACTR3	36.5159	1305.2	1.97704	0.566633	3.48911	0.000484633	0.041486	phosphatase and actin regulator 3
MEG8	5.45239	8.42737	-5.93895	1.70308	-3.48718	0.000488134	0.0415867	maternally expressed 8, small nucleolar RNA host gene
EGFR	145.701	3251.03	1.25382	0.359855	3.48425	0.000493515	0.0418311	epidermal growth factor receptor
PPP2R1B	178.645	854.9	0.97414	0.279678	3.48308	0.000495679	0.0418311	protein phosphatase 2 scaffold subunit Abeta
ABCA6	15.7231	118.685	3.19973	0.91934	3.48047	0.000500536	0.0420427	ATP binding cassette subfamily A member 6
OLFM3	3.27358	78.4078	-3.33568	0.958759	-3.47917	0.000502976	0.0420502	olfactomedin 3
TMEM132C	2.0726	120.903	-4.14305	1.19225	-3.47497	0.000510909	0.0424541	transmembrane protein 132C
PHEX	25.7329	814.957	1.9066	0.548803	3.47411	0.000512553	0.0424541	phosphate regulating endopeptidase homolog X-linked
CACNG2	7.32019	120.077	-2.24845	0.6475	-3.47251	0.00051562	0.0425113	calcium voltage-gated channel auxiliary subunit gamma 2
LOC101927526	1.10035	0.260985	-23.1355	6.66622	-3.47056	0.000519373		long intergenic non-protein coding RNA 1656
ATP8A2	3.80325	349.041	-2.98046	0.859315	-3.46841	0.000523538	0.0429662	ATPase phospholipid transporting 8A2
SLC16A12	2.71529	45.9172	-4.02315	1.16102	-3.4652	0.000529847	0.0432854	solute carrier family 16 member 12
CEP85L	88.5296	2529.55	-0.749501	0.216602	-3.46028	0.000539618	0.0438832	centrosomal protein 85 like
KCNC4	9.72291	29.5884	-2.93605	0.849941	-3.45441	0.000551496	0.0441767	potassium voltage-gated channel subfamily C member 4
SMOX	60.5102	301.071	1.46295	0.423664	3.45309	0.000554203	0.0441767	spermine oxidase
SAMHD1	15.8294	119.358	1.77438	0.513951	3.45243	0.000555557	0.0441767	SAM and HD domain containing deoxynucleoside triphosphate triphosphohydrolase 1
BASP1	4.10643	33.4411	-3.50499	1.01526	-3.45232	0.00055579	0.0441767	brain abundant membrane attached signal protein 1
KIAA1456	190.223	1905.11	1.20851	0.350093	3.45196	0.000556536	0.0441767	tRNA methyltransferase 9B (putative)
TC2N	1.47783	17.4817	-4.35296	1.26168	-3.45015	0.000560284	0.0441767	tandem C2 domains, nuclear
CDR1	6779.44	1043.75	-2.58261	0.748576	-3.45004	0.000560512	0.0441767	cerebellar degeneration related protein 1
LRP8	16.7169	176.616	-1.78147	0.516807	-3.44708	0.000566691	0.0444678	LDL receptor related protein 8
PTPRG	11.0168	1016.62	-1.64017	0.476556	-3.44171	0.000578046	0.0449322	protein tyrosine phosphatase receptor type G
CACNA1D	13.811	499.19	-1.43317	0.416599	-3.44015	0.000581383	0.0449322	calcium voltage-gated channel subunit alpha1 D
STK39	10.2996	364.151	-1.60608	0.466918	-3.43974	0.000582279	0.0449322	serine/threonine kinase 39
KL	2.36017	13.688	-3.11274	0.904982	-3.43956	0.000582654	0.0449322	klotho
NFATC2	19.6718	420.74	2.07132	0.603038	3.43481	0.00059296	0.0455307	nuclear factor of activated T cells 2
GACAT2	3.32083	6.24454	-6.0102	1.75163	-3.4312	0.000600924	0.045945	gastric cancer associated transcript 2
PLCXD3	6.22304	170.837	-3.21457	0.937463	-3.42901	0.000605797	0.0461205	phosphatidylinositol specific phospholipase C X domain containing 3
MCTP1	3.19263	264.54	-2.61787	0.764928	-3.42237	0.000620781	0.0469704	multiple C2 and transmembrane domain containing 1
MEGF9	196.216	2668.75	0.980939	0.286743	3.42097	0.000623978	0.0469704	multiple EGF like domains 9
PCLO	6.61303	348.57	-2.57506	0.75281	-3.4206	0.000624837	0.0469704	piccolo presynaptic cytomatrix protein
TNR	130.273	6129.51	-1.28555	0.376378	-3.41559	0.000636442	0.0475448	tenascin R
LUZP2	4.86876	364.773	-4.30722	1.26126	-3.41501	0.000637793	0.0475448	leucine zipper protein 2
MRAS	195.034	1417.47	1.17828	0.345926	3.40616	0.000658836	0.0487244	muscle RAS oncogene homolog
EPHA7	2.22753	53.718	-2.95568	0.86777	-3.40607	0.000659064	0.0487244	EPH receptor A7
TMEM255A	24.9638	155.66	2.1317	0.626534	3.40237	0.000668041	0.0491849	transmembrane protein 255A
LIFR	410.238	5836.1	0.692321	0.203649	3.39958	0.000674904	0.0492513	LIF receptor subunit alpha
DYX1C1	1.39121	16.0598	2.72737	0.802451	3.3988	0.000676812	0.0492513	dynein axonemal assembly factor 4
EFNA5	3.85428	147.664	-3.08246	0.906985	-3.39858	0.00067737	0.0492513	ephrin A5
TPD52L1	49.7406	704.468	2.55563	0.752268	3.39724	0.000680696	0.0492513	TPD52 like 1
IDI2-AS1	24.2864	62.1531	2.32221	0.683721	3.39643	0.000682707	0.0492513	IDI2 antisense RNA 1
TMX2-CTNND1	4.68789	61.1713	1.50253	0.442832	3.39301	0.00069129	0.0496702	TMX2-CTNND1 readthrough (NMD candidate)
CDKN2C	5.90532	4.41495	5.49162	1.61913	3.39171	0.000694567	0.049706	cyclin dependent kinase inhibitor 2C
GPRC5B	678.908	2280.48	1.15045	0.339388	3.3898	0.000699447	0.0498558	G protein-coupled receptor class C group 5 member B
LOC729732	188.243	2873.98	3.24355	0.958371	3.38444	0.000713241	0.0506373	uncharacterized LOC729732
LINC00957	20.5591	13.4576	4.53201	1.3402	3.38159	0.00072067	0.0509625	long intergenic non-protein coding RNA 957
PRKG1	46.7374	7133.69	-1.74273	0.516084	-3.37683	0.000733272	0.0516495	protein kinase cGMP-dependent 1
ASPH	136.815	3455.94	0.777371	0.23056	3.37167	0.000747138	0.0524198	aspartate beta-hydroxylase
FBLN7	2.69272	17.1893	-2.86055	0.848913	-3.36967	0.000752586	0.0525958	fibulin 7
DNAI1	6.57928	51.4232	2.24975	0.669225	3.36172	0.000774591	0.0537214	dynein axonemal intermediate chain 1
CCDC141	3.39181	101.244	2.73045	0.812229	3.36168	0.000774698	0.0537214	coiled-coil domain containing 141
ANKS1B	16.5944	2428.43	-1.42297	0.424092	-3.35533	0.000792709	0.054436	ankyrin repeat and sterile alpha motif domain containing 1B
GAD2	4.54205	49.3971	-3.95707	1.17938	-3.35521	0.000793053	0.054436	glutamate decarboxylase 2
LOC100507205	5.78017	46.6897	2.24735	0.669885	3.35483	0.00079413	0.054436	long intergenic non-protein coding RNA 2740
SEZ6L	10.5107	283.677	-2.90888	0.867789	-3.35206	0.000802128	0.0547743	seizure related 6 homolog like
SLC4A5	22.5125	351.749	1.22952	0.36706	3.34963	0.000809202	0.0550473	solute carrier family 4 member 5
LOC105373044	23.7406	30.6089	4.48179	1.33878	3.34766	0.000814956	0.0552287	uncharacterized LOC105373044
TMEM163	3.40632	128.385	-3.13098	0.937117	-3.34107	0.000834554	0.0562441	transmembrane protein 163
LOC101930114	7.40979	70.5838	2.11436	0.632986	3.3403	0.000836876	0.0562441	HSD11B1 antisense RNA 1
PARP8	46.1045	957.772	-0.827331	0.247743	-3.33947	0.000839371	0.0562441	poly(ADP-ribose) polymerase family member 8
RERG	23.7124	303.829	-3.33492	0.999763	-3.33571	0.000850828	0.0567992	RAS like estrogen regulated growth inhibitor
MED29	70.7356	88.0889	1.42672	0.427996	3.33348	0.000857655	0.057042	mediator complex subunit 29
PPP1R1B	427.431	513.14	1.56805	0.470936	3.32964	0.000869596	0.057622	protein phosphatase 1 regulatory inhibitor subunit 1B
TXNIP	467.145	239.754	2.82626	0.84919	3.32819	0.000874127	0.0577085	thioredoxin interacting protein
MKLN1	124.655	5703.54	0.93544	0.281244	3.32608	0.000880775	0.0579336	muskelin 1
HCN1	4.91799	286.819	-2.05733	0.619585	-3.32051	0.00089854	0.0588856	hyperpolarization activated cyclic nucleotide gated potassium channel 1
PPARGC1B	2.29841	39.9538	-3.59339	1.08316	-3.31749	0.000908294	0.0593076	PPARG coactivator 1 beta
RNF150	9.78049	316.127	-1.93206	0.5842	-3.30719	0.000942358	0.0613081	ring finger protein 150
ADAM19	6.85306	86.098	-2.29076	0.695303	-3.29462	0.000985544	0.0638854	ADAM metallopeptidase domain 19
LOC101929551	2.95902	4.90825	5.44871	1.6562	3.28989	0.00100228	0.0647358	uncharacterized LOC101929551
TMEM130	2.54588	7.18396	-3.65802	1.11287	-3.28703	0.0010125	0.0651397	transmembrane protein 130
SLC6A7	2.07649	6.82685	-5.64095	1.71707	-3.28522	0.00101901	0.0651397	solute carrier family 6 member 7
RASD1	720.936	188.782	2.55186	0.776799	3.2851	0.00101946	0.0651397	ras related dexamethasone induced 1
RYR3	175.873	11725.1	1.53472	0.467337	3.28397	0.00102355	0.0651688	ryanodine receptor 3
SYNDIG1	17.5196	446.803	-2.61877	0.797989	-3.28171	0.0010318	0.0654605	synapse differentiation inducing 1
GRM4	5.51394	108.393	-4.05465	1.23853	-3.27375	0.00106131	0.0670947	glutamate metabotropic receptor 4
SPX	62.0177	49.2524	2.72117	0.83183	3.27131	0.00107051	0.0674382	spexin hormone
KIF5C	32.6175	584.825	-1.29138	0.39512	-3.26833	0.00108183	0.0679122	kinesin family member 5C
VSIG8	34.2451	32.771	2.5853	0.791502	3.26632	0.00108954	0.0681575	V-set and immunoglobulin domain containing 8
PRMT8	1.44072	42.2057	-3.55421	1.08865	-3.26479	0.00109544	0.0682876	protein arginine methyltransferase 8
PMP2	291.913	283.485	2.70605	0.83109	3.25602	0.00112984	0.0700103	peripheral myelin protein 2
IGSF21	2.63782	93.1488	-4.10236	1.26053	-3.25447	0.00113604	0.0700103	immunoglobin superfamily member 21
TRAPPC3L	2.02511	16.5338	6.21215	1.90898	3.25417	0.00113723	0.0700103	trafficking protein particle complex 3 like
KIT	9.17739	90.2253	-3.50454	1.07723	-3.25328	0.00114081	0.0700103	KIT proto-oncogene, receptor tyrosine kinase
FRRS1L	72.8626	236.107	-2.2361	0.687772	-3.25122	0.00114909	0.0700103	ferric chelate reductase 1 like
LOC340113	3.64198	7.55675	15.9896	4.91839	3.25098	0.00115007	0.0700103	long intergenic non-protein coding RNA 2120
FLRT2	6.88896	90.8733	-4.19009	1.28891	-3.25088	0.00115047	0.0700103	fibronectin leucine rich transmembrane protein 2
OCLN	1.61647	12.7506	-2.38457	0.734109	-3.24826	0.00116114	0.0702635	occludin
CLSTN3	11.9872	47.1843	-2.71334	0.835628	-3.24707	0.00116601	0.0702635	calsyntenin 3
PLXNA4	10.3663	564.69	-1.81387	0.558635	-3.24697	0.00116641	0.0702635	plexin A4
FEZ2	35.6418	186.462	-1.10899	0.341653	-3.24594	0.00117064	0.0702814	fasciculation and elongation protein zeta 2
PPP1R15A	71.5693	42.104	-5.20122	1.60337	-3.24394	0.00117889	0.0705403	protein phosphatase 1 regulatory subunit 15A
MFSD2A	11.0551	25.5207	-4.7697	1.47111	-3.24224	0.00118594	0.0707258	major facilitator superfamily domain containing 2A
C4orf19	50.8578	784.684	-1.5877	0.489918	-3.24075	0.00119217	0.070861	chromosome 4 open reading frame 19
OR5B2	12.1272	2.15876	-21.6722	6.6894	-3.23978	0.00119624		olfactory receptor family 5 subfamily B member 2
FAS	13.681	48.8186	2.75946	0.851818	3.2395	0.00119741	0.0709364	Fas cell surface death receptor
COL3A1	1.78523	10.6164	-6.88481	2.12597	-3.23842	0.00120192	0.0709688	collagen type III alpha 1 chain
PPP2R2C	6.24456	200.111	-2.48994	0.76961	-3.23533	0.00121504	0.0713528	protein phosphatase 2 regulatory subunit Bgamma
AMPH	3.85936	120.367	-2.63341	0.814035	-3.23501	0.0012164	0.0713528	amphiphysin
LOC101927284	5.57442	121.847	2.17847	0.673647	3.23385	0.00122135	0.0714092	uncharacterized LOC101927284
AGTR1	19.9473	98.9035	-3.1474	0.973574	-3.23283	0.00122572	0.0714312	angiotensin II receptor type 1
PTPRC	2.31586	39.9692	-3.61079	1.11746	-3.23123	0.00123257	0.071476	protein tyrosine phosphatase receptor type C
RAP1GDS1	25.8993	550.999	-0.623816	0.193084	-3.23079	0.00123448	0.071476	Rap1 GTPase-GDP dissociation stimulator 1
PRICKLE1	3.42494	59.3014	-2.7325	0.846546	-3.22783	0.00124735	0.0719881	prickle planar cell polarity protein 1
MIR1302-4	10.2637	0.219155	-21.5473	6.68292	-3.22424	0.00126309		microRNA 1302-4
CCDC178	1.52061	108.907	3.06029	0.94917	3.22417	0.00126338	0.0726788	coiled-coil domain containing 178
CPED1	2.79561	126.133	2.72782	0.847596	3.2183	0.00128952	0.0739448	cadherin like and PC-esterase domain containing 1
GRIN2A	4.66754	281.174	-2.91587	0.906821	-3.21549	0.00130223	0.0744352	glutamate ionotropic receptor NMDA type subunit 2A
AKAP7	58.8071	973.445	-1.10335	0.343349	-3.21349	0.00131134	0.0747174	A-kinase anchoring protein 7
CXorf36	1.37836	9.43914	-6.63956	2.07152	-3.20516	0.00134985	0.0766673	divergent protein kinase domain 2B
SPARC	117.39	360.185	1.58199	0.493743	3.20408	0.00135495	0.0767135	secreted protein acidic and cysteine rich
IGFBP3	2.30798	2.68044	-8.54217	2.66831	-3.20135	0.00136787	0.0772008	insulin like growth factor binding protein 3
SEL1L3	4.60097	75.094	-2.60125	0.813098	-3.19918	0.00137818	0.0773283	SEL1L family member 3
SHANK3	11.6672	85.0704	-1.91075	0.597309	-3.19892	0.00137941	0.0773283	SH3 and multiple ankyrin repeat domains 3
PPFIA4	11.199	79.4386	-2.11765	0.662146	-3.19815	0.0013831	0.0773283	PTPRF interacting protein alpha 4
CD44	133.764	1961.02	2.57236	0.804995	3.19549	0.00139592	0.0778017	CD44 molecule (Indian blood group)
SLC12A5	4.97221	23.7789	-2.94817	0.923363	-3.19286	0.00140873	0.0782718	solute carrier family 12 member 5
PAM	9.68081	339.822	-1.45563	0.456391	-3.18943	0.00142554	0.0789605	peptidylglycine alpha-amidating monooxygenase
MYO5B	2.20434	115.295	2.2033	0.691191	3.18769	0.00143415	0.0791926	myosin VB
TAC4	23.3161	28.7762	2.26782	0.712398	3.18337	0.00145572	0.0800978	tachykinin precursor 4
CASC19	4.05917	5.45634	4.7391	1.48906	3.18261	0.00145956	0.0800978	cancer susceptibility 19
LINC00919	2.05127	0.665568	21.2793	6.68624	3.18255	0.00145982		long intergenic non-protein coding RNA 919
SORT1	152.132	1657.47	1.00421	0.315618	3.18173	0.00146398	0.0800978	sortilin 1
MYH11	1.40896	30.3724	2.95462	0.929004	3.18042	0.00147061	0.0802157	myosin heavy chain 11
CCER1	7.97631	4.03284	21.2671	6.69184	3.17807	0.00148257	0.0805193	coiled-coil glutamate rich protein 1
GRIK4	59.213	3238.49	-1.0131	0.318908	-3.17677	0.00148926	0.0805193	glutamate ionotropic receptor kainate type subunit 4
PTPRM	42.7386	4037.07	-1.55902	0.490769	-3.17669	0.00148968	0.0805193	protein tyrosine phosphatase receptor type M
SLC8A2	4.46586	29.7858	-3.80911	1.20022	-3.17367	0.00150525	0.0811155	solute carrier family 8 member A2
LOC101927692	46.0073	88.9981	1.83108	0.577192	3.17238	0.00151193	0.0812313	uncharacterized LOC101927692
IL16	5.21509	83.1111	-2.91717	0.920403	-3.16945	0.00152725	0.0818087	interleukin 16
NECAB1	9.41101	208.329	2.08862	0.659846	3.16532	0.00154912	0.0827322	N-terminal EF-hand calcium binding protein 1
SLC12A2	11.5373	149.981	-1.12454	0.355442	-3.16379	0.00155732	0.0829224	solute carrier family 12 member 2
TGM2	2.1044	11.0198	-4.78607	1.51361	-3.16202	0.00156679	0.0831794	transglutaminase 2
RYR2	3.00993	330.01	-2.36424	0.748901	-3.15695	0.00159428	0.0843884	ryanodine receptor 2
RBFOX1	5.45632	1267.39	-2.61144	0.828281	-3.15284	0.00161692	0.085334	RNA binding fox-1 homolog 1
LOC102800447	5.43163	132.815	2.34982	0.746358	3.14838	0.00164176	0.0863062	long intergenic non-protein coding RNA 1828
EYA2	15.8999	588.818	2.61034	0.829254	3.14781	0.00164498	0.0863062	EYA transcriptional coactivator and phosphatase 2
MEOX1	5.86783	16.5525	2.99143	0.950849	3.14607	0.00165483	0.0863926	mesenchyme homeobox 1
DTX4	21.7812	93.4406	-2.23007	0.70902	-3.14529	0.00165923	0.0863926	deltex E3 ubiquitin ligase 4
SPOCK1	9.63184	659.66	-2.62237	0.833835	-3.14496	0.00166112	0.0863926	SPARC (osteonectin), cwcv and kazal like domains proteoglycan 1
LRFN2	4.36546	107.499	-3.05689	0.97328	-3.14081	0.00168479	0.087169	leucine rich repeat and fibronectin type III domain containing 2
LOC105376671	36.2852	47.9349	1.65781	0.527856	3.14064	0.00168579	0.087169	LGR4 antisense RNA 1
ITGB8	138.678	1406.72	1.4011	0.446392	3.13872	0.00169686	0.0874884	integrin subunit beta 8
C5orf66	1.94446	89.7077	1.93949	0.61878	3.13439	0.00172214	0.0882948	chromosome 5 putative open reading frame 66
TBL1X	34.2468	1124.88	0.983879	0.313902	3.13435	0.00172237	0.0882948	transducin beta like 1 X-linked
KCNJ3	18.8626	388.445	-2.55861	0.8169	-3.13209	0.00173564	0.088721	potassium inwardly rectifying channel subfamily J member 3
LOC101929745	1.4858	1.12708	-20.9147	6.67982	-3.13102	0.00174199		long intergenic non-protein coding RNA 2119
SLC7A8	5.63371	40.1069	-2.4551	0.784244	-3.13054	0.00174486	0.088938	solute carrier family 7 member 8
C11orf68	54.0005	14.4772	3.38201	1.08257	3.12407	0.0017837	0.0906594	chromosome 11 open reading frame 68
LOC101927964	8.91118	39.6353	2.88161	0.922951	3.12217	0.00179524	0.0909877	uncharacterized LOC101927964
CNTN3	2.74215	90.1734	-3.7795	1.21259	-3.11687	0.00182781	0.0923767	contactin 3
DMRTB1	3.41917	4.29135	17.365	5.57685	3.11377	0.00184713	0.09309	DMRT like family B with proline rich C-terminal 1
LGI4	442.041	589.406	1.03669	0.333063	3.11261	0.00185444	0.0931958	leucine rich repeat LGI family member 4
ASRGL1	42.0458	288.596	1.26494	0.406561	3.11131	0.00186257	0.0933424	asparaginase and isoaspartyl peptidase 1
HPYR1	6.58376	1.74907	-20.7549	6.67493	-3.10938	0.00187482		Helicobacter pylori responsive 1
CAMKK1	4.97874	22.2308	-3.55302	1.14305	-3.10836	0.00188126	0.0938373	calcium/calmodulin dependent protein kinase kinase 1
CAMK4	39.4828	1195.4	-1.32839	0.427397	-3.1081	0.00188293	0.0938373	calcium/calmodulin dependent protein kinase IV
GP5	3.8722	2.70685	-8.78607	2.82843	-3.10634	0.0018942	0.0941364	glycoprotein V platelet
SLC17A7	5.60462	8.43377	-3.33106	1.07397	-3.10162	0.00192466	0.0952253	solute carrier family 17 member 7
TMEM161B-AS1	222.738	4807.24	0.928568	0.299413	3.1013	0.00192675	0.0952253	TMEM161B antisense RNA 1
EPS15L1	81.4485	1162.55	0.945798	0.305084	3.10013	0.00193438	0.095339	epidermal growth factor receptor pathway substrate 15 like 1
SALL4	4.7407	12.044	3.57564	1.15373	3.0992	0.00194043	0.0953743	spalt like transcription factor 4
SPINK1	2.06553	4.7799	8.04874	2.60218	3.09308	0.00198091	0.0970974	serine peptidase inhibitor Kazal type 1
CP	31.4898	251.892	3.27795	1.06036	3.09135	0.00199246	0.0971912	ceruloplasmin
LINC01072	45.7221	4.13001	20.6856	6.69184	3.09117	0.00199369	0.0971912	long intergenic non-protein coding RNA 1072
ECE1	12.5083	226.34	1.82484	0.591324	3.08603	0.00202851	0.0986199	endothelin converting enzyme 1
SDS	40.8612	56.9747	1.74745	0.566585	3.08417	0.00204121	0.0986249	serine dehydratase
GYS2	18.9426	164.701	2.35685	0.764214	3.08402	0.00204224	0.0986249	glycogen synthase 2
PLG	1.36876	9.76062	5.20423	1.68786	3.08333	0.00204698	0.0986249	plasminogen
IRGM	8.88398	3.25542	20.6251	6.69184	3.08213	0.00205522	0.0986249	immunity related GTPase M
NRG1	2.19731	349.356	-2.70001	0.87606	-3.082	0.00205618	0.0986249	neuregulin 1
EMX2	1.29268	1.18184	-10.9566	3.55822	-3.07923	0.00207537		empty spiracles homeobox 2
VWCE	7.949	40.0825	2.51182	0.815838	3.07882	0.00207823	0.0994162	von Willebrand factor C and EGF domains
FAM153B	1.24771	7.81927	-3.88237	1.26227	-3.0757	0.0021001	0.0998381	family with sequence similarity 153 member B
EFHD1	12.7522	123.879	2.07893	0.675967	3.07549	0.00210154	0.0998381	EF-hand domain family member D1
SLC19A3	18.2779	72.3154	1.57617	0.512545	3.07517	0.00210379	0.0998381	solute carrier family 19 member 3
FRMD4A	25.5213	1972.82	-1.38531	0.4506	-3.07436	0.00210956	0.099847	FERM domain containing 4A
LOC105376554	2.30635	10.544	6.297	2.05239	3.06813	0.00215404	0.101422	long intergenic non-protein coding RNA 2547
CAPN9	8.58207	58.8316	2.28448	0.744589	3.06811	0.00215418	0.101422	calpain 9
MAP7	74.753	1963.92	1.13962	0.371939	3.064	0.00218402	0.102557	microtubule associated protein 7
ARMC4	6.30384	143.082	-1.76404	0.575989	-3.06263	0.00219401	0.102696	armadillo repeat containing 4
TNXB	16.943	154.568	1.7523	0.572316	3.06177	0.00220031	0.102696	tenascin XB
BTG4	3.26596	21.9597	4.24964	1.38833	3.06097	0.00220618	0.102696	BTG anti-proliferation factor 4
MMP16	8.43009	321.555	-1.96913	0.643407	-3.06046	0.00220994	0.102696	matrix metallopeptidase 16
HMGN1	232.518	176.143	-1.25772	0.411098	-3.05943	0.00221757	0.102784	high mobility group nucleosome binding domain 1
ARMC12	8.70479	12.4876	3.50091	1.14592	3.0551	0.00224983	0.10401	armadillo repeat containing 12
CERS6	7.57137	326.538	-3.28922	1.07729	-3.05323	0.00226396	0.104393	ceramide synthase 6
SHANK1	4.41372	32.3788	-1.93397	0.633949	-3.05068	0.00228325	0.105012	SH3 and multiple ankyrin repeat domains 1
TTC41P	7.26876	76.6677	1.77476	0.582167	3.04855	0.00229952	0.105489	tetratricopeptide repeat domain 41, pseudogene
ST8SIA6	1.52697	29.54	-3.77767	1.23991	-3.04672	0.0023135	0.105544	ST8 alpha-N-acetyl-neuraminide alpha-2,8-sialyltransferase 6
ST3GAL5	77.5855	456.606	1.29929	0.426503	3.04638	0.00231611	0.105544	ST3 beta-galactoside alpha-2,3-sialyltransferase 5
ASB4	6.22311	44.6065	3.44274	1.13022	3.04609	0.00231841	0.105544	ankyrin repeat and SOCS box containing 4
LFNG	73.8829	150.264	1.58201	0.5198	3.04349	0.00233849	0.106187	LFNG O-fucosylpeptide 3-beta-N-acetylglucosaminyltransferase
CCDC60	2.35713	74.0903	2.4671	0.811545	3.04001	0.00236573	0.106916	coiled-coil domain containing 60
BOD1L2	5.27264	3.01248	20.3426	6.69184	3.03991	0.00236648	0.106916	biorientation of chromosomes in cell division 1 like 2
TFDP1	11.8339	82.5758	-1.43086	0.470882	-3.03867	0.00237625	0.107087	transcription factor Dp-1
WBSCR17	4.4483	343.615	-2.63641	0.868136	-3.03686	0.00239057	0.107462	polypeptide N-acetylgalactosaminyltransferase 17
HHAT	4.2876	188.91	-1.65822	0.546241	-3.03569	0.00239986	0.107609	hedgehog acyltransferase
PDE11A	1.80532	137.526	1.77389	0.584577	3.03448	0.00240949	0.107735	phosphodiesterase 11A
LOC729987	3.51387	28.37	-3.58511	1.18171	-3.03383	0.00241471	0.107735	long intergenic non-protein coding RNA 1776
DRD3	0.90227	9.44768	4.0526	1.3374	3.03022	0.00244379	0.108294	dopamine receptor D3
LY86-AS1	1.35525	55.6407	3.58074	1.18188	3.02969	0.00244809	0.108294	LY86 antisense RNA 1
RHOU	13.8409	184.93	1.39457	0.460318	3.02959	0.00244888	0.108294	ras homolog family member U
TBL1Y	2.36334	54.5464	2.5562	0.844036	3.02855	0.00245731	0.108294	transducin beta like 1 Y-linked
GAS2L3	5.46743	36.6435	-2.86924	0.947405	-3.02852	0.00245752	0.108294	growth arrest specific 2 like 3
DHRS3	46.341	302.399	1.44578	0.477701	3.02654	0.0024737	0.108528	dehydrogenase/reductase 3
RGMA	240.398	1321.5	-1.33588	0.441412	-3.02639	0.00247496	0.108528	repulsive guidance molecule BMP co-receptor a
UNC13A	15.9199	157.756	-1.54609	0.511114	-3.02493	0.00248687	0.108696	unc-13 homolog A
LOC101926975	4.13181	7.96378	5.78309	1.91232	3.02413	0.00249351	0.108696	long intergenic non-protein coding RNA 1844
MT3	2323.31	478.371	1.97024	0.65165	3.02347	0.00249896	0.108696	metallothionein 3
MRO	36.6573	129.271	1.68237	0.556654	3.02229	0.00250868	0.108696	maestro
NTN4	3.02305	52.2945	-2.3259	0.769888	-3.02109	0.00251869	0.108696	netrin 4
CSRP3	2.63778	11.8472	5.29673	1.75337	3.02088	0.00252039	0.108696	cysteine and glycine rich protein 3
LINC00609	9.04666	105.456	-4.49958	1.48955	-3.02077	0.00252132	0.108696	long intergenic non-protein coding RNA 609
TBX18	2.01861	8.78699	-5.49395	1.82184	-3.0156	0.00256467	0.109998	T-box transcription factor 18
HPN-AS1	9.09498	62.4775	2.05502	0.681465	3.01559	0.00256483	0.109998	HPN antisense RNA 1
HAPLN3	7.67648	19.0294	3.00294	0.996006	3.01498	0.00256997	0.109998	hyaluronan and proteoglycan link protein 3
FAM78B	11.6412	150.233	-1.81255	0.601471	-3.01353	0.00258225	0.110072	family with sequence similarity 78 member B
TP63	2.018	84.1428	2.67292	0.887034	3.01333	0.00258401	0.110072	tumor protein p63
WISP1	7.38364	35.5367	-3.33641	1.10787	-3.01155	0.00259915	0.110455	cellular communication network factor 4
EGFL7	2.02869	3.82343	-8.49723	2.83298	-2.99939	0.00270521	0.114609	EGF like domain multiple 7
STARD5	4.73125	7.2213	-4.42884	1.47683	-2.99888	0.00270972	0.114609	StAR related lipid transfer domain containing 5
LDLRAD4	27.0684	1460.71	-1.41437	0.472587	-2.99283	0.00276408	0.11635	low density lipoprotein receptor class A domain containing 4
CLIC5	1.41641	37.9674	2.84392	0.950341	2.99252	0.00276684	0.11635	chloride intracellular channel 5
LCN12	32.7038	12.064	3.50083	1.17001	2.99213	0.0027704	0.11635	lipocalin 12
MTUS2	2.10948	144.862	-2.76247	0.924879	-2.98685	0.0028187	0.117823	microtubule associated scaffold protein 2
PSTPIP1	1.14268	6.36044	-3.39431	1.13667	-2.98617	0.00282491	0.117823	proline-serine-threonine phosphatase interacting protein 1
PCAT19	0.992025	6.88642	-4.61253	1.54464	-2.98614	0.00282521	0.117823	prostate cancer associated transcript 19
NOS1	2.0846	41.6899	-3.5396	1.18647	-2.98331	0.00285147	0.118394	nitric oxide synthase 1
TMPRSS15	1.27078	25.6844	4.90324	1.6436	2.98324	0.00285216	0.118394	transmembrane serine protease 15
PNN	117.583	107.969	-1.58754	0.532816	-2.97953	0.00288694	0.119561	pinin, desmosome associated protein
P3H2	4.4117	98.3808	3.21424	1.0808	2.97395	0.00293989	0.121429	prolyl 3-hydroxylase 2
COL4A4	3.38584	68.4644	2.18914	0.736253	2.97336	0.00294562	0.121429	collagen type IV alpha 4 chain
COBL	7.41425	279.013	1.90692	0.641719	2.97158	0.00296267	0.121683	cordon-bleu WH2 repeat protein
CPZ	3.49591	10.5389	-4.36615	1.46944	-2.9713	0.00296539	0.121683	carboxypeptidase Z
TLDC2	6.43394	15.1213	3.12289	1.05164	2.96953	0.00298253	0.122061	TBC/LysM-associated domain containing 2
CHD3	13.5587	45.7585	-1.41966	0.478382	-2.96763	0.00300106	0.122061	chromodomain helicase DNA binding protein 3
PDK4	127.276	195.237	2.11118	0.711415	2.96758	0.00300153	0.122061	pyruvate dehydrogenase kinase 4
NDUFS8	34.7457	24.3515	1.83248	0.617509	2.96754	0.0030019	0.122061	NADH:ubiquinone oxidoreductase core subunit S8
PPP1R16B	3.07906	50.8963	-3.25221	1.09658	-2.96578	0.00301913	0.122484	protein phosphatase 1 regulatory subunit 16B
COL1A1	1.64433	3.90321	-5.75127	1.93978	-2.96491	0.00302771	0.122554	collagen type I alpha 1 chain
RGCC	890.033	1360.6	1.88268	0.635187	2.96398	0.00303685	0.122646	regulator of cell cycle
TPRG1	4.28568	84.5759	1.71183	0.577914	2.96209	0.00305561	0.122866	tumor protein p63 regulated 1
FOXN4	2.29957	8.99323	3.28979	1.11065	2.96205	0.00305602	0.122866	forkhead box N4
IMPG2	5.22793	60.6621	-1.96342	0.663394	-2.95966	0.00307982	0.123378	interphotoreceptor matrix proteoglycan 2
WIF1	24.5629	179.852	-2.44516	0.826243	-2.95937	0.00308272	0.123378	WNT inhibitory factor 1
SMOC2	0.989794	32.3991	-2.68975	0.90918	-2.95843	0.00309211	0.123378	SPARC related modular calcium binding 2
DOCK3	34.9875	3057.16	-0.803135	0.271512	-2.95801	0.00309634	0.123378	dedicator of cytokinesis 3
ZNF385B	2.98051	174.3	-2.42932	0.823319	-2.95064	0.00317112	0.126077	zinc finger protein 385B
ST3GAL5-AS1	121.489	44.5329	2.05106	0.695595	2.94865	0.00319167	0.126613	ST3GAL5 antisense RNA 1 (head to head)
PRKCB	2.24851	120.608	-2.37607	0.806439	-2.94637	0.00321525	0.126998	protein kinase C beta
LINC01483	7.33827	282.81	2.02561	0.6875	2.94634	0.00321558	0.126998	long intergenic non-protein coding RNA 1483
INSC	1.73028	33.2566	2.51832	0.855038	2.94527	0.00322673	0.127157	INSC spindle orientation adaptor protein
LOC101929733	63.7153	50.5834	2.33665	0.793947	2.94308	0.00324969	0.127732	long intergenic non-protein coding RNA 1954
RASL10A	18.8671	6.52394	3.72944	1.26743	2.94251	0.00325558	0.127732	RAS like family 10 member A
LINC00707	17.367	130.787	2.10409	0.71566	2.94006	0.00328147	0.128311	long intergenic non-protein coding RNA 707
MECOM	1.71606	151.61	-2.68065	0.911859	-2.93976	0.00328469	0.128311	MDS1 and EVI1 complex locus
ERICH1-AS1	2.30383	112.47	-1.70625	0.580551	-2.93901	0.00329259	0.128339	DLG associated protein 2
NREP	3.65726	112.344	-1.77256	0.60338	-2.93772	0.00330638	0.128468	neuronal regeneration related protein
ZBTB8OS	95.4907	350.479	0.859377	0.292569	2.93735	0.00331027	0.128468	zinc finger and BTB domain containing 8 opposite strand
FGF10	1.96426	22.9227	-3.55115	1.20977	-2.93539	0.00333128	0.129004	fibroblast growth factor 10
SHISA5	27.5754	141.455	1.48225	0.505109	2.93451	0.00334074	0.129091	shisa family member 5
PADI2	18.4765	129.651	-3.71208	1.26573	-2.93275	0.0033597	0.129527	peptidyl arginine deiminase 2
CACNG5	21.2774	17.3779	-4.24349	1.44724	-2.93213	0.0033665	0.129527	calcium voltage-gated channel auxiliary subunit gamma 5
GDA	1.39931	27.3283	2.48574	0.849103	2.92749	0.00341705	0.130914	guanine deaminase
ROBO1	4.6991	658.297	-0.961662	0.328495	-2.92748	0.00341718	0.130914	roundabout guidance receptor 1
DGKH	5.8907	150.916	-1.4284	0.488383	-2.92476	0.00344721	0.131325	diacylglycerol kinase eta
SH3BP5	3.45724	39.3146	-2.88896	0.987792	-2.92466	0.00344834	0.131325	SH3 domain binding protein 5
EFHD2	7.59546	18.4273	-2.66926	0.912718	-2.92452	0.00344992	0.131325	EF-hand domain family member D2
KCTD8	13.4877	462.981	-2.35722	0.806643	-2.92226	0.00347499	0.131998	potassium channel tetramerization domain containing 8
TSPYL2	124.679	97.9915	-2.57658	0.882371	-2.92006	0.00349963	0.132389	TSPY like 2
CDKN1A	19.3652	39.6537	5.47573	1.87524	2.92002	0.00350008	0.132389	cyclin dependent kinase inhibitor 1A
SNTG1	3.40704	396.157	-2.23589	0.766168	-2.91828	0.00351966	0.132848	syntrophin gamma 1
SLIT3	2.57246	235.648	-3.01255	1.03304	-2.91621	0.00354317	0.133455	slit guidance ligand 3
CELF4	2.98534	128.616	-2.61564	0.897689	-2.91375	0.00357116	0.134226	CUGBP Elav-like family member 4
LOC100506691	6.24361	3.94479	5.19322	1.78384	2.91126	0.00359976	0.134886	uncharacterized LOC100506691
GPR75-ASB3	36.3996	835.075	0.74089	0.254575	2.9103	0.00361085	0.134886	GPR75-ASB3 readthrough
ZNF526	16.848	13.5507	-3.94704	1.35625	-2.91026	0.00361132	0.134886	zinc finger protein 526
SEMA4B	143.683	808.345	1.00521	0.345509	2.90935	0.00362184	0.134962	semaphorin 4B
MIR548F3	5.61992	472.519	1.2484	0.429182	2.90878	0.00362845	0.134962	microRNA 548f-3
LHB	6.61514	1.31402	-11.1864	3.84767	-2.90733	0.00364529		luteinizing hormone subunit beta
TTC9	2.66091	11.9981	-3.94086	1.35603	-2.90618	0.00365871	0.135805	tetratricopeptide repeat domain 9
RNF207	11.5129	19.5485	-2.49311	0.858844	-2.90287	0.00369764	0.1365	ring finger protein 207
LOC284294	1.00343	48.2898	3.86698	1.33227	2.90255	0.0037014	0.1365	long intergenic non-protein coding RNA 1924
AOAH	3.57424	99.3867	-2.44016	0.84072	-2.90247	0.00370235	0.1365	acyloxyacyl hydrolase
AGAP1	61.8757	4579.34	-1.11683	0.384848	-2.902	0.00370794	0.1365	ArfGAP with GTPase domain, ankyrin repeat and PH domain 1
MIR548AY	118.116	2.13789	19.3956	6.69184	2.89839	0.00375081		microRNA 548ay
CHD5	1.21459	12.58	-3.17238	1.09584	-2.89492	0.00379251	0.139182	chromodomain helicase DNA binding protein 5
CTSD	63.295	98.7123	1.9808	0.684355	2.8944	0.00379885	0.139182	cathepsin D
RASA4CP	7.88925	12.49	2.91702	1.00797	2.89396	0.00380416	0.139182	RAS p21 protein activator 4C, pseudogene
NPTN	51.3677	444.24	-0.603358	0.208551	-2.8931	0.0038146	0.139279	neuroplastin
LOC401557	0.449404	0.325139	19.2892	6.66791	2.89284	0.0038177		uncharacterized LOC401557
SLCO4A1	1.74076	6.79765	-4.941	1.70956	-2.89021	0.0038498	0.140279	solute carrier organic anion transporter family member 4A1
IGFBP5	4.14831	12.8635	-3.24329	1.12402	-2.88544	0.00390865	0.142133	insulin like growth factor binding protein 5
KCNQ5	7.02379	527.59	1.71377	0.594388	2.88326	0.00393586	0.142833	potassium voltage-gated channel subfamily Q member 5
CFAP99	3.68663	21.4292	2.09062	0.725363	2.88216	0.00394953	0.143039	cilia and flagella associated protein 99
RELN	4.41019	310.858	-2.09618	0.727822	-2.88007	0.0039759	0.143549	reelin
HECW1	4.20179	252.613	-1.69516	0.588645	-2.87977	0.00397968	0.143549	HECT, C2 and WW domain containing E3 ubiquitin protein ligase 1
USP2-AS1	3.26554	53.578	2.07214	0.7215	2.87199	0.00407901	0.146836	USP2 antisense RNA 1 (head to head)
MTM1	45.0118	569.525	0.956418	0.333213	2.87029	0.00410093	0.147329	myotubularin 1
LVCAT5	2.1904	95.4971	2.00883	0.700213	2.86889	0.00411916	0.147563	long intergenic non-protein coding RNA 2476
CYB561D2	9.91177	21.3303	1.99309	0.694959	2.86793	0.00413173	0.147563	cytochrome b561 family member D2
DCLK1	57.0806	2645.86	-1.43454	0.500207	-2.86789	0.00413219	0.147563	doublecortin like kinase 1
EMX2OS	5.02445	42.4643	-4.70449	1.64128	-2.86635	0.00415234	0.147987	EMX2 opposite strand/antisense RNA
COL12A1	1.92276	32.882	-2.77013	0.966709	-2.86552	0.00416321	0.14808	collagen type XII alpha 1 chain
IMPA2	4.82636	27.9313	-2.84633	0.993569	-2.86476	0.0041733	0.148133	inositol monophosphatase 2
AEBP1	104.04	185.031	2.6584	0.928423	2.86335	0.00419186	0.148133	AE binding protein 1
MDFIC	40.9932	462.321	-1.22321	0.427297	-2.86267	0.00420082	0.148133	MyoD family inhibitor domain containing
LOC399886	4.56723	9.48346	2.8179	0.984413	2.86252	0.00420293	0.148133	long intergenic non-protein coding RNA 2687
PKHD1	1.76943	124.926	2.76739	0.967078	2.8616	0.00421513	0.148133	PKHD1 ciliary IPT domain containing fibrocystin/polyductin
LOC100506393	4.03958	42.4521	3.93999	1.37687	2.86157	0.00421555	0.148133	long intergenic non-protein coding RNA 2398
MYT1L	3.74992	260.361	-3.10261	1.08444	-2.86103	0.00422268	0.148133	myelin transcription factor 1 like
SLC25A48	13.7575	90.042	-4.51597	1.57883	-2.86032	0.00423212	0.14814	solute carrier family 25 member 48
TMC1	15.0501	574.634	1.43719	0.502583	2.8596	0.00424174	0.14814	transmembrane channel like 1
CADPS	5.3557	343.43	-2.83651	0.992232	-2.85872	0.00425355	0.14814	calcium dependent secretion activator
LOC100506497	53.8825	210.724	1.31363	0.459547	2.85854	0.004256	0.14814	uncharacterized LOC100506497
IGSF23	7.68957	21.2725	1.85326	0.648935	2.85585	0.00429223	0.149111	immunoglobulin superfamily member 23
CASC21	0.849535	17.866	3.55418	1.24512	2.85448	0.00431079	0.149466	cancer susceptibility 21
RTN1	6.40015	234.637	-2.30323	0.807432	-2.85254	0.00433713	0.149814	reticulon 1
NRXN3	29.2783	5771.45	-1.41326	0.495548	-2.85191	0.00434568	0.149814	neurexin 3
SPHKAP	3.87022	109.999	-2.22314	0.779532	-2.85189	0.00434595	0.149814	SPHK1 interactor, AKAP domain containing
BCR	99.6536	1664.42	0.814492	0.285731	2.85056	0.00436425	0.149954	BCR activator of RhoGEF and GTPase
LOC101928882	1.79026	40.8142	3.40783	1.19557	2.85038	0.00436677	0.149954	uncharacterized LOC101928882
ASAH2	1.69791	16.1686	4.80108	1.68488	2.84951	0.00437862	0.150073	N-acylsphingosine amidohydrolase 2
KCNH8	4.49514	214.787	-1.50493	0.528336	-2.84843	0.00439354	0.150296	potassium voltage-gated channel subfamily H member 8
C2CD4B	1.63023	0.420681	-18.6279	6.5536	-2.84239	0.0044777		C2 calcium dependent domain containing 4B
LOC101927604	5.2059	3.5107	6.0203	2.11905	2.84103	0.00449674	0.153414	uncharacterized LOC101927604
CHN2	8.83019	449.286	-2.79184	0.982809	-2.84067	0.00450183	0.153414	chimerin 2
NBPF20	0.674586	9.69598	-2.27996	0.802962	-2.83944	0.00451925	0.153715	NBPF member 20
FAM107B	8.12333	263.135	-1.65021	0.581392	-2.83837	0.00453446	0.153939	family with sequence similarity 107 member B
ADAMTS9	10.0171	215.383	-3.39897	1.1989	-2.83508	0.00458141	0.154292	ADAM metallopeptidase with thrombospondin type 1 motif 9
FAT2	16.8035	141.713	-2.16391	0.763458	-2.83435	0.00459187	0.154292	FAT atypical cadherin 2
SULT1C2	8.29197	22.7405	4.33386	1.52916	2.83414	0.00459491	0.154292	sulfotransferase family 1C member 2
ATP1B1	20.6197	62.6927	-2.19344	0.774191	-2.8332	0.00460839	0.154292	ATPase Na+/K+ transporting subunit beta 1
RAMP2-AS1	40.9788	37.2136	1.9956	0.704416	2.83298	0.00461156	0.154292	RAMP2 antisense RNA 1
TMEM179	1.75832	3.17194	-6.33298	2.23662	-2.8315	0.00463305	0.154292	transmembrane protein 179
CGRRF1	51.6583	169.39	-0.963261	0.340219	-2.8313	0.00463592	0.154292	cell growth regulator with ring finger domain 1
GSTP1	65.4369	25.7772	1.71465	0.605606	2.83129	0.00463601	0.154292	glutathione S-transferase pi 1
DGCR5	14.2138	103.77	-1.59142	0.562162	-2.83089	0.00464194	0.154292	DiGeorge syndrome critical region gene 5
BEST3	10.3116	72.1297	2.6625	0.94069	2.83037	0.00464942	0.154292	bestrophin 3
ARL4C	15.7358	9.22988	-3.57807	1.26419	-2.83034	0.0046499	0.154292	ADP ribosylation factor like GTPase 4C
THEGL	1.66508	18.2288	2.95117	1.04284	2.82993	0.00465585	0.154292	theg spermatid protein like
GALNT16	31.2851	374.574	-1.81138	0.640098	-2.82985	0.00465695	0.154292	polypeptide N-acetylgalactosaminyltransferase 16
CPA6	1.39891	68.2093	2.01623	0.712851	2.8284	0.0046782	0.154321	carboxypeptidase A6
FAM110B	20.9309	406.872	-1.03332	0.36535	-2.82831	0.0046795	0.154321	family with sequence similarity 110 member B
IRX3	99.8385	38.499	1.58443	0.560262	2.82802	0.00468372	0.154321	iroquois homeobox 3
ASCL1	126.93	41.6593	2.22141	0.786473	2.82452	0.00473519	0.15573	achaete-scute family bHLH transcription factor 1
DPP6	181.053	20682.6	-1.08524	0.384331	-2.82371	0.0047472	0.155839	dipeptidyl peptidase like 6
SRP9	193.443	295.165	1.06174	0.376285	2.82164	0.00477787	0.156547	signal recognition particle 9
EPSTI1	3.78091	56.9928	-2.87339	1.01854	-2.82108	0.00478628	0.156547	epithelial stromal interaction 1
GLIS2	9.40708	30.8379	2.01364	0.714231	2.81931	0.00481268	0.156775	GLIS family zinc finger 2
AGPAT4	10.4152	183.571	-1.32656	0.470602	-2.81885	0.00481954	0.156775	1-acylglycerol-3-phosphate O-acyltransferase 4
GARNL3	33.8379	507.545	-1.11263	0.394713	-2.81883	0.00481991	0.156775	GTPase activating Rap/RanGAP domain like 3
RLTPR	2.63819	4.39635	-5.20783	1.84788	-2.81827	0.0048283	0.156775	capping protein regulator and myosin 1 linker 2
RFX2	190.009	2722.82	0.722921	0.256828	2.8148	0.0048807	0.158154	regulatory factor X2
GRM1	7.49361	377.44	-1.54856	0.550248	-2.81429	0.00488846	0.158154	glutamate metabotropic receptor 1
KCNA1	11.4327	11.0505	-3.50364	1.24601	-2.81189	0.00492519	0.159055	potassium voltage-gated channel subfamily A member 1
COL4A3	1.73125	32.4203	2.50568	0.892867	2.80633	0.0050109	0.160858	collagen type IV alpha 3 chain
DIAPH3	5.11827	314.549	-1.22192	0.435453	-2.8061	0.00501456	0.160858	diaphanous related formin 3
LOC105616981	1.08151	19.8603	-2.439	0.869289	-2.80574	0.00502012	0.160858	B3GALT1 antisense RNA 1
GAB2	51.0988	1297.68	0.989386	0.352643	2.80563	0.00502187	0.160858	GRB2 associated binding protein 2
SLCO1B1	2.42047	36.0264	2.67044	0.951906	2.80536	0.00502598	0.160858	solute carrier organic anion transporter family member 1B1
GS1-600G8.3	0.375559	0.507182	13.52	4.82202	2.80381	0.0050503		unknown transcript
PDE1A	5.96206	312.927	-2.24875	0.803103	-2.80008	0.00510905	0.162925	phosphodiesterase 1A
KLF9	160.858	586.292	1.31856	0.471015	2.79939	0.00511986	0.162925	Kruppel like factor 9
EBF1	45.9254	2274.48	1.8604	0.664639	2.79911	0.00512441	0.162925	EBF transcription factor 1
DESI1	47.2409	132.575	0.942296	0.336661	2.79895	0.00512697	0.162925	desumoylating isopeptidase 1
LL22NC03-75H12.2	1.91307	6.83584	-7.02847	2.51444	-2.79524	0.00518609	0.164511	long intergenic non-protein coding RNA 1644
PDE10A	3.28152	152.735	-2.28879	0.819311	-2.79355	0.00521322	0.165079	phosphodiesterase 10A
SNX7	21.5185	247.298	-0.991116	0.355415	-2.78861	0.00529342	0.167217	sorting nexin 7
GABRG1	123.627	1311.98	1.16988	0.419639	2.78782	0.00530639	0.167217	gamma-aminobutyric acid type A receptor subunit gamma1
CASR	0.97468	14.5855	4.64381	1.66584	2.78767	0.00530878	0.167217	calcium sensing receptor
SLC35F3	3.48624	212.644	-2.26222	0.812563	-2.78405	0.00536846	0.168556	solute carrier family 35 member F3
LOC101929710	8.42574	726.478	1.36082	0.488811	2.78395	0.00537013	0.168556	uncharacterized LOC101929710
PRKCZ	4.62841	83.2691	-1.62164	0.5829	-2.78201	0.00540227	0.168908	protein kinase C zeta
SMPX	1.42512	9.46929	4.07529	1.46506	2.78166	0.00540824	0.168908	small muscle protein X-linked
XKR4	4.07275	215.189	-3.3286	1.19666	-2.78157	0.00540968	0.168908	XK related 4
GRAMD1C	48.198	620.329	1.51651	0.545509	2.77999	0.00543601	0.169435	GRAM domain containing 1C
SLC15A2	116.332	681.569	1.12334	0.404307	2.77844	0.00546203	0.16995	solute carrier family 15 member 2
HK2	16.1928	117.736	-2.27536	0.819428	-2.77677	0.00549027	0.170532	hexokinase 2
LOC100507144	19.9613	17.5716	5.05786	1.82206	2.7759	0.00550483	0.170688	uncharacterized LOC100507144
LOC158434	840.128	958.169	1.78057	0.641683	2.77484	0.00552289	0.170768	uncharacterized LOC158434
E2F8	5.76091	15.7021	5.78277	2.08416	2.77463	0.00552651	0.170768	E2F transcription factor 8
RND3	16.3638	38.1633	-2.9185	1.05235	-2.77332	0.00554875	0.17116	Rho family GTPase 3
DNAH3	1.8394	59.2314	1.69339	0.611552	2.769	0.00562287	0.173148	dynein axonemal heavy chain 3
DPY19L1P1	41.1739	706.261	1.41435	0.511413	2.76557	0.00568227	0.174514	DPY19L1 pseudogene 1
STMN2	6.0275	40.2339	-2.65753	0.961165	-2.76491	0.00569391	0.174514	stathmin 2
TESK2	47.0427	850.987	1.37875	0.498686	2.76476	0.00569649	0.174514	testis associated actin remodelling kinase 2
CACNA2D2	2.9756	54.7345	-2.15737	0.780498	-2.7641	0.00570802	0.174568	calcium voltage-gated channel auxiliary subunit alpha2delta 2
ZBTB16	125.167	2972.98	1.35029	0.488702	2.76301	0.00572703	0.17485	zinc finger and BTB domain containing 16
PLEKHG1	16.913	520.239	-2.31681	0.839173	-2.76082	0.00576564	0.175629	pleckstrin homology and RhoGEF domain containing G1
LOC285692	2.43295	87.7616	1.95059	0.706669	2.76026	0.00577547	0.175629	long intergenic non-protein coding RNA 2112
DBX2	9.31666	40.8495	1.86649	0.67629	2.75989	0.005782	0.175629	developing brain homeobox 2
APTX	50.5482	177.78	0.843098	0.305545	2.75933	0.00579203	0.175636	aprataxin
ZMIZ1	99.5266	3049.88	0.818841	0.29703	2.75677	0.0058376	0.176473	zinc finger MIZ-type containing 1
ZEB1	90.0691	2303.56	-0.750288	0.272172	-2.75667	0.00583937	0.176473	zinc finger E-box binding homeobox 1
PGR	1.67403	25.1604	-3.58151	1.30001	-2.75498	0.00586965	0.177041	progesterone receptor
LINC00847	25.6103	14.3511	2.07242	0.752373	2.75451	0.00587793	0.177041	long intergenic non-protein coding RNA 847
SPICE1	20.3154	177.121	-1.13587	0.412453	-2.75392	0.00588855	0.177046	spindle and centriole associated protein 1
RRAGD	10.7085	65.7786	1.37782	0.500407	2.7534	0.00589791	0.177046	Ras related GTP binding D
LINC00518	1.1545	1.50494	9.03313	3.28354	2.75103	0.0059408		long intergenic non-protein coding RNA 518
PKIA	51.6724	559.586	1.46156	0.531305	2.75088	0.00594359	0.178119	cAMP-dependent protein kinase inhibitor alpha
LOC101927740	3.09093	6.45493	4.33413	1.57643	2.74934	0.00597153	0.178657	long intergenic non-protein coding RNA 2202
HGF	14.0221	175.651	3.38357	1.23156	2.74739	0.0060072	0.179424	hepatocyte growth factor
CT45A1	0.331402	0.415368	18.295	6.66149	2.74639	0.00602559		cancer/testis antigen family 45 member A1
SRGAP2	8.2965	275.989	-1.31062	0.47753	-2.74458	0.00605889	0.180666	SLIT-ROBO Rho GTPase activating protein 2
SLFN12L	1.73997	3.39344	-7.88535	2.87446	-2.74325	0.00608342	0.181096	schlafen family member 12 like
PIH1D3	2.40544	13.8115	4.85227	1.76932	2.74245	0.00609822	0.18119	dynein axonemal assembly factor 6
RNF6	10.8119	121.966	1.31041	0.477905	2.74199	0.00610686	0.18119	ring finger protein 6
ANK3	3.97863	377.325	-2.10244	0.768049	-2.73737	0.00619324	0.183203	ankyrin 3
ETNPPL	435.303	1050.22	1.55263	0.567233	2.73721	0.00619628	0.183203	ethanolamine-phosphate phospho-lyase
MAPK4	181.902	3772.06	0.643156	0.235015	2.73665	0.00620674	0.183203	mitogen-activated protein kinase 4
VANGL1	5.97229	39.4645	-1.92004	0.701724	-2.73618	0.00621564	0.183203	VANGL planar cell polarity protein 1
RNF213	42.2628	684.23	-0.979224	0.358186	-2.73384	0.00625996	0.183568	ring finger protein 213
C19orf38	5.87317	15.7764	2.66083	0.973297	2.73383	0.00626014	0.183568	chromosome 19 open reading frame 38
CACNA1A	6.73634	261.532	-2.39861	0.877455	-2.73359	0.00626474	0.183568	calcium voltage-gated channel subunit alpha1 A
HTT-AS	14.328	19.1793	1.80392	0.659963	2.73337	0.00626908	0.183568	HTT antisense RNA
SERPINA3	107.734	237.569	5.65013	2.06781	2.73243	0.00628699	0.183792	serpin family A member 3
BTN3A2	7.72349	12.9979	-2.3527	0.861516	-2.73089	0.00631645	0.184007	butyrophilin subfamily 3 member A2
HADHB	92.9244	519.254	0.720968	0.264049	2.73043	0.00632517	0.184007	hydroxyacyl-CoA dehydrogenase trifunctional multienzyme complex subunit beta
A4GALT	3.36527	13.9443	3.63399	1.33092	2.73043	0.00632521	0.184007	alpha 1,4-galactosyltransferase (P blood group)
BICD1	32.8517	1076.9	-0.838956	0.307331	-2.72981	0.00633703	0.184052	BICD cargo adaptor 1
USP43	2.94061	31.6721	2.17659	0.797819	2.72817	0.00636861	0.184571	ubiquitin specific peptidase 43
LINC00691	28.2032	11.9114	5.12438	1.87857	2.72781	0.00637556	0.184571	long intergenic non-protein coding RNA 691
PIK3AP1	1.50526	26.7381	2.55272	0.93619	2.72672	0.0063968	0.184829	phosphoinositide-3-kinase adaptor protein 1
CPAMD8	7.52665	131.11	-4.3337	1.58963	-2.72624	0.00640607	0.184829	C3 and PZP like alpha-2-macroglobulin domain containing 8
FGL1	2.72603	10.5493	3.78748	1.38952	2.72576	0.00641545	0.184829	fibrinogen like 1
CCDC27	2.99058	7.2331	3.67474	1.34919	2.72366	0.00645632	0.185626	coiled-coil domain containing 27
SCG5	3.0631	22.013	-2.46425	0.904885	-2.72327	0.00646387	0.185626	secretogranin V
LINC00307	1.18735	0.539131	18.2129	6.68956	2.72259	0.00647731		long intergenic non-protein coding RNA 307
VCAM1	4.96973	12.8453	-3.23476	1.18843	-2.72188	0.00649109	0.186109	vascular cell adhesion molecule 1
LOC727924	0.472251	6.11212	4.57072	1.68027	2.72023	0.00652357	0.186449	long intergenic non-protein coding RNA 2203
SMPD1	88.2534	48.1382	2.03735	0.749049	2.71992	0.00652986	0.186449	sphingomyelin phosphodiesterase 1
LYPD6	24.8044	433.524	1.29523	0.476242	2.71969	0.00653422	0.186449	LY6/PLAUR domain containing 6
FAP	5.9215	54.3983	3.98467	1.46638	2.71736	0.00658059	0.187001	fibroblast activation protein alpha
GRM5	65.76	4032.46	-1.44762	0.532754	-2.71724	0.00658295	0.187001	glutamate metabotropic receptor 5
DSCAM	9.64019	995.292	-1.85739	0.683659	-2.71684	0.0065909	0.187001	DS cell adhesion molecule
LRRFIP1	22.3525	408.163	-0.61902	0.227865	-2.71661	0.00659535	0.187001	LRR binding FLII interacting protein 1
NPL	219.335	1060.38	1.95885	0.721245	2.71593	0.00660909	0.187094	N-acetylneuraminate pyruvate lyase
RNF187	30.2979	33.0609	2.10615	0.775864	2.71459	0.00663573	0.187551	ring finger protein 187
C4orf51	1.1769	8.79454	4.1198	1.51884	2.71247	0.00667831	0.188425	chromosome 4 open reading frame 51
ADCYAP1R1	77.8971	580.708	1.08647	0.400614	2.71201	0.00668772	0.188425	ADCYAP receptor type I
KIF23	3.90898	16.7041	2.42361	0.893917	2.71122	0.00670363	0.188577	kinesin family member 23
EXOC6	12.4663	340.121	-0.785613	0.29006	-2.70845	0.00675988	0.18986	exocyst complex component 6
KSR2	6.0714	404.569	-2.8716	1.0607	-2.70728	0.00678372	0.190231	kinase suppressor of ras 2
MTSS1L	900.239	2553.13	0.990014	0.365787	2.70653	0.00679898	0.190361	MTSS I-BAR domain containing 2
MYO5C	4.22995	55.7906	-2.83581	1.04872	-2.70407	0.0068495	0.191476	myosin VC
MCF2L	8.71463	151.713	-1.79804	0.66546	-2.70195	0.00689347	0.192205	MCF.2 cell line derived transforming sequence like
DYNC1I1	7.32312	315.884	-1.78553	0.660922	-2.70157	0.00690129	0.192205	dynein cytoplasmic 1 intermediate chain 1
CCDC136	52.7712	185.17	-1.17843	0.436252	-2.70126	0.00690782	0.192205	coiled-coil domain containing 136
PTPRJ	40.9189	950.981	1.02946	0.38148	2.6986	0.00696315	0.193444	protein tyrosine phosphatase receptor type J
NASP	129.204	519.884	-0.880785	0.326453	-2.69805	0.00697477	0.193466	nuclear autoantigenic sperm protein
MUC7	3.38026	26.3918	4.42437	1.64104	2.69607	0.0070163	0.194189	mucin 7, secreted
PEAR1	1.11317	3.52389	-5.6792	2.10722	-2.69511	0.00703651	0.194189	platelet endothelial aggregation receptor 1
WDR93	20.823	131.176	1.31731	0.488813	2.69491	0.00704084	0.194189	WD repeat domain 93
PRDM16	3.73731	184.461	2.1645	0.803232	2.69474	0.00704426	0.194189	PR/SET domain 16
SYTL4	71.3477	481.25	1.93591	0.719359	2.69116	0.00712038	0.195962	synaptotagmin like 4
DNER	43.6597	1924.71	-1.09062	0.40533	-2.69069	0.00713047	0.195962	delta/notch like EGF repeat containing
BIN1	5.25044	39.889	-1.86797	0.694995	-2.68775	0.00719349	0.196906	bridging integrator 1
FREM1	36.1791	723.013	-1.31431	0.489116	-2.68711	0.00720725	0.196906	FRAS1 related extracellular matrix 1
SP100	3.7453	69.0025	-2.97299	1.10651	-2.68682	0.00721368	0.196906	SP100 nuclear antigen
ITGB3	4.83191	37.1299	1.86573	0.694559	2.68621	0.00722668	0.196906	integrin subunit beta 3
UNC5D	4.53925	311.199	-2.68135	0.998194	-2.6862	0.00722693	0.196906	unc-5 netrin receptor D
TOMM40L	8.25046	5.01986	3.46524	1.2901	2.68602	0.00723085	0.196906	translocase of outer mitochondrial membrane 40 like
SFR1	17.0816	8.69643	4.02511	1.49927	2.68472	0.00725909	0.197361	SWI5 dependent homologous recombination repair protein 1
TRPM6	1.23965	29.4757	-2.84412	1.05956	-2.68423	0.00726962	0.197361	transient receptor potential cation channel subfamily M member 6
LOC101927759	16.8468	5.32424	-2.88071	1.07374	-2.68286	0.00729948	0.197871	uncharacterized LOC101927759
EVI5	29.9809	1008.7	-0.5588	0.208391	-2.6815	0.00732924	0.198228	ecotropic viral integration site 5
LOC101929380	1.36477	24.0226	3.36859	1.25643	2.68108	0.00733858	0.198228	uncharacterized LOC101929380
ADGRF5	0.921889	13.8313	-3.18413	1.18778	-2.68074	0.00734589	0.198228	adhesion G protein-coupled receptor F5
ASXL3	9.1251	202.057	-1.50606	0.562091	-2.67938	0.00737579	0.198735	ASXL transcriptional regulator 3
LAMC2	1.45129	13.4616	-3.09639	1.15628	-2.6779	0.00740845	0.199315	laminin subunit gamma 2
RIT2	3.80638	195.054	-2.29123	0.855785	-2.67734	0.00742095	0.199352	Ras like without CAAX 2
LOC100996338	1.91219	7.71509	5.1476	1.92334	2.67638	0.00744222	0.199623	long intergenic non-protein coding RNA 2169
LIMS2	1.16953	6.92944	-3.9945	1.49342	-2.67474	0.00747873	0.200092	LIM zinc finger domain containing 2
STXBP5-AS1	4.11188	198.679	1.54929	0.579264	2.67459	0.00748206	0.200092	STXBP5 antisense RNA 1
LOC102724623	1.58637	119.458	1.801	0.674251	2.67112	0.00755988	0.201746	long intergenic non-protein coding RNA 1414
ACER2	4.36314	25.7887	-2.66352	0.997265	-2.67083	0.00756645	0.201746	alkaline ceramidase 2
DYNC1H1	75.2775	773.885	-0.649497	0.24342	-2.66822	0.00762541	0.203015	dynein cytoplasmic 1 heavy chain 1
TENM4	22.6637	2457.1	-1.34221	0.503339	-2.66662	0.00766181	0.203482	teneurin transmembrane protein 4
GS1-259H13.2	16.5003	25.5644	1.79913	0.67485	2.66598	0.00767651	0.203482	transmembrane protein 225B
ARHGAP40	0.850116	6.15365	4.28271	1.60645	2.66595	0.00767706	0.203482	Rho GTPase activating protein 40
SEC1P	9.31515	49.2119	1.65909	0.62271	2.66431	0.00771468	0.203926	secretory blood group 1, pseudogene
PTGFR	1.83562	13.5003	-3.93591	1.47734	-2.66419	0.0077174	0.203926	prostaglandin F receptor
PCBP1-AS1	99.531	1522.56	0.828993	0.311215	2.66373	0.007728	0.203926	PCBP1 antisense RNA 1
STK26	1.98177	15.8727	-4.39317	1.65035	-2.66196	0.00776872	0.204206	serine/threonine kinase 26
HEATR4	34.1829	333.403	0.896763	0.336895	2.66184	0.00777137	0.204206	HEAT repeat containing 4
SLC17A8	0.865801	9.67141	5.11973	1.92342	2.66178	0.00777286	0.204206	solute carrier family 17 member 8
MYO10	16.0206	531.106	-1.07604	0.404781	-2.65834	0.00785275	0.206002	myosin X
RIMS2	3.74789	398.312	-2.03564	0.766149	-2.65698	0.00788448	0.206532	regulating synaptic membrane exocytosis 2
CS	76.7643	270.186	0.692224	0.260821	2.65402	0.0079538	0.208043	citrate synthase
LINC00222	31.1287	69.9832	1.18175	0.44577	2.65104	0.00802451	0.209586	long intergenic non-protein coding RNA 222
ACSBG2	36.3642	260.381	1.42434	0.537781	2.64855	0.0080837	0.210824	acyl-CoA synthetase bubblegum family member 2
LOC101929095	14.6744	758.565	1.47101	0.555711	2.64707	0.00811924	0.211443	C1QTNF7 antisense RNA 1
APBA1	8.7313	273.296	-1.25942	0.475938	-2.64618	0.00814059	0.211598	amyloid beta precursor protein binding family A member 1
TEX261	65.9362	72.5478	1.50444	0.568607	2.64584	0.00814883	0.211598	testis expressed 261
NRXN1	17.5461	2428.9	-2.8118	1.06313	-2.64482	0.00817337	0.211927	neurexin 1
NPPC	11.3621	7.14074	-8.60032	3.25279	-2.64398	0.00819368	0.211997	natriuretic peptide C
CHPT1	91.4724	345.204	0.925816	0.350193	2.64373	0.00819975	0.211997	choline phosphotransferase 1
FKBP14	71.7988	140.458	1.31695	0.498294	2.64291	0.00821979	0.212208	FKBP prolyl isomerase 14
JARID2	84.2446	2751.97	0.557107	0.210998	2.64034	0.0082823	0.213514	jumonji and AT-rich interaction domain containing 2
SYNM	133.647	549.677	1.36655	0.517713	2.6396	0.00830043	0.213673	synemin
SLC7A14	29.9166	443.939	1.4932	0.566	2.63816	0.00833579	0.21416	solute carrier family 7 member 14
SCGN	6.35625	38.9316	-3.5732	1.35458	-2.63785	0.00834326	0.21416	secretagogin, EF-hand calcium binding protein
CLDN2	2.18931	7.97495	3.23519	1.22734	2.63594	0.00839057	0.214794	claudin 2
LOC102723838	2.09889	10.5256	5.06378	1.9211	2.63588	0.00839199	0.214794	uncharacterized LOC102723838
GFAP	2553.63	3659.42	2.36293	0.897054	2.6341	0.00843613	0.215512	glial fibrillary acidic protein
LOC101928525	4.05196	2.1752	17.622	6.69043	2.63392	0.00844064		uncharacterized LOC101928525
IKZF1	1.88056	25.4138	-3.25792	1.23698	-2.63378	0.00844413	0.215512	IKAROS family zinc finger 1
TMEM132D	1.5294	188.834	2.33613	0.887285	2.6329	0.00846594	0.215761	transmembrane protein 132D
LINC00963	99.6202	331.349	1.09219	0.414941	2.63216	0.00848427	0.21592	long intergenic non-protein coding RNA 963
ANKUB1	1.41852	7.82531	5.28935	2.01063	2.6307	0.00852104	0.216548	ankyrin repeat and ubiquitin domain containing 1
PTCSC3	2.5377	11.9806	-6.79827	2.58582	-2.62906	0.00856222	0.217286	papillary thyroid carcinoma susceptibility candidate 3
CSDE1	80.7816	388.601	-0.581099	0.221076	-2.62851	0.00857597	0.217327	cold shock domain containing E1
FLJ31356	1.26284	2.44936	7.72552	2.9408	2.62701	0.0086138		uncharacterized protein FLJ31356
RALYL	6.69102	649.042	-2.0133	0.766926	-2.62516	0.00866082	0.219167	RALY RNA binding protein like
MYEF2	85.7727	380.567	-1.16781	0.445329	-2.62236	0.00873236	0.220665	myelin expression factor 2
ASB3	0.35766	4.65889	3.35096	1.27841	2.62119	0.00876241	0.220973	ankyrin repeat and SOCS box containing 3
ADGRL4	1.42189	23.9104	-3.75716	1.43353	-2.62092	0.00876925	0.220973	adhesion G protein-coupled receptor L4
MED9	53.6319	107.39	1.07127	0.408859	2.62014	0.00878937	0.221168	mediator complex subunit 9
IL17RD	20.3643	192.123	-1.02981	0.393197	-2.61906	0.00881713	0.221555	interleukin 17 receptor D
APOBEC3H	16.9823	14.1991	2.71121	1.0371	2.61422	0.00894305	0.223946	apolipoprotein B mRNA editing enzyme catalytic subunit 3H
MROH7-TTC4	23.2111	270.923	1.39126	0.532235	2.614	0.00894894	0.223946	MROH7-TTC4 readthrough (NMD candidate)
FAM49B	12.1105	260.23	-0.948477	0.362907	-2.61356	0.00896053	0.223946	CYFIP related Rac1 interactor B
VSNL1	5.13378	78.1311	-1.98941	0.761208	-2.61349	0.00896236	0.223946	visinin like 1
MMP28	9.11707	48.5289	2.88982	1.10607	2.61268	0.00898349	0.224161	matrix metallopeptidase 28
GXYLT2	6.08678	71.3543	-1.79624	0.687963	-2.61096	0.00902886	0.2247	glucoside xylosyltransferase 2
SELP	4.24388	21.7502	2.17518	0.833234	2.61053	0.00904022	0.2247	selectin P
AGAP2	3.27115	8.95738	-3.17809	1.21746	-2.61043	0.00904276	0.2247	ArfGAP with GTPase domain, ankyrin repeat and PH domain 2
C14orf178	20.3733	22.8148	1.56982	0.601549	2.60963	0.00906398	0.224872	chromosome 14 open reading frame 178
TUFT1	17.0851	91.5415	-1.41707	0.54319	-2.60879	0.00908632	0.224872	tuftelin 1
TDRP	40.0609	262.21	-0.62494	0.239556	-2.60875	0.00908739	0.224872	testis development related protein
LINC01364	15.2368	37.6217	2.29999	0.882068	2.60749	0.00912078	0.225387	long intergenic non-protein coding RNA 1364
LOC100506869	0.186953	6.27905	5.98857	2.29734	2.60674	0.00914076	0.225569	uncharacterized LOC100506869
APBA2	54.0719	1345.13	0.88191	0.338594	2.60462	0.00919749	0.226453	amyloid beta precursor protein binding family A member 2
SEZ6L2	2.81284	10.267	-2.6444	1.01571	-2.60349	0.00922811	0.226453	seizure related 6 homolog like 2
LBX2	8.65685	7.73117	3.2947	1.26557	2.60334	0.00923208	0.226453	ladybird homeobox 2
SFTPD	16.2063	25.6786	2.97573	1.14306	2.6033	0.00923323	0.226453	surfactant protein D
EIF3K	124.704	275.716	0.975036	0.374583	2.60299	0.0092414	0.226453	eukaryotic translation initiation factor 3 subunit K
MAP3K15	8.83969	172.056	2.3492	0.902651	2.60256	0.00925308	0.226453	mitogen-activated protein kinase kinase kinase 15
FAM102B	14.7741	137.586	-0.810386	0.311434	-2.60211	0.00926519	0.226453	family with sequence similarity 102 member B
KLHL36	38.4312	93.7255	1.29701	0.498711	2.60072	0.00930285	0.227063	kelch like family member 36
TRAK1	126.057	2052.55	0.647196	0.249179	2.59732	0.00939549	0.229012	trafficking kinesin protein 1
RUNDC3A	37.473	45.7735	-1.5724	0.605658	-2.59619	0.00942652	0.229274	RUN domain containing 3A
TMEM255B	4.66674	33.7324	2.12509	0.818604	2.59599	0.00943187	0.229274	transmembrane protein 255B
RPL18	59.0999	31.6785	1.59895	0.616385	2.59407	0.0094846	0.230243	ribosomal protein L18
SRRM4	5.54866	132.369	-3.01952	1.16426	-2.5935	0.0095005	0.230316	serine/arginine repetitive matrix 4
SORCS3	3.90356	304.535	-3.27755	1.26486	-2.59124	0.00956306	0.231519	sortilin related VPS10 domain containing receptor 3
TANC2	10.8658	545.785	-0.640074	0.247121	-2.59012	0.00959415	0.231958	tetratricopeptide repeat, ankyrin repeat and coiled-coil containing 2
SLC17A5	114.713	865.903	0.970397	0.374723	2.58964	0.00960767	0.231971	solute carrier family 17 member 5
NECTIN1	2.77918	31.5652	-1.96608	0.759573	-2.58841	0.00964206	0.232488	nectin cell adhesion molecule 1
IK	31.452	56.9636	-1.25866	0.486747	-2.58587	0.00971339	0.233893	IK cytokine
GABARAP	142.111	35.6738	1.50352	0.581942	2.58362	0.00977683	0.235015	GABA type A receptor-associated protein
AHCYL1	723.191	3439.54	0.806213	0.312106	2.58314	0.0097905	0.235015	adenosylhomocysteinase like 1
KCNQ3	10.8096	473.762	1.13676	0.440123	2.58283	0.00979939	0.235015	potassium voltage-gated channel subfamily Q member 3
CRB1	92.4114	2969.89	0.957696	0.370971	2.58159	0.00983454	0.235542	crumbs cell polarity complex component 1
AADACL3	0.901473	1.63208	10.7482	4.16425	2.58106	0.00984978		arylacetamide deacetylase like 3
STK17B	24.4644	105.676	-1.51906	0.58905	-2.57883	0.00991367	0.23712	serine/threonine kinase 17b
STEAP4	38.7922	148.452	1.66218	0.644714	2.57816	0.00993268	0.237257	STEAP4 metalloreductase
RGSL1	1.39521	22.1114	3.28199	1.27356	2.57703	0.00996543	0.237385	regulator of G protein signaling like 1
LOC101928241	1.10921	20.2704	2.9384	1.14031	2.57685	0.00997042	0.237385	long intergenic non-protein coding RNA 1787
HTR3B	0.961802	5.73182	5.23233	2.0308	2.57648	0.00998109	0.237385	5-hydroxytryptamine receptor 3B
IGFN1	1.47797	8.22026	-4.65576	1.80726	-2.57614	0.00999111	0.237385	immunoglobulin like and fibronectin type III domain containing 1
APOBEC2	65.7464	88.0525	1.6952	0.658497	2.57435	0.0100428	0.238297	apolipoprotein B mRNA editing enzyme catalytic subunit 2
CLCA4	1.56375	7.42194	4.37282	1.69918	2.57348	0.0100681	0.238581	chloride channel accessory 4
C6orf99	10.5926	51.8739	1.86851	0.72629	2.57268	0.0100915	0.23882	chromosome 6 putative open reading frame 99
RIDA	67.2419	117.435	1.26113	0.490339	2.57195	0.0101126	0.238942	reactive intermediate imine deaminase A homolog
CTNND2	230.13	24984.5	-0.562024	0.218589	-2.57114	0.0101364	0.238942	catenin delta 2
LOXHD1	1.40674	35.2855	4.99341	1.94242	2.57072	0.0101489	0.238942	lipoxygenase homology domains 1
LINC01268	25.7058	15.8342	2.74497	1.06791	2.57041	0.0101579	0.238942	MARCKS cis regulating lncRNA promoter of cytokines and inflammation
LOC653602	6.2349	11.5289	-3.1449	1.22398	-2.56941	0.0101871	0.238942	LRAT domain containing 1
CMAHP	7.60707	51.4501	-1.35998	0.529306	-2.56937	0.0101883	0.238942	cytidine monophospho-N-acetylneuraminic acid hydroxylase, pseudogene
PTPRE	4.06506	97.4392	-2.79965	1.08965	-2.56931	0.0101902	0.238942	protein tyrosine phosphatase receptor type E
DRC7	2.64276	11.1167	2.2699	0.883767	2.56844	0.0102157	0.239226	dynein regulatory complex subunit 7
CHST6	34.5801	121.784	2.06057	0.802573	2.56746	0.0102448	0.239594	carbohydrate sulfotransferase 6
DSCAML1	5.54468	241.497	-2.95788	1.15352	-2.56422	0.0103407	0.241521	DS cell adhesion molecule like 1
HIST1H2BC	44.174	2.52411	-3.9416	1.53818	-2.56251	0.0103918		H2B clustered histone 4
RAB5B	74.8315	209.283	0.889659	0.347372	2.56111	0.0104338	0.243105	RAB5B, member RAS oncogene family
CCDC129	14.0417	245.325	-3.67795	1.43611	-2.56105	0.0104357	0.243105	ITPR interacting domain containing 1
BTN2A1	21.8374	50.6356	-1.38477	0.540889	-2.56017	0.010462	0.243402	butyrophilin subfamily 2 member A1
IRAK3	12.3335	91.4067	-2.48524	0.971405	-2.5584	0.0105155	0.244329	interleukin 1 receptor associated kinase 3
NINJ2	2.84817	36.7138	2.09182	0.817827	2.55777	0.0105344	0.244373	ninjurin 2
FRMD6-AS2	0.427394	7.88	3.84506	1.50413	2.55634	0.010578	0.244373	FRMD6 antisense RNA 2
SFRP5	10.3963	6.82604	4.66672	1.82571	2.55611	0.0105849	0.244373	secreted frizzled related protein 5
FUT2	41.227	51.8628	1.55408	0.608008	2.55601	0.010588	0.244373	fucosyltransferase 2
ZBTB4	131.889	405.469	0.855475	0.334715	2.55583	0.0105935	0.244373	zinc finger and BTB domain containing 4
CKMT1B	5.12256	3.67566	-4.02396	1.57463	-2.55549	0.0106039	0.244373	creatine kinase, mitochondrial 1B
UBE2Q2P2	26.0875	448.417	1.11186	0.435137	2.55519	0.010613	0.244373	ubiquitin conjugating enzyme E2 Q2 pseudogene 2
LOC102724571	10.0681	13.6357	3.39477	1.32921	2.55398	0.01065	0.244909	long non coding transcriptional activator of miR34a
PDZRN3	66.3124	1897.29	-0.940261	0.368224	-2.5535	0.0106645	0.244927	PDZ domain containing ring finger 3
PPP1R36	1.72881	9.05343	2.57995	1.01077	2.55247	0.0106963	0.245344	protein phosphatase 1 regulatory subunit 36
FBXO32	28.0125	150.992	1.4416	0.5649	2.55196	0.010712	0.245349	F-box protein 32
ZBTB46-AS1	3.69406	8.27996	-3.37512	1.32276	-2.55157	0.010724	0.245349	ZBTB46 antisense RNA 1
WT1	0.594151	4.92826	-4.11127	1.61201	-2.5504	0.0107598	0.245855	WT1 transcription factor
ADAM29	1.08245	10.0136	4.97954	1.95466	2.54752	0.0108493	0.24738	ADAM metallopeptidase domain 29
GABRG2	4.7042	52.091	-2.18072	0.85607	-2.54736	0.0108542	0.24738	gamma-aminobutyric acid type A receptor subunit gamma2
DENND1A	60.7692	3949.19	0.71682	0.281574	2.54576	0.010904	0.247818	DENN domain containing 1A
TFAP2E	41.6415	121.514	1.26338	0.496351	2.54533	0.0109174	0.247818	transcription factor AP-2 epsilon
ZFHX4-AS1	1.01282	10.0474	4.06679	1.5979	2.54508	0.0109252	0.247818	ZFHX4 antisense RNA 1
PRKD1	72.9937	3102.46	-0.858538	0.337348	-2.54497	0.0109288	0.247818	protein kinase D1
RSPO2	7.22792	164.791	-1.95225	0.768053	-2.54182	0.0110278	0.249745	R-spondin 2
LIPC	1.4531	32.7322	-3.0036	1.18198	-2.54117	0.0110484	0.249894	lipase C, hepatic type
RILPL2	15.1282	43.2208	1.19326	0.469943	2.53915	0.0111123	0.251022	Rab interacting lysosomal protein like 2
GOLIM4	117.436	1226.31	0.62647	0.247017	2.53614	0.011208	0.252794	golgi integral membrane protein 4
PLIN2	23.4229	36.5958	2.34249	0.923766	2.5358	0.0112189	0.252794	perilipin 2
RGS2	24.8989	12.5734	-5.21605	2.05759	-2.53503	0.0112437	0.253033	regulator of G protein signaling 2
FLJ22447	4.69558	53.1289	2.06871	0.816651	2.53316	0.0113041	0.253901	uncharacterized LOC400221
EGFEM1P	76.9575	5103.84	-1.32434	0.522843	-2.53295	0.0113107	0.253901	EGF like and EMI domain containing 1, pseudogene
SCARA3	224.117	1175.5	0.835132	0.329874	2.53167	0.011352	0.25397	scavenger receptor class A member 3
TMED1	19.0834	10.5154	2.19398	0.866832	2.53104	0.0113726	0.25397	transmembrane p24 trafficking protein 1
PITPNC1	308.256	12270.3	0.721736	0.285159	2.531	0.0113739	0.25397	phosphatidylinositol transfer protein cytoplasmic 1
FKBP5	43.4068	848.177	2.53776	1.00275	2.53079	0.0113805	0.25397	FKBP prolyl isomerase 5
LINC01512	1.62075	10.4323	5.1864	2.04949	2.53058	0.0113873	0.25397	long intergenic non-protein coding RNA 1512
IL1R2	2.32217	14.1765	4.84091	1.91323	2.53023	0.0113989	0.25397	interleukin 1 receptor type 2
METTL23	57.3484	49.0765	1.29373	0.511576	2.52892	0.0114414	0.254599	methyltransferase like 23
IRF6	1.99338	5.33462	-3.45965	1.36834	-2.52836	0.0114597	0.25469	interferon regulatory factor 6
ESYT3	26.3059	144.273	1.19966	0.474639	2.52753	0.0114868	0.254947	extended synaptotagmin 3
TRPC6	2.21819	40.8346	-2.30251	0.911178	-2.52696	0.0115055	0.254947	transient receptor potential cation channel subfamily C member 6
LOC101929288	2.14198	1.8529	16.9038	6.68998	2.52673	0.0115128		long intergenic non-protein coding RNA 1751
ABCA4	0.998061	19.4747	3.77151	1.49266	2.5267	0.011514	0.254947	ATP binding cassette subfamily A member 4
DDC	0.751361	11.7276	4.06935	1.6111	2.52582	0.0115428	0.255061	dopa decarboxylase
CNPY1	19.5681	75.3327	-1.43571	0.568544	-2.52524	0.0115619	0.255061	canopy FGF signaling regulator 1
BORCS7-ASMT	4.87055	28.9349	2.01027	0.796073	2.52524	0.0115619	0.255061	BORCS7-ASMT readthrough (NMD candidate)
LOC101927079	0.183311	2.45666	4.26502	1.68978	2.52402	0.0116022		uncharacterized LOC101927079
LINC01397	2.11948	7.94992	4.71661	1.86873	2.52396	0.0116042	0.255123	long intergenic non-protein coding RNA 1397
JAML	2.52772	11.1346	-3.20792	1.27112	-2.52368	0.0116132	0.255123	junction adhesion molecule like
LTV1	20.215	48.5676	-1.13567	0.450031	-2.52354	0.0116181	0.255123	LTV1 ribosome biogenesis factor
SV2B	4.00217	121.217	-2.29348	0.908875	-2.52343	0.0116218	0.255123	synaptic vesicle glycoprotein 2B
ADIPOR2	72.5764	883.559	1.12753	0.446978	2.52257	0.01165	0.255429	adiponectin receptor 2
SIGLEC5	1.60307	3.81707	4.18962	1.66246	2.52013	0.011731	0.256891	sialic acid binding Ig like lectin 5
LINC00326	0.54005	1.35888	10.1928	4.04458	2.52012	0.0117316		long intergenic non-protein coding RNA 326
SCLT1	29.6339	716.693	-0.677391	0.268842	-2.51966	0.0117468	0.256922	sodium channel and clathrin linker 1
DAZAP2	107.937	104.974	1.20905	0.480147	2.51807	0.0117999	0.257668	DAZ associated protein 2
GAL3ST4	23.9591	28.7611	1.74697	0.693853	2.51778	0.0118097	0.257668	galactose-3-O-sulfotransferase 4
PDCL2	1.24362	6.73263	3.92719	1.56034	2.51687	0.0118401	0.25778	phosducin like 2
VAMP8	9.42308	6.118	5.22894	2.07764	2.51677	0.0118437	0.25778	vesicle associated membrane protein 8
SF3B1	79.7551	395.122	-0.783105	0.311346	-2.51522	0.0118957	0.258598	splicing factor 3b subunit 1
ESYT2	47.6886	570.093	-0.983145	0.391118	-2.51367	0.0119481	0.25913	extended synaptotagmin 2
BCHE	24.0769	168.397	-1.6037	0.637998	-2.51364	0.0119491	0.25913	butyrylcholinesterase
NIFK-AS1	26.1906	254.906	0.84691	0.337102	2.51232	0.0119939	0.259785	NIFK antisense RNA 1
TEX15	2.78804	5.95376	-2.81539	1.12104	-2.51142	0.0120248	0.26014	testis expressed 15, meiosis and synapsis associated
FGF10-AS1	2.52788	10.2089	-5.24226	2.08878	-2.50972	0.0120828	0.261078	FGF10 antisense RNA 1
APOLD1	75.0106	599.747	1.79432	0.715164	2.50896	0.0121086	0.261321	apolipoprotein L domain containing 1
ADCY4	3.08523	7.77135	-5.82489	2.32226	-2.50828	0.012132	0.261511	adenylate cyclase 4
RELL1	35.5928	389.576	-0.925774	0.369166	-2.50774	0.0121504	0.261593	RELT like 1
UQCC1	52.6276	685.639	0.508178	0.202853	2.50516	0.0122398	0.263199	ubiquinol-cytochrome c reductase complex assembly factor 1
NACC2	71.3756	765.607	0.758495	0.30306	2.50279	0.012322	0.264649	NACC family member 2
GLRA3	1.07264	28.1589	2.11192	0.844258	2.50152	0.0123663	0.265282	glycine receptor alpha 3
SHROOM2	5.74879	110.998	-1.04182	0.416763	-2.49979	0.0124266	0.266195	shroom family member 2
DOCK5	51.4411	1344.49	0.9221	0.369041	2.49864	0.0124671	0.266195	dedicator of cytokinesis 5
RANBP17	2.28343	141.862	-1.61531	0.646478	-2.49862	0.0124676	0.266195	RAN binding protein 17
FSTL4	2.91433	152.334	-2.90485	1.16264	-2.49849	0.0124724	0.266195	follistatin like 4
NKAIN3	8.39195	815.257	-2.80559	1.12305	-2.49818	0.0124832	0.266195	sodium/potassium transporting ATPase interacting 3
SIPA1L2	22.928	387.772	1.6634	0.665978	2.49768	0.0125009	0.266253	signal induced proliferation associated 1 like 2
IVNS1ABP	58.3721	146.623	-1.0862	0.434987	-2.49709	0.0125218	0.266382	influenza virus NS1A binding protein
SNIP1	24.3869	59.2734	0.946603	0.379604	2.49366	0.0126435	0.268311	Smad nuclear interacting protein 1
RAB3C	3.14047	109.448	-1.73569	0.696047	-2.49365	0.0126439	0.268311	RAB3C, member RAS oncogene family
LOC155060	82.4215	117.605	0.902947	0.362155	2.49326	0.0126574	0.268311	AI894139 pseudogene
LAMB3	3.27078	16.8917	3.00086	1.20413	2.49214	0.0126977	0.268845	laminin subunit beta 3
SEPT11	20.6407	221.135	-1.21361	0.487213	-2.49092	0.0127412	0.269142	septin 11
HTR4	1.87173	52.7823	2.42453	0.973351	2.49091	0.0127418	0.269142	5-hydroxytryptamine receptor 4
SYBU	55.8603	796.553	0.845379	0.339487	2.49017	0.0127682	0.269382	syntabulin
LOC100506498	2.42522	2.3589	4.62856	1.85968	2.4889	0.0128139		long intergenic non-protein coding RNA 2274
LPA	1.88958	38.2341	3.47971	1.39887	2.48751	0.0128641	0.270163	lipoprotein(a)
CES5AP1	9.34243	24.8841	2.62651	1.05593	2.4874	0.0128681	0.270163	carboxylesterase 5A pseudogene 1
LINC01505	3.79886	31.062	2.76232	1.11055	2.48735	0.0128698	0.270163	long intergenic non-protein coding RNA 1505
DUOXA1	6.58322	12.6844	3.74629	1.50653	2.48671	0.012893	0.270163	dual oxidase maturation factor 1
LOC100507377	1.16003	25.1443	3.51181	1.41225	2.48667	0.0128943	0.270163	long intergenic non-protein coding RNA 2882
NDUFA11	18.4239	30.8879	1.42674	0.573762	2.48663	0.0128958	0.270163	NADH:ubiquinone oxidoreductase subunit A11
CPEB3	65.9739	1927.29	0.814403	0.32769	2.48529	0.0129448	0.270237	cytoplasmic polyadenylation element binding protein 3
ZNF467	7.82023	8.78717	-3.63022	1.46082	-2.48507	0.0129527	0.270237	zinc finger protein 467
RBM20	4.58973	108.022	-2.18553	0.879576	-2.48475	0.0129642	0.270237	RNA binding motif protein 20
KCNH1	4.34522	279.671	-1.69193	0.681099	-2.48412	0.0129871	0.270237	potassium voltage-gated channel subfamily H member 1
LAPTM4A	58.9878	138.164	1.10078	0.443158	2.48396	0.0129932	0.270237	lysosomal protein transmembrane 4 alpha
DAPP1	1.31919	10.7387	-4.43448	1.78573	-2.48329	0.0130174	0.270237	dual adaptor of phosphotyrosine and 3-phosphoinositides 1
ALDOA	68.3944	154.116	1.07246	0.431871	2.48328	0.0130179	0.270237	aldolase, fructose-bisphosphate A
EPHB1	4.04448	245.316	-1.25405	0.505046	-2.48303	0.0130269	0.270237	EPH receptor B1
LINC00475	1.56691	3.46295	-3.98121	1.60368	-2.48254	0.0130449	0.270237	long intergenic non-protein coding RNA 475
IQGAP3	1.0326	7.11788	3.98737	1.60688	2.48143	0.0130857	0.270237	IQ motif containing GTPase activating protein 3
CFD	6.53438	3.0305	5.54255	2.23375	2.48128	0.0130912	0.270237	complement factor D
IL3RA	161	978.47	0.947459	0.381868	2.48112	0.013097	0.270237	interleukin 3 receptor subunit alpha
AHNAK2	7.92583	43.746	1.85232	0.746637	2.48088	0.0131057	0.270237	AHNAK nucleoprotein 2
ICAM1	10.8574	28.3464	4.08046	1.64485	2.48075	0.0131108	0.270237	intercellular adhesion molecule 1
MIR4521	83.6564	0.673592	12.7624	5.14501	2.48053	0.0131187		microRNA 4521
CEBPD	177.796	30.6292	2.56917	1.03618	2.47946	0.0131582	0.270901	CCAAT enhancer binding protein delta
SAXO1	6.16033	87.9757	1.33985	0.540564	2.47862	0.0131892	0.271085	stabilizer of axonemal microtubules 1
LYG1	39.2698	82.3853	1.28146	0.517051	2.4784	0.0131974	0.271085	lysozyme g1
APOL4	5.3073	16.7158	6.71636	2.71187	2.47665	0.0132621	0.2721	apolipoprotein L4
MYOM1	23.0284	409.455	1.09285	0.441363	2.47607	0.0132836	0.27223	myomesin 1
NAT8L	109.022	137.131	1.44405	0.583926	2.47299	0.0133986	0.274274	N-acetyltransferase 8 like
SHISA6	86.4027	3326.01	1.05317	0.42635	2.4702	0.0135036	0.276106	shisa family member 6
BRCAT107	1.52669	3.07975	-4.85837	1.96717	-2.46972	0.0135219	0.276165	long intergenic non-protein coding RNA 2224
GRXCR1	1.1054	24.3446	3.70985	1.50279	2.46864	0.0135629	0.276199	glutaredoxin and cysteine rich domain containing 1
PAPSS1	23.8479	308.361	-0.718193	0.290928	-2.46863	0.0135632	0.276199	3'-phosphoadenosine 5'-phosphosulfate synthase 1
BCL11B	1.21848	19.8575	-3.36507	1.36323	-2.46845	0.0135699	0.276199	BAF chromatin remodeling complex subunit BCL11B
GPCPD1	42.3917	335.183	-1.22851	0.498117	-2.46631	0.0136514	0.277479	glycerophosphocholine phosphodiesterase 1
RAI14	8.8782	195.319	-0.773037	0.31348	-2.46598	0.0136638	0.277479	retinoic acid induced 14
GLYATL1	0.321531	1.33354	-9.73673	3.94914	-2.46553	0.0136809		glycine-N-acyltransferase like 1
HNRNPL	55.9938	108.573	-1.12263	0.455345	-2.46544	0.0136844	0.277487	heterogeneous nuclear ribonucleoprotein L
POLR3G	9.44763	44.2201	-1.56673	0.635556	-2.46514	0.0136959	0.277487	RNA polymerase III subunit G
MSC-AS1	1.67096	51.2545	2.4842	1.00789	2.46475	0.0137107	0.277487	MSC antisense RNA 1
LOC101927412	1.58986	27.1165	4.28973	1.742	2.46254	0.0137957	0.278892	long intergenic non-protein coding RNA 1781
WNK2	20.8359	330.226	-1.51009	0.613701	-2.46062	0.0138696	0.28007	WNK lysine deficient protein kinase 2
C1orf94	2.39931	16.8954	-1.85887	0.75582	-2.45941	0.0139165	0.2807	chromosome 1 open reading frame 94
BCO1	56.0234	360.372	1.59587	0.649155	2.45839	0.0139563	0.280947	beta-carotene oxygenase 1
CCDC86	13.5451	16.3172	3.02608	1.23097	2.45829	0.0139602	0.280947	coiled-coil domain containing 86
LINC00457	1.63101	49.7565	2.51098	1.02216	2.45654	0.0140281	0.281996	long intergenic non-protein coding RNA 457
ARHGAP24	9.34554	625.976	1.72027	0.700745	2.45492	0.0140917	0.282956	Rho GTPase activating protein 24
SUSD4	2.27047	45.5683	-2.32826	0.948668	-2.45424	0.0141182	0.282971	sushi domain containing 4
MXRA7	36.6886	159.207	-0.983348	0.400697	-2.45409	0.014124	0.282971	matrix remodeling associated 7
EPB41L4A	3.69435	125.944	-1.49111	0.607856	-2.45306	0.0141648	0.28347	erythrocyte membrane protein band 4.1 like 4A
DGKK	3.26156	47.2047	2.81709	1.14914	2.45147	0.0142274	0.284406	diacylglycerol kinase kappa
KLKB1	21.6024	74.313	1.96709	0.80368	2.4476	0.0143812	0.287159	kallikrein B1
SPATA6	91.7601	1829.42	-1.04541	0.427222	-2.44699	0.0144053	0.28732	spermatogenesis associated 6
CNNM1	2.29606	21.6126	-2.7956	1.14349	-2.4448	0.0144934	0.288675	cyclin and CBS domain divalent metal cation transport mediator 1
FAAH	17.985	45.3536	1.4674	0.60035	2.44424	0.0145156	0.288675	fatty acid amide hydrolase
PACSIN1	3.4385	34.8342	-2.49748	1.02195	-2.44384	0.0145318	0.288675	protein kinase C and casein kinase substrate in neurons 1
CCSAP	70.0255	186.248	1.04689	0.428403	2.44369	0.0145378	0.288675	centriole, cilia and spindle associated protein
LOC100506403	1.30905	40.0117	1.84163	0.754445	2.44104	0.0146452	0.290485	uncharacterized LOC100506403
CYP4V2	267.556	650.803	1.43223	0.586853	2.44053	0.0146658	0.290571	cytochrome P450 family 4 subfamily V member 2
LOC101928150	1.55172	4.33514	4.27766	1.75368	2.43924	0.0147182	0.291286	long intergenic non-protein coding RNA 2648
HTRA1	103.012	638.76	0.942715	0.386797	2.43723	0.0148002	0.2925	HtrA serine peptidase 1
VIT	21.9745	276.333	-2.79551	1.14722	-2.43677	0.014819	0.2925	vitrin
CALM3	44.7483	52.2049	-1.44372	0.59253	-2.43654	0.0148286	0.2925	calmodulin 3
LOC283335	33.403	49.2038	1.95671	0.804075	2.43349	0.014954	0.29465	uncharacterized LOC283335
ZBTB8A	32.2895	272.996	0.899951	0.370277	2.43048	0.0150789	0.296784	zinc finger and BTB domain containing 8A
PKHD1L1	1.08029	25.6683	2.72001	1.11948	2.42972	0.0151107	0.297082	PKHD1 like 1
ROM1	30.9795	9.03098	3.92501	1.61605	2.42877	0.0151501	0.297531	retinal outer segment membrane protein 1
KCNJ12	1.45901	8.35816	-3.40671	1.40347	-2.42735	0.0152098	0.298301	potassium inwardly rectifying channel subfamily J member 12
CNKSR2	10.432	371.786	-2.42395	0.998931	-2.42654	0.0152436	0.298301	connector enhancer of kinase suppressor of Ras 2
RHPN2	8.46773	102.541	1.55577	0.64124	2.42619	0.0152584	0.298301	rhophilin Rho GTPase binding protein 2
LINC-PINT	258.052	5404.36	0.754624	0.311046	2.42608	0.0152628	0.298301	long intergenic non-protein coding RNA, p53 induced transcript
EPHA5	5.00085	265.256	2.18924	0.902463	2.42585	0.0152727	0.298301	EPH receptor A5
MIR34AHG	14.2785	69.5505	2.04452	0.843517	2.42381	0.0153588	0.299656	MIR34A host gene
HS1BP3-IT1	9.83492	2.01465	5.38473	2.22201	2.42336	0.0153778		HS1BP3 intronic transcript 1
PSMC3	20.2365	20.0255	1.66407	0.686817	2.42288	0.0153982	0.300096	proteasome 26S subunit, ATPase 3
LAMA1	10.98	249.215	-3.01684	1.24567	-2.42185	0.0154416	0.300496	laminin subunit alpha 1
DSTN	19.2549	90.0435	-0.872548	0.360318	-2.4216	0.0154523	0.300496	destrin, actin depolymerizing factor
LHX5-AS1	3.90939	4.50158	-5.61592	2.31962	-2.42105	0.0154757	0.300624	LHX5 antisense RNA 1
CHST11	34.0615	1290.21	0.81557	0.337159	2.41895	0.0155656	0.301221	carbohydrate sulfotransferase 11
C10orf90	3.08241	39.0269	2.73021	1.12868	2.41894	0.0155657	0.301221	chromosome 10 open reading frame 90
SNORD116-28	349.039	4.22997	-3.65046	1.50955	-2.41824	0.0155957	0.301221	small nucleolar RNA, C/D box 116-28
FAM153A	0.866188	6.53588	-2.8996	1.19911	-2.41813	0.0156005	0.301221	family with sequence similarity 153 member A
NFIC	64.6169	907.812	0.842746	0.348528	2.41801	0.0156055	0.301221	nuclear factor I C
NDRG2	538.875	3404.54	0.979793	0.405213	2.41797	0.0156074	0.301221	NDRG family member 2
LINC00670	0.967365	12.6947	3.95389	1.63556	2.41745	0.0156296	0.301324	long intergenic non-protein coding RNA 670
DOCK4	115.706	6604.41	0.515546	0.213482	2.41494	0.0157378	0.303084	dedicator of cytokinesis 4
PLPPR2	44.4438	59.8032	1.3745	0.569572	2.41321	0.0158125	0.304003	phospholipid phosphatase related 2
LINC01343	12.7219	8.5465	2.57522	1.06743	2.41255	0.0158413	0.304003	long intergenic non-protein coding RNA 1343
SLC22A17	67.1309	54.3896	1.24985	0.518088	2.41242	0.0158469	0.304003	solute carrier family 22 member 17
PAX8	1.03698	8.73697	4.0164	1.66498	2.41227	0.0158535	0.304003	paired box 8
C19orf60	94.1847	39.7657	2.16483	0.897637	2.4117	0.0158783	0.304153	required for excision 1-B domain containing
ANK1	2.38587	78.9941	-2.13148	0.883954	-2.4113	0.015896	0.304165	ankyrin 1
CYP51A1	29.782	81.0265	-1.03734	0.430318	-2.41063	0.0159248	0.304392	cytochrome P450 family 51 subfamily A member 1
TMPRSS11E	1.87058	14.1481	4.10068	1.70209	2.4092	0.0159877	0.305268	transmembrane serine protease 11E
CD81	100.534	282.389	1.02279	0.424672	2.40841	0.0160221	0.305598	CD81 molecule
RGPD4	0.81251	6.63666	1.83742	0.763307	2.40718	0.0160761	0.306303	RANBP2 like and GRIP domain containing 4
LINC00452	0.515707	2.19438	6.17462	2.56619	2.40614	0.016122		long intergenic non-protein coding RNA 452
CDH11	43.3262	955.763	0.712645	0.296209	2.40589	0.0161332	0.307063	cadherin 11
MTCL1	17.1687	250.484	-1.75818	0.731059	-2.40497	0.0161736	0.307225	microtubule crosslinking factor 1
CGREF1	4.77218	11.7741	-2.23545	0.929928	-2.4039	0.0162212	0.307225	cell growth regulator with EF-hand domain 1
PHACTR1	6.10946	456.777	-1.0666	0.443726	-2.40374	0.0162284	0.307225	phosphatase and actin regulator 1
ZNF679	0.55268	3.42756	4.46828	1.85909	2.40347	0.0162401	0.307225	zinc finger protein 679
MORC1	1.09291	25.8979	2.64368	1.10002	2.4033	0.016248	0.307225	MORC family CW-type zinc finger 1
INSIG1	90.2203	138.834	-1.61136	0.670678	-2.40259	0.0162796	0.307225	insulin induced gene 1
EVA1A	1.40117	16.0917	-4.03116	1.67785	-2.40258	0.01628	0.307225	eva-1 homolog A, regulator of programmed cell death
SRPK2	47.8587	1587.53	-0.468079	0.194849	-2.40227	0.0162938	0.307225	SRSF protein kinase 2
NET1	19.5382	114.41	-1.13642	0.473104	-2.40205	0.0163037	0.307225	neuroepithelial cell transforming 1
LINC01411	33.7177	755.041	1.31356	0.546902	2.40183	0.0163134	0.307225	long intergenic non-protein coding RNA 1411
LRRC61	5.97783	12.3256	2.55731	1.06524	2.40068	0.0163647	0.307376	leucine rich repeat containing 61
C2orf40	10.8924	15.222	-1.89557	0.78961	-2.40064	0.0163666	0.307376	ECRG4 augurin precursor
C3orf70	99.7969	920.756	1.06081	0.441913	2.40049	0.016373	0.307376	chromosome 3 open reading frame 70
CYTIP	2.63204	10.8143	-2.8874	1.20322	-2.39973	0.0164073	0.307696	cytohesin 1 interacting protein
BTLA	2.05568	10.0086	3.05446	1.27319	2.39907	0.016437	0.307931	B and T lymphocyte associated
BRDT	1.94779	19.0456	3.48988	1.45548	2.39776	0.0164957	0.308269	bromodomain testis associated
PPP1CC	79.0881	227.92	0.747418	0.311719	2.39773	0.0164971	0.308269	protein phosphatase 1 catalytic subunit gamma
SOX9	784.565	538.108	1.30756	0.545383	2.39751	0.0165067	0.308269	SRY-box transcription factor 9
STAB1	1.06867	3.94636	-3.82326	1.59628	-2.39511	0.0166156	0.309756	stabilin 1
CFB	22.7073	16.9551	-2.83877	1.1853	-2.39499	0.016621	0.309756	complement factor B
UNC13C	23.297	1632.93	-0.953268	0.398091	-2.3946	0.0166385	0.30976	unc-13 homolog C
MITF	28.611	762.125	-0.888286	0.371177	-2.39316	0.016704	0.310427	melanocyte inducing transcription factor
LRRN2	18.1752	156.047	-2.03037	0.848533	-2.3928	0.0167203	0.310427	leucine rich repeat neuronal 2
CPVL	5.78887	109.321	1.34003	0.560057	2.39267	0.0167264	0.310427	carboxypeptidase vitellogenic like
C16orf74	7.54387	37.6434	-1.74033	0.727664	-2.39167	0.0167721	0.310954	chromosome 16 open reading frame 74
NKX2-2	177.299	61.1267	1.81178	0.757833	2.39073	0.0168148	0.311235	NK2 homeobox 2
GAST	11.2668	6.54023	4.96823	2.07826	2.39057	0.0168221	0.311235	gastrin
DEGS2	4.29438	7.53387	2.54035	1.0631	2.38957	0.0168682	0.311762	delta 4-desaturase, sphingolipid 2
KLHL24	132.109	798.551	0.632353	0.264709	2.38886	0.0169008	0.311762	kelch like family member 24
VAT1	31.3072	31.2577	1.69806	0.71084	2.38881	0.0169029	0.311762	vesicle amine transport 1
PREX2	223.955	6957.17	-0.699896	0.293052	-2.3883	0.0169265	0.311876	phosphatidylinositol-3,4,5-trisphosphate dependent Rac exchange factor 2
TOB1	122.535	87.3349	1.22771	0.514392	2.38672	0.0169993	0.312895	transducer of ERBB2, 1
ZBTB7C	12.3197	644.879	1.25797	0.527484	2.38485	0.0170859	0.313678	zinc finger and BTB domain containing 7C
B4GALNT4	91.9185	156.488	-2.21331	0.928128	-2.3847	0.0170931	0.313678	beta-1,4-N-acetyl-galactosaminyltransferase 4
UNC5CL	25.9288	37.9555	1.57493	0.660441	2.38467	0.0170944	0.313678	unc-5 family C-terminal like
ABHD4	30.6444	55.0936	1.22795	0.51503	2.38422	0.0171153	0.31374	abhydrolase domain containing 4, N-acyl phospholipase B
EDNRB	38.2209	355.952	-0.818969	0.343651	-2.38314	0.0171656	0.31434	endothelin receptor type B
ALX3	17.2998	22.7116	1.73475	0.728121	2.38251	0.0171953	0.314449	ALX homeobox 3
ALK	14.5074	1208.32	-0.968114	0.406429	-2.382	0.0172188	0.314449	ALK receptor tyrosine kinase
PCSK9	1.25326	4.08809	-4.84598	2.03452	-2.38188	0.0172243	0.314449	proprotein convertase subtilisin/kexin type 9
GALNT12	1.1145	7.35112	-3.36835	1.41444	-2.38141	0.0172467	0.314537	polypeptide N-acetylgalactosaminyltransferase 12
KCNG4	1.40127	2.84629	7.46173	3.13401	2.38089	0.0172709	0.314585	potassium voltage-gated channel modifier subfamily G member 4
DUSP5	4.23666	8.35594	-5.0297	2.11295	-2.38041	0.0172934	0.314585	dual specificity phosphatase 5
DISC1FP1	2.02216	198.788	1.32851	0.558146	2.38023	0.0173021	0.314585	DISC1 fusion partner 1
PTPRA	76.5633	1594.5	-0.677628	0.28477	-2.37956	0.0173331	0.314829	protein tyrosine phosphatase receptor type A
CAPN5	4.26557	32.8813	-2.03294	0.854738	-2.37843	0.0173864	0.315477	calpain 5
SFXN4	37.2064	114.316	1.10975	0.466813	2.37729	0.0174403	0.315502	sideroflexin 4
SLC29A1	2.66319	4.98735	3.13745	1.31979	2.37724	0.0174426	0.315502	solute carrier family 29 member 1 (Augustine blood group)
DMC1	3.95933	25.3863	1.52908	0.643266	2.37706	0.0174512	0.315502	DNA meiotic recombinase 1
CEBPB	63.5863	18.7623	2.6987	1.13538	2.37691	0.0174583	0.315502	CCAAT enhancer binding protein beta
P2RY6	1.50637	7.34547	5.93834	2.49969	2.37563	0.0175189	0.316174	pyrimidinergic receptor P2Y6
ELOVL4	15.1981	58.7355	-1.84728	0.777744	-2.37518	0.0175405	0.316174	ELOVL fatty acid elongase 4
CNTNAP5	2.72628	312.958	-2.38989	1.00627	-2.37501	0.0175485	0.316174	contactin associated protein family member 5
DENND3	7.30014	61.9112	-1.84463	0.777237	-2.37331	0.0176294	0.317311	DENN domain containing 3
SULT4A1	1.48254	7.2362	-3.28606	1.38491	-2.37275	0.017656	0.317472	sulfotransferase family 4A member 1
SLC6A15	2.8535	20.0265	-2.2347	0.942655	-2.37065	0.0177569	0.318878	solute carrier family 6 member 15
GALNT15	18.084	148.561	-2.07399	0.87496	-2.37038	0.0177699	0.318878	polypeptide N-acetylgalactosaminyltransferase 15
ALDOC	618.623	292.455	1.53333	0.647493	2.3681	0.0178797	0.320526	aldolase, fructose-bisphosphate C
GCK	1.2638	8.04438	2.97345	1.2561	2.3672	0.0179232	0.320985	glucokinase
EIF4EBP2	140.527	429.888	1.09128	0.461074	2.36682	0.0179416	0.320993	eukaryotic translation initiation factor 4E binding protein 2
OIP5	18.9408	55.071	1.20726	0.510387	2.36538	0.0180115	0.321724	Opa interacting protein 5
LOC284950	9.19984	13.53	2.52499	1.06754	2.36524	0.0180184	0.321724	uncharacterized LOC284950
PES1	13.2918	51.0603	-1.44861	0.612813	-2.36387	0.0180853	0.322597	pescadillo ribosomal biogenesis factor 1
UBAC1	25.1506	89.8273	1.0149	0.429425	2.36339	0.0181086	0.322691	UBA domain containing 1
BLCAP	61.0558	77.4064	1.14289	0.483757	2.36253	0.0181505	0.323115	BLCAP apoptosis inducing factor
LOC100287225	1.73976	41.0804	1.91803	0.81217	2.36161	0.0181958	0.323353	long intergenic non-protein coding RNA 1630
SOX21	39.2641	13.5517	3.17939	1.3465	2.36123	0.0182144	0.323353	SRY-box transcription factor 21
C1orf198	75.3705	329.772	1.25085	0.529763	2.36116	0.0182181	0.323353	chromosome 1 open reading frame 198
RHBDL2	59.3576	414.462	0.818971	0.346953	2.36047	0.0182518	0.323631	rhomboid like 2
TNFRSF19	23.11	279.537	-1.27139	0.538808	-2.35963	0.0182931	0.324041	TNF receptor superfamily member 19
RNF43	46.565	336.798	-0.990404	0.420061	-2.35776	0.0183854	0.325043	ring finger protein 43
ACACB	151.006	2293.72	0.760801	0.322681	2.35775	0.018386	0.325043	acetyl-CoA carboxylase beta
DGKI	6.84926	389.058	-1.28458	0.544941	-2.35727	0.0184096	0.32514	diacylglycerol kinase iota
LOC101928885	3.92064	33.8451	1.81441	0.770004	2.35637	0.0184547	0.325614	long intergenic non-protein coding RNA 2198
GUCA1B	52.2716	73.4875	1.26733	0.538894	2.35173	0.0186864	0.329378	guanylate cyclase activator 1B
RN7SK	186231	9075.56	1.56276	0.664707	2.35105	0.0187207	0.329657	RNA component of 7SK nuclear ribonucleoprotein
C1orf204	9.15325	23.1721	2.35187	1.00063	2.3504	0.0187534	0.329908	small nucleolar RNA host gene 28
NUTM1	0.737915	1.44416	-5.18114	2.20466	-2.35008	0.0187692		NUT midline carcinoma family member 1
POLDIP3	55.892	223.172	0.707821	0.301202	2.34999	0.0187739	0.329945	DNA polymerase delta interacting protein 3
LINC00331	1.2003	9.75414	4.78729	2.03832	2.34865	0.0188417	0.330716	long intergenic non-protein coding RNA 331
CTLA4	3.88553	3.22175	-8.34943	3.55539	-2.34839	0.0188547	0.330716	cytotoxic T-lymphocyte associated protein 4
TJP2	157.787	2522.37	0.610853	0.260165	2.34795	0.0188772	0.330785	tight junction protein 2
CHMP1B2P	1.31781	21.2862	-1.79172	0.763297	-2.34734	0.0189082	0.331005	charged multivesicular body protein 1B2, pseudogene
DTL	1.44068	15.2718	3.48615	1.48549	2.3468	0.0189354	0.331157	denticleless E3 ubiquitin protein ligase homolog
SLC16A14	10.6384	43.7973	-1.69509	0.722671	-2.34559	0.0189972	0.331726	solute carrier family 16 member 14
SOWAHC	23.6844	13.9347	2.32469	0.991157	2.34543	0.019005	0.331726	sosondowah ankyrin repeat domain family member C
LINC00652	1.28653	1.01151	4.85192	2.0693	2.34472	0.0190415		long intergenic non-protein coding RNA 652
LINC01554	11.2342	11.5249	2.27517	0.970524	2.34427	0.0190645	0.332126	long intergenic non-protein coding RNA 1554
LINC00595	43.0727	64.3468	2.11937	0.904071	2.34426	0.0190651	0.332126	long intergenic non-protein coding RNA 595
ADAP1	2.44049	18.9593	2.12879	0.908667	2.34276	0.0191417	0.333136	ArfGAP with dual PH domains 1
LOC102467655	3.89053	4.28164	4.29969	1.83628	2.34152	0.0192052	0.333917	long intergenic non-protein coding RNA 2219
VSX1	49.5758	65.8774	1.04546	0.446756	2.34012	0.0192777	0.334852	visual system homeobox 1
MEIS2	2.65855	78.1561	-2.15003	0.919161	-2.33912	0.0193293	0.335332	Meis homeobox 2
TRERF1	11.472	302.616	-1.25368	0.536111	-2.33846	0.0193631	0.335332	transcriptional regulating factor 1
MAOA	23.0437	253.414	1.05544	0.451407	2.33812	0.0193812	0.335332	monoamine oxidase A
ITIH5	4.38898	61.5629	-1.65044	0.705911	-2.33802	0.0193861	0.335332	inter-alpha-trypsin inhibitor heavy chain 5
SIDT1	12.9147	159.435	-2.2629	0.967972	-2.33777	0.0193991	0.335332	SID1 transmembrane family member 1
ICA1	2.56509	50.1581	-1.91001	0.817455	-2.33654	0.0194633	0.336119	islet cell autoantigen 1
HYALP1	1.15915	0.992136	-13.701	5.86666	-2.33541	0.0195223		hyaluronidase 6, pseudogene
PTBP3	15.2484	217.552	-0.669018	0.286477	-2.33533	0.0195261	0.336878	polypyrimidine tract binding protein 3
B4GALT6	6.94358	53.7935	-1.60688	0.688342	-2.33443	0.0195733	0.337366	beta-1,4-galactosyltransferase 6
NMUR2	2.66219	5.58833	-6.38122	2.73815	-2.33049	0.0197802	0.340531	neuromedin U receptor 2
TCERG1L	2.34297	67.988	-2.36274	1.01396	-2.33021	0.019795	0.340531	transcription elongation regulator 1 like
TTC34	0.460368	8.94087	2.59581	1.11459	2.32894	0.0198623	0.341109	tetratricopeptide repeat domain 34
NDUFS1	56.4365	251.636	0.565033	0.242623	2.32886	0.0198667	0.341109	NADH:ubiquinone oxidoreductase core subunit S1
EFCAB2	51.1975	945.402	0.613978	0.263759	2.3278	0.0199229	0.341746	EF-hand calcium binding domain 2
PPEF1	1.43888	27.0562	2.27831	0.979142	2.32684	0.0199736	0.342287	protein phosphatase with EF-hand domain 1
PRPF38B	91.0301	97.6955	-0.877879	0.377647	-2.3246	0.0200931	0.344005	pre-mRNA processing factor 38B
CNTNAP4	4.21948	157.34	-2.29591	0.987964	-2.32388	0.0201321	0.344344	contactin associated protein family member 4
CREB5	11.69	732.616	-1.26244	0.543361	-2.3234	0.0201578	0.344425	cAMP responsive element binding protein 5
CCDC102B	9.71641	383.463	-1.07318	0.462002	-2.32288	0.0201856	0.344425	coiled-coil domain containing 102B
WWOX	96.9216	12665.3	0.639586	0.275362	2.32271	0.0201946	0.344425	WW domain containing oxidoreductase
CCM2L	4.1959	13.316	-3.12291	1.34498	-2.3219	0.0202382	0.344839	CCM2 like scaffold protein
LHX1	2.33356	1.63602	-5.00938	2.15831	-2.32097	0.0202884		LIM homeobox 1
ZNF605	81.102	336.705	0.859751	0.370438	2.3209	0.0202921	0.34543	zinc finger protein 605
RPP25L	28.8351	5.48707	2.56458	1.10638	2.31799	0.0204496	0.34778	ribonuclease P/MRP subunit p25 like
HDHD3	67.0829	29.1968	1.50964	0.651505	2.31715	0.0204953	0.348226	haloacid dehalogenase like hydrolase domain containing 3
ZNF326	61.0526	288.3	-0.665021	0.287082	-2.31649	0.0205316	0.348511	zinc finger protein 326
LOC101928449	8.90032	46.3127	1.7817	0.769261	2.31612	0.0205516	0.348521	long intergenic non-protein coding RNA 2426
C2orf73	23.2681	80.9237	1.33225	0.575387	2.31539	0.0205916	0.348868	chromosome 2 open reading frame 73
SPATA18	1.95253	12.6091	2.5726	1.11178	2.31394	0.0206707	0.349877	spermatogenesis associated 18
HS3ST3A1	0.984007	14.6887	2.69777	1.16667	2.31236	0.0207578	0.351019	heparan sulfate-glucosamine 3-sulfotransferase 3A1
SFPQ	654.04	713.259	-0.694094	0.300292	-2.3114	0.0208108	0.351046	splicing factor proline and glutamine rich
SMTNL1	52.9896	60.3025	1.624	0.702653	2.31124	0.0208194	0.351046	smoothelin like 1
ID4	639.32	368.196	1.07133	0.46358	2.311	0.0208331	0.351046	inhibitor of DNA binding 4, HLH protein
NLRP11	1.08244	7.69469	3.00715	1.30128	2.31091	0.0208379	0.351046	NLR family pyrin domain containing 11
VEPH1	5.72833	171.25	1.65961	0.718494	2.30985	0.0208966	0.351704	ventricular zone expressed PH domain containing 1
ABCC10	17.5933	48.1375	-1.21219	0.52498	-2.30902	0.0209424	0.352143	ATP binding cassette subfamily C member 10
TPM2	104.252	99.0358	-1.43537	0.621931	-2.30792	0.0210037	0.352311	tropomyosin 2
TGM5	2.36336	11.7544	-3.61145	1.56483	-2.30788	0.0210055	0.352311	transglutaminase 5
LMX1B	0.549525	6.08781	3.10178	1.34405	2.30778	0.0210114	0.352311	LIM homeobox transcription factor 1 beta
LOC101929058	4.42763	9.04697	4.16444	1.80521	2.3069	0.0210604	0.352801	uncharacterized LOC101929058
RNF175	4.81503	29.0145	-2.88348	1.25036	-2.30612	0.021104	0.353202	ring finger protein 175
LACTB2-AS1	3.57056	24.2304	1.81417	0.787074	2.30495	0.0211693	0.353963	LACTB2 antisense RNA 1
LOC105747689	3.36641	10.1473	3.43835	1.49234	2.304	0.0212228	0.354143	NABP1 3'UTR overlapping transcript 1
SASH1	153.241	3973.67	0.554089	0.240516	2.30375	0.0212366	0.354143	SAM and SH3 domain containing 1
FRMPD3	4.80552	54.1272	2.34713	1.01885	2.3037	0.0212395	0.354143	FERM and PDZ domain containing 3
LOC101926898	1.28272	7.49285	-5.14282	2.2334	-2.30269	0.0212966	0.354764	uncharacterized LOC101926898
SLITRK5	18.2856	15.7702	-2.45031	1.06488	-2.30102	0.0213906	0.355896	SLIT and NTRK like family member 5
CACNB4	25.0509	774.502	-0.672134	0.292247	-2.29988	0.0214548	0.355896	calcium voltage-gated channel auxiliary subunit beta 4
IFI44	90.746	150.195	-1.67641	0.729141	-2.29915	0.0214964	0.355896	interferon induced protein 44
ADAMTS5	11.9864	69.9705	1.75598	0.763777	2.29908	0.0215004	0.355896	ADAM metallopeptidase with thrombospondin type 1 motif 5
PECAM1	1.70323	17.3109	-2.5992	1.13056	-2.29904	0.0215025	0.355896	platelet and endothelial cell adhesion molecule 1
RASAL2	14.7987	708.007	-0.707985	0.307969	-2.29888	0.0215115	0.355896	RAS protein activator like 2
EGR1	23.3539	11.4292	-4.29779	1.86965	-2.29871	0.0215215	0.355896	early growth response 1
SLC8A3	3.95359	72.471	-2.69336	1.17171	-2.29867	0.0215237	0.355896	solute carrier family 8 member A3
LOC338694	8.35944	25.7741	2.27671	0.990892	2.29763	0.0215827	0.356086	uncharacterized LOC338694
SLC29A2	160.218	188.696	1.34556	0.585696	2.29737	0.0215979	0.356086	solute carrier family 29 member 2
CUBN	4.64667	179.735	0.988581	0.43037	2.29705	0.0216159	0.356086	cubilin
ASIP	12.3002	14.1694	1.72172	0.749711	2.29651	0.0216467	0.356086	agouti signaling protein
PNISR	324.756	961.564	-0.744496	0.324192	-2.29646	0.0216493	0.356086	PNN interacting serine and arginine rich protein
LAMB2	95.5303	143.177	-0.982589	0.42809	-2.29529	0.0217167	0.356086	laminin subunit beta 2
SLC12A3	0.728077	4.63687	3.92253	1.70907	2.29512	0.0217263	0.356086	solute carrier family 12 member 3
GABRA6	8.20815	17.6591	-2.1927	0.955434	-2.29498	0.0217343	0.356086	gamma-aminobutyric acid type A receptor subunit alpha6
KCNC3	12.9976	36.3954	-1.49416	0.651126	-2.29474	0.0217483	0.356086	potassium voltage-gated channel subfamily C member 3
TSC22D3	6.7929	50.7771	1.72945	0.753671	2.2947	0.0217501	0.356086	TSC22 domain family member 3
NAPSA	19.0152	18.336	1.71948	0.749426	2.29439	0.021768	0.356086	napsin A aspartic peptidase
ZC3H13	40.5568	435.16	-0.583497	0.254326	-2.29429	0.021774	0.356086	zinc finger CCCH-type containing 13
TCF7L1	98.77	2069.9	-0.583472	0.254459	-2.29299	0.0218485	0.356812	transcription factor 7 like 1
BIN2	3.21883	20.0029	2.61956	1.1425	2.29282	0.0218582	0.356812	bridging integrator 2
ERGIC3	53.8867	98.6858	-0.96766	0.422218	-2.29185	0.0219144	0.357178	ERGIC and golgi 3
NGLY1	28.3991	235.003	-0.820368	0.358031	-2.29133	0.0219443	0.357178	N-glycanase 1
MICB	0.184628	9.07137	4.15829	1.81496	2.29112	0.0219563	0.357178	MHC class I polypeptide-related sequence B
AMER3	2.99949	4.91699	-3.19589	1.39495	-2.29105	0.0219605	0.357178	APC membrane recruitment protein 3
DYTN	1.44479	12.6688	3.44359	1.50394	2.28971	0.0220381	0.357244	dystrotelin
AP1B1	31.2752	238.088	0.689979	0.301363	2.28953	0.0220485	0.357244	adaptor related protein complex 1 subunit beta 1
GPR149	2.11684	29.4607	2.50035	1.0921	2.28949	0.0220509	0.357244	G protein-coupled receptor 149
RASGEF1A	8.20805	86.5424	-2.43655	1.06425	-2.28946	0.0220524	0.357244	RasGEF domain family member 1A
C4orf26	11.9084	13.6188	3.36083	1.46809	2.28926	0.0220644	0.357244	odontogenesis associated phosphoprotein
MZB1	9.32109	3.13012	4.33739	1.89606	2.28759	0.0221616	0.358493	marginal zone B and B1 cell specific protein
ESR1	3.02112	171.992	1.48121	0.647665	2.287	0.022196	0.358543	estrogen receptor 1
TM4SF4	1.79372	9.01633	5.36823	2.34771	2.28659	0.02222	0.358543	transmembrane 4 L six family member 4
RAP1GAP	2.27874	20.7767	-1.40865	0.61607	-2.2865	0.0222248	0.358543	RAP1 GTPase activating protein
LOC101929541	4.49109	38.7182	2.92326	1.27927	2.2851	0.0223068	0.359033	long intergenic non-protein coding RNA 2608
ADGB	1.95847	68.2591	3.90806	1.71034	2.28497	0.0223148	0.359033	androglobin
PTGFRN	21.0986	197.547	-0.816053	0.357149	-2.28491	0.022318	0.359033	prostaglandin F2 receptor inhibitor
APBB1IP	2.29307	41.7197	-2.68664	1.17606	-2.28444	0.0223457	0.359033	amyloid beta precursor protein binding family B member 1 interacting protein
OTUD7B	71.7313	643.197	0.674563	0.295308	2.28427	0.0223555	0.359033	OTU deubiquitinase 7B
SLIT2	1.30115	73.1736	1.87726	0.82195	2.28392	0.0223764	0.359046	slit guidance ligand 2
CLCN5	8.55329	188.9	0.695145	0.304531	2.28267	0.0224496	0.359125	chloride voltage-gated channel 5
FLJ33534	2.01398	8.36083	2.79457	1.22428	2.28262	0.0224527	0.359125	uncharacterized LOC285150
SIDT2	32.966	74.0953	-0.888695	0.389354	-2.28249	0.0224605	0.359125	SID1 transmembrane family member 2
CCDC25	84.2771	378.417	1.26688	0.55505	2.28247	0.0224616	0.359125	coiled-coil domain containing 25
KCNAB3	8.57867	8.34009	-2.41833	1.06066	-2.28002	0.0226065	0.361119	potassium voltage-gated channel subfamily A regulatory beta subunit 3
LOC100129148	25.1451	28.8223	2.03576	0.893347	2.2788	0.0226788	0.36195	uncharacterized LOC100129148
FAM181A-AS1	8.90212	22.2891	2.72502	1.19601	2.27842	0.0227013	0.361987	FAM181A antisense RNA 1
PPP1R14C	5.92408	75.1241	-2.32908	1.02402	-2.27445	0.0229392	0.365454	protein phosphatase 1 regulatory inhibitor subunit 14C
NAB1	27.0505	142.459	-0.88091	0.38767	-2.27232	0.0230672	0.367166	NGFI-A binding protein 1
E2F7	2.90001	17.5327	2.27571	1.00205	2.27104	0.0231444	0.36802	E2F transcription factor 7
KLHL5	31.3066	290.346	-0.867432	0.382038	-2.27054	0.0231747	0.36802	kelch like family member 5
PIK3C2G	4.72798	237.321	-1.44978	0.638553	-2.27041	0.0231825	0.36802	phosphatidylinositol-4-phosphate 3-kinase catalytic subunit type 2 gamma
EPHA4	8.26638	167.958	-2.88686	1.27179	-2.26992	0.0232126	0.36817	EPH receptor A4
NETO1	1.183	21.6299	3.69388	1.62845	2.26834	0.0233084	0.369275	neuropilin and tolloid like 1
MARCO	1.21363	9.31371	5.07954	2.23972	2.26794	0.0233328	0.369275	macrophage receptor with collagenous structure
LOXL2	6.97267	93.6078	1.19039	0.524919	2.26776	0.0233441	0.369275	lysyl oxidase like 2
C12orf45	6.71491	7.24157	-2.37926	1.04965	-2.26672	0.0234075	0.369629	chromosome 12 open reading frame 45
HOMER1	8.61577	151.1	-1.03638	0.457282	-2.26639	0.0234272	0.369629	homer scaffold protein 1
TCEAL4	41.2464	56.6196	-1.07768	0.475509	-2.26637	0.0234285	0.369629	transcription elongation factor A like 4
CBLL1	24.7236	51.5023	-0.963855	0.425569	-2.26486	0.0235213	0.370311	Cbl proto-oncogene like 1
CLK2	87.461	107.217	-0.945469	0.417462	-2.2648	0.0235249	0.370311	CDC like kinase 2
SH3KBP1	3.65533	161.396	-1.31632	0.581243	-2.26466	0.0235338	0.370311	SH3 domain containing kinase binding protein 1
RAB5C	33.1931	125.831	1.0222	0.451567	2.26366	0.0235949	0.370863	RAB5C, member RAS oncogene family
GPRIN1	5.31585	9.35364	-2.10693	0.930864	-2.26341	0.0236104	0.370863	G protein regulated inducer of neurite outgrowth 1
ADGRG7	2.47931	29.5351	3.42792	1.51556	2.26181	0.0237089	0.371475	adhesion G protein-coupled receptor G7
LOC101927123	1.51154	14.0621	5.24739	2.32002	2.26179	0.0237106	0.371475	long intergenic non-protein coding RNA 2016
SFT2D2	21.105	41.5585	-1.66293	0.735232	-2.26177	0.0237116	0.371475	SFT2 domain containing 2
MORN4	71.578	168.592	1.2205	0.539725	2.26134	0.0237382	0.371566	MORN repeat containing 4
MAGEA8-AS1	3.45078	7.53361	-2.51749	1.11397	-2.25993	0.0238256	0.372608	MAGEA8 antisense RNA 1
PXDN	2.0431	34.5196	-2.43137	1.07622	-2.25918	0.023872	0.372736	peroxidasin
FXYD5	3.31732	7.92391	-3.60683	1.59656	-2.25913	0.0238754	0.372736	FXYD domain containing ion transport regulator 5
OPCML	3.15005	478.718	-2.30077	1.01866	-2.25862	0.0239067	0.372899	opioid binding protein/cell adhesion molecule like
SNTG2	3.59884	184.889	3.16404	1.40183	2.25708	0.0240029	0.373347	syntrophin gamma 2
PDZD7	4.67851	14.1446	2.53821	1.1247	2.25679	0.024021	0.373347	PDZ domain containing 7
MTMR7	6.25664	92.0326	-1.45383	0.644342	-2.2563	0.0240518	0.373347	myotubularin related protein 7
FIGN	228.673	3399.45	0.875229	0.387968	2.25593	0.0240749	0.373347	fidgetin, microtubule severing factor
LOC101929140	9.80886	124.027	1.16789	0.517771	2.25562	0.0240947	0.373347	uncharacterized LOC101929140
ADGRL2	1.41782	60.2778	-2.18361	0.968156	-2.25543	0.0241062	0.373347	adhesion G protein-coupled receptor L2
TNK2	51.0473	277.074	-1.11475	0.494359	-2.25494	0.0241369	0.373347	tyrosine kinase non receptor 2
TRIL	616.042	394.261	0.984018	0.436401	2.25485	0.0241428	0.373347	TLR4 interactor with leucine rich repeats
PIM1	44.0088	33.1198	2.17146	0.963155	2.25453	0.0241629	0.373347	Pim-1 proto-oncogene, serine/threonine kinase
NAGA	31.7384	47.3788	1.57009	0.696449	2.25443	0.0241693	0.373347	alpha-N-acetylgalactosaminidase
IRF2BPL	73.2457	38.4012	2.15195	0.954614	2.25426	0.0241796	0.373347	interferon regulatory factor 2 binding protein like
MRPL15	49.79	75.8039	1.02252	0.453653	2.25397	0.0241981	0.373347	mitochondrial ribosomal protein L15
GAPDH	368.563	184.887	1.30547	0.579256	2.25371	0.0242147	0.373347	glyceraldehyde-3-phosphate dehydrogenase
TPMT	13.5095	43.4428	-1.09507	0.485941	-2.2535	0.0242276	0.373347	thiopurine S-methyltransferase
KIAA1671	87.9714	1787.36	0.700703	0.311123	2.25218	0.0243112	0.373834	KIAA1671
PRKCG	3.70821	10.9295	-2.62696	1.16656	-2.25189	0.0243293	0.373834	protein kinase C gamma
ESR2	5.1033	70.1912	1.26441	0.561515	2.25179	0.0243357	0.373834	estrogen receptor 2
HECW2	2.78411	142.108	-1.94464	0.863696	-2.25153	0.0243517	0.373834	HECT, C2 and WW domain containing E3 ubiquitin protein ligase 2
IGF2BP2	5.17907	127.709	1.33994	0.595172	2.25135	0.0243636	0.373834	insulin like growth factor 2 mRNA binding protein 2
LOC100419583	69.8026	34.9807	1.81077	0.804556	2.25064	0.0244082	0.373875	ring finger protein 4 pseudogene
FGF12	6.0576	441.287	-1.31376	0.583766	-2.25048	0.0244182	0.373875	fibroblast growth factor 12
CD84	2.16739	12.3734	4.16431	1.85085	2.24994	0.0244529	0.373875	CD84 molecule
SCD	253.397	529.706	0.950411	0.422517	2.2494	0.0244869	0.373875	stearoyl-CoA desaturase
GOLGA8A	19.6079	130.2	-1.36471	0.606714	-2.24936	0.0244899	0.373875	golgin A8 family member A
SRSF11	150.362	795.563	-0.819985	0.364547	-2.24933	0.0244918	0.373875	serine and arginine rich splicing factor 11
MGC27345	137.017	163.279	0.864593	0.384491	2.24867	0.0245337	0.374197
CD200	4.85293	19.9217	-2.83272	1.25992	-2.24833	0.0245552	0.374205	CD200 molecule
KIAA0930	40.3459	263.028	1.50478	0.669904	2.24627	0.0246868	0.37589	KIAA0930
LINC00639	22.4526	409.991	-1.48693	0.662077	-2.24585	0.0247134	0.375976	long intergenic non-protein coding RNA 639
CD38	12.6214	112.895	-3.35911	1.49593	-2.2455	0.024736	0.376	CD38 molecule
CASC6	2.84332	20.6733	3.88108	1.72894	2.24478	0.0247825	0.376386	cancer susceptibility 6
NOS1AP	142.967	4989.65	-0.827649	0.369281	-2.24125	0.0250102	0.379313	nitric oxide synthase 1 adaptor protein
TPP1	306.228	248.964	1.0914	0.486986	2.24113	0.0250175	0.379313	tripeptidyl peptidase 1
MSMB	1.02307	1.87233	5.6345	2.51607	2.23941	0.0251294		microseminoprotein beta
RAX2	1.46918	0.817964	-13.563	6.05652	-2.2394	0.0251301		retina and anterior neural fold homeobox 2
BRINP2	6.69515	95.7445	-2.8097	1.25476	-2.23922	0.0251413	0.38027	BMP/retinoic acid inducible neural specific 2
LACTB2	1.66466	6.64523	3.53067	1.5769	2.23899	0.0251566	0.38027	lactamase beta 2
JPH1	36.0006	390.843	1.55626	0.695136	2.23878	0.0251704	0.38027	junctophilin 1
SGPP2	2.17536	40.1006	-2.21324	0.988661	-2.23862	0.0251806	0.38027	sphingosine-1-phosphate phosphatase 2
CCSER1	2.83343	576.813	-1.47964	0.66099	-2.23852	0.025187	0.38027	coiled-coil serine rich protein 1
VAC14	19.0648	264.759	0.640065	0.286033	2.23773	0.0252389	0.380733	VAC14 component of PIKFYVE complex
TXNDC9	36.2908	75.8428	1.05495	0.471715	2.23641	0.0253251	0.381114	thioredoxin domain containing 9
AIF1L	62.1435	182.707	-1.47176	0.658165	-2.23616	0.0253411	0.381114	allograft inflammatory factor 1 like
PCAT1	2.98277	2.93586	4.46719	1.99772	2.23615	0.025342	0.381114	prostate cancer associated transcript 1
NUPR1	131.741	32.3403	1.45025	0.648666	2.23574	0.025369	0.381114	nuclear protein 1, transcriptional regulator
SRRM3	9.61866	102.509	-1.89954	0.849637	-2.23571	0.0253707	0.381114	serine/arginine repetitive matrix 3
ACYP1	88.6364	167.932	0.957699	0.428459	2.23521	0.0254033	0.381284	acylphosphatase 1
ZBP1	2.86065	6.74109	-3.37676	1.51147	-2.23409	0.025477	0.381997	Z-DNA binding protein 1
LOC105376360	1.14647	75.6592	1.98729	0.889629	2.23384	0.0254935	0.381997	uncharacterized LOC105376360
KIFC2	15.277	14.7088	-1.53967	0.689538	-2.23289	0.025556	0.382269	kinesin family member C2
ARHGEF9	20.7677	373.102	-0.721417	0.323104	-2.23277	0.0255642	0.382269	Cdc42 guanine nucleotide exchange factor 9
LINC01324	1.1207	19.815	3.26196	1.46122	2.23236	0.0255913	0.382269	long intergenic non-protein coding RNA 1324
SMYD1	1.32157	9.69237	3.86345	1.73096	2.23197	0.0256172	0.382269	SET and MYND domain containing 1
MS4A4A	1.50589	6.63013	-3.69629	1.65608	-2.23195	0.0256185	0.382269	membrane spanning 4-domains A4A
HDGF	68.2932	97.098	1.35852	0.608811	2.23143	0.0256529	0.382463	heparin binding growth factor
FER1L5	7.6559	58.2915	0.909298	0.407699	2.23031	0.0257266	0.383242	fer-1 like family member 5
GABRA2	160.245	2465.27	-0.834093	0.374159	-2.22925	0.0257972	0.383674	gamma-aminobutyric acid type A receptor subunit alpha2
LOC103344931	53.2113	27.8474	1.57905	0.708336	2.22923	0.0257984	0.383674	uncharacterized LOC103344931
HLA-E	184.975	134.575	1.8729	0.840414	2.22855	0.0258442	0.383893	major histocompatibility complex, class I, E
ARPP19	94.5815	259.849	0.837228	0.375783	2.22796	0.0258834	0.383893	cAMP regulated phosphoprotein 19
PDGFC	21.1351	510.514	-0.736376	0.330559	-2.22767	0.0259027	0.383893	platelet derived growth factor C
MEI1	3.03914	41.1715	1.49046	0.669118	2.2275	0.0259136	0.383893	meiotic double-stranded break formation protein 1
PTPRD	20.4125	5556.21	-0.509284	0.228645	-2.2274	0.0259204	0.383893	protein tyrosine phosphatase receptor type D
FAM13C	115.366	1529.71	0.876476	0.393778	2.22581	0.0260267	0.385008	family with sequence similarity 13 member C
LOC101929705	18.4186	176.025	1.66731	0.749327	2.22508	0.0260759	0.385008	uncharacterized LOC101929705
GNPTAB	99.3027	973.468	0.852025	0.382946	2.22492	0.0260866	0.385008	N-acetylglucosamine-1-phosphate transferase subunits alpha and beta
LMCD1	19.7344	159.581	-1.3056	0.586873	-2.22468	0.0261029	0.385008	LIM and cysteine rich domains 1
KIF24	18.9586	169.616	1.1608	0.521983	2.22382	0.0261608	0.385008	kinesin family member 24
FGF16	0.627458	0.991703	10.6596	4.79488	2.22312	0.0262075		fibroblast growth factor 16
LAMP5	53.9234	91.593	-1.66936	0.751032	-2.22276	0.0262321	0.385008	lysosomal associated membrane protein family member 5
SOX9-AS1	42.9534	231.905	0.974379	0.438366	2.22275	0.0262324	0.385008	SOX9 antisense RNA 1
ENTHD1	0.993246	22.2982	3.0009	1.35017	2.2226	0.0262426	0.385008	ENTH domain containing 1
KBTBD11	28.9434	124.179	1.15241	0.518562	2.22232	0.0262618	0.385008	kelch repeat and BTB domain containing 11
CARNMT1	12.6923	71.779	-1.21265	0.545711	-2.22216	0.0262727	0.385008	carnosine N-methyltransferase 1
ZNF248	63.2086	602.241	0.633995	0.285308	2.22214	0.0262736	0.385008	zinc finger protein 248
LINC00934	1.6736	4.69255	4.56854	2.05592	2.22214	0.0262737	0.385008	long intergenic non-protein coding RNA 934
RASL12	78.1769	154.63	-3.66914	1.65119	-2.22212	0.0262755	0.385008	RAS like family 12
C5orf56	72.4405	560.835	0.592469	0.266688	2.22158	0.0263117	0.385223	IRF1 antisense RNA 1
TCHH	1.06849	1.57753	14.8613	6.69007	2.2214	0.0263241		trichohyalin
POLR2F	4.97133	56.4812	1.24691	0.561432	2.22094	0.026355	0.385542	RNA polymerase II, I and III subunit F
ART3	4.01622	52.2924	2.39151	1.07722	2.22008	0.0264134	0.385678	ADP-ribosyltransferase 3 (inactive)
ACTN2	22.0388	218.566	0.946881	0.426536	2.21993	0.0264236	0.385678	actinin alpha 2
ZNF837	27.7608	44.9775	1.28257	0.577841	2.21959	0.0264469	0.385678	zinc finger protein 837
RGS7BP	4.27637	57.1852	-2.41006	1.08584	-2.21953	0.0264505	0.385678	regulator of G protein signaling 7 binding protein
PMS2CL	17.7899	35.2065	-1.26184	0.568718	-2.21874	0.0265044	0.386148	PMS2 C-terminal like pseudogene
CKB	1467.89	570.92	1.49246	0.673025	2.21754	0.0265861	0.386864	creatine kinase B
PTCH2	113.976	314.409	0.834584	0.376382	2.21739	0.0265968	0.386864	patched 2
SYCP1	1.50712	31.6983	2.32543	1.04904	2.21672	0.0266425	0.387214	synaptonemal complex protein 1
BCRP3	3.49709	9.26426	2.383	1.07561	2.21548	0.0267268	0.387601	BCR pseudogene 3
ZBED4	58.3677	262.38	0.706073	0.318713	2.21539	0.0267333	0.387601	zinc finger BED-type containing 4
ICAM2	1.16655	3.0672	-5.01346	2.26333	-2.21508	0.0267544	0.387601	intercellular adhesion molecule 2
LRRC74A	1.70461	11.8174	3.22735	1.457	2.21506	0.0267558	0.387601	leucine rich repeat containing 74A
CCDC153	2.13732	1.30138	6.22185	2.80951	2.21457	0.0267899		coiled-coil domain containing 153
PLCG2	1.08105	28.6899	1.86433	0.84202	2.21411	0.0268209	0.38795	phospholipase C gamma 2
KIF9-AS1	94.3472	919.942	0.646437	0.292006	2.21378	0.0268438	0.38795	KIF9 antisense RNA 1
NDUFB5	51.5971	121.171	0.856149	0.386739	2.21377	0.0268449	0.38795	NADH:ubiquinone oxidoreductase subunit B5
PAPPA	27.3403	812.611	1.13602	0.5133	2.21318	0.0268855	0.388017	pappalysin 1
LINC01517	0.778868	7.32825	3.70374	1.67357	2.21307	0.0268929	0.388017	long intergenic non-protein coding RNA 1517
TMEM92	2.27364	2.73301	5.79936	2.62129	2.2124	0.0269388	0.388367	transmembrane protein 92
MED30	29.7859	70.8243	1.016	0.459361	2.21177	0.0269822	0.388679	mediator complex subunit 30
ASB18	69.9429	554.563	0.930824	0.421059	2.21067	0.0270584	0.389463	ankyrin repeat and SOCS box containing 18
CHRAC1	49.8127	34.447	1.84453	0.835369	2.20805	0.0272411	0.391777	chromatin accessibility complex subunit 1
RASD2	21.7793	29.9404	-1.98252	0.899074	-2.20507	0.0274493	0.393994	RASD family member 2
LINC00395	0.820716	7.59595	4.5122	2.04631	2.20505	0.0274507	0.393994	long intergenic non-protein coding RNA 395
OGDHL	3.52711	11.8723	-2.5385	1.15156	-2.2044	0.0274961	0.393994	oxoglutarate dehydrogenase L
LINC00354	3.50573	3.34375	5.36142	2.43251	2.20407	0.0275194	0.393994	long intergenic non-protein coding RNA 354
TPM4	22.0334	97.6237	-0.956567	0.434052	-2.20381	0.0275378	0.393994	tropomyosin 4
SMAGP	11.9323	39.2161	2.04337	0.927262	2.20366	0.0275485	0.393994	small cell adhesion glycoprotein
CNNM4	19.9823	126.627	-0.906849	0.411522	-2.20364	0.0275494	0.393994	cyclin and CBS domain divalent metal cation transport mediator 4
GGTA1P	12.9521	70.751	1.59612	0.724486	2.20311	0.0275873	0.39422	glycoprotein alpha-galactosyltransferase 1 (inactive)
ZNF366	1.91623	18.2237	-2.853	1.29517	-2.20279	0.0276093	0.39422	zinc finger protein 366
BMP6	1.52998	32.8283	-2.69423	1.22373	-2.20165	0.0276901	0.395058	bone morphogenetic protein 6
MATN1	0.915074	1.58717	5.98546	2.71941	2.20102	0.0277347		matrilin 1
LINC00643	2.10721	5.3698	-3.79206	1.72368	-2.19998	0.0278086	0.396295	long intergenic non-protein coding RNA 643
ELF4	3.96382	22.7685	2.01515	0.916058	2.1998	0.027821	0.396295	E74 like ETS transcription factor 4
CHCHD2	61.9559	37.6783	1.41754	0.644811	2.19838	0.0279219	0.397414	coiled-coil-helix-coiled-coil-helix domain containing 2
RAPGEF5	4.33848	154.923	-2.18597	0.994982	-2.197	0.0280208	0.398172	Rap guanine nucleotide exchange factor 5
VEGFB	92.7245	53.6783	1.18663	0.540184	2.19672	0.0280407	0.398172	vascular endothelial growth factor B
NUP210L	29.9379	702.757	1.46581	0.667499	2.19597	0.028094	0.398172	nucleoporin 210 like
NR2F1	217.253	306.077	0.818247	0.372687	2.19554	0.0281251	0.398172	nuclear receptor subfamily 2 group F member 1
ANAPC5	34.9597	184.932	-0.756858	0.34475	-2.19539	0.028136	0.398172	anaphase promoting complex subunit 5
CXorf58	2.04912	7.75474	1.92008	0.874606	2.19536	0.0281375	0.398172	chromosome X open reading frame 58
ZNF319	483.504	279.957	-4.7749	2.17517	-2.19518	0.0281505	0.398172	zinc finger protein 319
SIRT4	10.0189	13.5154	2.23896	1.02008	2.19488	0.028172	0.398172	sirtuin 4
NAT14	58.9536	16.6455	1.80286	0.821524	2.19453	0.0281975	0.398172	N-acetyltransferase 14 (putative)
NLRP4	0.759881	4.40561	3.41354	1.55548	2.19453	0.0281976	0.398172	NLR family pyrin domain containing 4
LMAN1L	2.91317	5.40711	-4.84829	2.20986	-2.19393	0.0282401	0.398457	lectin, mannose binding 1 like
LOC101928162	2.45009	9.42357	-2.23373	1.01883	-2.19244	0.0283476	0.399499	long intergenic non-protein coding RNA 2366
TSGA13	2.14531	4.80482	3.33181	1.51994	2.19206	0.028375	0.399499	testis specific 13
B4GAT1	137.85	39.7126	1.55919	0.711393	2.19175	0.0283978	0.399499	beta-1,4-glucuronyltransferase 1
SAMD11	5.67551	15.015	-3.32934	1.51909	-2.19167	0.0284032	0.399499	sterile alpha motif domain containing 11
LOC101929771	5.81184	9.31839	-5.34036	2.43776	-2.19068	0.028475	0.399612	long intergenic non-protein coding RNA 1655
OXR1	10.9138	637.405	-1.02095	0.466068	-2.19055	0.028484	0.399612	oxidation resistance 1
ZBTB46	4.06838	35.12	-2.06268	0.941692	-2.1904	0.0284956	0.399612	zinc finger and BTB domain containing 46
FSCN3	1.25902	1.46337	-4.36546	1.99303	-2.19036	0.028498		fascin actin-bundling protein 3
RAB30-AS1	169.258	32.8852	1.19256	0.544465	2.19033	0.0285007	0.399612	RAB30 divergent transcript
LDLR	10.5134	69.1757	-2.06617	0.943529	-2.18983	0.0285366	0.399802	low density lipoprotein receptor
NEUROD1	33.8051	23.7228	-2.445	1.11669	-2.1895	0.0285605	0.399824	neuronal differentiation 1
LOC101929154	1.04812	10.1063	3.14563	1.43706	2.18893	0.0286021	0.400094	uncharacterized LOC101929154
KLK2	1.39804	2.51643	-14.4291	6.59281	-2.18861	0.0286252		kallikrein related peptidase 2
DPP4	2.14763	28.5043	-2.56618	1.17264	-2.18837	0.0286425	0.400346	dipeptidyl peptidase 4
MSANTD2	51.7201	201.927	-0.81671	0.373418	-2.18712	0.0287337	0.401308	Myb/SANT DNA binding domain containing 2
CDH13	1.07472	185.424	1.78165	0.815163	2.18563	0.0288423	0.401966	cadherin 13
NMT1	62.38	391.068	0.577512	0.264236	2.18559	0.0288454	0.401966	N-myristoyltransferase 1
SNRPD3	58.1528	132.915	0.967677	0.442761	2.18555	0.0288483	0.401966	small nuclear ribonucleoprotein D3 polypeptide
FLJ31104	19.2617	17.6188	2.44798	1.12023	2.18524	0.028871	0.401969	uncharacterized LOC441072
GDNF-AS1	2.04063	10.277	-2.9905	1.36881	-2.18474	0.0289076	0.402167	GDNF antisense RNA 1
TMEM185B	47.9665	35.5887	1.21845	0.557879	2.18408	0.0289563	0.402435	transmembrane protein 185B
IL6R	21.4537	183.302	1.38563	0.634486	2.18387	0.0289719	0.402435	interleukin 6 receptor
MOCS3	24.9643	9.3069	3.1074	1.4231	2.18354	0.0289962	0.40246	molybdenum cofactor synthesis 3
LOC100289473	134.908	103.336	1.56364	0.71622	2.18318	0.0290226	0.402514	cytoskeleton associated protein 2-like pseudogene
ABHD11	19.1393	6.14444	2.89425	1.32607	2.18258	0.029067	0.402548	abhydrolase domain containing 11
MXI1	119.7	1141.7	0.498982	0.228663	2.18217	0.0290969	0.402548	MAX interactor 1, dimerization protein
TLE2	2.28379	14.7932	2.73132	1.25182	2.18189	0.0291177	0.402548	TLE family member 2, transcriptional corepressor
IGDCC3	5.39056	32.7615	-2.3704	1.08663	-2.18142	0.0291526	0.402548	immunoglobulin superfamily DCC subclass member 3
CCDC3	11.3169	285.932	1.03688	0.475324	2.18142	0.0291527	0.402548	coiled-coil domain containing 3
LHX8	0.904199	3.7682	6.6267	3.03811	2.18119	0.0291694	0.402548	LIM homeobox 8
ABCC6P1	1.81262	6.97681	2.95626	1.35554	2.18087	0.0291932	0.402548	ATP binding cassette subfamily C member 6 pseudogene 1
BOLL	4.22057	31.9374	1.36058	0.623915	2.18071	0.0292051	0.402548	boule homolog, RNA binding protein
CCDC26	1.40824	68.7968	2.15671	0.98937	2.17989	0.0292659	0.402734	CCDC26 long non-coding RNA
MYBPC1	6.3884	72.6338	2.5058	1.14962	2.17967	0.0292818	0.402734	myosin binding protein C1
FTL	1589.75	369.212	1.6784	0.770047	2.17961	0.029286	0.402734	ferritin light chain
JMJD1C	92.3471	3904.8	-0.338021	0.155191	-2.17809	0.0293993	0.403981	jumonji domain containing 1C
TMEM106C	39.9516	23.9522	1.9575	0.898961	2.17751	0.0294424	0.404176	transmembrane protein 106C
FGD2	3.90907	12.4667	3.52144	1.61735	2.17729	0.0294587	0.404176	FYVE, RhoGEF and PH domain containing 2
COL8A1	62.0166	1104.22	-1.07983	0.496065	-2.1768	0.0294955	0.404371	collagen type VIII alpha 1 chain
LOC339622	0.947717	30.993	2.19961	1.0109	2.17589	0.0295633	0.40499	long intergenic non-protein coding RNA 1692
MSH4	12.2057	189.228	-1.90623	0.876339	-2.17522	0.0296136	0.405369	mutS homolog 4
LOC103091866	5.42875	30.9357	-1.7897	0.822915	-2.17483	0.0296429	0.40546	long intergenic non-protein coding RNA 1145
ASB13	15.991	54.1888	-1.00125	0.460446	-2.17452	0.0296665	0.405472	ankyrin repeat and SOCS box containing 13
WDR45	38.6882	135.007	1.0361	0.476593	2.17397	0.0297076	0.405724	WD repeat domain 45
LINC01310	28.5404	107.476	1.54622	0.711546	2.17305	0.0297766	0.405819	long intergenic non-protein coding RNA 1310
SMO	73.1163	212.12	-0.613044	0.282125	-2.17295	0.0297843	0.405819	smoothened, frizzled class receptor
MXRA5	1.07731	5.71674	-4.45763	2.05166	-2.1727	0.0298033	0.405819	matrix remodeling associated 5
KIF16B	31.3111	1089.78	-0.523329	0.240869	-2.17267	0.0298052	0.405819	kinesin family member 16B
TUSC2	17.9747	7.52917	2.20339	1.01482	2.17121	0.0299151	0.406729	tumor suppressor 2, mitochondrial calcium regulator
PPP4R1-AS1	17.1901	9.68272	2.70391	1.24546	2.17101	0.0299303	0.406729	PPP4R1 antisense RNA 1
PCDHB4	72.6316	36.0413	1.79293	0.825921	2.17082	0.0299447	0.406729	protocadherin beta 4
KLC4	44.6707	85.4761	0.788108	0.363087	2.17058	0.029963	0.406729	kinesin light chain 4
TIMM17B	11.9924	6.38972	1.99811	0.920848	2.16986	0.0300176	0.407161	translocase of inner mitochondrial membrane 17B
TMEM129	71.3018	49.3401	1.58668	0.731633	2.16868	0.0301071	0.408065	transmembrane protein 129, E3 ubiquitin ligase
FLNA	34.7701	124.216	-1.20537	0.556027	-2.16783	0.0301717	0.408586	filamin A
MAX	19.494	223.838	0.749375	0.345721	2.16757	0.0301912	0.408586	MYC associated factor X
PPARGC1A	71.6886	813.014	1.18768	0.548051	2.1671	0.0302273	0.408717	PPARG coactivator 1 alpha
GNL1	51.7034	98.1571	-0.965832	0.445732	-2.16685	0.0302466	0.408717	G protein nucleolar 1 (putative)
LINC01267	12.0977	8.09134	14.4955	6.69151	2.16625	0.030292	0.409021	long intergenic non-protein coding RNA 1267
FST	0.353213	0.388389	14.4895	6.68933	2.16606	0.0303064		follistatin
NYAP2	2.2717	82.9493	-1.73321	0.80044	-2.16533	0.0303627	0.409385	neuronal tyrosine-phosphorylated phosphoinositide-3-kinase adaptor 2
PAGR1	190.348	143.138	1.22818	0.56721	2.1653	0.0303646	0.409385	PAXIP1 associated glutamate rich protein 1
S100A13	24.7478	46.819	1.47739	0.682475	2.16475	0.0304069	0.409646	S100 calcium binding protein A13
DPF1	8.6282	20.1522	1.81962	0.840993	2.16365	0.0304912	0.410317	double PHD fingers 1
KIAA1549L	56.7516	892.872	-0.759896	0.351241	-2.16346	0.0305059	0.410317	KIAA1549 like
RASA3	29.6482	575.076	-0.949674	0.439013	-2.1632	0.0305255	0.410317	RAS p21 protein activator 3
GLB1L3	1.36539	9.53443	-2.89278	1.33809	-2.16186	0.0306286	0.411329	galactosidase beta 1 like 3
SNX20	1.19855	2.50939	-4.85752	2.24696	-2.16182	0.0306321		sorting nexin 20
AKR1C2	24.783	119.852	2.25178	1.0417	2.16163	0.0306468	0.411329	aldo-keto reductase family 1 member C2
PIK3R3	42.1517	709.451	-1.05887	0.490204	-2.16007	0.0307676	0.41259	phosphoinositide-3-kinase regulatory subunit 3
SGTB	26.0012	186.186	0.898301	0.415916	2.15982	0.0307869	0.41259	small glutamine rich tetratricopeptide repeat containing beta
MTERF2	81.3631	93.765	-1.10391	0.51123	-2.15933	0.0308246	0.412787	mitochondrial transcription termination factor 2
SRI	138.183	356.113	0.821382	0.380546	2.15843	0.0308944	0.413273	sorcin
CFAP61	3.51616	151.503	1.19572	0.554018	2.15827	0.0309072	0.413273	cilia and flagella associated protein 61
ARHGEF5	2.4927	8.40584	2.73257	1.2664	2.15775	0.030947	0.413498	Rho guanine nucleotide exchange factor 5
SNX30	14.2929	218.649	-0.761565	0.353113	-2.15672	0.0310278	0.414013	sorting nexin family member 30
EDN3	0.852714	3.24241	-5.86097	2.71794	-2.1564	0.0310522	0.414013	endothelin 3
LOC728175	4.36619	7.12793	3.33783	1.5479	2.15637	0.031055	0.414013	long intergenic non-protein coding RNA 2363
KCNA3	4.38807	12.2386	-2.33263	1.08272	-2.15441	0.0312077	0.415738	potassium voltage-gated channel subfamily A member 3
SESN3	103.889	849.737	-1.14787	0.532938	-2.15385	0.0312521	0.41602	sestrin 3
NLGN4X	34.69	1360.57	-0.979568	0.455068	-2.15257	0.0313522	0.417042	neuroligin 4 X-linked
ASB17	2.20408	4.28474	-3.40809	1.58439	-2.15104	0.0314734	0.418344	ankyrin repeat and SOCS box containing 17
DOCK6	10.7432	82.4001	-1.05038	0.488439	-2.15049	0.0315168	0.418609	dedicator of cytokinesis 6
FSD1	2.80054	7.67703	-2.2082	1.02713	-2.14986	0.031566	0.418926	fibronectin type III and SPRY domain containing 1
TAGLN3	150.644	252.561	-0.917138	0.426725	-2.14925	0.0316149	0.418926	transgelin 3
IQGAP1	14.2629	208.374	-0.903055	0.420185	-2.14918	0.0316198	0.418926	IQ motif containing GTPase activating protein 1
LINC01158	175.688	940.41	0.721262	0.335655	2.14882	0.031649	0.418926	POU3F3 adjacent non-coding transcript 1
WDR11-AS1	109.174	1134.87	0.848835	0.395045	2.14871	0.0316577	0.418926	WDR11 antisense RNA 1
CDS1	5.7269	51.399	-1.51928	0.707204	-2.14829	0.0316911	0.419058	CDP-diacylglycerol synthase 1
MDGA2	2.81699	309.672	-2.55253	1.18874	-2.14726	0.0317729	0.419829	MAM domain containing glycosylphosphatidylinositol anchor 2
MCAT	15.499	20.7053	-1.8507	0.862345	-2.14613	0.0318626	0.420429	malonyl-CoA-acyl carrier protein transacylase
LINC00937	11.4934	48.0225	1.21124	0.564391	2.1461	0.0318653	0.420429	long intergenic non-protein coding RNA 937
C8orf46	35.7927	109.046	1.03366	0.481721	2.14577	0.031891	0.420459	vexin
TINCR	14.3358	19.6227	-2.25568	1.05184	-2.14451	0.0319919	0.42118	TINCR ubiquitin domain containing
LOC100506860	226.437	232.024	0.938483	0.437623	2.1445	0.0319929	0.42118	long intergenic non-protein coding RNA 513
UHRF1	7.78735	57.4569	1.36459	0.636998	2.14222	0.0321756	0.422343	ubiquitin like with PHD and ring finger domains 1
PIM2	52.49	46.024	1.88799	0.881377	2.14209	0.0321864	0.422343	Pim-2 proto-oncogene, serine/threonine kinase
LINC00265	11.8652	84.0945	-1.31014	0.611627	-2.14206	0.032189	0.422343	long intergenic non-protein coding RNA 265
PPFIBP1	3.97661	92.1753	-1.98629	0.927361	-2.14187	0.0322038	0.422343	PPFIA binding protein 1
NOX4	2.08613	82.0493	1.92999	0.901109	2.14179	0.0322103	0.422343	NADPH oxidase 4
MARCH11	6.83395	93.7925	-3.21791	1.50255	-2.14164	0.0322228	0.422343	membrane associated ring-CH-type finger 11
LOC101928748	1.86963	4.9048	6.82065	3.18665	2.14038	0.0323237	0.422973	uncharacterized LOC101928748
PEG10	27.7954	48.1539	-1.59404	0.744809	-2.14019	0.0323391	0.422973	paternally expressed 10
S100B	786.641	567.957	-0.712932	0.333121	-2.14016	0.0323418	0.422973	S100 calcium binding protein B
PIANP	11.8392	10.0815	2.24004	1.04692	2.13965	0.0323832	0.423206	PILR alpha associated neural protein
GABRB3	15.1236	414.143	-0.842686	0.393982	-2.13889	0.0324442	0.423391	gamma-aminobutyric acid type A receptor subunit beta3
LIMK2	28.666	259.78	0.96965	0.453351	2.13885	0.0324477	0.423391	LIM domain kinase 2
LINC00559	1.23627	10.3562	4.31094	2.01578	2.1386	0.0324684	0.423391	long intergenic non-protein coding RNA 559
NOVA1	116.656	2034.58	-0.636862	0.297947	-2.1375	0.0325576	0.424065	NOVA alternative splicing regulator 1
RBM26	120.687	1198.71	-0.547577	0.256192	-2.13737	0.0325675	0.424065	RNA binding motif protein 26
PPTC7	21.4198	129.853	0.81908	0.383371	2.13652	0.0326372	0.424069	protein phosphatase targeting COQ7
ZNF197-AS1	118.696	103.612	1.17977	0.552212	2.13645	0.0326431	0.424069	ZNF197 antisense RNA 1
ABCB1	1.14016	35.9938	-2.63506	1.23365	-2.13598	0.0326814	0.424069	ATP binding cassette subfamily B member 1
ATXN1	82.1073	4500.95	-0.4909	0.229853	-2.13571	0.032703	0.424069	ataxin 1
PCED1B	26.2438	501.733	1.09773	0.514041	2.13548	0.0327214	0.424069	PC-esterase domain containing 1B
CA2	22.5293	49.7653	1.67929	0.786405	2.1354	0.0327282	0.424069	carbonic anhydrase 2
LINC01485	12.5051	6.05485	3.41657	1.60002	2.13533	0.0327337	0.424069	long intergenic non-protein coding RNA 1485
RFNG	43.4267	20.5758	1.37486	0.644141	2.13441	0.0328091	0.424245	RFNG O-fucosylpeptide 3-beta-N-acetylglucosaminyltransferase
TSC2	27.3504	136.532	-0.773578	0.362437	-2.13438	0.032812	0.424245	TSC complex subunit 2
MRPL45P2	56.9171	294.792	0.633379	0.296762	2.1343	0.0328184	0.424245	mitochondrial ribosomal protein L45 pseudogene 2
SPATA22	10.6458	42.5311	1.51125	0.708361	2.13345	0.0328881	0.424733	spermatogenesis associated 22
ZBTB6	47.8594	30.4156	1.81951	0.852976	2.13314	0.0329136	0.424733	zinc finger and BTB domain containing 6
IDH3B	40.8478	28.4083	1.52136	0.7133	2.13284	0.0329375	0.424733	isocitrate dehydrogenase (NAD(+)) 3 non-catalytic subunit beta
SLC22A9	2.6651	16.475	4.09598	1.92058	2.13268	0.0329512	0.424733	solute carrier family 22 member 9
ANKRD33B	2.55178	31.2989	2.63103	1.23428	2.13163	0.0330375	0.425183	ankyrin repeat domain 33B
PDGFA	20.327	55.4783	1.47356	0.691288	2.13162	0.0330381	0.425183	platelet derived growth factor subunit A
ARRB1	13.7488	162.843	-2.64687	1.24185	-2.13139	0.0330574	0.425183	arrestin beta 1
NPFFR1	48.4035	159.378	1.19614	0.561835	2.12898	0.0332557	0.427085	neuropeptide FF receptor 1
CXorf57	5.76669	46.9684	1.25912	0.59142	2.12897	0.0332565	0.427085	RPA1 related single stranded DNA binding protein, X-linked
WDR81	13.6177	38.576	1.33938	0.629193	2.12873	0.0332768	0.427085	WD repeat domain 81
SAMD9	5.80719	14.605	-1.86505	0.876441	-2.12799	0.0333383	0.427566	sterile alpha motif domain containing 9
CLDN11	170.306	339.818	1.0136	0.47659	2.12678	0.033438	0.428047	claudin 11
SIGLEC15	1.20627	2.98141	3.96303	1.86384	2.12627	0.0334809	0.428047	sialic acid binding Ig like lectin 15
MFN1	47.1526	247.133	-0.720076	0.338687	-2.12608	0.0334965	0.428047	mitofusin 1
ASAP3	51.2953	391.232	1.00332	0.471948	2.12591	0.0335107	0.428047	ArfGAP with SH3 domain, ankyrin repeat and PH domain 3
LOC102724710	1.96484	27.3848	3.78728	1.78152	2.12587	0.0335138	0.428047	uncharacterized LOC102724710
DPYSL5	52.2103	575.568	-1.59079	0.74842	-2.12553	0.0335428	0.428047	dihydropyrimidinase like 5
LINC01237	3.94286	95.1177	1.46487	0.689182	2.12552	0.0335432	0.428047	long intergenic non-protein coding RNA 1237
STAT5A	7.38341	23.2542	1.46059	0.687471	2.12458	0.0336213	0.428737	signal transducer and activator of transcription 5A
REN	5.52529	7.42231	3.00539	1.41481	2.12424	0.0336501	0.428799	renin
GUCY1A3	21.476	173.389	1.3193	0.621491	2.1228	0.0337707	0.42973	guanylate cyclase 1 soluble subunit alpha 1
STXBP1	34.3531	344.977	-0.625187	0.294512	-2.12279	0.0337712	0.42973	syntaxin binding protein 1
COX5A	25.1098	55.6593	1.09389	0.515426	2.1223	0.0338127	0.429756	cytochrome c oxidase subunit 5A
ST8SIA4	1.8051	24.8226	-2.44469	1.1524	-2.12139	0.0338888	0.429756	ST8 alpha-N-acetyl-neuraminide alpha-2,8-sialyltransferase 4
LINC00376	1.01342	21.7624	3.30588	1.55861	2.12104	0.0339181	0.429756	long intergenic non-protein coding RNA 376
DLGAP2	9.31353	215.911	-1.09004	0.513939	-2.12096	0.0339252	0.429756	DLG associated protein 2
XYLB	10.9195	91.1652	-1.30589	0.615714	-2.12093	0.0339273	0.429756	xylulokinase
STPG1	5.44049	38.8232	1.44603	0.681854	2.12073	0.0339444	0.429756	sperm tail PG-rich repeat containing 1
PDGFD	5.34717	163.217	-1.29651	0.611402	-2.12055	0.0339596	0.429756	platelet derived growth factor D
KCNE2	10.0414	8.71844	2.77431	1.30834	2.12048	0.0339654	0.429756	potassium voltage-gated channel subfamily E regulatory subunit 2
PKN1	19.1247	93.8102	-0.793505	0.374303	-2.11996	0.0340096	0.430012	protein kinase N1
GSTM3	194.499	168.102	0.967401	0.456469	2.11931	0.034064	0.430395	glutathione S-transferase mu 3
PBXIP1	90.1011	144.039	0.929896	0.438844	2.11897	0.0340934	0.430462	PBX homeobox interacting protein 1
SHC2	27.5817	159.332	-1.52305	0.719349	-2.11727	0.0342373	0.431866	SHC adaptor protein 2
HTR7	0.95832	19.1345	2.92697	1.38255	2.11708	0.0342528	0.431866	5-hydroxytryptamine receptor 7
FOXN3	41.9689	2345.87	-0.593788	0.280608	-2.11608	0.0343382	0.432061	forkhead box N3
TDRD6	7.84099	14.6368	-1.51795	0.717407	-2.11589	0.0343544	0.432061	tudor domain containing 6
CD80	4.30415	19.5455	2.19191	1.03593	2.11588	0.0343554	0.432061	CD80 molecule
TRAF3IP2-AS1	125.017	1764.23	0.500721	0.236662	2.11576	0.0343649	0.432061	TRAF3IP2 antisense RNA 1
C12orf56	20.2152	302.444	0.661254	0.312676	2.11482	0.0344452	0.432508	chromosome 12 open reading frame 56
PRDM1	7.32114	23.9068	2.14909	1.01623	2.11478	0.0344488	0.432508	PR/SET domain 1
RHBG	16.5145	29.8991	2.52979	1.19677	2.11384	0.0345287	0.433207	Rh family B glycoprotein
NGEF	3.46668	67.6244	1.57511	0.745355	2.11324	0.0345806	0.433554	neuronal guanine nucleotide exchange factor
LOC100499489	9.06987	2.61508	3.20666	1.51808	2.11231	0.0346597	0.434242	uncharacterized LOC100499489
OR2L13	2.35488	52.8773	-1.61146	0.763158	-2.11157	0.0347237	0.434536	olfactory receptor family 2 subfamily L member 13
KCTD21	18.7457	39.3997	0.857706	0.406213	2.11147	0.0347318	0.434536	potassium channel tetramerization domain containing 21
ANO4	2.87041	130.317	-1.78216	0.844274	-2.11088	0.0347831	0.434835	anoctamin 4
C9orf9	32.7248	44.9526	1.02149	0.483974	2.11063	0.0348043	0.434835	sperm acrosome associated 9
MYRIP	22.7562	1264.6	0.873234	0.413854	2.11	0.0348582	0.435204	myosin VIIA and Rab interacting protein
RPL34-AS1	25.771	248.653	0.987159	0.468281	2.10805	0.0350268	0.436805	RPL34 divergent transcript
COX5B	44.2339	10.9539	1.8798	0.892019	2.10736	0.0350864	0.436805	cytochrome c oxidase subunit 5B
ERN1	11.6431	120.056	-0.667174	0.316638	-2.10706	0.0351126	0.436805	endoplasmic reticulum to nucleus signaling 1
HSD17B3	16.3157	129.9	1.22502	0.581486	2.1067	0.0351434	0.436805	hydroxysteroid 17-beta dehydrogenase 3
ANKRD26P1	2.49724	35.4624	1.74522	0.828638	2.10613	0.0351927	0.436805	ankyrin repeat domain 26 pseudogene 1
SLC17A6	1.47798	8.89738	4.92416	2.33828	2.10589	0.0352137	0.436805	solute carrier family 17 member 6
KREMEN1	100.566	1124.76	0.72614	0.344833	2.10577	0.035224	0.436805	kringle containing transmembrane protein 1
EIF1	322.079	112.99	1.41134	0.670313	2.1055	0.0352477	0.436805	eukaryotic translation initiation factor 1
COX6B1	35.6251	46.5918	1.11207	0.528177	2.10548	0.0352495	0.436805	cytochrome c oxidase subunit 6B1
NT5E	12.4428	68.1323	-1.72983	0.821684	-2.10522	0.0352718	0.436805	5'-nucleotidase ecto
SPECC1	55.015	2037.32	0.556159	0.264181	2.10522	0.0352724	0.436805	sperm antigen with calponin homology and coiled-coil domains 1
LINC00173	113.59	42.5081	1.54066	0.731992	2.10474	0.0353136	0.436805	long intergenic non-protein coding RNA 173
SLC39A11	88.4311	4730.65	0.756852	0.359647	2.10443	0.0353412	0.436805	solute carrier family 39 member 11
KIAA1161	238.392	310.726	1.13414	0.538961	2.10432	0.0353508	0.436805	myogenesis regulating glycosidase (putative)
MIMT1	2.57147	2.65033	4.60209	2.187	2.1043	0.0353526	0.436805	MER1 repeat containing imprinted transcript 1
SLC39A12	7.61369	85.3977	-1.97749	0.939938	-2.10385	0.0353916	0.436985	solute carrier family 39 member 12
GLIS1	2.44079	74.0604	1.66489	0.79158	2.10325	0.0354441	0.437213	GLIS family zinc finger 1
CHRM3	1.08285	46.0948	2.35759	1.12102	2.10308	0.0354589	0.437213	cholinergic receptor muscarinic 3
MUC4	4.4614	42.1339	1.97868	0.941294	2.10208	0.0355459	0.437984	mucin 4, cell surface associated
CC2D2A	106.136	1643.69	0.634842	0.302129	2.10123	0.0356209	0.438605	coiled-coil and C2 domain containing 2A
TGFBR1	28.74	167.036	-0.79717	0.379453	-2.10084	0.035655	0.438724	transforming growth factor beta receptor 1
SHBG	1.97847	4.95546	2.61443	1.24493	2.10006	0.0357237	0.439266	sex hormone binding globulin
KIAA1462	3.40919	21.4821	-2.13919	1.01892	-2.09947	0.0357759	0.439392	junctional cadherin 5 associated
LRRC58	79.1037	241.052	0.888563	0.423249	2.09938	0.035783	0.439392	leucine rich repeat containing 58
ACBD4	47.4795	68.9676	1.54718	0.737134	2.09892	0.0358244	0.439598	acyl-CoA binding domain containing 4
ATP4B	0.364936	0.476408	-13.2018	6.29207	-2.09817	0.0358901		ATPase H+/K+ transporting subunit beta
STRN	28.2204	426.957	-0.464725	0.221502	-2.09806	0.0359001	0.440225	striatin
RSG1	4.29495	3.10075	3.51917	1.67792	2.09734	0.0359637	0.440604	ciliogenesis and planar polarity effector 2
CCDC87	7.51984	2.55363	-3.34926	1.59716	-2.09701	0.0359924		coiled-coil domain containing 87
MKX	30.0503	259.214	-0.942186	0.449321	-2.09691	0.0360015	0.440604	mohawk homeobox
ZIC4	231.417	562.525	0.794628	0.378959	2.09687	0.0360049	0.440604	Zic family member 4
STARD13	137.807	9133.26	-0.597179	0.284991	-2.09543	0.0361326	0.441865	StAR related lipid transfer domain containing 13
GRIP2	1.36561	8.73164	-2.23835	1.06874	-2.09438	0.0362259	0.442703	glutamate receptor interacting protein 2
GEMIN4	24.1544	22.9721	1.48907	0.711325	2.09338	0.0363156	0.443496	gem nuclear organelle associated protein 4
GGT5	7.55033	29.5032	-2.87433	1.3735	-2.09271	0.0363751	0.443593	gamma-glutamyltransferase 5
ABO	3.35778	8.95536	3.99466	1.90888	2.09268	0.0363781	0.443593	ABO, alpha 1-3-N-acetylgalactosaminyltransferase and alpha 1-3-galactosyltransferase
CTNNA2	32.9063	4461.53	1.29881	0.620712	2.09245	0.0363979	0.443593	catenin alpha 2
UTRN	10.2338	713.038	-1.07306	0.512943	-2.09198	0.0364405	0.44381	utrophin
ARHGEF38	2.0266	39.0545	3.19206	1.52646	2.09115	0.0365144	0.444367	Rho guanine nucleotide exchange factor 38
CXXC5	67.1265	318.897	0.823706	0.393946	2.09091	0.0365359	0.444367	CXXC finger protein 5
MFSD2B	7.74051	15.1357	2.05551	0.983812	2.08933	0.0366779	0.445791	major facilitator superfamily domain containing 2B
SSX2IP	11.0517	67.7974	-1.25852	0.602642	-2.08833	0.0367678	0.446498	SSX family member 2 interacting protein
BMS1P21	30.7238	105.614	1.56691	0.750432	2.08801	0.0367973	0.446498	BMS1 pseudogene 21
TMEM141	35.1091	8.32506	2.01303	0.964207	2.08776	0.0368194	0.446498	transmembrane protein 141
HLA-A	2.37656	46.0296	1.25256	0.600355	2.08636	0.0369457	0.446498	major histocompatibility complex, class I, A
SLC5A9	43.6362	131.316	-0.985224	0.472235	-2.0863	0.0369515	0.446498	solute carrier family 5 member 9
SLC46A1	17.8718	26.3065	-1.74241	0.835192	-2.08624	0.0369565	0.446498	solute carrier family 46 member 1
YAF2	92.8903	906.537	0.496795	0.238143	2.08612	0.0369677	0.446498	YY1 associated factor 2
KCNT1	0.863677	10.4636	-2.14534	1.02844	-2.08602	0.0369772	0.446498	potassium sodium-activated channel subfamily T member 1
LINC00152	0.763697	6.69446	-3.22178	1.54452	-2.08594	0.0369839	0.446498	cytoskeleton regulator RNA
PODXL2	4.35978	23.5492	-1.93621	0.928227	-2.08592	0.0369856	0.446498	podocalyxin like 2
BCL2L1	62.2703	462.731	0.787642	0.377791	2.08486	0.0370817	0.447102	BCL2 like 1
LOC100506990	28.6085	437.658	0.947502	0.454476	2.08482	0.0370856	0.447102	uncharacterized LOC100506990
DMTF1	215.11	1074.23	-0.523055	0.250987	-2.08399	0.037161	0.447709	cyclin D binding myb like transcription factor 1
FAM189A1	4.50492	284.729	-1.78758	0.858354	-2.08257	0.0372903	0.448964	family with sequence similarity 189 member A1
LIFR-AS1	16.4725	215.347	1.15495	0.554852	2.08154	0.0373847	0.449798	LIFR antisense RNA 1
CALM2	260.124	523.746	0.850255	0.408585	2.08098	0.0374361	0.450114	calmodulin 2
IMPG1	5.11338	97.8967	1.26405	0.607598	2.08041	0.0374882	0.450288	interphotoreceptor matrix proteoglycan 1
LOC100506804	56.7927	47.1311	1.47283	0.708058	2.08009	0.0375169	0.450288	TMEM30A divergent transcript
GLCE	9.43197	131.993	-1.04747	0.503599	-2.07996	0.0375291	0.450288	glucuronic acid epimerase
ZIC2	269.016	165.883	0.909829	0.437477	2.07972	0.0375513	0.450288	Zic family member 2
ENPEP	1.26972	16.3558	3.36469	1.61817	2.07932	0.037588	0.450426	glutamyl aminopeptidase
CD99	63.9033	451.862	1.01558	0.488792	2.07774	0.0377337	0.451727	CD99 molecule (Xg blood group)
PALM	68.8121	357.111	0.901468	0.4339	2.07759	0.037747	0.451727	paralemmin
PCBP3	6.2007	73.8816	-1.5742	0.757953	-2.07691	0.03781	0.452178	poly(rC) binding protein 3
LOC284825	1.73219	23.6505	2.80879	1.35301	2.07595	0.0378987	0.452416	long intergenic non-protein coding RNA 1697
MUC20	48.4518	76.0492	1.35019	0.650403	2.07592	0.0379011	0.452416	mucin 20, cell surface associated
FKBP1AP1	108.84	27.9196	1.55761	0.750345	2.07586	0.0379069	0.452416	FKBP prolyl isomerase 1A pseudogene 1
LINC00308	2.12006	5.74153	4.63682	2.23397	2.0756	0.037931	0.452416	long intergenic non-protein coding RNA 308
CLIP4	123.629	1116.58	0.695598	0.335325	2.0744	0.038042	0.453437	CAP-Gly domain containing linker protein family member 4
CD27-AS1	11.9162	17.3028	1.64832	0.794974	2.07343	0.0381325	0.453461	CD27 antisense RNA 1
N6AMT1	23.7615	35.9179	-1.51798	0.732149	-2.07332	0.0381427	0.453461	N-6 adenine-specific DNA methyltransferase 1
MTUS1	58.3071	1115.44	0.600505	0.289643	2.07326	0.0381484	0.453461	microtubule associated scaffold protein 1
TFCP2L1	25.5533	206.398	2.30492	1.11186	2.07304	0.0381688	0.453461	transcription factor CP2 like 1
MIR217HG	1.59748	20.1936	2.25454	1.08762	2.07292	0.0381801	0.453461	MIR217 host gene
RBMS3-AS3	10.2831	22.7591	-2.24752	1.08442	-2.07256	0.0382133	0.453461	RBMS3 antisense RNA 3
PSMC4	31.4161	41.6332	0.933197	0.450282	2.07247	0.0382214	0.453461	proteasome 26S subunit, ATPase 4
PHACTR2	15.9427	416.24	-0.981383	0.473657	-2.07193	0.0382721	0.453524	phosphatase and actin regulator 2
RPS6KA2	175.019	9379.89	0.693644	0.3348	2.07182	0.0382824	0.453524	ribosomal protein S6 kinase A2
PRKAR2B	11.04	187.45	1.51841	0.732977	2.07156	0.0383061	0.453524	protein kinase cAMP-dependent type II regulatory subunit beta
DUXAP10	0.079112	0.475917	10.0791	4.86607	2.07129	0.0383313		double homeobox A pseudogene 10
LINC01338	18.7534	22.3562	3.52604	1.70245	2.07115	0.0383447	0.453524	long intergenic non-protein coding RNA 1338
RHBDD3	52.3977	54.4697	1.263	0.609864	2.07095	0.0383634	0.453524	rhomboid domain containing 3
SNRPN	8.12537	147.635	-1.48835	0.718738	-2.07079	0.0383788	0.453524	small nuclear ribonucleoprotein polypeptide N
CCDC24	98.0569	60.6281	1.09773	0.530361	2.06978	0.0384731	0.454339	coiled-coil domain containing 24
LINC00824	1.36222	32.7907	1.98136	0.957867	2.06851	0.0385919	0.45544	long intergenic non-protein coding RNA 824
LEPR	17.3352	458.548	1.10061	0.532226	2.06793	0.0386466	0.455537	leptin receptor
NRAP	1.48478	18.39	3.29164	1.59214	2.06743	0.0386937	0.455537	nebulin related anchoring protein
LOC101927577	61.3341	44.5921	2.15896	1.0443	2.06738	0.038698	0.455537	long intergenic non-protein coding RNA 1797
PRKCQ	65.6497	1146.61	1.67118	0.808373	2.06734	0.0387019	0.455537	protein kinase C theta
CAV1	1.42939	8.12548	-3.52808	1.70691	-2.06694	0.0387398	0.455683	caveolin 1
BEAN1	9.84998	82.3089	1.27679	0.617802	2.06666	0.0387657	0.455688	brain expressed associated with NEDD4 1
FBLN5	1.75161	19.8951	-2.02758	0.981272	-2.06628	0.0388022	0.455818	fibulin 5
AIFM3	56.9182	108.948	-1.26618	0.613214	-2.06483	0.0389388	0.457123	apoptosis inducing factor mitochondria associated 3
ITK	1.79543	20.458	-2.33831	1.13292	-2.06396	0.0390212	0.457518	IL2 inducible T cell kinase
RPF2	16.0807	92.3952	0.810408	0.392651	2.06394	0.0390237	0.457518	ribosome production factor 2 homolog
LOC101928273	0.69618	5.21219	4.39055	2.12835	2.06289	0.0391232	0.458385	uncharacterized LOC101928273
ZNF675	17.0178	70.8177	-0.839489	0.407116	-2.06204	0.0392041	0.458717	zinc finger protein 675
PKP4	23.1743	614.826	-0.733674	0.355922	-2.06133	0.0392714	0.458717	plakophilin 4
LOC101928177	21.4118	19.7009	1.54946	0.751809	2.06098	0.0393054	0.458717	uncharacterized LOC101928177
PI4K2B	18.6802	98.1603	-0.748572	0.363283	-2.06058	0.0393436	0.458717	phosphatidylinositol 4-kinase type 2 beta
STOX1	41.0512	333.266	0.831704	0.40364	2.06051	0.0393501	0.458717	storkhead box 1
TSSK3	92.7292	23.1266	1.44522	0.701397	2.06049	0.0393519	0.458717	testis specific serine kinase 3
BMP5	1.48451	26.0373	-2.57711	1.25151	-2.0592	0.0394755	0.458717	bone morphogenetic protein 5
HOOK1	8.49647	61.917	1.72966	0.840002	2.05911	0.0394833	0.458717	hook microtubule tethering protein 1
CRIPT	99.875	151.414	0.588506	0.285832	2.05892	0.0395017	0.458717	CXXC repeat containing interactor of PDZ3 domain
TTC29	4.89777	149.309	1.29913	0.631163	2.05832	0.0395595	0.458717	tetratricopeptide repeat domain 29
VLDLR	4.42855	18.5827	-1.82612	0.887224	-2.05824	0.0395673	0.458717	very low density lipoprotein receptor
SULF1	25.2454	602.989	1.48394	0.720982	2.05822	0.0395688	0.458717	sulfatase 1
GAS6	42.6969	239.497	0.816191	0.396633	2.0578	0.0396094	0.458717	growth arrest specific 6
PLS1	2.8293	45.959	-1.35589	0.658958	-2.05763	0.0396254	0.458717	plastin 1
NID1	18.3935	198.786	-1.11628	0.542509	-2.05762	0.0396264	0.458717	nidogen 1
CDO1	12.8523	19.5056	-1.83664	0.892609	-2.05761	0.0396278	0.458717	cysteine dioxygenase type 1
DEGS1	40.0604	50.5733	1.05263	0.511589	2.05758	0.0396307	0.458717	delta 4-desaturase, sphingolipid 1
MUC3A	7.93394	22.3981	3.29139	1.5997	2.05751	0.0396373	0.458717	mucin 3A, cell surface associated
CYP2A7	12.973	12.2453	1.90533	0.926131	2.0573	0.0396575	0.458717	cytochrome P450 family 2 subfamily A member 7
IL11RA	57.8303	65.7708	1.46501	0.71213	2.05723	0.0396644	0.458717	interleukin 11 receptor subunit alpha
MLF2	75.7369	52.5384	1.57894	0.76771	2.05669	0.0397164	0.45873	myeloid leukemia factor 2
PTGIS	2.01282	20.2854	2.46131	1.19712	2.05603	0.0397793	0.45873	prostaglandin I2 synthase
MCOLN3	2.48401	11.4657	4.29492	2.08904	2.05593	0.0397892	0.45873	mucolipin 3
PLEKHG6	6.29202	17.1871	2.29958	1.11856	2.05583	0.0397984	0.45873	pleckstrin homology and RhoGEF domain containing G6
LINC00167	5.55464	1.99953	-3.73485	1.81685	-2.05567	0.0398143		long intergenic non-protein coding RNA 167
LRRC8A	258.548	1146.26	1.03063	0.501396	2.05552	0.0398284	0.45873	leucine rich repeat containing 8 VRAC subunit A
POU6F2	4.49257	262.935	1.78262	0.867417	2.05509	0.0398703	0.45873	POU class 6 homeobox 2
TSPEAR	0.764469	23.6286	2.52284	1.22767	2.05499	0.0398803	0.45873	thrombospondin type laminin G domain and EAR repeats
LOC101928851	2.31849	16.6624	3.93618	1.91557	2.05483	0.0398952	0.45873	long intergenic non-protein coding RNA 2380
MKX-AS1	3.49703	10.2878	2.6891	1.30868	2.05482	0.0398962	0.45873	MKX antisense RNA 1
SUSD5	1.93874	16.8586	1.6422	0.799454	2.05415	0.0399611	0.45918	sushi domain containing 5
LOC101927431	1.1753	5.01219	4.16645	2.02925	2.0532	0.0400536	0.459671	long intergenic non-protein coding RNA 1790
LPCAT4	14.49	14.5453	-1.84536	0.898984	-2.05272	0.0401001	0.459671	lysophosphatidylcholine acyltransferase 4
SFMBT2	97.7659	3045.42	0.574984	0.280132	2.05254	0.0401167	0.459671	Scm like with four mbt domains 2
CYP4F3	18.7557	43.5	-4.99306	2.43266	-2.05251	0.0401203	0.459671	cytochrome P450 family 4 subfamily F member 3
NCAM2	236.312	15130	0.595585	0.290192	2.05238	0.0401328	0.459671	neural cell adhesion molecule 2
BFSP2-AS1	0.347193	2.78245	3.35722	1.63615	2.0519	0.0401796	0.459671	BFSP2 antisense RNA 1
MCU	25.4455	605.823	-0.863264	0.420723	-2.05186	0.0401836	0.459671	mitochondrial calcium uniporter
C16orf78	3.6867	12.6296	3.68657	1.79709	2.05141	0.0402267	0.459869	chromosome 16 open reading frame 78
VWF	3.96931	91.9947	-1.87726	0.915364	-2.05083	0.0402832	0.460004	von Willebrand factor
GLO1	47.1845	153.668	0.754436	0.36788	2.05076	0.0402899	0.460004	glyoxalase I
MINK1	153.663	1294.62	0.742565	0.362311	2.04952	0.0404113	0.460725	misshapen like kinase 1
XLOC_008559	8.6957	46.4358	1.66692	0.813366	2.04941	0.0404223	0.460725	uncharacterized LOC105378427
LINC00879	1.60444	13.5332	4.0407	1.97172	2.04933	0.0404303	0.460725	long intergenic non-protein coding RNA 879
ATP11A	9.46811	233.534	-0.778659	0.380198	-2.04804	0.0405564	0.461324	ATPase phospholipid transporting 11A
FLNB	9.18193	196.591	-0.865555	0.422638	-2.04798	0.0405617	0.461324	filamin B
SIM1	0.957473	10.5365	3.78671	1.84925	2.0477	0.0405889	0.461324	SIM bHLH transcription factor 1
LOC101929741	8.88811	23.0914	1.74909	0.854196	2.04765	0.0405944	0.461324	METTL14 divergent transcript
SLC4A10	3.06815	149.681	-1.7528	0.856082	-2.04747	0.0406118	0.461324	solute carrier family 4 member 10
C4BPA	9.70867	48.3054	-1.3378	0.653479	-2.04719	0.0406391	0.461342	complement component 4 binding protein alpha
PRKXP1	34.4389	45.3486	-1.83546	0.897368	-2.04538	0.0408175	0.463073	PRKX pseudogene 1
PLPP1	102.516	1348.93	0.522857	0.2557	2.0448	0.0408741	0.463421	phospholipid phosphatase 1
ST8SIA5	8.05601	84.6096	-1.60216	0.783664	-2.04444	0.0409097	0.463532	ST8 alpha-N-acetyl-neuraminide alpha-2,8-sialyltransferase 5
MASP1	28.9197	258.528	-0.896787	0.43881	-2.04368	0.0409853	0.464094	mannan binding lectin serine peptidase 1
LINC01509	2.49217	15.4284	1.90874	0.935031	2.04136	0.0412146	0.466395	long intergenic non-protein coding RNA 1509
UBL4A	17.8393	6.32432	2.6454	1.29658	2.04029	0.0413213	0.467307	ubiquitin like 4A
FDXACB1	5.70907	3.43812	-2.67967	1.31415	-2.03909	0.0414414	0.468369	ferredoxin-fold anticodon binding domain containing 1
ESRP2	11.6208	10.9294	2.33165	1.14376	2.03859	0.0414909	0.468633	epithelial splicing regulatory protein 2
TEX26	3.39555	18.7015	-2.24826	1.10308	-2.03817	0.0415325	0.468806	testis expressed 26
STS	3.71831	60.7068	-1.09285	0.536409	-2.03734	0.0416158	0.469029	steroid sulfatase
MARCKS	369.389	281.999	1.16939	0.573977	2.03734	0.0416163	0.469029	myristoylated alanine rich protein kinase C substrate
UBE2QL1	3.55998	21.8297	-1.95423	0.95932	-2.0371	0.0416404	0.469029	ubiquitin conjugating enzyme E2 Q family like 1
JAKMIP1	4.32171	96.2377	-2.85645	1.40262	-2.03651	0.0416993	0.469029	janus kinase and microtubule interacting protein 1
PRC1	0.841662	2.72621	-2.67349	1.31278	-2.0365	0.0416999	0.469029	protein regulator of cytokinesis 1
LOC100506725	81.8792	31.6307	1.84438	0.905834	2.03611	0.0417394	0.469029	uncharacterized LOC100506725
EPHA2	2.94976	15.944	-2.8202	1.38514	-2.03604	0.0417467	0.469029	EPH receptor A2
POMGNT2	60.4483	193.096	0.761325	0.373953	2.03588	0.041762	0.469029	protein O-linked mannose N-acetylglucosaminyltransferase 2 (beta 1,4-)
CIDEC	2.48032	4.15713	3.52719	1.73304	2.03526	0.0418247	0.469438	cell death inducing DFFA like effector c
YBX2	2.2326	1.77527	4.48835	2.20545	2.03512	0.041839		Y-box binding protein 2
RGS4	7.58187	7.27333	-2.06717	1.01642	-2.03379	0.0419733	0.470542	regulator of G protein signaling 4
LTBR	17.9126	38.1979	1.31148	0.644856	2.03376	0.0419756	0.470542	lymphotoxin beta receptor
ENC1	2.24577	4.01238	-3.1034	1.52641	-2.03313	0.0420391	0.470872	ectodermal-neural cortex 1
NCK2	21.7097	394.947	-0.523724	0.257623	-2.03291	0.0420619	0.470872	NCK adaptor protein 2
LINC00558	0.535089	4.54112	3.81917	1.87887	2.03269	0.042084	0.470872	long intergenic non-protein coding RNA 558
RNF168	35.7533	154.822	0.55075	0.271037	2.03201	0.0421527	0.471347	ring finger protein 168
SUN2	55.5367	150.049	0.914393	0.45008	2.03163	0.0421916	0.471486	Sad1 and UNC84 domain containing 2
LINC01315	4.15926	2.52253	3.14796	1.54978	2.03123	0.042232		long intergenic non-protein coding RNA 1315
RBMS3	28.1235	2459.57	-0.863673	0.425305	-2.03071	0.042284	0.472026	RNA binding motif single stranded interacting protein 3
NFASC	55.5115	1325.1	-1.13992	0.561362	-2.03063	0.0422926	0.472026	neurofascin
CCDC168	5.11651	20.7424	2.34826	1.15659	2.03032	0.0423237	0.472078	coiled-coil domain containing 168
S1PR1	531.128	307.135	1.07738	0.530721	2.03003	0.0423537	0.472118	sphingosine-1-phosphate receptor 1
GPAT2	4.72806	7.51298	2.61564	1.28924	2.02883	0.0424758	0.473185	glycerol-3-phosphate acyltransferase 2, mitochondrial
SLC6A16	27.9364	123.463	1.26859	0.625507	2.0281	0.04255	0.47338	solute carrier family 6 member 16
PVRL3-AS1	15.0799	43.9618	1.29627	0.639293	2.02766	0.0425948	0.47338	NECTIN3 antisense RNA 1
GRIN1	5.24496	19.1312	-2.43313	1.20003	-2.02755	0.0426062	0.47338	glutamate ionotropic receptor NMDA type subunit 1
GPR158	8.70181	501.893	-1.33232	0.657194	-2.02728	0.0426336	0.47338	G protein-coupled receptor 158
PLIN5	125.875	197.958	1.17766	0.580943	2.02715	0.0426468	0.47338	perilipin 5
C7	4.13568	44.9799	-2.27726	1.12341	-2.0271	0.0426521	0.47338	complement C7
EML5	27.8451	579.574	-0.676632	0.333878	-2.02659	0.0427047	0.473546	EMAP like 5
KIAA1211L	1.64743	33.2658	2.86175	1.41237	2.0262	0.0427446	0.473546	CRACD like
CNIH3	5.75206	87.7455	1.04412	0.515314	2.02618	0.0427465	0.473546	cornichon family AMPA receptor auxiliary protein 3
RAB44	2.01205	10.2917	3.64387	1.79887	2.02564	0.0428018	0.473718	RAB44, member RAS oncogene family
PRKAA2	25.8364	210.275	-0.705239	0.348178	-2.02551	0.0428149	0.473718	protein kinase AMP-activated catalytic subunit alpha 2
CNTFR	195.165	932.446	0.922578	0.455799	2.02409	0.0429606	0.474944	ciliary neurotrophic factor receptor
PLET1	32.9198	49.0581	1.44599	0.714485	2.02382	0.0429884	0.474944	placenta expressed transcript 1
TTC1	73.1268	494.691	0.732044	0.361743	2.02366	0.0430054	0.474944	tetratricopeptide repeat domain 1
LOC101926897	2.31422	14.8672	2.2512	1.11325	2.02219	0.0431568	0.476082	long intergenic non-protein coding RNA 2338
MTNR1A	2.3289	7.53377	-3.10451	1.53552	-2.02179	0.0431979	0.476082	melatonin receptor 1A
FADD	10.3677	5.25481	-2.08267	1.03025	-2.02152	0.043226	0.476082	Fas associated via death domain
TNIP3	1.01318	14.8371	4.42938	2.19127	2.02137	0.043241	0.476082	TNFAIP3 interacting protein 3
AMOTL1	22.8988	298.048	1.14374	0.565824	2.02137	0.0432414	0.476082	angiomotin like 1
GPX3	51.5918	64.0816	1.92608	0.953108	2.02084	0.0432961	0.476192	glutathione peroxidase 3
ETV3	10.1318	16.4166	-1.39533	0.6905	-2.02076	0.0433047	0.476192	ETS variant transcription factor 3
NBEA	19.865	1694.78	-0.729875	0.361247	-2.02043	0.0433387	0.476254	neurobeachin
FHL5	37.0477	232.828	-1.61019	0.797088	-2.02009	0.043374	0.476254	four and a half LIM domains 5
ATP1A4	39.0145	169.239	1.09398	0.54159	2.01993	0.0433902	0.476254	ATPase Na+/K+ transporting subunit alpha 4
GPR157	3.52567	11.0366	1.70985	0.846961	2.01881	0.0435072	0.476983	G protein-coupled receptor 157
RAB11FIP1	1.17099	6.8071	-2.35751	1.16804	-2.01835	0.0435548	0.476983	RAB11 family interacting protein 1
SYNPR	2.31302	109.538	-1.75346	0.868825	-2.0182	0.0435702	0.476983	synaptoporin
MYC	7.57584	6.72776	3.66977	1.81873	2.01776	0.0436159	0.476983	MYC proto-oncogene, bHLH transcription factor
EHBP1L1	26.664	55.2244	-1.44788	0.717614	-2.01764	0.0436292	0.476983	EH domain binding protein 1 like 1
UNC5A	1.88497	18.4522	-2.30436	1.14213	-2.01759	0.0436342	0.476983	unc-5 netrin receptor A
GNAL	7.61966	191.773	-0.961593	0.476626	-2.0175	0.0436432	0.476983	G protein subunit alpha L
CDC20B	1.74833	14.9448	5.61777	2.78526	2.01696	0.0436993	0.477232	cell division cycle 20B
SNORD116-15	101.507	1.12133	-4.50377	2.23322	-2.01672	0.0437252		small nucleolar RNA, C/D box 116-15
CWF19L1	31.2921	134.065	0.903164	0.447862	2.01661	0.0437359	0.477232	CWF19 like cell cycle control factor 1
CDKN2A	1.6487	6.27733	3.26373	1.6185	2.01652	0.0437461	0.477232	cyclin dependent kinase inhibitor 2A
MIB2	17.9065	34.2178	-1.69606	0.841322	-2.01595	0.0438051	0.477585	mindbomb E3 ubiquitin protein ligase 2
LUCAT1	7.39218	12.3841	3.99582	1.98331	2.01472	0.0439341	0.4787	lung cancer associated transcript 1
AP3B2	35.9173	216.568	-0.89646	0.445037	-2.01435	0.0439727	0.478789	adaptor related protein complex 3 subunit beta 2
CTDSP2	176.636	585.967	0.68036	0.337796	2.01412	0.0439974	0.478789	CTD small phosphatase 2
LOC101926942	1.31955	28.0404	2.68516	1.33333	2.01388	0.0440225	0.478789	long intergenic non-protein coding RNA 2653
ZFP36L2	262.923	145.346	1.15019	0.571463	2.01271	0.044145	0.479794	ZFP36 ring finger protein like 2
PLA2G7	1.33019	5.41516	3.396	1.68754	2.0124	0.0441782	0.479794	phospholipase A2 group VII
GMPS	30.6849	248.192	-0.692082	0.343937	-2.01223	0.0441954	0.479794	guanine monophosphate synthase
GADD45GIP1	18.6446	6.91729	-1.89721	0.943165	-2.01154	0.0442686	0.480297	GADD45G interacting protein 1
PAQR5	1.09963	18.2062	-2.85789	1.42144	-2.01056	0.0443719	0.480362	progestin and adipoQ receptor family member 5
AP3S1	30.3401	268.39	-0.618158	0.307538	-2.01002	0.044429	0.480362	adaptor related protein complex 3 subunit sigma 1
SLCO1C1	41.2218	268.339	-1.06869	0.53169	-2.00999	0.0444326	0.480362	solute carrier organic anion transporter family member 1C1
PTTG1IP	103.779	316.648	0.560748	0.279006	2.00981	0.0444516	0.480362	PTTG1 interacting protein
HS3ST1	5.34335	21.7032	-2.07128	1.03086	-2.00928	0.0445077	0.480362	heparan sulfate-glucosamine 3-sulfotransferase 1
SRPX2	55.5671	172.729	1.81107	0.901593	2.00874	0.0445643	0.480362	sushi repeat containing protein X-linked 2
ZNF295-AS1	3.8677	7.58415	2.45433	1.22212	2.00825	0.044617	0.480362	ZNF295 antisense RNA 1
LANCL1-AS1	2.62008	49.777	1.35404	0.674274	2.00815	0.0446271	0.480362	LANCL1 antisense RNA 1
ADAM3A	0.882563	9.52554	4.68143	2.33152	2.00789	0.0446554	0.480362	ADAM metallopeptidase domain 3A (pseudogene)
LOC100507424	37.4704	104.754	1.1253	0.560457	2.00782	0.0446623	0.480362	integrin alpha FG-GAP repeat containing 2
BANF1	28.3141	6.98615	2.4142	1.20247	2.0077	0.0446755	0.480362	BAF nuclear assembly factor 1
SCNN1G	1.37658	8.49853	-2.80168	1.39555	-2.00758	0.0446875	0.480362	sodium channel epithelial 1 subunit gamma
AASS	110.304	908.458	-0.618214	0.307945	-2.00754	0.0446919	0.480362	aminoadipate-semialdehyde synthase
LINC00486	1.54788	20.2215	-1.5974	0.795753	-2.0074	0.044707	0.480362	long intergenic non-protein coding RNA 486
DDB2	40.1679	123.318	0.97261	0.484576	2.00714	0.0447349	0.480362	damage specific DNA binding protein 2
SHROOM4	2.93568	86.3295	1.40324	0.699161	2.00703	0.0447463	0.480362	shroom family member 4
STARD4	37.7685	74.0847	-1.17872	0.587311	-2.00697	0.0447531	0.480362	StAR related lipid transfer domain containing 4
MLLT3	21.9015	744.712	-0.578029	0.288018	-2.00692	0.0447579	0.480362	MLLT3 super elongation complex subunit
LOC100131257	1.2433	4.02052	3.72076	1.85439	2.00646	0.0448075	0.480607	zinc finger protein 655 pseudogene
BANK1	3.20284	120.073	-1.02912	0.512976	-2.00617	0.0448376	0.480641	B cell scaffold protein with ankyrin repeats 1
REREP3	3.96848	14.7981	3.20888	1.59983	2.00577	0.0448813	0.480821	arginine-glutamic acid dipeptide repeats pseudogene 3
FHDC1	2.72464	13.8736	2.28088	1.13733	2.00546	0.0449134	0.480877	FH2 domain containing 1
LOC101927967	1.44759	114.631	1.77985	0.88769	2.00504	0.0449591	0.481079	uncharacterized LOC101927967
LSM6	104.613	174.95	0.877794	0.437901	2.00455	0.0450114	0.481252	LSM6 homolog, U6 small nuclear RNA and mRNA degradation associated
GACAT1	0.930174	9.75531	2.75664	1.37531	2.00438	0.0450291	0.481252	gastric cancer associated transcript 1
AGXT2	1.5599	11.4172	2.48423	1.24012	2.00323	0.0451531	0.482289	alanine--glyoxylate aminotransferase 2
OAS1	5.74026	18.7556	-2.73733	1.36664	-2.00296	0.0451817	0.482295	2'-5'-oligoadenylate synthetase 1
MTURN	129.315	452.008	0.630144	0.314701	2.00236	0.0452465	0.482295	maturin, neural progenitor differentiation regulator homolog
ATG16L1	27.1117	145.802	-0.702086	0.35067	-2.00213	0.0452709	0.482295	autophagy related 16 like 1
SLC13A3	38.3891	597.816	1.10981	0.554316	2.00212	0.0452717	0.482295	solute carrier family 13 member 3
LINC01609	1.40532	30.3726	2.58094	1.28935	2.00174	0.045313	0.482295	long intergenic non-protein coding RNA 1609
KANK3	6.84557	19.6648	1.7761	0.88729	2.00172	0.0453154	0.482295	KN motif and ankyrin repeat domains 3
SRC	8.59235	63.9621	-1.05599	0.527633	-2.00138	0.0453516	0.482394	SRC proto-oncogene, non-receptor tyrosine kinase
CBFA2T3	2.74529	42.3207	1.67636	0.837715	2.00111	0.0453809	0.482418	CBFA2/RUNX1 partner transcriptional co-repressor 3
CRYL1	81.4597	1151.15	0.894369	0.447079	2.00047	0.0454495	0.482517	crystallin lambda 1
LVRN	2.97868	29.5418	2.17435	1.08703	2.00026	0.0454718	0.482517	laeverin
GC	3.21402	30.7136	2.71698	1.3584	2.00014	0.0454854	0.482517	GC vitamin D binding protein
TRNAU1AP	52.0544	173.112	0.906211	0.453107	1.99999	0.0455012	0.482517	tRNA selenocysteine 1 associated protein 1
GRIA3	4.92644	190.99	-2.16227	1.08126	-1.99977	0.045525	0.482517	glutamate ionotropic receptor AMPA type subunit 3
LOC101928809	0.541333	1.6635	4.01345	2.00754	1.99919	0.045588		SDAD1 antisense RNA 1
SLC16A10	2.22228	44.8305	-1.98713	0.994371	-1.99838	0.0456752	0.483821	solute carrier family 16 member 10
TPM1	120.056	422.25	0.57623	0.288516	1.99722	0.0458011	0.484841	tropomyosin 1
GACAT3	0.61731	2.93384	3.57839	1.79189	1.997	0.0458256	0.484841	gastric cancer associated transcript 3
FABP2	5.82928	3.53673	4.81158	2.41046	1.99612	0.0459207	0.48528	fatty acid binding protein 2
ZNF202	25.7577	55.8165	-1.03329	0.517693	-1.99595	0.0459393	0.48528	zinc finger protein 202
LINC01621	2.83212	3.0149	3.45019	1.72867	1.99587	0.0459485	0.48528	long intergenic non-protein coding RNA 1621
GRIP1	2.66384	124.389	-1.46482	0.734155	-1.99524	0.0460166	0.485629	glutamate receptor interacting protein 1
LOC100131626	10.7761	47.6951	1.06481	0.533757	1.99494	0.0460493	0.485629	uncharacterized LOC100131626
LOC101927843	0.946531	12.9323	3.31325	1.66101	1.99472	0.0460732	0.485629	long intergenic non-protein coding RNA 1687
GALK1	24.8747	23.3843	1.69518	0.849965	1.99441	0.0461072	0.485629	galactokinase 1
RBM46	1.93513	13.7962	2.68958	1.34862	1.99432	0.0461173	0.485629	RNA binding motif protein 46
C1orf111	122.126	47.2838	-1.54118	0.77308	-1.99356	0.0462002	0.486217	spermatogenesis associated 46
ARHGAP9	3.02878	7.20502	-2.3911	1.19977	-1.99296	0.0462661	0.486623	Rho GTPase activating protein 9
GLP2R	1.41298	13.1473	2.35175	1.18041	1.99232	0.0463363	0.487076	glucagon like peptide 2 receptor
CELF5	3.44349	36.8456	-1.68975	0.848398	-1.99169	0.0464046	0.487384	CUGBP Elav-like family member 5
LZTS1	3.03957	3.17616	-4.17906	2.09839	-1.99155	0.0464201	0.487384	leucine zipper tumor suppressor 1
GPC5	32.6007	5462	1.35699	0.681616	1.99084	0.0464986	0.487922	glypican 5
AMBN	0.561988	1.39711	5.82232	2.92592	1.98991	0.0466007		ameloblastin
LOC101927572	0.46171	1.75597	-3.00756	1.51156	-1.98971	0.0466233		uncharacterized LOC101927572
FHL2	2.76012	33.4931	-1.61867	0.8136	-1.98952	0.046644	0.488858	four and a half LIM domains 2
IL2RA	2.75646	20.8062	3.06013	1.53831	1.98928	0.0466699	0.488858	interleukin 2 receptor subunit alpha
DGAT2L6	17.6272	57.8064	0.97906	0.492274	1.98885	0.0467174	0.488858	diacylglycerol O-acyltransferase 2 like 6
NRROS	6.3478	17.6087	1.98961	1.00041	1.98879	0.0467242	0.488858	negative regulator of reactive oxygen species
KCNC1	5.85016	37.9055	-2.10143	1.05685	-1.98839	0.0467681	0.488858	potassium voltage-gated channel subfamily C member 1
MXD1	115.556	408.49	-2.00994	1.01084	-1.98838	0.0467693	0.488858	MAX dimerization protein 1
ING2	9.39764	8.75869	-1.95535	0.98343	-1.9883	0.0467791	0.488858	inhibitor of growth family member 2
HYDIN	4.07637	216.37	0.989994	0.497997	1.98795	0.046817	0.488968	HYDIN axonemal central pair apparatus protein
DPT	0.492266	1.99493	4.28208	2.15478	1.98724	0.0468954		dermatopontin
ARHGEF4	106.504	1644.07	0.846117	0.425907	1.98663	0.0469638	0.48978	Rho guanine nucleotide exchange factor 4
DMTN	7.23559	27.1854	1.80709	0.909913	1.986	0.0470332	0.48978	dematin actin binding protein
ADGRE1	1.58664	11.6677	2.42241	1.21976	1.98597	0.0470368	0.48978	adhesion G protein-coupled receptor E1
TMBIM6	116.562	343.269	0.693949	0.349444	1.98586	0.0470483	0.48978	transmembrane BAX inhibitor motif containing 6
SMIM2	1.30864	2.63287	5.98621	3.01451	1.9858	0.0470559	0.48978	small integral membrane protein 2
PAX3	289.381	3275.62	-0.675833	0.340354	-1.98568	0.0470694	0.48978	paired box 3
BDP1	37.4361	499.232	-0.569271	0.28677	-1.98512	0.0471314	0.48978	B double prime 1, subunit of RNA polymerase III transcription initiation factor IIIB
NUP214	42.2477	534.713	-0.410201	0.206669	-1.98482	0.0471642	0.48978	nucleoporin 214
SGCE	54.0017	433.618	-0.650358	0.327715	-1.98452	0.0471977	0.48978	sarcoglycan epsilon
SPI1	120.764	338.987	1.35866	0.684653	1.98444	0.0472066	0.48978	Spi-1 proto-oncogene
RPA3	0.617298	6.23399	2.81264	1.41741	1.98435	0.0472168	0.48978	replication protein A3
SERGEF	16.4667	452.422	-0.623048	0.314008	-1.98418	0.0472359	0.48978	secretion regulating guanine nucleotide exchange factor
LOC200772	2.65484	4.48497	3.41675	1.72211	1.98405	0.0472506	0.48978	up-regulated in colorectal cancer liver metastasis
FAM19A5	38.0647	1275.32	0.788321	0.397471	1.98334	0.0473291	0.49018	TAFA chemokine like family member 5
HEYL	19.6149	37.103	1.8333	0.924411	1.98321	0.047344	0.49018	hes related family bHLH transcription factor with YRPW motif like
LINC01592	1.51011	42.4703	2.34534	1.18324	1.98214	0.0474633	0.490886	long intergenic non-protein coding RNA 1592
PEA15	140.542	183.747	1.07961	0.544754	1.98184	0.0474975	0.490886	proliferation and apoptosis adaptor protein 15
METTL2B	58.0454	200.508	1.10011	0.55515	1.98164	0.0475195	0.490886	methyltransferase like 2B
STRIP2	27.3511	171.338	1.00741	0.508377	1.98161	0.0475225	0.490886	striatin interacting protein 2
PPP2R3B	7.38337	48.6333	-0.994079	0.501749	-1.98123	0.0475658	0.490886	protein phosphatase 2 regulatory subunit B''beta
SNX27	52.7967	533.937	-0.519331	0.262151	-1.98104	0.0475872	0.490886	sorting nexin 27
DEPDC1-AS1	0.907715	6.0404	4.08509	2.06226	1.98088	0.0476042	0.490886	DEPDC1 antisense RNA 1
ANKRD36	32.2182	577.272	-0.845746	0.427184	-1.97982	0.0477242	0.491718	ankyrin repeat domain 36
HIPK1-AS1	16.5223	10.1729	1.7673	0.892722	1.97968	0.0477398	0.491718	HIPK1 antisense RNA 1
TUBA1C	6.59925	40.4	1.37767	0.695996	1.97943	0.0477681	0.491726	tubulin alpha 1c
FAM198B	119.357	676.553	0.94668	0.478593	1.97805	0.0479233	0.49304	golgi associated kinase 1B
JAG1	33.5441	154.889	1.03305	0.522603	1.97675	0.0480704	0.493783	jagged canonical Notch ligand 1
CABP1	27.2773	88.7402	1.34863	0.682258	1.97671	0.0480739	0.493783	calcium binding protein 1
OCIAD2	8.31648	28.6876	2.467	1.24806	1.97668	0.0480784	0.493783	OCIA domain containing 2
LINC01588	1.08821	3.92074	3.46789	1.75511	1.97588	0.0481682	0.494422	long intergenic non-protein coding RNA 1588
PRAM1	11.9182	18.7893	1.56346	0.791434	1.97548	0.0482142	0.494611	PML-RARA regulated adaptor molecule 1
LOC101927009	9.5028	65.2029	1.59943	0.80982	1.97504	0.0482631	0.494828	long intergenic non-protein coding RNA 2177
RASSF4	200.683	804.739	-1.05003	0.53176	-1.97463	0.04831	0.495025	Ras association domain family member 4
UGT3A1	2.15263	12.971	4.06278	2.058	1.97414	0.048366	0.495316	UDP glycosyltransferase family 3 member A1
LOC101929415	1.49619	25.4249	2.8562	1.44708	1.97378	0.0484072	0.495453	uncharacterized LOC101929415
ZNF134	53.9418	48.7111	-1.04973	0.531989	-1.97322	0.0484705	0.495818	zinc finger protein 134
MYO9B	12.8907	219.861	-0.884139	0.448223	-1.97254	0.0485478	0.495948	myosin IXB
LINC00950	57.7857	34.548	1.73508	0.879797	1.97213	0.0485945	0.495948
SNHG19	95.4484	6.24715	2.76302	1.40112	1.97201	0.0486084	0.495948	small nucleolar RNA host gene 19
LOC100131347	1.45274	4.63588	4.85126	2.46011	1.97197	0.0486131	0.495948	RDM1 pseudogene 5
UNC79	16.852	727.619	-0.880936	0.446746	-1.97189	0.0486218	0.495948	unc-79 homolog, NALCN channel complex subunit
KATNAL2	23.0751	429.343	0.719573	0.364985	1.97151	0.0486651	0.496106	katanin catalytic subunit A1 like 2
ATP2B4	71.7131	1054.51	0.621595	0.315592	1.96962	0.0488823	0.497461	ATPase plasma membrane Ca2+ transporting 4
FASN	24.643	62.3358	-1.33036	0.675493	-1.96947	0.0488995	0.497461	fatty acid synthase
DDX6	125.177	686.633	0.602872	0.306115	1.96943	0.0489036	0.497461	DEAD-box helicase 6
MID1IP1	23.8719	18.457	1.93773	0.983926	1.96938	0.0489091	0.497461	MID1 interacting protein 1
RAB4A	116.692	482.649	0.763761	0.387909	1.96892	0.0489628	0.497724	RAB4A, member RAS oncogene family
NCDN	108.864	115.473	0.573069	0.291098	1.96865	0.0489932	0.49775	neurochondrin
POU2AF1	0.860737	3.42144	4.24201	2.15516	1.9683	0.0490334	0.497876	POU class 2 homeobox associating factor 1
C20orf194	106.387	1989.54	0.478084	0.242951	1.96782	0.0490883	0.498107	chromosome 20 open reading frame 194
PPFIBP2	8.10049	135.45	0.915228	0.465145	1.96762	0.0491119	0.498107	PPFIA binding protein 2
C2CD4A	2.17078	1.20717	-7.12941	3.62532	-1.96656	0.0492339		C2 calcium dependent domain containing 4A
CRYBB3	23.9497	21.4185	1.54734	0.786917	1.96633	0.0492601	0.499328	crystallin beta B3
BCAT2	396.39	751.974	0.705882	0.359145	1.96545	0.0493619	0.500072	branched chain amino acid transaminase 2
DNAH11	2.46625	121.134	1.07715	0.548145	1.96508	0.0494048	0.500072	dynein axonemal heavy chain 11
ERP27	2.69153	7.45842	-3.30081	1.67999	-1.96478	0.0494394	0.500072	endoplasmic reticulum protein 27
RNF185	34.8533	204.851	0.574606	0.29246	1.96473	0.0494454	0.500072	ring finger protein 185
LOC101930452	0.455004	1.96065	4.61497	2.34907	1.96459	0.0494613		long intergenic non-protein coding RNA 2367
HERC4	62.4712	1142.75	-0.385485	0.196283	-1.96392	0.0495392	0.50024	HECT and RLD domain containing E3 ubiquitin protein ligase 4
SNORD116-14	454.479	5.11497	-2.30317	1.17289	-1.96367	0.0495686	0.50024	small nucleolar RNA, C/D box 116-14
FSTL1	121.914	830.443	-0.655386	0.333769	-1.96359	0.0495775	0.50024	follistatin like 1
RASGRF1	4.06028	73.1483	-1.69447	0.86302	-1.96342	0.0495972	0.50024	Ras protein specific guanine nucleotide releasing factor 1
DHX15	47.4069	316.028	-0.53286	0.271399	-1.96338	0.0496018	0.50024	DEAH-box helicase 15
ARFGEF3	5.31362	123.745	-1.73634	0.884756	-1.96251	0.0497033	0.500385	ARFGEF family member 3
TRMT61A	18.6495	18.4936	1.81586	0.925359	1.96233	0.0497242	0.500385	tRNA methyltransferase 61A
LOC101927156	1.80815	73.9045	-1.51489	0.772104	-1.96203	0.0497589	0.500385	long intergenic non-protein coding RNA 1934
CNBD1	1.6794	130.592	1.32313	0.674422	1.96186	0.0497782	0.500385	cyclic nucleotide binding domain containing 1
RBM7	17.2491	22.0024	1.72894	0.881274	1.96186	0.0497784	0.500385	RNA binding motif protein 7
NEFL	5.9579	4.01977	-2.54898	1.29938	-1.96168	0.0497992	0.500385	neurofilament light
LINC00598	5.49225	95.267	0.926183	0.472163	1.96158	0.0498119	0.500385	long intergenic non-protein coding RNA 598
GRAP	0.434647	1.34538	-4.08878	2.08449	-1.96152	0.0498181		GRB2 related adaptor protein
FAM216A	43.6404	117.721	0.674653	0.344038	1.96098	0.0498811	0.500651	family with sequence similarity 216 member A
NPY6R	123.329	136.179	1.1593	0.591216	1.96087	0.0498944	0.500651	neuropeptide Y receptor Y6 (pseudogene)
HINT1	42.7469	30.2555	1.41985	0.7244	1.96003	0.0499918	0.501347	histidine triad nucleotide binding protein 1
LINC01584	2.26613	9.31746	3.29661	1.68242	1.95945	0.0500601	0.501566	long intergenic non-protein coding RNA 1584
XKR3	1.44129	8.89146	3.25379	1.66078	1.95919	0.0500905	0.501566	XK related 3
CAB39L	64.2125	1033.07	0.633803	0.323513	1.95913	0.0500977	0.501566	calcium binding protein 39 like
COPZ1	34.4426	113.03	0.85143	0.43474	1.95848	0.0501735	0.501929	COPI coat complex subunit zeta 1
HPCA	18.7562	18.707	1.77172	0.904704	1.95834	0.0501901	0.501929	hippocalcin
LOC400940	1.60939	1.41404	7.43977	3.79921	1.95824	0.050202		uncharacterized LOC400940
LYPLA2	18.9505	10.5619	1.70621	0.87141	1.95799	0.050231	0.502058	lysophospholipase 2
TPTE2	4.38135	78.061	1.17559	0.600706	1.95701	0.0503461	0.502927	transmembrane phosphoinositide 3-phosphatase and tensin homolog 2
LRRC23	56.4447	65.3226	0.865115	0.442175	1.9565	0.0504065	0.503249	leucine rich repeat containing 23
UGT2A3	2.45284	8.7578	3.69808	1.89099	1.95563	0.0505083	0.503684	UDP glucuronosyltransferase family 2 member A3
SNRPD1	23.14	57.3896	1.57163	0.803708	1.95547	0.0505273	0.503684	small nuclear ribonucleoprotein D1 polypeptide
C2orf61	9.13165	86.7172	1.87461	0.95868	1.95541	0.0505345	0.503684	sperm-tail PG-rich repeat containing 4
AEBP2	36.677	365.751	-0.552702	0.282819	-1.95426	0.0506705	0.503799	AE binding protein 2
FN3KRP	28.2152	41.7611	1.13507	0.58083	1.95421	0.0506759	0.503799	fructosamine 3 kinase related protein
ALS2CR11	7.01165	113.625	0.799525	0.409136	1.95418	0.05068	0.503799	C2 calcium dependent domain containing 6
THSD1	5.23685	20.1743	-1.87565	0.959914	-1.95397	0.0507044	0.503799	thrombospondin type 1 domain containing 1
ZNF182	26.3976	91.5954	-0.757862	0.387897	-1.95377	0.0507279	0.503799	zinc finger protein 182
LOC730100	1.30527	275.11	1.36978	0.701115	1.95372	0.0507345	0.503799	uncharacterized LOC730100
HADHA	83.877	527.055	0.548611	0.280814	1.95365	0.0507431	0.503799	hydroxyacyl-CoA dehydrogenase trifunctional multienzyme complex subunit alpha
HERC2	48.0373	1198.9	-0.322319	0.165021	-1.9532	0.0507961	0.504045	HECT and RLD domain containing E3 ubiquitin protein ligase 2
DOPEY2	11.6907	181.496	-0.913527	0.467868	-1.95253	0.0508749	0.504547	DOP1 leucine zipper like protein B
TARID	1.668	92.7899	1.81628	0.930509	1.95192	0.050948	0.504848	TCF21 antisense RNA inducing promoter demethylation
SKAP2	3.87596	105.704	-1.57712	0.808034	-1.9518	0.0509617	0.504848	src kinase associated phosphoprotein 2
RAB25	0.878334	1.18318	4.17942	2.14138	1.95174	0.050969		RAB25, member RAS oncogene family
BRI3	23.9799	34.546	1.31009	0.671327	1.9515	0.0509978	0.504926	brain protein I3
FER1L4	3.12794	22.8378	2.08993	1.07109	1.95122	0.0510308	0.504973	fer-1 like family member 4 (pseudogene)
LINC01273	8.41028	4.4285	2.84378	1.45775	1.9508	0.051081	0.50519	long intergenic non-protein coding RNA 1273
SULT1E1	2.33863	5.9113	4.86255	2.49349	1.9501	0.0511645	0.505737	sulfotransferase family 1E member 1
CHD8	41.5443	256.27	-0.523732	0.268671	-1.94934	0.0512544	0.506201	chromodomain helicase DNA binding protein 8
PXT1	3.36212	26.313	1.92509	0.987617	1.94923	0.051268	0.506201	peroxisomal testis enriched protein 1
PDIA2	5.57725	3.16016	-3.51909	1.80571	-1.94887	0.0513114	0.506349	protein disulfide isomerase family A member 2
ABI3BP	11.9229	353.91	1.20841	0.620156	1.94856	0.0513481	0.506433	ABI family member 3 binding protein
TPST2	10.5329	91.0562	-1.2579	0.645857	-1.94764	0.0514576	0.507056	tyrosylprotein sulfotransferase 2
SPSB4	2.39052	27.3794	-2.182	1.12038	-1.94756	0.051468	0.507056	splA/ryanodine receptor domain and SOCS box containing 4
ZNF213-AS1	86.9256	97.7837	0.870371	0.447086	1.94676	0.0515633	0.507716	ZNF213 antisense RNA 1 (head to head)
ZNF480	22.6977	81.6161	0.638717	0.328302	1.94551	0.051713	0.508676	zinc finger protein 480
GYS1	85.4933	291.582	-1.38769	0.713289	-1.94548	0.0517177	0.508676	glycogen synthase 1
HIST4H4	5.77391	0.271528	-12.8416	6.60373	-1.94459	0.051824		H4 histone 16
LOC102723824	0.644518	2.62033	3.48347	1.79153	1.9444	0.0518468	0.509399	EML4 antisense RNA 1
GBE1	8.65355	293.308	-0.876137	0.450597	-1.94439	0.0518482	0.509399	1,4-alpha-glucan branching enzyme 1
MYLK	16.9704	572.509	0.897309	0.461668	1.94362	0.0519409	0.50997	myosin light chain kinase
DLGAP3	4.25177	35.1991	-1.47051	0.756834	-1.94297	0.0520193	0.50997	DLG associated protein 3
BHLHE41	177.239	104.297	0.817895	0.420965	1.9429	0.0520279	0.50997	basic helix-loop-helix family member e41
LINC00702	1.72204	9.7821	4.31913	2.22314	1.94281	0.0520397	0.50997	long intergenic non-protein coding RNA 702
LRRTM4	127.118	10579.5	-1.28414	0.660998	-1.94273	0.0520489	0.50997	leucine rich repeat transmembrane neuronal 4
UFSP1	16.4571	1.8653	5.8415	3.0074	1.94237	0.0520919		UFM1 specific peptidase 1 (inactive)
DPF3	42.1658	1377.68	-0.587471	0.302492	-1.9421	0.0521248	0.510435	double PHD fingers 3
SPTBN2	7.73669	34.7772	-1.54033	0.793421	-1.94138	0.0522121	0.51101	spectrin beta, non-erythrocytic 2
NICN1	58.7491	50.8755	0.896357	0.461824	1.9409	0.0522698	0.511296	nicolin 1
PURB	140.349	155.718	0.68569	0.353334	1.94063	0.0523034	0.511344	purine rich element binding protein B
DDX28	6.18029	1.83224	3.24465	1.67244	1.94006	0.0523719		DEAD-box helicase 28
HES6	103.857	21.7986	1.99854	1.03041	1.93956	0.0524326	0.512026	hes family bHLH transcription factor 6
HCCS	9.3484	12.9855	1.84229	0.950114	1.93902	0.0524984	0.512026	holocytochrome c synthase
GPC6	46.3236	6495.33	-0.702072	0.362162	-1.93856	0.0525554	0.512026	glypican 6
RNF220	40.2447	1136.17	1.27688	0.658687	1.93852	0.0525597	0.512026	ring finger protein 220
ZNF200	18.3689	29.0233	-0.973473	0.50218	-1.9385	0.0525629	0.512026	zinc finger protein 200
TMEM266	4.07265	74.9034	-1.74236	0.898853	-1.93843	0.052571	0.512026	transmembrane protein 266
F10	9.00818	31.344	1.12852	0.582232	1.93826	0.0525912	0.512026	coagulation factor X
RAB32	3.48861	4.80069	-2.61	1.34663	-1.93817	0.0526021	0.512026	RAB32, member RAS oncogene family
LINC00348	1.40229	31.5884	2.14403	1.10643	1.93779	0.0526486	0.5122	long intergenic non-protein coding RNA 348
SYT7	3.32079	29.1457	-2.50735	1.29448	-1.93696	0.0527507	0.512827	synaptotagmin 7
TRMT2B	38.6254	200.488	0.837126	0.432222	1.9368	0.0527704	0.512827	tRNA methyltransferase 2 homolog B
PSENEN	17.2927	3.18003	4.09923	2.11752	1.93587	0.0528839	0.513652	presenilin enhancer, gamma-secretase subunit
ELAVL2	2.61785	52.1637	-1.25869	0.650302	-1.93555	0.0529226	0.513748	ELAV like RNA binding protein 2
ZNF658B	5.67212	13.1932	-1.74812	0.903399	-1.93504	0.0529848	0.514073	zinc finger protein 658B (pseudogene)
ADAMTS10	8.37717	30.5145	-1.65701	0.856611	-1.93438	0.0530661	0.514217	ADAM metallopeptidase with thrombospondin type 1 motif 10
RBM26-AS1	37.9972	78.0185	1.17993	0.609988	1.93435	0.0530707	0.514217	RBM26 antisense RNA 1
SLC5A12	4.41632	31.066	2.08492	1.07798	1.93409	0.0531018	0.514217	solute carrier family 5 member 12
DRD4	26.1955	12.1958	2.15121	1.11232	1.93399	0.0531146	0.514217	dopamine receptor D4
CNTNAP3B	51.216	1554.12	1.36997	0.708777	1.93287	0.0532521	0.515142	contactin associated protein family member 3B
TSNAX-DISC1	0.469754	32.0787	1.47591	0.763637	1.93274	0.0532677	0.515142	TSNAX-DISC1 readthrough (NMD candidate)
CNDP1	2.7127	17.8633	2.21339	1.14564	1.93201	0.0533586	0.515199	carnosine dipeptidase 1
DSG2	1.7247	12.8632	-3.35329	1.73598	-1.93164	0.0534045	0.515199	desmoglein 2
ZNF534	16.0957	38.9688	1.07383	0.556016	1.93129	0.0534477	0.515199	zinc finger protein 534
RNF180	25.7891	642.037	-0.595835	0.308518	-1.93128	0.0534484	0.515199	ring finger protein 180
LOC100996693	56.004	14.1075	2.24492	1.1624	1.93127	0.0534499	0.515199	SPEG neighbor
ROS1	1.50531	31.9102	2.65977	1.37734	1.9311	0.0534709	0.515199	ROS proto-oncogene 1, receptor tyrosine kinase
LOC100288181	4.84122	14.6695	1.75878	0.910785	1.93106	0.0534752	0.515199	lncRNA associated with ovarian cancer 1
ABHD6	18.918	134.259	-0.683907	0.354216	-1.93077	0.0535121	0.515277	abhydrolase domain containing 6, acylglycerol lipase
ATP2B3	2.09108	13.9764	-2.61405	1.35421	-1.93032	0.0535677	0.515535	ATPase plasma membrane Ca2+ transporting 3
MAP3K5	119.027	3281.72	0.410023	0.212457	1.92991	0.053618	0.515649	mitogen-activated protein kinase kinase kinase 5
C11orf97	2.31586	6.82687	3.44308	1.78421	1.92976	0.0536372	0.515649	chromosome 11 open reading frame 97
LOC101060019	16.9822	135.833	1.68715	0.874631	1.92899	0.0537324	0.516287	long intergenic non-protein coding RNA 1799
CX3CL1	2.87824	4.62008	-2.87743	1.49212	-1.92842	0.0538032	0.516308	C-X3-C motif chemokine ligand 1
IL18RAP	1.59366	7.2144	4.23892	2.19828	1.92829	0.0538195	0.516308	interleukin 18 receptor accessory protein
LOC101929555	2.52078	50.6272	1.78502	0.925709	1.92827	0.0538212	0.516308	uncharacterized LOC101929555
ARPC1B	9.60725	27.5431	1.34088	0.695484	1.92798	0.0538578	0.516383	actin related protein 2/3 complex subunit 1B
EDAR	2.71506	36.2265	-2.00532	1.04061	-1.92707	0.0539708	0.516899	ectodysplasin A receptor
WFDC1	103.897	396.828	-2.31794	1.20292	-1.92693	0.0539886	0.516899	WAP four-disulfide core domain 1
RPL32	42.5013	33.1426	-1.29057	0.669799	-1.92681	0.0540036	0.516899	ribosomal protein L32
PARD3	85.1459	7246.08	0.517597	0.268656	1.92662	0.0540272	0.516899	par-3 family cell polarity regulator
ALOX12-AS1	55.8305	187.311	0.727178	0.37753	1.92615	0.0540859	0.517184	ALOX12 antisense RNA 1
RPL37	85.4218	40.2413	-1.26069	0.654666	-1.9257	0.0541413	0.517282	ribosomal protein L37
HSPB2-C11orf52	5.63949	11.2044	2.57822	1.33908	1.92536	0.0541841	0.517282	HSPB2-C11orf52 readthrough (NMD candidate)
NXNL1	11.6107	7.75256	1.94438	1.00993	1.92526	0.0541966	0.517282	nucleoredoxin like 1
ST3GAL4	43.0359	295.075	-0.766831	0.398325	-1.92514	0.0542118	0.517282	ST3 beta-galactoside alpha-2,3-sialyltransferase 4
CDK2AP2	64.241	17.4951	1.57494	0.818278	1.9247	0.0542675	0.517537	cyclin dependent kinase 2 associated protein 2
LOC100505530	1.29049	5.53678	3.89033	2.02216	1.92385	0.0543737	0.517973	long intergenic non-protein coding RNA 2520
TMEM187	24.1618	31.1559	1.06722	0.55476	1.92375	0.0543863	0.517973	transmembrane protein 187
ULBP2	0.698079	0.876983	7.11111	3.69665	1.92367	0.0543966		UL16 binding protein 2
LPL	7.17363	25.6406	-1.8713	0.972792	-1.92364	0.0544	0.517973	lipoprotein lipase
MPZ	6.4229	4.30158	3.51267	1.82696	1.92268	0.05452	0.518783	myelin protein zero
MRPL54	6.04011	4.03995	3.07707	1.60056	1.9225	0.0545431	0.518783	mitochondrial ribosomal protein L54
LINC00618	2.67452	0.632108	-12.1359	6.31318	-1.92231	0.0545666		long intergenic non-protein coding RNA 618
VTI1B	35.3147	98.5871	-0.670329	0.348739	-1.92215	0.0545871	0.518925	vesicle transport through interaction with t-SNAREs 1B
GPR162	15.5167	10.5555	-2.02929	1.05622	-1.92128	0.0546959	0.519684	G protein-coupled receptor 162
TMED9	66.0495	31.7273	1.70267	0.886362	1.92097	0.0547359	0.519692	transmembrane p24 trafficking protein 9
LOC100129620	1.40164	30.3753	-1.74548	0.908719	-1.92082	0.0547549	0.519692	uncharacterized LOC100129620
LINC00317	0.809765	1.6155	5.51981	2.87405	1.92057	0.0547857		long intergenic non-protein coding RNA 317
CHST3	52.1051	319.889	0.928794	0.483652	1.92038	0.0548104	0.519696	carbohydrate sulfotransferase 3
NELL1	2.06947	276.903	1.5379	0.800844	1.92035	0.0548134	0.519696	neural EGFL like 1
FAM217B	49.424	87.6773	0.741428	0.386237	1.91962	0.0549062	0.519699	family with sequence similarity 217 member B
CDKN1C	7.35717	2.59504	3.68692	1.92067	1.9196	0.0549081	0.519699	cyclin dependent kinase inhibitor 1C
TMED10	94.2187	523.468	0.636855	0.33179	1.91945	0.0549269	0.519699	transmembrane p24 trafficking protein 10
NRXN2	11.0904	169.339	-1.01733	0.530015	-1.91943	0.0549299	0.519699	neurexin 2
CTGF	2.81047	0.900265	-7.02007	3.65796	-1.91912	0.0549686		cellular communication network factor 2
RNASE4	3.14186	6.28159	2.39278	1.24684	1.91907	0.0549757	0.519857	ribonuclease A family member 4
ATP1B2	940.768	1311.77	0.896293	0.467113	1.91879	0.0550104	0.519911	ATPase Na+/K+ transporting subunit beta 2
LINC01135	37.3818	499.129	0.671163	0.349842	1.91847	0.0550511	0.519974	long intergenic non-protein coding RNA 1135
JUNB	140.2	39.3686	2.63722	1.37486	1.91817	0.0550896	0.519974	JunB proto-oncogene, AP-1 transcription factor subunit
SOX13	44.1053	295.365	0.76338	0.398031	1.91789	0.0551244	0.519974	SRY-box transcription factor 13
SIGIRR	2.58695	3.73952	2.68023	1.3978	1.91746	0.0551796	0.519974	single Ig and TIR domain containing
CTSB	63.8348	210.066	0.848527	0.442532	1.91744	0.0551823	0.519974	cathepsin B
LOC101928075	1.63163	7.57061	-1.8995	0.9907	-1.91733	0.0551956	0.519974	uncharacterized LOC101928075
PRDM7	9.67298	24.0312	1.88047	0.980876	1.91714	0.0552206	0.519974	PR/SET domain 7
SOCS2	5.10293	5.40594	-3.24584	1.69351	-1.91663	0.0552844	0.520301	suppressor of cytokine signaling 2
TGFBR2	2.88013	36.0954	-2.63013	1.37257	-1.9162	0.0553393	0.520545	transforming growth factor beta receptor 2
C19orf54	23.713	26.824	1.49874	0.782292	1.91583	0.0553864	0.52069	chromosome 19 open reading frame 54
CNGB3	1.29185	30.6047	1.67572	0.874923	1.91528	0.0554573	0.52069	cyclic nucleotide gated channel subunit beta 3
PAN3	71.7415	1299.53	-0.424278	0.221526	-1.91525	0.055461	0.52069	poly(A) specific ribonuclease subunit PAN3
MCF2	1.82381	33.6651	1.56055	0.814914	1.91499	0.0554938	0.52069	MCF.2 cell line derived transforming sequence
CAPN2	125.403	1129.46	0.683071	0.356706	1.91494	0.0555003	0.52069	calpain 2
RCBTB2	10.055	51.1434	-0.981706	0.512797	-1.91442	0.0555671	0.520762	RCC1 and BTB domain containing protein 2
HCP5	23.1803	8.10797	-3.64309	1.9031	-1.91429	0.0555829	0.520762	HLA complex P5
VWA5B1	2.09247	18.2248	2.6996	1.41031	1.91419	0.0555953	0.520762	von Willebrand factor A domain containing 5B1
MIATNB	50.9235	655.181	0.44705	0.23374	1.9126	0.0557997	0.522038	MIAT neighbor
CPT1C	17.2291	47.3221	-1.08151	0.565529	-1.91238	0.0558274	0.522038	carnitine palmitoyltransferase 1C
REEP1	1.88403	31.0322	-1.46811	0.767792	-1.91212	0.0558605	0.522038	receptor accessory protein 1
LINC01012	2.14036	4.51155	-2.82157	1.47568	-1.91205	0.0558697	0.522038	long intergenic non-protein coding RNA 1012
SLC13A1	2.2147	30.6371	2.63565	1.37848	1.91199	0.0558774	0.522038	solute carrier family 13 member 1
CD180	2.17945	4.3193	3.85654	2.01729	1.91175	0.0559088	0.522058	CD180 molecule
[truncated: 24,927 more rows]

## Sheet: Microglia
Symbol	mean_tpm	baseMean	log2FoldChange	lfcSE	stat	pvalue	padj	Description
OR51G2	18.4469	2.6925	30	5.08595	5.8986	3.66601e-09	6.26353e-05	olfactory receptor family 51 subfamily G member 2
APLNR	2.57757	1.33148	30	5.1513	5.82378	5.75322e-09	6.26353e-05	apelin receptor
IGF2BP3	10.8428	261.582	-3.85016	0.685156	-5.6194	1.91627e-08	0.000139083	insulin like growth factor 2 mRNA binding protein 3
PTGDR	1.43291	1.95237	30	5.76628	5.20266	1.96458e-07	0.000689187	prostaglandin D2 receptor
CDR1	13787.1	2605.11	-4.4035	0.84697	-5.19912	2.00239e-07	0.000689187	cerebellar degeneration related protein 1
CBARP	1.48329	1.81307	30	5.91683	5.07029	3.97219e-07	0.000689187	CACN subunit beta associated regulatory protein
PVT1	19.0759	750.156	4.71823	0.932281	5.06096	4.17159e-07	0.000689187	Pvt1 oncogene
ISLR2	4.44956	5.12989	-30	5.97422	-5.02157	5.12498e-07	0.000689187	immunoglobulin superfamily containing leucine rich repeat 2
FGR	42.7905	131.445	4.26904	0.86088	4.95893	7.08815e-07	0.000689187	FGR proto-oncogene, Src family tyrosine kinase
C1QA	240.409	97.6764	2.66312	0.541202	4.92074	8.62163e-07	0.000689187	complement C1q A chain
VNN2	28.4725	72.5307	4.99889	1.01599	4.92024	8.64381e-07	0.000689187	vanin 2
FAM157C	11.0763	114.225	5.26096	1.07374	4.89966	9.60036e-07	0.000689187	family with sequence similarity 157 member C
LRIT2	4.97676	3.84248	30	6.1259	4.89724	9.71935e-07	0.000689187	leucine rich repeat, Ig-like and transmembrane domains 2
FAM110C	1.05541	1.15295	30	6.13054	4.89353	9.90428e-07	0.000689187	family with sequence similarity 110 member C
LINC00363	0.479	0.883954	30	6.14156	4.88475	1.03558e-06	0.000689187	long intergenic non-protein coding RNA 363
PRAMEF14	0.841155	0.648278	30	6.1421	4.88432	1.03784e-06	0.000689187	PRAME family member 14
KRT26	1.79827	1.59933	30	6.1434	4.88329	1.04332e-06	0.000689187	keratin 26
LOC101926951	3.58616	1.75786	30	6.14401	4.8828	1.04588e-06	0.000689187	long intergenic non-protein coding RNA 2339
CXCR1	0.478454	0.278139	30	6.1444	4.8825	1.04751e-06	0.000689187	C-X-C motif chemokine receptor 1
TTTY11	0.226141	1.14256	30	6.14526	4.88181	1.05115e-06	0.000689187	testis-specific transcript, Y-linked 11
LVCAT1	0.649468	0.491814	30	6.1453	4.88178	1.05131e-06	0.000689187	long intergenic non-protein coding RNA 2475
HBE1	1.41834	0.366089	30	6.14565	4.8815	1.05283e-06	0.000689187	hemoglobin subunit epsilon 1
PRG2	0.569682	0.324139	30	6.14842	4.8793	1.06462e-06	0.000689187	proteoglycan 2, pro eosinophil major basic protein
MBL2	1.18514	1.11687	30	6.14868	4.87909	1.06574e-06	0.000689187	mannose binding lectin 2
OR52N2	2.36448	0.334698	30	6.14877	4.87902	1.06612e-06	0.000689187	olfactory receptor family 52 subfamily N member 2
KRT77	0.167925	0.342241	30	6.14924	4.87865	1.06815e-06	0.000689187	keratin 77
MS4A2	0.179731	0.25356	30	6.14939	4.87853	1.06878e-06	0.000689187	membrane spanning 4-domains A2
LOC105374729	0.720097	0.268645	30	6.15017	4.87791	1.07213e-06	0.000689187	long intergenic non-protein coding RNA 2110
OR8D4	2.89011	0.408184	30	6.151	4.87726	1.07572e-06	0.000689187	olfactory receptor family 8 subfamily D member 4
LINC00479	0.491963	0.31185	30	6.15171	4.87669	1.0788e-06	0.000689187	long intergenic non-protein coding RNA 479
LOC101059948	9.94703	1.86073	30	6.15239	4.87615	1.08174e-06	0.000689187	uncharacterized LOC101059948
CGA	0.818881	1.18903	30	6.15306	4.87562	1.08467e-06	0.000689187	glycoprotein hormones, alpha polypeptide
TMEM202	0.469028	0.702668	30	6.15676	4.87269	1.10088e-06	0.000689187	transmembrane protein 202
LOC286238	0.690447	0.510001	30	6.15701	4.87249	1.10198e-06	0.000689187	long intergenic non-protein coding RNA 2843
OR4S2	64.9749	8.59936	30	6.15833	4.87145	1.10781e-06	0.000689187	olfactory receptor family 4 subfamily S member 2
LCN10	5.25343	3.56343	29.3762	6.16019	4.76872	1.85399e-06	0.00112135	lipocalin 10
LINC01233	94.2658	9.14789	29.1705	6.16423	4.73223	2.22068e-06	0.00130684	long intergenic non-protein coding RNA 1233
POU3F4	1.11604	0.223204	-28.351	6.03859	-4.69497	2.66644e-06	0.00152787	POU class 3 homeobox 4
MAP3K6	10.4579	16.2272	5.68456	1.2144	4.68097	2.85515e-06	0.00159405	mitogen-activated protein kinase kinase kinase 6
TRIM43B	0.234521	0.241805	-28.1438	6.03815	-4.66099	3.14696e-06	0.00171305	tripartite motif containing 43B
WNT5A	129.046	371.356	2.09852	0.452128	4.64144	3.45997e-06	0.0018375	Wnt family member 5A
HAMP	1306.29	520.096	4.90453	1.0583	4.63435	3.58066e-06	0.00185632	hepcidin antimicrobial peptide
MIR802	15.0605	0.186004	-27.9588	6.03974	-4.62914	3.67179e-06	0.00185929	microRNA 802
C15orf54	22.044	10.2863	28.3192	6.16423	4.59411	4.34594e-06	0.00214137	chromosome 15 putative open reading frame 54
IFNL4	0.495896	0.167403	-27.7279	6.0405	-4.59033	4.42555e-06	0.00214137	interferon lambda 4 (gene/pseudogene)
RIMS1	11.1533	796.092	-3.43985	0.752628	-4.57045	4.86681e-06	0.0023037	regulating synaptic membrane exocytosis 1
MIR34AHG	170.805	789.346	2.27749	0.510709	4.45947	8.21613e-06	0.00380634	MIR34A host gene
PRSS58	3.68215	3.09476	-21.2849	4.84569	-4.39255	1.12028e-05	0.00508188	serine protease 58
MIR1254-2	13.5545	0.111602	-26.4726	6.0443	-4.37976	1.18813e-05	0.00517406
MIR5692B	9.77184	0.111602	-26.4726	6.0443	-4.37976	1.18813e-05	0.00517406	microRNA 5692b
IGSF10	22.9565	70.901	-3.43185	0.787618	-4.35726	1.31704e-05	0.00545423	immunoglobulin superfamily member 10
FATE1	0.86359	0.742108	-26.7462	6.1432	-4.3538	1.338e-05	0.00545423	fetal and adult testis expressed 1
LGMN	111.767	769.426	-3.7725	0.866784	-4.3523	1.3472e-05	0.00545423	legumain
SP9	1.98977	0.584691	-26.732	6.14329	-4.35141	1.35266e-05	0.00545423	Sp9 transcription factor
SLC22A1	18.9297	83.5849	5.32667	1.22816	4.33711	1.44367e-05	0.00562356	solute carrier family 22 member 1
LOC102503427	2.21288	3.67918	16.1978	3.73503	4.33671	1.44631e-05	0.00562356	uncharacterized LOC102503427
MIR4280	54.932	0.494739	-26.4834	6.14337	-4.31088	1.62603e-05	0.00621145	microRNA 4280
FABP4	0.829495	0.472251	-26.4544	6.1434	-4.30616	1.66113e-05	0.0062361	fatty acid binding protein 4
PRAC2	9.15958	2.06149	26.4455	6.16021	4.29295	1.76318e-05	0.00639857	PRAC2 small nuclear protein
PRSS56	2.77299	2.06149	26.4455	6.16021	4.29295	1.76318e-05	0.00639857	serine protease 56
MESP2	0.234121	0.0744014	-25.8805	6.05003	-4.27775	1.88791e-05	0.00642301	mesoderm posterior bHLH transcription factor 2
MIR365B	5.0932	0.0744014	-25.8805	6.05003	-4.27775	1.88791e-05	0.00642301	microRNA 365b
SNORD114-27	8.239	0.0744014	-25.8805	6.05003	-4.27775	1.88791e-05	0.00642301	small nucleolar RNA, C/D box 114-27
SNORD114-4	5.43934	0.0744014	-25.8805	6.05003	-4.27775	1.88791e-05	0.00642301	small nucleolar RNA, C/D box 114-4
ASGR1	12.3737	10.0613	5.68223	1.33048	4.27083	1.94749e-05	0.00652379	asialoglycoprotein receptor 1
CLIC2	20.2979	153.19	3.08409	0.72392	4.26026	2.04189e-05	0.00673639	chloride intracellular channel 2
SIGLEC14	232.236	131.9	5.10714	1.2009	4.25275	2.11165e-05	0.00686254	sialic acid binding Ig like lectin 14
LACRT	0.927071	0.449763	-26.0563	6.14342	-4.24133	2.22195e-05	0.00711481	lacritin
BCL2L10	1.28083	0.539715	-25.9915	6.14333	-4.23085	2.32806e-05	0.00734656	BCL2 like 10
FGL1	25.2974	112.942	-4.88053	1.1555	-4.22374	2.4028e-05	0.0074546	fibrinogen like 1
OR2T12	3.69865	0.427275	-25.9315	6.14345	-4.221	2.43218e-05	0.0074546	olfactory receptor family 2 subfamily T member 12
PTGFRN	8.02535	85.0026	2.89361	0.686018	4.21798	2.46501e-05	0.0074546	prostaglandin F2 receptor inhibitor
HIST2H2BA	61.7516	79.3873	-3.48713	0.827657	-4.21325	2.51717e-05	0.00750806	H2B histone pseudogene 1
LINC00681	0.718426	2.52146	19.1239	4.58526	4.17073	3.0362e-05	0.0089338	long intergenic non-protein coding RNA 681
CETP	17.5333	52.4666	3.81615	0.916638	4.1632	3.13816e-05	0.00911072	cholesteryl ester transfer protein
MSC	4.15543	1.73754	25.5901	6.16022	4.15408	3.26592e-05	0.00935687	musculin
SOCS2-AS1	22.0546	19.6718	-12.233	2.94986	-4.14697	3.36904e-05	0.00951163	SOCS2 antisense RNA 1
MEI1	5.12183	70.8883	3.33962	0.805817	4.14438	3.40731e-05	0.00951163	meiotic double-stranded break formation protein 1
LILRA6	12.1984	10.208	6.82535	1.65641	4.12057	3.77937e-05	0.0104167	leukocyte immunoglobulin like receptor A6
MIR518E	131.528	1.61974	25.3578	6.16023	4.11637	3.84889e-05	0.0104173	microRNA 518e
CIB1	11.9257	56.8963	2.60281	0.632549	4.11479	3.87528e-05	0.0104173	calcium and integrin binding 1
ALOX15B	37.6445	51.7477	6.01254	1.47138	4.08634	4.3824e-05	0.0116369	arachidonate 15-lipoxygenase type B
MIR6723	6929.68	74.2387	-7.98405	1.96727	-4.05845	4.93998e-05	0.0129594
SCN2A	12.6104	264.124	-3.16528	0.785689	-4.02866	5.60953e-05	0.0145407	sodium voltage-gated channel alpha subunit 2
CGNL1	19.3807	438.897	3.87625	0.970452	3.99427	6.48938e-05	0.0166235	cingulin like 1
AANAT	71.0393	157.736	2.59544	0.65107	3.98642	6.70773e-05	0.016983	aralkylamine N-acetyltransferase
HAND2	0.471139	0.245137	-24.0407	6.03757	-3.98184	6.83827e-05	0.0171145	heart and neural crest derivatives expressed 2
OR56A3	2.17524	0.247369	-24.344	6.14389	-3.96231	7.42269e-05	0.0181597	olfactory receptor family 56 subfamily A member 3
PRAMEF1	0.393797	0.247369	-24.344	6.14389	-3.96231	7.42269e-05	0.0181597	PRAME family member 1
KLHL7-AS1	27.2613	18.347	8.62843	2.1921	3.93614	8.28012e-05	0.0200324	KLHL7 divergent transcript
OR51F1	1.99646	0.224881	-24.1352	6.14399	-3.92826	8.55616e-05	0.0204727	olfactory receptor family 51 subfamily F member 1
MIR30B	16.9579	0.207936	-23.6249	6.04043	-3.91112	9.18676e-05	0.0217427	microRNA 30b
ADCY9	12.5956	255.872	2.30826	0.592286	3.89721	9.73071e-05	0.0227824	adenylate cyclase 9
PHOSPHO1	409.52	407.244	1.9102	0.490575	3.8938	9.86842e-05	0.022859	phosphoethanolamine/phosphocholine phosphatase 1
ADAMTS15	5.31651	19.2196	5.80939	1.49314	3.89071	9.99504e-05	0.0229086	ADAM metallopeptidase with thrombospondin type 1 motif 15
SMARCD3	22.6553	118.552	3.08949	0.796381	3.87941	0.000104708	0.0237491	SWI/SNF related, matrix associated, actin dependent regulator of chromatin, subfamily d, member 3
LOC101928443	1.44629	1.76635	17.2329	4.44589	3.87613	0.00010613	0.0238234	long intergenic non-protein coding RNA 2753
NAV2	19.7021	2039.57	-2.53059	0.653864	-3.87022	0.000108739	0.0241601	neuron navigator 2
FABP1	0.327774	0.202393	-23.665	6.14412	-3.85165	0.000117323	0.025546	fatty acid binding protein 1
OR6Y1	1.72509	0.202393	-23.665	6.14412	-3.85165	0.000117323	0.025546	olfactory receptor family 6 subfamily Y member 1
RTTN	84.6402	2410.45	-2.21816	0.576757	-3.84591	0.000120104	0.0258925	rotatin
ANXA2	11.6429	78.6477	4.14028	1.08296	3.82313	0.000131767	0.0278091	annexin A2
SRRM2	1519.43	3998.59	-1.17468	0.30763	-3.81847	0.00013428	0.0278091	serine/arginine repetitive matrix 2
C1QB	773.095	861.536	1.91414	0.50258	3.80862	0.000139746	0.0278091	complement C1q B chain
HAGHL	12.7962	4.5611	6.81909	1.79101	3.80741	0.000140433	0.0278091	hydroxyacylglutathione hydrolase like
CXCL6	0.67974	0.179905	-23.3931	6.14427	-3.80731	0.000140489	0.0278091	C-X-C motif chemokine ligand 6
FLJ45079	0.294563	0.179905	-23.3931	6.14427	-3.80731	0.000140489	0.0278091	long intergenic non-protein coding RNA 1973
LINC00633	0.984974	0.179905	-23.3931	6.14427	-3.80731	0.000140489	0.0278091	embryonic testis differentiation homolog B
LOC100507201	0.268149	0.179905	-23.3931	6.14427	-3.80731	0.000140489	0.0278091	long intergenic non-protein coding RNA 1815
LOC146513	0.215313	0.179905	-23.3931	6.14427	-3.80731	0.000140489	0.0278091	long intergenic non-protein coding RNA 2135
LOC101927020	1.36218	1.8262	18.1296	4.77395	3.7976	0.000146101	0.0286596	uncharacterized LOC101927020
S100A9	13.1638	5.60975	21.7089	5.72318	3.79315	0.000148749	0.0289185	S100 calcium binding protein A9
MIPOL1	7.56343	353.356	2.03948	0.538304	3.7887	0.000151435	0.0291801	mirror-image polydactyly 1
TMEM163	112.431	3874.1	3.84251	1.01536	3.78437	0.0001541	0.029433	transmembrane protein 163
FCGR3A	580.474	690.494	1.90748	0.507595	3.75787	0.000171368	0.0324467	Fc fragment of IgG receptor IIIa
RNF175	45.7436	295.779	2.46949	0.662763	3.72606	0.000194499	0.0345851	ring finger protein 175
LOC101927549	13.0842	252.875	3.1321	0.842358	3.71825	0.000200606	0.0345851	long intergenic non-protein coding RNA 2627
PGBD5	12.8098	180.5	2.56995	0.691735	3.71522	0.000203026	0.0345851	piggyBac transposable element derived 5
CCR4	0.336712	0.134929	-22.6993	6.14475	-3.6941	0.000220665	0.0345851	C-C motif chemokine receptor 4
HIST1H2AA	2.25172	0.134929	-22.6993	6.14475	-3.6941	0.000220665	0.0345851	H2A clustered histone 1
IL1F10	0.14259	0.134929	-22.6993	6.14475	-3.6941	0.000220665	0.0345851	interleukin 1 family member 10
LCE2C	0.893171	0.134929	-22.6993	6.14475	-3.6941	0.000220665	0.0345851	late cornified envelope 2C
LINC00851	0.461631	0.134929	-22.6993	6.14475	-3.6941	0.000220665	0.0345851	long intergenic non-protein coding RNA 851
NPVF	0.287075	0.134929	-22.6993	6.14475	-3.6941	0.000220665	0.0345851	neuropeptide VF precursor
OR4D5	1.17532	0.134929	-22.6993	6.14475	-3.6941	0.000220665	0.0345851	olfactory receptor family 4 subfamily D member 5
RAET1L	0.207999	0.134929	-22.6993	6.14475	-3.6941	0.000220665	0.0345851	retinoic acid early transcript 1L
TMSB15A	0.363745	0.134929	-22.6993	6.14475	-3.6941	0.000220665	0.0345851	thymosin beta 15A
TRIM53AP	0.125249	0.134929	-22.6993	6.14475	-3.6941	0.000220665	0.0345851	tripartite motif containing 53A, pseudogene
CST11	0.537025	0.157417	-22.6806	6.14448	-3.69122	0.000223185	0.0345851	cystatin 11
LOC285629	0.191453	0.157417	-22.6806	6.14448	-3.69122	0.000223185	0.0345851	long intergenic non-protein coding RNA 2159
LOC644936	0.948537	0.157417	-22.6806	6.14448	-3.69122	0.000223185	0.0345851	actin beta pseudogene
MIR4514	23.4085	0.157417	-22.6806	6.14448	-3.69122	0.000223185	0.0345851	microRNA 4514
OR2B3	1.18631	0.157417	-22.6806	6.14448	-3.69122	0.000223185	0.0345851	olfactory receptor family 2 subfamily B member 3
SSX3	0.126962	0.157417	-22.6806	6.14448	-3.69122	0.000223185	0.0345851	SSX family member 3
THEM5	0.198738	0.157417	-22.6806	6.14448	-3.69122	0.000223185	0.0345851	thioesterase superfamily member 5
RAC2	17.0496	41.6375	3.1205	0.845552	3.69049	0.00022382	0.0345851	Rac family small GTPase 2
MACC1	2.36654	25.0262	4.83186	1.30944	3.69002	0.000224236	0.0345851	MET transcriptional regulator MACC1
IL36G	0.12235	0.112441	-22.6391	6.14512	-3.68408	0.000229529	0.0345851	interleukin 36 gamma
LOC101928201	0.146946	0.112441	-22.6391	6.14512	-3.68408	0.000229529	0.0345851	uncharacterized LOC101928201
LOC105378137	0.757558	0.112441	-22.6391	6.14512	-3.68408	0.000229529	0.0345851	uncharacterized LOC105378137
LOC400002	0.180066	0.112441	-22.6391	6.14512	-3.68408	0.000229529	0.0345851	CLEC12A antisense RNA 1
OR4K17	0.908188	0.112441	-22.6391	6.14512	-3.68408	0.000229529	0.0345851	olfactory receptor family 4 subfamily K member 17
OR5J2	0.998232	0.112441	-22.6391	6.14512	-3.68408	0.000229529	0.0345851	olfactory receptor family 5 subfamily J member 2
TRIM31	0.0916634	0.112441	-22.6391	6.14512	-3.68408	0.000229529	0.0345851	tripartite motif containing 31
B3GAT3	79.9635	72.7557	3.12463	0.848343	3.68321	0.000230313	0.0345851	beta-1,3-glucuronyltransferase 3
ST14	7.95751	56.1145	4.7204	1.2835	3.67776	0.000235288	0.0350901	ST14 transmembrane serine protease matriptase
PSTPIP1	15.8652	87.0853	2.66328	0.731296	3.64186	0.000270677	0.0400933	proline-serine-threonine phosphatase interacting protein 1
CALM1	165.532	252.92	-1.55988	0.429356	-3.63307	0.000280072	0.0412046	calmodulin 1
FABP7	3.97614	20.43	-6.13063	1.69899	-3.6084	0.000308089	0.0450224	fatty acid binding protein 7
SYT1	8.11262	655.484	-2.8273	0.78463	-3.60336	0.000314129	0.045599	synaptotagmin 1
PTCH2	10.4823	32.0812	2.20413	0.612036	3.60131	0.000316614	0.0456554	patched 2
OR5R1	3.92045	0.478632	-22.0988	6.13939	-3.59951	0.000318822	0.0456713	olfactory receptor family 8 subfamily U member 3
SLC12A9	127.65	249.981	2.07299	0.578346	3.58434	0.000337929	0.0480919	solute carrier family 12 member 9
ZMAT3	101.63	743.066	1.80816	0.505004	3.58049	0.000342948	0.0484892	zinc finger matrin-type 3
TXLNB	4.96753	36.1719	-3.85456	1.07753	-3.57722	0.000347272	0.0487839	taxilin beta
PDCL3P4	85.7831	11.855	-5.81027	1.62597	-3.57342	0.000352351	0.048921	PDCL3 pseudogene 4
ACTN1	2.47874	33.3556	4.24163	1.18709	3.57313	0.000352742	0.048921	actinin alpha 1
PTCHD4	25.5464	623.274	3.46923	0.972714	3.56655	0.000361717	0.0495971	patched domain containing 4
AKAP12	10.7912	176.398	-2.68576	0.753113	-3.56622	0.000362172	0.0495971	A-kinase anchoring protein 12
SLC25A4	41.2993	40.5907	-2.56387	0.721583	-3.55312	0.00038069	0.0518071	solute carrier family 25 member 4
LINC00578	4.90121	199.495	3.22576	0.911239	3.53997	0.00040018	0.0541212	long intergenic non-protein coding RNA 578
FLVCR2	44.6795	419.334	2.84105	0.803148	3.53739	0.000404096	0.0541459	FLVCR heme transporter 2
URGCP-MRPS24	1.4131	8.67467	-10.747	3.03881	-3.53659	0.000405336	0.0541459	URGCP-MRPS24 readthrough
HPN-AS1	0.832857	5.18374	6.43095	1.8233	3.52709	0.000420158	0.055465	HPN antisense RNA 1
LOC400867	3.82472	32.2775	4.15384	1.17773	3.52699	0.000420305	0.055465	uncharacterized LOC400867
NDST1	25.6749	214.289	1.86225	0.528978	3.52047	0.000430783	0.0565052	N-deacetylase and N-sulfotransferase 1
COL23A1	1.78123	82.0285	3.10166	0.882953	3.51283	0.000443368	0.0578078	collagen type XXIII alpha 1 chain
GRIK2	8.53026	778.172	-2.91383	0.831169	-3.5057	0.000455405	0.058942	glutamate ionotropic receptor kainate type subunit 2
MAFIP	100.418	856.527	2.4277	0.69274	3.50449	0.000457481	0.058942	MAFF interacting protein (pseudogene)
CDC45	5.13389	30.3581	7.62792	2.18955	3.48379	0.000494373	0.0633204	cell division cycle 45
CD83	138.124	437.606	-3.35327	0.963656	-3.47974	0.000501893	0.0639078	CD83 molecule
RFX2	9.69208	146.477	2.48988	0.716655	3.47431	0.000512169	0.0643099	regulatory factor X2
GLIS1	1.04569	30.5512	3.96086	1.14021	3.47379	0.000513162	0.0643099	GLIS family zinc finger 1
MAP1B	28.6716	395.897	-2.88041	0.829278	-3.4734	0.000513912	0.0643099	microtubule associated protein 1B
LSP1	12.085	67.5047	4.72349	1.36271	3.46626	0.000527758	0.0656651	lymphocyte specific protein 1
H2AFX	37.7315	8.19343	5.92074	1.71085	3.4607	0.000538776	0.0666552	H2A.X variant histone
XACT	29.6732	1274.02	-2.42517	0.704195	-3.44389	0.000573405	0.0705385	X active specific transcript
SH3PXD2B	16.4169	276.528	3.55402	1.03591	3.43082	0.000601759	0.0736106	SH3 and PX domains 2B
EEPD1	18.0069	382.69	-1.86006	0.547242	-3.39897	0.000676403	0.0822793	endonuclease/exonuclease/phosphatase family domain containing 1
SIGIRR	5.78797	8.68107	4.6658	1.37419	3.39531	0.000685516	0.0829246	single Ig and TIR domain containing
CHGB	65.4788	126.317	-4.13162	1.21941	-3.38822	0.000703476	0.084627	chromogranin B
SKINT1L	6.52992	71.5647	3.44669	1.01901	3.38239	0.000718569	0.0859677	Skint1 like (pseudogene)
ADGRE2	69.1941	426.191	3.00812	0.891551	3.37403	0.00074076	0.0876794	adhesion G protein-coupled receptor E2
ATP1B1	47.3519	170.633	-2.50102	0.741271	-3.37397	0.00074093	0.0876794	ATPase Na+/K+ transporting subunit beta 1
FAM26D	0.276439	0.998331	-18.0475	5.36771	-3.36224	0.000773132	0.0909955	calcium homeostasis modulator family member 4
SLC12A7	24.9587	213.118	1.43115	0.426882	3.35257	0.000800655	0.0937283	solute carrier family 12 member 7
SPHKAP	5.84731	163.059	-2.89722	0.865076	-3.34909	0.000810768	0.0940299	SPHK1 interactor, AKAP domain containing
IER5	137.939	47.7106	4.67303	1.39547	3.34872	0.000811869	0.0940299	immediate early response 5
LINC00710	2.71884	5.76813	10.2436	3.07855	3.32741	0.000876579	0.10052	long intergenic non-protein coding RNA 710
LALBA	0.865769	0.307602	-20.2607	6.09374	-3.32484	0.000884692	0.10052	lactalbumin alpha
PTPRD-AS2	0.283469	0.307602	-20.2607	6.09374	-3.32484	0.000884692	0.10052	PTPRD antisense RNA 2 (head to head)
SON	232.681	1081.37	-0.824146	0.247915	-3.32431	0.00088637	0.10052	SON DNA and RNA binding protein
ZBTB11-AS1	98.3776	41.4476	-5.67429	1.71272	-3.31303	0.000922911	0.104122	ZBTB11 antisense RNA 1
SAMSN1	129.484	1735.37	-1.23816	0.37451	-3.30608	0.0009461	0.106188	SAM domain, SH3 domain and nuclear localization signals 1
LOC100996263	0.339478	0.425731	20.2412	6.13509	3.29925	0.000969423	0.108247	uncharacterized LOC100996263
HS3ST1	82.436	341.66	-2.28836	0.694296	-3.29594	0.000980916	0.108972	heparan sulfate-glucosamine 3-sulfotransferase 1
NR4A3	13.0829	93.2382	-6.70721	2.03621	-3.29398	0.000987812	0.109181	nuclear receptor subfamily 4 group A member 3
PLEKHG1	5.97848	186.134	3.15233	0.961393	3.27891	0.00104208	0.114597	pleckstrin homology and RhoGEF domain containing G1
NEUROD1	64.9243	41.4583	-4.42205	1.34991	-3.2758	0.00105364	0.115097	neuronal differentiation 1
SLC20A1	124.104	295.02	1.70934	0.52211	3.27392	0.00106067	0.115097	solute carrier family 20 member 1
ADGRE1	13.5823	97.5355	3.47113	1.06039	3.27344	0.00106248	0.115097	adhesion G protein-coupled receptor E1
MRC1	42.5209	587.546	-3.07465	0.942015	-3.26391	0.00109888	0.11845	mannose receptor C-type 1
SPAG17	2.26826	65.4354	3.451	1.05941	3.25749	0.00112404	0.120565	sperm associated antigen 17
FIRRE	25.5654	440.179	1.376	0.423455	3.24945	0.00115629	0.123416	firre intergenic repeating RNA element
SHROOM3	4.18973	184.872	-3.8565	1.18875	-3.24416	0.00117798	0.125119	shroom family member 3
GP6	15.8663	48.8171	2.67531	0.826428	3.2372	0.00120709	0.127588	glycoprotein VI platelet
LINC00963	67.2226	231.11	1.67158	0.517783	3.22834	0.00124512	0.130972	long intergenic non-protein coding RNA 963
LINC01282	0.969257	3.51156	11.8799	3.7145	3.19825	0.00138265	0.14474	long intergenic non-protein coding RNA 1282
PKD1P1	5.43222	27.9299	-4.36289	1.36653	-3.19267	0.00140962	0.146857	polycystin 1, transient receptor potential channel interacting pseudogene 1
LINC00511	2.69724	14.9814	4.64156	1.45593	3.18803	0.00143243	0.148523	long intergenic non-protein coding RNA 511
CSTA	5.51442	13.0899	6.79802	2.13361	3.18616	0.00144175	0.14878	cystatin A
CPT1A	8.57742	98.8843	2.603	0.81748	3.18418	0.00145166	0.149097	carnitine palmitoyltransferase 1A
MYO1G	23.39	52.5897	3.93843	1.23785	3.18167	0.00146427	0.149686	myosin IG
DTX3	27.2422	19.3244	3.22275	1.01443	3.17692	0.00148846	0.151447	deltex E3 ubiquitin ligase 3
KCNC3	156.012	451.118	1.7714	0.558302	3.17283	0.00150962	0.152886	potassium voltage-gated channel subfamily C member 3
P4HA2	4.86907	25.4409	5.8141	1.83396	3.17025	0.00152309	0.153536	prolyl 4-hydroxylase subunit alpha 2
SYNPR	3.01483	141.839	-2.93516	0.927375	-3.16501	0.00155075	0.155604	synaptoporin
CEACAM4	20.759	21.5928	5.01312	1.58782	3.15723	0.00159275	0.15807	CEA cell adhesion molecule 4
VDR	2.26826	19.5809	4.8349	1.5318	3.15636	0.00159752	0.15807	vitamin D receptor
LINC01241	1.64398	7.10807	6.75552	2.14077	3.15565	0.0016014	0.15807	long intergenic non-protein coding RNA 1241
KCNA1	18.4244	19.9629	-2.91191	0.922919	-3.15511	0.00160437	0.15807	potassium voltage-gated channel subfamily A member 1
FAM189B	12.9186	14.0277	4.14767	1.3156	3.15269	0.00161776	0.158671	family with sequence similarity 189 member B
RNF213	111.792	2185.89	-1.25501	0.398511	-3.14925	0.00163692	0.159831	ring finger protein 213
ERC2	13.3241	1735.63	2.55907	0.815455	3.13821	0.00169984	0.164577	ELKS/RAB6-interacting/CAST family member 2
SEPT10	26.3054	255.905	1.24447	0.396573	3.13807	0.00170064	0.164577	septin 10
BPTF	67.1937	1451.85	-0.788399	0.251422	-3.13576	0.00171411	0.165146	bromodomain PHD finger transcription factor
SLC11A1	591.614	1212.44	2.93587	0.937767	3.13071	0.00174385	0.167271	solute carrier family 11 member 1
PHLDA3	11.4821	7.65057	5.46771	1.74748	3.12891	0.00175454	0.167559	pleckstrin homology like domain family A member 3
TLL1	3.5719	115.014	-2.55007	0.815564	-3.12675	0.00176748	0.168057	tolloid like 1
MED16	15.1826	51.5216	1.8343	0.586927	3.12525	0.00177651	0.168151	mediator complex subunit 16
DZIP1	6.89924	64.5809	-4.82452	1.54463	-3.12342	0.0017876	0.168151	DAZ interacting zinc finger protein 1
RNF157	3.57102	46.8926	2.68128	0.85865	3.12267	0.00179218	0.168151	ring finger protein 157
TMEM92	4.27251	6.1193	7.23796	2.31875	3.12149	0.00179936	0.168151	transmembrane protein 92
SPATA6	70.0871	1660.12	1.56836	0.504238	3.11035	0.00186867	0.173545	spermatogenesis associated 6
MPP7	1.7482	61.6907	-2.42285	0.77926	-3.10917	0.00187616	0.173545	membrane palmitoylated protein 7
OR14A16	6.03464	0.811101	19.0778	6.13765	3.10833	0.00188148	0.173545	olfactory receptor family 14 subfamily A member 16
C8orf49	1.24429	0.346394	19.0658	6.13608	3.10716	0.00188895	0.173545	chromosome 8 putative open reading frame 49
RPSAP52	1.6789	16.3697	-4.81783	1.55208	-3.1041	0.00190857	0.17461	ribosomal protein SA pseudogene 52
PNISR	319.613	1112.52	-1.02742	0.331201	-3.10209	0.0019216	0.175067	PNN interacting serine and arginine rich protein
GRID1-AS1	1.62651	6.1521	7.36147	2.37965	3.09351	0.00197806	0.178976	GRID1 antisense RNA 1
DDB2	125.521	413.681	1.38282	0.447122	3.09271	0.00198338	0.178976	damage specific DNA binding protein 2
FLT3	1.74792	24.0819	-3.18696	1.03076	-3.09184	0.00198917	0.178976	fms related receptor tyrosine kinase 3
CDCP1	20.8695	178.094	1.83748	0.595148	3.08743	0.00201894	0.180576	CUB domain containing protein 1
HSPA7	175.487	57.4792	3.53232	1.14435	3.08676	0.00202354	0.180576	heat shock protein family A (Hsp70) member 7 (pseudogene)
GLDN	226.822	2023.79	1.95856	0.635816	3.08039	0.00206729	0.182933	gliomedin
LOC102724571	20.5964	26.6629	3.03721	0.986294	3.07942	0.00207405	0.182933	long non coding transcriptional activator of miR34a
CALM3	55.0888	75.5663	-2.70057	0.87702	-3.07926	0.00207516	0.182933	calmodulin 3
SHB	4.28479	86.3543	2.40557	0.781966	3.07631	0.0020958	0.184008	SH2 domain containing adaptor protein B
DPP4	3.81843	42.0878	-3.41548	1.11246	-3.0702	0.00213912	0.187057	dipeptidyl peptidase 4
NR4A2	51.5311	69.2192	-5.48346	1.79025	-3.06295	0.00219164	0.190883	nuclear receptor subfamily 4 group A member 2
TBC1D8	44.7495	894.29	2.38305	0.778849	3.0597	0.00221556	0.192198	TBC1 domain family member 8
SSUH2	1.74477	8.72952	-18.2274	5.96108	-3.05774	0.00223016	0.192696	ssu-2 homolog
LOC101929567	4.88341	17.6193	-6.04074	1.99095	-3.0341	0.00241252	0.207629	long intergenic non-protein coding RNA 1814
FAM66E	0.692388	5.73797	-9.36114	3.09744	-3.02222	0.00250927	0.214443	family with sequence similarity 66 member E
TMED3	14.4169	139.566	1.75186	0.57991	3.02091	0.00252013	0.214443	transmembrane p24 trafficking protein 3
FLJ44635	5.45624	13.502	-4.00734	1.32659	-3.02078	0.00252123	0.214443	TPT1-like protein
BATF3	185.798	338.901	1.22139	0.404688	3.0181	0.00254363	0.215239	basic leucine zipper ATF-like transcription factor 3
CPNE8	7.58182	251.67	2.39697	0.794408	3.0173	0.00255037	0.215239	copine 8
SNAP25	36.1638	433.964	-2.47696	0.822008	-3.0133	0.00258426	0.217257	synaptosome associated protein 25
SENP6	131.003	2063.89	-0.60846	0.202555	-3.00393	0.0026652	0.2232	SUMO specific peptidase 6
NKX2-5	1.55791	0.659148	-18.0303	6.00659	-3.00176	0.00268422	0.223263	NK2 homeobox 5
USP43	2.74533	32.2304	3.84439	1.28118	3.00067	0.00269382	0.223263	ubiquitin specific peptidase 43
LINC01006	1.34811	23.5044	3.48504	1.16184	2.99958	0.0027035	0.223263	long intergenic non-protein coding RNA 1006
ADORA1	13.427	72.032	3.92145	1.30779	2.99853	0.00271289	0.223263	adenosine A1 receptor
MOV10L1	5.43971	57.4108	-3.0021	1.00136	-2.99804	0.00271722	0.223263	Mov10 like RISC complex RNA helicase 1
SLCO5A1	3.1133	74.7381	3.02894	1.012	2.99301	0.0027624	0.226122	solute carrier organic anion transporter family member 5A1
JAK3	172.708	553.791	2.43133	0.813061	2.99034	0.0027867	0.226645	Janus kinase 3
BCL3	54.1243	81.614	4.41818	1.47764	2.99002	0.0027896	0.226645	BCL3 transcription coactivator
ITPKC	24.0748	75.4381	2.128	0.71244	2.98691	0.00281812	0.22811	inositol-trisphosphate 3-kinase C
MT2A	136.381	17.8945	4.54582	1.52285	2.98508	0.00283504	0.228152	metallothionein 2A
SLCO4A1	9.22729	40.9113	6.18985	2.07394	2.98459	0.00283959	0.228152	solute carrier organic anion transporter family member 4A1
TPR	52.9785	465.719	-1.09817	0.368436	-2.98062	0.0028767	0.230284	translocated promoter region, nuclear basket protein
IL10RB-AS1	160.819	13.3759	3.9971	1.3425	2.97737	0.00290737	0.231887	IL10RB divergent transcript
SNORA8	571.965	10.7656	4.27254	1.43746	2.97228	0.00295596	0.23463	small nucleolar RNA, H/ACA box 8
CLEC2D	172.088	698.115	-1.10135	0.370634	-2.97152	0.00296332	0.23463	C-type lectin domain family 2 member D
MS4A6A	519.596	896.767	1.59473	0.537186	2.96867	0.00299088	0.235846	membrane spanning 4-domains A6A
P2RX1	24.6935	67.4305	2.35712	0.794265	2.96767	0.00300063	0.235846	purinergic receptor P2X 1
NOD2	27.6346	136.076	3.16482	1.06682	2.9666	0.00301117	0.235846	nucleotide binding oligomerization domain containing 2
TOMM6	82.3421	26.0728	2.96604	1.00071	2.96392	0.00303747	0.237053	translocase of outer mitochondrial membrane 6
CLHC1	29.0612	232.095	1.61627	0.546863	2.95553	0.00312133	0.242424	clathrin heavy chain linker domain containing 1
SNHG19	146.367	11.1581	4.44339	1.50408	2.95422	0.00313459	0.242424	small nucleolar RNA host gene 19
ZFPM2-AS1	24.6376	925.925	-2.39651	0.811354	-2.95372	0.00313969	0.242424	ZFPM2 antisense RNA 1
ZNF483	14.4146	105.955	-2.39414	0.811208	-2.95133	0.00316412	0.243447	zinc finger protein 483
GOT1	20.3533	95.0186	-2.77405	0.940413	-2.94982	0.00317963	0.243779	glutamic-oxaloacetic transaminase 1
IGSF11	4.28848	140.232	2.29269	0.777539	2.94866	0.00319159	0.243838	immunoglobulin superfamily member 11
MIR4435-2HG	3.19119	54.654	3.4309	1.16424	2.94689	0.00320983	0.244374	MIR4435-2 host gene
HDAC4	53.4091	2615.81	1.61019	0.546788	2.94483	0.00323137	0.2445	histone deacetylase 4
LINC00364	0.509857	0.559778	18.0677	6.13804	2.94356	0.0032446	0.2445	long intergenic non-protein coding RNA 364
PHIP	108.093	2128.83	-0.654152	0.222236	-2.94351	0.00324517	0.2445	pleckstrin homology domain interacting protein
WNT3	0.779269	5.80797	5.14756	1.75037	2.94085	0.00327317	0.245758	Wnt family member 3
EBLN3	61.0081	85.2837	-2.17258	0.739676	-2.9372	0.0033119	0.247812	endogenous Bornavirus like nucleoprotein 3, pseudogene
FOXO6	1.21505	3.45744	6.92035	2.35799	2.93485	0.00333706	0.24884	forkhead box O6
C8orf37-AS1	6.09059	451.754	1.70935	0.58343	2.92982	0.00339154	0.2513	C8orf37 antisense RNA 1
SPON1	19.8198	830.334	2.64482	0.902767	2.92968	0.00339313	0.2513	spondin 1
PLIN1	14.2103	25.6124	5.17303	1.76728	2.92712	0.00342119	0.252518	perilipin 1
AMBN	0.845072	1.60323	-8.48428	2.9104	-2.91516	0.00355509	0.260744	ameloblastin
HCFC2	97.2581	623.424	-4.8133	1.6512	-2.91503	0.00355658	0.260744	host cell factor C2
CLIC4	19.5145	263.708	2.35752	0.810738	2.90787	0.003639	0.264539	chloride intracellular channel 4
LTBR	94.9907	201.116	1.79345	0.616767	2.90783	0.00363946	0.264539	lymphotoxin beta receptor
FAT2	28.3203	251.515	-1.86283	0.640894	-2.90661	0.00365368	0.264539	FAT atypical cadherin 2
LMOD1	1.66923	11.4004	3.82748	1.31695	2.90633	0.00365694	0.264539	leiomodin 1
CLVS2	11.1043	116.213	-2.22902	0.768146	-2.90182	0.00371006	0.267262	clavesin 2
MED21	55.5651	61.6166	-1.80222	0.621231	-2.90105	0.00371913	0.267262	mediator complex subunit 21
CSAG1	0.67346	0.584873	17.753	6.12554	2.8982	0.00375315	0.26832	chondrosarcoma associated gene 1
MFGE8	8.19959	15.5544	4.14138	1.42985	2.89638	0.00377495	0.26832	milk fat globule EGF and factor V/VIII domain containing
EEF1D	54.5789	135.161	1.42338	0.491499	2.89599	0.00377966	0.26832	eukaryotic translation elongation factor 1 delta
GINS4	1.9089	4.40006	8.63542	2.98215	2.8957	0.00378314	0.26832	GINS complex subunit 4
HLF	5.30371	46.5615	-5.79192	2.00169	-2.89351	0.00380961	0.269319	HLF transcription factor, PAR bZIP family member
ZIC1	66.4916	67.687	-3.38148	1.17229	-2.8845	0.00392035	0.276252	Zic family member 1
FOXP1	49.5492	4092.64	1.17636	0.408037	2.88297	0.00393951	0.276706	forkhead box P1
TCEAL2	33.3761	9.3903	-3.8288	1.32895	-2.88108	0.00396319	0.277474	transcription elongation factor A like 2
ELAVL2	1.90384	36.649	-2.74526	0.953203	-2.88004	0.00397628	0.277498	ELAV like RNA binding protein 2
ANXA1	8.08412	18.771	3.75431	1.30572	2.87528	0.00403671	0.280816	annexin A1
STMN2	10.7219	80.4002	-2.95847	1.03085	-2.86994	0.00410545	0.284688	stathmin 2
LRP8	36.621	422.757	1.52622	0.532133	2.86811	0.00412926	0.28543	LDL receptor related protein 8
CYP39A1	2.06115	29.6617	3.35091	1.16936	2.86558	0.00416241	0.286811	cytochrome P450 family 39 subfamily A member 1
LOC344887	1.64384	4.69442	5.65469	1.97831	2.85835	0.00425856	0.291882	NmrA like redox sensor 2, pseudogene
THBD	55.1483	28.1697	7.84704	2.74561	2.85803	0.00426281	0.291882	thrombomodulin
PDE4B	48.4651	3813.77	-1.58717	0.555543	-2.85697	0.00427702	0.291937	phosphodiesterase 4B
CLECL1	74.8915	169.912	2.93919	1.03109	2.85056	0.00436427	0.296573	C-type lectin like 1
PCSK6	1.57861	39.5468	2.96443	1.0405	2.84905	0.004385	0.296573	proprotein convertase subtilisin/kexin type 6
TENM1	3.16668	253.315	-2.30226	0.808159	-2.84877	0.0043888	0.296573	teneurin transmembrane protein 1
NADK	55.1027	220.643	2.09255	0.734741	2.848	0.00439943	0.296573	NAD kinase
CLIC1	52.7421	48.0256	2.38064	0.836263	2.84677	0.00441658	0.296811	chloride intracellular channel 1
EML2	15.9867	80.6226	2.61837	0.921308	2.84201	0.004483	0.300347	EMAP like 2
STIL	4.18183	38.0975	2.21167	0.778581	2.84064	0.00450228	0.300714	STIL centriolar assembly protein
LOC645949	4.04508	10.9005	7.58565	2.67798	2.8326	0.00461708	0.307438	long intergenic non-protein coding RNA 1822
LINC01616	10.3083	3.53548	-17.3512	6.13831	-2.82671	0.00470287	0.311262	long intergenic non-protein coding RNA 1616
CNKSR2	7.17378	266.923	-2.15187	0.761267	-2.8267	0.00470309	0.311262	connector enhancer of kinase suppressor of Ras 2
SLAMF8	21.4441	29.7823	4.70841	1.66652	2.82529	0.00472378	0.311683	SLAM family member 8
EEF1DP3	3.75646	56.3366	-2.86444	1.01551	-2.82069	0.00479204	0.315233	eukaryotic translation elongation factor 1 delta pseudogene 3
SF3B1	198.231	1169.72	-0.93287	0.331206	-2.81659	0.00485371	0.318328	splicing factor 3b subunit 1
GANAB	47.4178	142.34	1.34212	0.477637	2.80991	0.00495547	0.324025	glucosidase II alpha subunit
LINC01136	13.9382	13.6353	-7.19029	2.55979	-2.80894	0.00497052	0.324036	long intergenic non-protein coding RNA 1136
ROBO2	1.9381	159.192	-2.20673	0.786439	-2.80598	0.00501639	0.326051	roundabout guidance receptor 2
TUBB4A	58.9988	67.6096	-2.70857	0.966276	-2.8031	0.00506141	0.327997	tubulin beta 4A class IVa
KCCAT333	1.77778	21.7392	3.36851	1.20268	2.80083	0.00509719	0.328709	long intergenic non-protein coding RNA 2888
LRRN4	4.98913	8.63816	4.86765	1.7391	2.79895	0.0051269	0.328709	leucine rich repeat neuronal 4
KCND2	13.5652	864.197	-2.19162	0.783325	-2.79785	0.00514447	0.328709	potassium voltage-gated channel subfamily D member 2
RBFOX1	4.73612	1117.11	-1.86852	0.667994	-2.79721	0.00515458	0.328709	RNA binding fox-1 homolog 1
HK1	43.577	794.954	0.932821	0.333516	2.79693	0.00515908	0.328709	hexokinase 1
IER5L	43.5184	14.3909	4.2111	1.50575	2.79669	0.00516297	0.328709	immediate early response 5 like
LGALS12	1.22439	1.79039	9.8319	3.52019	2.793	0.00522217	0.331429	galectin 12
AGAP2	24.0676	57.0213	1.73785	0.622438	2.79201	0.00523815	0.331429	ArfGAP with GTPase domain, ankyrin repeat and PH domain 2
KIF3A	20.4848	129.728	-2.52469	0.90452	-2.7912	0.00525136	0.331429	kinesin family member 3A
ASGR2	17.4599	31.3986	2.5539	0.915954	2.78824	0.00529945	0.332712	asialoglycoprotein receptor 2
SOCS3	47.4767	21.4964	8.21847	2.94772	2.78807	0.00530224	0.332712	suppressor of cytokine signaling 3
SVIL	2.70474	100.676	1.84679	0.662619	2.78711	0.00531797	0.33274	supervillin
SUSD1	18.0841	329.468	1.50258	0.539307	2.78614	0.00533403	0.332788	sushi domain containing 1
NACC2	14.273	173.267	1.7245	0.619609	2.7832	0.00538255	0.334856	NACC family member 2
KCNMB2-AS1	1.08556	46.8154	2.95951	1.06416	2.78107	0.00541802	0.335093	KCNMB2 antisense RNA 1
PSMD9	27.7917	109.033	1.05097	0.378009	2.78027	0.0054314	0.335093	proteasome 26S subunit, non-ATPase 9
SGCZ	2.24643	350.476	-1.97452	0.710207	-2.7802	0.00543252	0.335093	sarcoglycan zeta
FAM65C	1.48452	20.7087	2.52202	0.907796	2.77818	0.00546651	0.336237	RIPOR family member 3
IL4R	195.098	1360.14	1.52392	0.5496	2.77278	0.00555798	0.338857	interleukin 4 receptor
VSIG4	224.76	516.38	1.51266	0.545566	2.77264	0.00556039	0.338857	V-set and immunoglobulin domain containing 4
PLCXD3	9.09816	257.273	-1.4984	0.540547	-2.77201	0.00557112	0.338857	phosphatidylinositol specific phospholipase C X domain containing 3
KBTBD12	68.6008	589.443	-1.79832	0.648747	-2.772	0.00557137	0.338857	kelch repeat and BTB domain containing 12
LINC01204	0.612111	1.72292	-11.2777	4.07273	-2.76907	0.00562164	0.340189	long intergenic non-protein coding RNA 1204
DNM1P35	5.19226	8.3309	2.92068	1.0551	2.76816	0.00563746	0.340189	dynamin 1 pseudogene 35
MCHR1	72.8222	29.6381	16.9739	6.13217	2.768	0.00564013	0.340189	melanin concentrating hormone receptor 1
DOCK4	619.874	40959.7	-1.00222	0.362365	-2.76577	0.00567882	0.341576	dedicator of cytokinesis 4
LINC01134	5.2106	10.5556	3.56364	1.29066	2.7611	0.00576078	0.343933	long intergenic non-protein coding RNA 1134
LINC00473	8.265	70.8525	-2.85645	1.03454	-2.76107	0.00576117	0.343933	long intergenic non-protein coding RNA 473
TPCN2	21.9371	127.804	2.25415	0.81671	2.76003	0.00577953	0.343933	two pore segment channel 2
SH2B2	30.3555	153.953	2.96951	1.07593	2.75994	0.00578119	0.343933	SH2B adaptor protein 2
PSTPIP2	39.9792	471.147	1.6924	0.614707	2.75318	0.00590192	0.350159	proline-serine-threonine phosphatase interacting protein 2
SNX22	33.2375	27.2667	-2.34107	0.851568	-2.74913	0.0059754	0.353555	sorting nexin 22
AFF2	1.59338	104.881	-1.82158	0.664056	-2.74311	0.00608595	0.359121	AF4/FMR2 family member 2
CSMD2	2.3825	200.964	2.88938	1.05504	2.73865	0.00616926	0.363053	CUB and Sushi multiple domains 2
DPYD	24.6068	2701.81	2.10368	0.770633	2.72981	0.00633707	0.37164	dihydropyrimidine dehydrogenase
KRT222	5.76913	7.28855	-5.01579	1.83784	-2.72917	0.00634932	0.37164	keratin 222
B9D2	37.9778	53.9768	3.56336	1.30614	2.72816	0.00636884	0.371783	B9 domain containing 2
FLJ41278	8.15854	97.118	2.86301	1.05186	2.72185	0.00649183	0.377949	long intergenic non-protein coding RNA 2389
CXorf57	2.05758	18.9502	2.93505	1.08031	2.71685	0.00659066	0.382083	RPA1 related single stranded DNA binding protein, X-linked
NGF	1.30568	8.61203	-6.30182	2.31984	-2.71648	0.00659792	0.382083	nerve growth factor
PHKA1	1.59623	28.0566	2.52626	0.930853	2.71393	0.00664911	0.382346	phosphorylase kinase regulatory subunit alpha 1
ZNF366	5.34885	52.6993	4.28419	1.57866	2.71382	0.00665122	0.382346	zinc finger protein 366
NLRC5	56.0538	505.961	1.58038	0.582387	2.71363	0.00665514	0.382346	NLR family CARD domain containing 5
CCDC168	6.02149	25.6347	-4.80392	1.77099	-2.71256	0.00667657	0.382568	coiled-coil domain containing 168
ERICH6	1.23925	7.25424	5.18643	1.91555	2.70754	0.00677837	0.387381	glutamate rich 6
LOC151121	11.4093	45.4334	4.17832	1.54455	2.70521	0.00682614	0.387984	long intergenic non-protein coding RNA 1854
MMRN1	32.2911	251.973	-1.1636	0.430262	-2.70439	0.00684304	0.387984	multimerin 1
RNFT2	3.9668	60.2637	1.58215	0.585152	2.70383	0.00685458	0.387984	ring finger protein, transmembrane 2
CRNDE	7.53583	9.97032	4.57658	1.69335	2.70268	0.00687835	0.387984	colorectal neoplasia differentially expressed
ITIH2	3.73116	22.5367	1.65903	0.614011	2.70196	0.00689322	0.387984	inter-alpha-trypsin inhibitor heavy chain 2
CMBL	4.35908	17.6644	3.66237	1.35572	2.70143	0.00690424	0.387984	carboxymethylenebutenolidase homolog
DENND3	778.293	7274.94	1.32283	0.489761	2.70097	0.00691366	0.387984	DENN domain containing 3
VENTX	188.179	101.439	3.27954	1.21499	2.69923	0.00695006	0.389024	VENT homeobox
TMED8	47.0546	228.641	1.59741	0.592412	2.69646	0.00700813	0.391269	transmembrane p24 trafficking protein family member 8
GFRA2	1.23895	16.8047	4.40613	1.63534	2.69432	0.00705328	0.391696	GDNF family receptor alpha 2
MUC16	1.65315	30.5743	3.43825	1.27644	2.69363	0.00706785	0.391696	mucin 16, cell surface associated
ADGRG1	295.855	1830.57	1.98731	0.737806	2.69354	0.00706975	0.391696	adhesion G protein-coupled receptor G1
GABRR2	4.91029	36.0988	3.68302	1.36829	2.69169	0.00710905	0.392874	gamma-aminobutyric acid type A receptor subunit rho2
IL18R1	4.74033	27.151	4.90459	1.82313	2.69021	0.0071408	0.39363	interleukin 18 receptor 1
ZFHX4	1.98386	47.9801	3.44591	1.28234	2.68721	0.00720526	0.39618	zinc finger homeobox 4
MLLT1	28.6888	273.054	1.31815	0.490705	2.68623	0.00722626	0.396334	MLLT1 super elongation complex subunit
MEF2C	283.733	7087.58	-1.39913	0.521373	-2.68355	0.00728458	0.398529	myocyte enhancer factor 2C
NRG1	3.04605	482.36	-2.70113	1.01016	-2.67396	0.00749623	0.408335	neuregulin 1
CDH18	5.82391	875.421	-2.11822	0.792235	-2.67373	0.00750133	0.408335	cadherin 18
CD274	26.4163	71.2235	-1.37567	0.514956	-2.67143	0.00755277	0.41011	CD274 molecule
FLJ16171	1.24517	12.9489	3.47862	1.30407	2.66752	0.0076414	0.413359	long intergenic non-protein coding RNA 1951
CACNG4	0.893692	7.9469	3.52763	1.32264	2.66711	0.00765057	0.413359	calcium voltage-gated channel auxiliary subunit gamma 4
RAPGEF6	69.8517	1991.97	-0.845053	0.316956	-2.66615	0.00767248	0.413516	Rap guanine nucleotide exchange factor 6
DLEU7-AS1	50.1343	287.677	-1.18727	0.445591	-2.66448	0.00771076	0.414484	DLEU7 antisense RNA 1
ACVR1B	33.9221	214.159	1.3442	0.504635	2.66371	0.0077285	0.414484	activin A receptor type 1B
POU4F2	0.398551	0.172612	16.3615	6.14455	2.66277	0.00775013	0.414622	POU class 4 homeobox 2
SSBP2	78.0976	3546.77	-1.09794	0.41246	-2.66194	0.00776925	0.414627	single stranded DNA binding protein 2
PGPEP1	74.6749	302.467	1.20625	0.45352	2.65974	0.00782001	0.416315	pyroglutamyl-peptidase I
SLC7A8	14.9343	117.569	-2.43563	0.916366	-2.65792	0.00786245	0.416333	solute carrier family 7 member 8
PRPF38B	340.388	450.015	-1.20298	0.452659	-2.65759	0.00787018	0.416333	pre-mRNA processing factor 38B
NCOA4	78.4498	270.788	-0.849212	0.319581	-2.65727	0.0078777	0.416333	nuclear receptor coactivator 4
ABI3	297.159	520.779	1.50585	0.567209	2.65483	0.00793477	0.418276	ABI family member 3
CCDC88A	108.805	1951.86	-0.86623	0.326379	-2.65406	0.00795289	0.418276	coiled-coil domain containing 88A
PRR7	3.0232	3.71916	6.18039	2.33081	2.65161	0.00801089	0.420311	proline rich 7, synaptic
HOST2	298.658	195.489	3.7893	1.42974	2.65035	0.00804091	0.420872	competing endogenous lncRNA 2 for microRNA let-7b
RDH13	21.7478	72.608	2.17536	0.821118	2.64926	0.00806678	0.421214	retinol dehydrogenase 13
SLC26A4	4.43641	34.7513	5.22	1.97308	2.64561	0.00815433	0.423859	solute carrier family 26 member 4
TMEM92-AS1	20.7775	19.2399	6.45895	2.44217	2.64476	0.008175	0.423859	TMEM92 antisense RNA 1
NPY1R	44.7147	52.6717	2.02218	0.764612	2.64472	0.00817584	0.423859	neuropeptide Y receptor Y1
PAQR5	12.1189	179.076	-3.11102	1.17764	-2.64173	0.00824827	0.425902	progestin and adipoQ receptor family member 5
TSSC2	1.84605	6.77185	4.84477	1.83411	2.64148	0.00825438	0.425902	tumor suppressing subtransferable candidate 2 (pseudogene)
FCGR2C	264.872	709.617	2.03779	0.772122	2.63921	0.00830996	0.427757	Fc fragment of IgG receptor IIc (gene/pseudogene)
MAOB	1.41925	20.9773	3.64563	1.38325	2.63556	0.00839995	0.43095	monoamine oxidase B
MN1	4.46975	33.1246	4.2979	1.63157	2.63421	0.00843327	0.43095	MN1 proto-oncogene, transcriptional regulator
MPP3	3.95209	17.7004	-3.17543	1.20558	-2.63395	0.00843968	0.43095	membrane palmitoylated protein 3
ATP2B1	67.3371	624.652	-0.914908	0.347412	-2.63349	0.00845116	0.43095	ATPase plasma membrane Ca2+ transporting 1
ITPR2	213.333	14337.9	-0.773306	0.294008	-2.63022	0.00853298	0.432667	inositol 1,4,5-trisphosphate receptor type 2
CCDC175	5.03907	50.4383	-2.49166	0.947802	-2.62888	0.00856653	0.432667	coiled-coil domain containing 175
LINC01364	11.0202	27.0961	2.38898	0.908916	2.62838	0.00857916	0.432667	long intergenic non-protein coding RNA 1364
FLJ43879	0.366399	0.372271	16.1329	6.14175	2.62676	0.00862011	0.432667	long intergenic non-protein coding RNA 1940
C17orf53	4.71646	13.0145	2.71577	1.03414	2.62611	0.00863669	0.432667	homologous recombination factor with OB-fold
IGF2R	38.1541	744.229	1.89928	0.723277	2.62593	0.00864118	0.432667	insulin like growth factor 2 receptor
LINC00620	2.57804	32.9921	3.53963	1.34815	2.62555	0.00865095	0.432667	long intergenic non-protein coding RNA 620
SYNDIG1L	5.40008	14.1977	4.9766	1.89577	2.6251	0.00866232	0.432667	synapse differentiation inducing 1 like
TMEM176A	38.9041	21.4014	2.86386	1.09097	2.62505	0.00866368	0.432667	transmembrane protein 176A
CECR2	21.0342	563.44	-1.89177	0.721296	-2.62274	0.00872256	0.434611	CECR2 histone acetyl-lysine reader
SERPINA1	168.754	314.59	1.97238	0.753214	2.61862	0.0088285	0.437976	serpin family A member 1
SARS2	21.3801	47.0854	2.3122	0.883253	2.61782	0.00884937	0.437976	seryl-tRNA synthetase 2, mitochondrial
CRYGN	0.606533	1.13153	15.2702	5.83573	2.61667	0.0088792	0.437976	crystallin gamma N
OR7D2	4.00212	1.86698	9.71642	3.71358	2.61646	0.00888475	0.437976	olfactory receptor family 7 subfamily D member 2
CYC1	52.6961	18.6398	-3.58105	1.36914	-2.61556	0.00890824	0.437976	cytochrome c1
SDF2L1	40.3768	10.555	3.46742	1.32574	2.61546	0.00891078	0.437976	stromal cell derived factor 2 like 1
COLCA2	0.158336	0.195101	16.0638	6.14434	2.6144	0.00893845	0.438347	colorectal cancer associated 2
PCP4	2.51421	21.462	-3.85279	1.47721	-2.60815	0.00910324	0.44307	Purkinje cell protein 4
NEIL2	34.9675	83.2863	1.76729	0.677908	2.60697	0.00913462	0.44307	nei like DNA glycosylase 2
MAGEB1	0.715822	0.855322	15.9662	6.12575	2.60641	0.00914958	0.44307	MAGE family member B1
MZT2B	21.4585	24.3943	2.54242	0.975598	2.60602	0.00916023	0.44307	mitotic spindle organizing protein 2B
LINC01016	1.34042	1.29237	-15.0054	5.75983	-2.60519	0.0091824	0.44307	long intergenic non-protein coding RNA 1016
SNHG25	70.5655	3.27318	4.71498	1.80995	2.60503	0.00918653	0.44307	small nucleolar RNA host gene 25
TFR2	3.02445	8.77061	3.20238	1.22947	2.60468	0.00919595	0.44307	transferrin receptor 2
LOC284950	3.26141	4.96284	5.06214	1.94352	2.60462	0.00919756	0.44307	uncharacterized LOC284950
ADAMTS18	3.21273	69.177	-1.95944	0.752764	-2.603	0.00924122	0.444191	ADAM metallopeptidase with thrombospondin type 1 motif 18
SLC38A1	8.59235	101.704	-1.96045	0.753508	-2.60176	0.00927462	0.444621	solute carrier family 38 member 1
TESPA1	2.27093	11.2776	4.60227	1.76932	2.60116	0.00929101	0.444621	thymocyte expressed, positive selection associated 1
SDC2	13.7205	230.469	-4.0183	1.5456	-2.59983	0.00932692	0.445308	syndecan 2
DDO	9.73693	28.8769	3.61013	1.38898	2.59912	0.00934627	0.445308	D-aspartate oxidase
CBLB	26.2409	750.201	-1.20191	0.462601	-2.59816	0.00937239	0.445577	Cbl proto-oncogene B
MED26	40.3791	292.534	1.3835	0.532838	2.59648	0.00941845	0.446791	mediator complex subunit 26
STK32C	7.36856	124.023	1.66541	0.641609	2.59568	0.00944043	0.446861	serine/threonine kinase 32C
DAPK3	17.9005	31.7532	2.78449	1.07431	2.59189	0.0095451	0.450495	death associated protein kinase 3
ARMC6	13.3425	43.0802	1.97331	0.761646	2.59085	0.0095738	0.450495	armadillo repeat containing 6
HAPLN3	2.81215	6.99081	5.80933	2.24241	2.59066	0.00957928	0.450495	hyaluronan and proteoglycan link protein 3
IL2RA	4.02687	27.5401	4.13423	1.59763	2.58773	0.00966109	0.452637	interleukin 2 receptor subunit alpha
MALAT1	33396.8	41381.4	-1.00832	0.389711	-2.58734	0.009672	0.452637	metastasis associated lung adenocarcinoma transcript 1
CAMK4	7.39177	258.925	-2.15373	0.832584	-2.5868	0.00968718	0.452637	calcium/calmodulin dependent protein kinase IV
LEMD3	59.3112	636.228	-0.600828	0.232477	-2.58446	0.00975313	0.454468	LEM domain containing 3
ATF5	21.7519	15.1982	3.08349	1.19354	2.58348	0.00978093	0.454468	activating transcription factor 5
HIST1H2BC	710.383	43.0699	-2.13166	0.825203	-2.58319	0.009789	0.454468	H2B clustered histone 4
ADAMTS19-AS1	2.97402	0.505383	-15.5381	6.01972	-2.58121	0.00984557	0.456122	ADAMTS19 antisense RNA 1
RNU5B-1	2121.96	34.7998	2.86939	1.11285	2.57842	0.00992535	0.458842	RNA, U5B small nuclear 1
KCCAT211	1.56045	17.1849	3.40529	1.32224	2.57539	0.0100128	0.461902	long intergenic non-protein coding RNA 2015
STX7	266.585	2029.64	-0.787796	0.306163	-2.57313	0.0100784	0.463947	syntaxin 7
DECR2	9.5897	13.6969	2.64963	1.03066	2.5708	0.0101463	0.466088	2,4-dienoyl-CoA reductase 2
PKD1L1	4.06149	92.6838	1.6105	0.626774	2.56951	0.0101842	0.466349	polycystin 1 like 1, transient receptor potential channel interacting
FOXM1	6.01882	16.9347	4.11318	1.60181	2.56784	0.0102334	0.466349	forkhead box M1
LINC01443	7.76382	27.8297	3.95587	1.54062	2.56771	0.0102373	0.466349	long intergenic non-protein coding RNA 1443
SLC14A1	5.84625	19.774	4.21324	1.64086	2.5677	0.0102377	0.466349	solute carrier family 14 member 1 (Kidd blood group)
ARHGAP42	2.76836	112.992	1.59685	0.62239	2.56567	0.0102977	0.46762	Rho GTPase activating protein 42
PDE3A	5.33247	216.354	-2.34628	0.914865	-2.56462	0.0103289	0.46762	phosphodiesterase 3A
OVCH1	0.273958	2.51727	-6.24895	2.43766	-2.56351	0.010362	0.46762	ovochymase 1
IRAK2	37.7775	443.933	-2.2169	0.865081	-2.56265	0.0103877	0.46762	interleukin 1 receptor associated kinase 2
FRMPD3	1.26013	12.9681	3.46664	1.35285	2.56248	0.0103927	0.46762	FERM and PDZ domain containing 3
GTSE1	1.58919	7.80763	5.38586	2.10188	2.5624	0.010395	0.46762	G2 and S-phase expressed 1
NLGN1	6.56425	767.698	-2.00501	0.782683	-2.56171	0.0104159	0.46762	neuroligin 1
SIGLEC15	3.89038	8.74458	2.87487	1.12372	2.55836	0.0105168	0.470305	sialic acid binding Ig like lectin 15
PEG10	29.0059	53.966	-3.08023	1.20402	-2.55829	0.0105189	0.470305	paternally expressed 10
RNASE1	73.5029	15.3373	-4.28747	1.67731	-2.55616	0.0105835	0.472224	ribonuclease A family member 1, pancreatic
CITED2	71.7752	24.8914	-3.65118	1.42879	-2.55544	0.0106052	0.472225	Cbp/p300 interacting transactivator with Glu/Asp rich carboxy-terminal domain 2
FAM129B	3.90228	39.4421	3.21716	1.25975	2.55381	0.0106551	0.472465	niban apoptosis regulator 2
BCL2A1	22.8976	31.0817	4.04548	1.58432	2.55345	0.0106661	0.472465	BCL2 related protein A1
BTN3A3	53.5207	90.9038	1.78746	0.700103	2.55314	0.0106757	0.472465	butyrophilin subfamily 3 member A3
RHOU	4.30502	57.8996	2.47282	0.969269	2.55122	0.0107348	0.47409	ras homolog family member U
LOC105372038	2.33506	1.72734	14.8766	5.83277	2.55053	0.010756	0.47409	uncharacterized LOC105372038
URAHP	5.81451	7.04444	14.7309	5.7853	2.54627	0.0108881	0.478119	urate (hydroxyiso-) hydrolase, pseudogene
FCGR2B	27.1778	55.3624	3.22512	1.26688	2.54573	0.0109051	0.478119	Fc fragment of IgG receptor IIb
ANKRD60	2.05379	3.28239	-7.9606	3.12737	-2.54546	0.0109133	0.478119	ankyrin repeat domain 60
GSTP1	50.7776	19.2603	2.97905	1.17175	2.54241	0.0110092	0.481355	glutathione S-transferase pi 1
MARCH3	101.12	2200.22	-0.892446	0.351259	-2.54071	0.0110629	0.482731	membrane associated ring-CH-type finger 3
TSPO	67.2868	104.998	1.50518	0.592839	2.53894	0.011119	0.484208	translocator protein
FSTL5	6.16191	659.859	-1.99063	0.784515	-2.5374	0.0111679	0.485368	follistatin like 5
ZDHHC18	11.6989	45.052	2.31834	0.914468	2.53518	0.0112389	0.486273	zinc finger DHHC-type palmitoyltransferase 18
ELFN2	0.449386	5.11705	3.63324	1.43323	2.535	0.0112448	0.486273	extracellular leucine rich repeat and fibronectin type III domain containing 2
PTPRU	2.32976	28.7833	1.77347	0.699687	2.53466	0.0112557	0.486273	protein tyrosine phosphatase receptor type U
ANKRD30A	1.7193	23.6867	-3.9601	1.56377	-2.53241	0.0113281	0.48843	ankyrin repeat domain 30A
SPTA1	1.18845	12.0983	4.25472	1.68081	2.53135	0.0113625	0.488945	spectrin alpha, erythrocytic 1
PRKCZ	9.38016	171.228	1.97761	0.78147	2.53063	0.0113857	0.488977	protein kinase C zeta
SPCS1	44.9018	13.9312	-2.30408	0.91121	-2.52859	0.0114522	0.48959	signal peptidase complex subunit 1
METTL1	25.6383	11.9077	4.10581	1.62379	2.52854	0.0114538	0.48959	methyltransferase like 1
MEPCE	56.032	42.9872	-3.6523	1.44467	-2.52812	0.0114674	0.48959	methylphosphate capping enzyme
APPL2	217.328	1848.98	-0.954028	0.377571	-2.52675	0.0115124	0.490551	adaptor protein, phosphotyrosine interacting with PH domain and leucine zipper 2
TIE1	3.3866	10.8245	4.4102	1.74648	2.52519	0.0115635	0.491765	tyrosine kinase with immunoglobulin like and EGF like domains 1
NLRP3	154.883	719.937	-1.60068	0.634217	-2.52386	0.0116074	0.492668	NLR family pyrin domain containing 3
WSB1	529.011	1438.64	-0.913091	0.362089	-2.52173	0.0116778	0.494663	WD repeat and SOCS box containing 1
CD74	1167.9	1744.78	0.835454	0.331389	2.52107	0.0116998	0.494663	CD74 molecule
LHX8	0.250215	1.12011	11.0453	4.38731	2.51756	0.0118169	0.497738	LIM homeobox 8
SIRT6	17.4308	19.7213	2.32843	0.924889	2.51753	0.0118183	0.497738	sirtuin 6
PRRC2C	160.075	2399	-0.784253	0.311615	-2.51674	0.0118447	0.49789	proline rich coiled-coil 2C
UQCRB	48.4234	59.7706	-2.29696	0.913021	-2.51578	0.0118768	0.498217	ubiquinol-cytochrome c reductase binding protein
PLSCR5	1.02938	2.85158	-10.5171	4.18195	-2.51487	0.0119075	0.498217	phospholipid scramblase family member 5
LINC00474	1.22491	6.48367	-4.587	1.82424	-2.51447	0.0119211	0.498217	long intergenic non-protein coding RNA 474
BACH2	3.93979	194.202	-1.8325	0.729447	-2.51218	0.0119987	0.500499	BTB domain and CNC homolog 2
CDC6	6.0256	12.5801	4.79844	1.91092	2.51106	0.012037	0.501134	cell division cycle 6
C15orf57	37.9988	170.113	1.40969	0.561998	2.50836	0.0121292	0.50234	coiled-coil domain containing 32
PSG7	1.56194	2.9099	7.79421	3.10771	2.50802	0.0121408	0.50234	pregnancy specific beta-1-glycoprotein 7
MRPL38	35.6533	31.4866	2.12061	0.845532	2.50801	0.0121412	0.50234	mitochondrial ribosomal protein L38
SLC22A23	31.237	811.573	-1.5787	0.629588	-2.50752	0.0121582	0.50234	solute carrier family 22 member 23
PRR7-AS1	9.36952	12.578	3.04665	1.21579	2.50591	0.0122137	0.502589	PRR7 antisense RNA 1
DEFB126	1.8455	0.889492	-15.3984	6.14613	-2.50538	0.0122321	0.502589	defensin beta 126
LOC102723854	15.699	24.9164	5.14905	2.05523	2.50534	0.0122335	0.502589	long intergenic non-protein coding RNA 1819
SMARCA1	37.55	394.549	-0.983559	0.393115	-2.50196	0.0123506	0.505997	SWI/SNF related, matrix associated, actin dependent regulator of chromatin, subfamily a, member 1
SLC1A5	101.514	182.361	1.40912	0.563285	2.50161	0.0123629	0.505997	solute carrier family 1 member 5
ITIH5	1.98296	29.4774	-2.73424	1.0935	-2.50045	0.0124037	0.506713	inter-alpha-trypsin inhibitor heavy chain 5
LOXL4	18.0623	48.1146	2.29593	0.919341	2.49736	0.0125121	0.509117	lysyl oxidase like 4
LINC01446	2.02917	44.5518	3.7074	1.48463	2.49719	0.0125183	0.509117	long intergenic non-protein coding RNA 1446
FAM134A	42.746	41.6093	1.93429	0.774713	2.49678	0.0125327	0.509117	reticulophagy regulator family member 2
RCE1	21.9423	9.24639	3.33939	1.33827	2.49531	0.0125848	0.510284	Ras converting CAAX endopeptidase 1
HIST1H2BG	948.251	60.6098	-2.52082	1.01064	-2.49427	0.0126217	0.510487	H2B clustered histone 8
DIRC3	7.3061	440.438	2.65415	1.06428	2.49385	0.0126368	0.510487	disrupted in renal carcinoma 3
FLJ31356	1.53109	2.28171	8.1361	3.26476	2.4921	0.0126992	0.511141	uncharacterized protein FLJ31356
DGCR6L	21.1494	17.9733	3.32136	1.33277	2.49208	0.0126999	0.511141	DiGeorge syndrome critical region gene 6 like
BEX1	36.8926	8.61573	-3.98244	1.59857	-2.49125	0.0127293	0.511381	brain expressed X-linked 1
RBM39	281.127	1507.25	-0.67223	0.270053	-2.48925	0.0128013	0.513327	RNA binding motif protein 39
ARPP21	6.27201	129.985	-1.95128	0.784239	-2.48811	0.0128423	0.513438	cAMP regulated phosphoprotein 21
ZNF331	82.8502	760.602	-2.45117	0.985371	-2.48756	0.0128623	0.513438	zinc finger protein 331
LINC01503	186.942	282.658	2.81427	1.1315	2.48721	0.0128748	0.513438	long intergenic non-protein coding RNA 1503
ATP5G2	89.0449	141.268	1.40245	0.564027	2.48649	0.0129009	0.513537	ATP synthase membrane subunit c locus 2
TRIM51	0.322175	0.316292	-14.935	6.01002	-2.48502	0.0129542	0.514719	tripartite motif-containing 51
FCRL6	12.3564	24.5766	4.33998	1.74761	2.48338	0.0130144	0.516165	Fc receptor like 6
EGLN3	4.26671	15.5506	3.68424	1.48496	2.48104	0.0130999	0.518446	egl-9 family hypoxia inducible factor 3
HSPD1	138.712	296.678	-2.16258	0.87183	-2.48051	0.0131195	0.518446	heat shock protein family D (Hsp60) member 1
ZSCAN5B	4.96469	2.52717	-15.2271	6.14587	-2.47761	0.0132264	0.520976	zinc finger and SCAN domain containing 5B
AKAP9	59.3028	1375.31	-0.601993	0.243048	-2.47685	0.0132548	0.520976	A-kinase anchoring protein 9
LILRB3	3.01236	42.7373	2.67619	1.08053	2.47675	0.0132585	0.520976	leukocyte immunoglobulin like receptor B3
SNHG24	4.74299	11.7401	-2.97578	1.20205	-2.4756	0.0133014	0.520976	maternally expressed 8, small nucleolar RNA host gene
GTPBP3	20.7617	21.6969	2.40514	0.971559	2.47555	0.0133032	0.520976	GTP binding protein 3, mitochondrial
BCAT2	25.9154	57.9402	1.79919	0.728059	2.47122	0.0134652	0.525404	branched chain amino acid transaminase 2
PLXNA1	43.5804	303.526	2.17359	0.879574	2.47119	0.0134666	0.525404	plexin A1
LYPLAL1-AS1	3.73975	49.0444	3.06714	1.24176	2.47	0.0135114	0.525404	LYPLAL1 divergent transcript
CCDC158	1.69334	21.5117	-4.11131	1.66465	-2.46978	0.0135197	0.525404	coiled-coil domain containing 158
HLA-DOB	8.64138	5.21737	6.04481	2.44796	2.46932	0.0135369	0.525404	major histocompatibility complex, class II, DO beta
CLCN4	8.18503	91.2863	-2.04361	0.82813	-2.46774	0.0135968	0.526122	chloride voltage-gated channel 4
DMPK	2.28101	3.5952	5.29549	2.14604	2.46756	0.0136037	0.526122	DM1 protein kinase
GCA	141.345	350.345	1.49735	0.607162	2.46614	0.0136578	0.527279	grancalcin
VNN1	6.75889	30.2636	3.25725	1.3233	2.46146	0.0138372	0.532243	vanin 1
MRFAP1L1	78.7934	24.7643	-2.86437	1.16386	-2.46109	0.0138517	0.532243	Morf4 family associated protein 1 like 1
SNX10	40.6147	440.292	0.794557	0.322903	2.46067	0.0138678	0.532243	sorting nexin 10
RBM5	180.842	748.864	-0.894976	0.363942	-2.45912	0.0139279	0.532243	RNA binding motif protein 5
PSD3	17.9432	1183.68	-1.04223	0.423842	-2.45902	0.0139318	0.532243	pleckstrin and Sec7 domain containing 3
GDNF-AS1	1.70028	8.50371	-4.37565	1.77945	-2.45898	0.0139331	0.532243	GDNF antisense RNA 1
LINC00589	1.52574	5.42817	7.12597	2.89873	2.45831	0.0139592	0.532307	long intergenic non-protein coding RNA 589
ATP2B4	29.0444	458.418	1.36739	0.556528	2.457	0.0140104	0.533327	ATPase plasma membrane Ca2+ transporting 4
MNDA	76.515	187.605	-1.31033	0.533832	-2.45458	0.0141048	0.535982	myeloid cell nuclear differentiation antigen
PLEKHD1	5.8405	33.1962	4.09933	1.6709	2.45337	0.0141526	0.536861	pleckstrin homology and coiled-coil domain containing D1
FMR1NB	2.84113	19.2809	-4.90261	1.99926	-2.45221	0.0141981	0.53765	FMR1 neighbor
RAB26	12.9792	11.0301	-3.6947	1.50846	-2.44932	0.0143127	0.540452	RAB26, member RAS oncogene family
HMCN2	0.640957	15.0131	4.04635	1.65219	2.44909	0.0143217	0.540452	hemicentin 2
DGCR6	4.49752	3.5334	5.17747	2.11458	2.44846	0.0143467	0.540458	DiGeorge syndrome critical region gene 6
OSBPL6	30.4685	830.982	-1.10053	0.449696	-2.44726	0.0143945	0.541324	oxysterol binding protein like 6
SH3RF1	21.5047	491.342	1.48308	0.606541	2.44514	0.0144796	0.543487	SH3 domain containing ring finger 1
TPRG1	10.7431	216.413	2.20181	0.900795	2.44429	0.0145137	0.543487	tumor protein p63 regulated 1
PIM3	43.3542	20.1239	3.26663	1.3369	2.44345	0.0145477	0.543487	Pim-3 proto-oncogene, serine/threonine kinase
KCNQ5	3.97405	306.701	-2.38351	0.97551	-2.44334	0.0145519	0.543487	potassium voltage-gated channel subfamily Q member 5
ERI1	31.5319	128.063	1.03847	0.425215	2.44223	0.014597	0.544237	exoribonuclease 1
SMC3	43.5645	220.521	-1.14657	0.469867	-2.4402	0.0146793	0.546067	structural maintenance of chromosomes 3
KIAA1522	4.59371	20.0294	3.13981	1.28699	2.43966	0.014701	0.546067	KIAA1522
NDC80	1.90357	11.9894	4.94448	2.02712	2.43916	0.0147213	0.546067	NDC80 kinetochore complex component
BOD1L1	107.363	868.736	-1.00394	0.411744	-2.43825	0.0147586	0.54652	biorientation of chromosomes in cell division 1 like 1
RAP2B	43.9447	48.1921	2.11343	0.867279	2.43686	0.0148155	0.547696	RAP2B, member of RAS oncogene family
SIPA1L2	102.722	1676.56	-0.951494	0.391236	-2.43202	0.0150148	0.554121	signal induced proliferation associated 1 like 2
LOC100507639	158.27	233.106	2.42732	0.998868	2.43007	0.0150958	0.555572	long intergenic non-protein coding RNA 2432
TNNT3	1.37192	3.56076	6.44537	2.65258	2.42985	0.0151051	0.555572	troponin T3, fast skeletal type
BTBD16	0.882992	8.02565	5.87642	2.42023	2.42804	0.0151806	0.557407	BTB domain containing 16
NIN	38.2255	577.692	-0.779452	0.321663	-2.42319	0.0153847	0.560693	ninein
TRABD2B	1.05711	30.2852	3.37326	1.39227	2.42285	0.0153991	0.560693	TraB domain containing 2B
DIRAS2	13.6636	62.6445	-2.38639	0.985267	-2.42207	0.0154322	0.560693	DIRAS family GTPase 2
PRODH	0.759258	2.24927	5.5862	2.30752	2.42087	0.0154833	0.560693	proline dehydrogenase 1
MTIF3	69.6659	139.529	-0.6785	0.280323	-2.42043	0.0155023	0.560693	mitochondrial translational initiation factor 3
LOXL2	2.92251	40.6308	1.42118	0.587249	2.42007	0.0155176	0.560693	lysyl oxidase like 2
EGR3	27.6527	21.9019	-4.85497	2.00644	-2.41969	0.0155336	0.560693	early growth response 3
SLITRK4	9.51895	17.4537	-2.83751	1.17284	-2.41936	0.0155478	0.560693	SLIT and NTRK like family member 4
MAL2	5.39182	28.0216	-1.68538	0.696764	-2.41888	0.0155686	0.560693	mal, T cell differentiation protein 2
PCK2	41.8885	53.3908	1.83788	0.759864	2.4187	0.015576	0.560693	phosphoenolpyruvate carboxykinase 2, mitochondrial
DACT3	31.5002	63.2352	-2.25804	0.933616	-2.4186	0.0155805	0.560693	dishevelled binding antagonist of beta catenin 3
QSER1	107.62	1277.8	-0.648181	0.268003	-2.41856	0.0155822	0.560693	glutamine and serine rich 1
BCO1	1.77943	12.3587	3.84306	1.58986	2.41723	0.0156393	0.560693	beta-carotene oxygenase 1
OVOL1	0.115249	0.147265	-14.5679	6.02738	-2.41696	0.0156508	0.560693	ovo like transcriptional repressor 1
MIEF2	14.0425	10.6682	-4.84801	2.00594	-2.41683	0.0156564	0.560693	mitochondrial elongation factor 2
LOC102724957	0.846177	7.40668	5.0001	2.06939	2.41622	0.0156827	0.560716
ASB1	32.6175	110.713	1.62852	0.675052	2.41243	0.0158466	0.564508	ankyrin repeat and SOCS box containing 1
SYNGAP1	15.7022	70.5545	1.57786	0.654169	2.41201	0.015865	0.564508	synaptic Ras GTPase activating protein 1
CD93	143.809	127.247	2.54207	1.05394	2.41197	0.0158666	0.564508	CD93 molecule
STX2	24.8507	166.936	1.29677	0.538167	2.4096	0.0159701	0.567263	syntaxin 2
GLO1	28.5242	107.921	-2.37175	0.984594	-2.40886	0.0160026	0.567493	glyoxalase I
VSNL1	10.6311	168.795	-2.06069	0.855709	-2.40817	0.0160327	0.567635	visinin like 1
SNORD89	1325.87	20.5457	3.00565	1.24862	2.40718	0.0160762	0.568252	small nucleolar RNA, C/D box 89
F11	2.25976	7.22996	-5.55144	2.30708	-2.40626	0.0161167	0.568759	coagulation factor XI
SNTA1	6.14032	28.3118	1.58815	0.660749	2.40356	0.0162363	0.571704	syntrophin alpha 1
CYP4V2	76.3409	214.133	1.43446	0.596898	2.40319	0.0162526	0.571704	cytochrome P450 family 4 subfamily V member 2
LINC01226	0.420939	0.365287	-14.4312	6.01506	-2.39917	0.0164323	0.575838	long intergenic non-protein coding RNA 1226
MFNG	55.1211	131.897	1.34231	0.55958	2.39879	0.0164495	0.575838	MFNG O-fucosylpeptide 3-beta-N-acetylglucosaminyltransferase
KLKB1	4.54247	18.4405	2.60231	1.08484	2.39879	0.0164495	0.575838	kallikrein B1
RHPN1	1.39773	2.57525	6.86584	2.86678	2.39497	0.0166218	0.580934	rhophilin Rho GTPase binding protein 1
NLRP13	1.76517	8.86367	4.25475	1.77794	2.39308	0.0167078	0.583004	NLR family pyrin domain containing 13
TM9SF4	61.7989	482.04	0.907431	0.379416	2.39165	0.0167727	0.584335	transmembrane 9 superfamily member 4
FCGR2A	498.448	966.35	1.64531	0.688138	2.39096	0.0168043	0.5845	Fc fragment of IgG receptor IIa
MIR181A1HG	33.309	559.417	1.94379	0.813665	2.38893	0.0168977	0.584595	MIR181A1 host gene
COL22A1	1.20607	52.36	2.7502	1.15148	2.3884	0.0169218	0.584595	collagen type XXII alpha 1 chain
HIST1H1E	350.181	38.3501	-2.45708	1.02883	-2.38822	0.0169303	0.584595	H1.4 linker histone, cluster member
C8orf74	0.480215	1.87626	7.65274	3.2045	2.38812	0.0169346	0.584595	chromosome 8 open reading frame 74
CACNB1	14.5346	47.6305	-1.93268	0.809393	-2.38781	0.0169491	0.584595	calcium voltage-gated channel auxiliary subunit beta 1
POM121L1P	3.05045	5.57682	8.25912	3.45947	2.3874	0.0169681	0.584595	POM121 transmembrane nucleoporin like 1, pseudogene
CASC17	1.28863	17.5635	3.05695	1.28149	2.38547	0.0170573	0.58674	cancer susceptibility 17
SLC43A1	8.89016	37.2128	1.92879	0.809207	2.38355	0.0171465	0.588519	solute carrier family 43 member 1
TRIP6	35.7458	28.7487	2.71551	1.13944	2.3832	0.0171631	0.588519	thyroid hormone receptor interactor 6
UNC80	5.33856	161.543	-1.60092	0.672099	-2.38197	0.0172201	0.5887	unc-80 homolog, NALCN channel complex subunit
BTBD19	171.175	133.687	2.09451	0.879732	2.38085	0.0172727	0.5887	BTB domain containing 19
CHST3	2.22421	13.7917	4.44152	1.86564	2.38069	0.0172802	0.5887	carbohydrate sulfotransferase 3
MYH3	14.4859	59.5772	-1.90836	0.801677	-2.38046	0.0172908	0.5887	myosin heavy chain 3
TBL1Y	0.608622	15.4558	2.69345	1.13203	2.37932	0.0173445	0.5887	transducin beta like 1 Y-linked
ENDOV	11.1628	34.2325	1.85509	0.779753	2.37907	0.0173562	0.5887	endonuclease V
UNC13B	7.57856	243.396	1.09431	0.459987	2.379	0.0173598	0.5887	unc-13 homolog B
PTH2R	4.71233	87.0922	2.26109	0.95065	2.37847	0.0173847	0.5887	parathyroid hormone 2 receptor
PNN	276.94	310.385	-1.2663	0.53275	-2.37691	0.0174584	0.589442	pinin, desmosome associated protein
C3orf30	8.60363	6.48276	7.07103	2.97528	2.37659	0.0174734	0.589442	testis expressed 55
ITGBL1	2.49054	93.8464	-3.34529	1.40778	-2.37629	0.0174878	0.589442	integrin subunit beta like 1
ATP2A1	5.63828	18.613	2.41816	1.01789	2.37567	0.0175173	0.589522	ATPase sarcoplasmic/endoplasmic reticulum Ca2+ transporting 1
PLAC1	1.9074	45.9121	2.80297	1.18061	2.37417	0.0175886	0.590424	placenta enriched 1
TET2-AS1	5.17471	122.894	1.71138	0.721058	2.37342	0.0176241	0.590424	TET2 antisense RNA 1
SYAP1	35.5063	217.864	-2.02501	0.853213	-2.37339	0.0176254	0.590424	synapse associated protein 1
LINC00052	3.79462	1.57902	14.5817	6.1454	2.37278	0.0176547	0.590496	long intergenic non-protein coding RNA 52
HTRA1	118.526	859.049	-1.43464	0.605102	-2.37091	0.0177445	0.59259	HtrA serine peptidase 1
TSNAX-DISC1	0.513759	35.8389	2.38203	1.00506	2.37004	0.0177862	0.593073	TSNAX-DISC1 readthrough (NMD candidate)
DNAJC21	37.4337	148.005	-1.03783	0.438496	-2.36679	0.0179432	0.597104	DnaJ heat shock protein family (Hsp40) member C21
ANKRD33B	1.46107	19.5973	3.81704	1.61332	2.36595	0.0179837	0.597104	ankyrin repeat domain 33B
NNMT	1.26523	2.82619	7.50042	3.1703	2.36584	0.0179894	0.597104	nicotinamide N-methyltransferase
LOC102724467	2.10905	3.63309	5.1158	2.16404	2.364	0.0180786	0.599152	uncharacterized LOC102724467
LOC100506474	0.946179	4.40269	5.65058	2.39298	2.36131	0.0182103	0.6026	uncharacterized LOC100506474
ARHGAP29	6.0473	58.4076	-2.08681	0.884196	-2.36011	0.0182693	0.602778	Rho GTPase activating protein 29
SRSF11	182.527	1156.4	-0.875109	0.37104	-2.35853	0.0183475	0.602778	serine and arginine rich splicing factor 11
LINC01599	4.28129	54.3393	2.19477	0.930948	2.35756	0.0183953	0.602778	long intergenic non-protein coding RNA 1599
CCDC89	6.74386	2.28044	-5.59174	2.37184	-2.35756	0.0183956	0.602778	coiled-coil domain containing 89
GRK7	2.75322	13.1259	2.53303	1.0747	2.35697	0.0184248	0.602778	G protein-coupled receptor kinase 7
PPIG	86.6264	637.963	-0.846972	0.359423	-2.35648	0.0184493	0.602778	peptidylprolyl isomerase G
MOGS	62.6257	34.7254	2.25359	0.956379	2.35638	0.0184542	0.602778	mannosyl-oligosaccharide glucosidase
CRELD2	22.7377	26.0978	3.03045	1.2863	2.35595	0.0184755	0.602778	cysteine rich with EGF like domains 2
C1QC	350.115	203.421	1.3461	0.571566	2.35511	0.018517	0.602778	complement C1q C chain
DPYS	5.2699	62.9482	-2.56004	1.0871	-2.35493	0.0185262	0.602778	dihydropyrimidinase
TBC1D14	134.194	2297.12	1.49326	0.634218	2.35449	0.0185481	0.602778	TBC1 domain family member 14
DFNB31	1.88004	25.2272	2.78078	1.18116	2.35429	0.0185581	0.602778	whirlin
LOC101929705	1.44191	15.73	3.71008	1.57638	2.35354	0.0185955	0.602778	uncharacterized LOC101929705
AMZ2	35.9506	46.1956	-2.12706	0.903915	-2.35317	0.0186142	0.602778	archaelysin family metallopeptidase 2
SLC5A9	68.6131	238.233	1.74241	0.740744	2.35225	0.0186603	0.602778	solute carrier family 5 member 9
CCDC144A	8.82282	99.1155	-2.33369	0.992455	-2.35143	0.0187013	0.602778	coiled-coil domain containing 144A
HDAC9	84.1375	6531.38	-0.992904	0.422259	-2.35141	0.0187023	0.602778	histone deacetylase 9
NOVA1	8.65764	176.007	-1.84441	0.78446	-2.35118	0.018714	0.602778	NOVA alternative splicing regulator 1
DOCK5	38.2409	1146.84	1.8316	0.779404	2.35	0.0187732	0.603397	dedicator of cytokinesis 5
CFAP43	1.53824	20.5718	2.26327	0.963612	2.34873	0.0188375	0.603397	cilia and flagella associated protein 43
KANK4	0.465604	5.19857	3.5191	1.49854	2.34835	0.0188566	0.603397	KN motif and ankyrin repeat domains 4
LILRB4	220.036	226.979	-1.14744	0.488644	-2.34822	0.0188633	0.603397	leukocyte immunoglobulin like receptor B4
CNGB1	1.22832	14.6385	2.84159	1.21019	2.34805	0.0188718	0.603397	cyclic nucleotide gated channel subunit beta 1
PRX	5.3172	14.6546	3.07502	1.31124	2.34512	0.0190208	0.60724	periaxin
ZNF827	2.98794	73.3679	-2.66111	1.135	-2.3446	0.0190477	0.60724	zinc finger protein 827
ETS2	300.365	807.083	1.26406	0.539722	2.34206	0.0191778	0.610492	ETS proto-oncogene 2, transcription factor
USP20	20.238	123.987	-1.39217	0.594668	-2.34108	0.019228	0.610744	ubiquitin specific peptidase 20
CTSA	85.3443	98.1137	1.65127	0.705676	2.33998	0.0192848	0.610744	cathepsin A
TSPAN11	2.54674	23.5391	2.13539	0.912901	2.33913	0.0193287	0.610744	tetraspanin 11
COMTD1	20.3269	5.51924	5.31347	2.27296	2.33769	0.0194032	0.610744	catechol-O-methyltransferase domain containing 1
PRUNE2	4.23384	166.343	-1.92343	0.82321	-2.3365	0.0194653	0.610744	prune homolog 2 with BCH domain
SPTLC3	35.4031	754.935	-1.66841	0.714116	-2.33633	0.0194739	0.610744	serine palmitoyltransferase long chain base subunit 3
LOC103344931	42.2401	23.3793	1.38735	0.593861	2.33615	0.0194834	0.610744	uncharacterized LOC103344931
KAT8	125.148	234.104	0.968736	0.414715	2.33591	0.019496	0.610744	lysine acetyltransferase 8
GABRA1	12.7435	90.9802	-2.44725	1.04832	-2.33446	0.0195716	0.610744	gamma-aminobutyric acid type A receptor subunit alpha1
PLEKHJ1	29.0719	24.8375	1.74696	0.748653	2.33346	0.0196238	0.610744	pleckstrin homology domain containing J1
CARHSP1	28.88	59.2935	1.90221	0.815298	2.33315	0.0196405	0.610744	calcium regulated heat stable protein 1
INHBA-AS1	3.34139	41.9026	-4.9836	2.13664	-2.33245	0.0196771	0.610744	INHBA antisense RNA 1
AOX1	2.20145	26.486	4.16187	1.78492	2.33168	0.0197174	0.610744	aldehyde oxidase 1
ETV1	13.4969	181.587	-1.70142	0.729732	-2.33157	0.0197232	0.610744	ETS variant transcription factor 1
PPP1R36	1.22216	6.40447	2.89319	1.24102	2.3313	0.0197376	0.610744	protein phosphatase 1 regulatory subunit 36
SAP30	110.132	94.694	2.16537	0.928926	2.33104	0.019751	0.610744	Sin3A associated protein 30
E2F1	4.59246	7.08253	4.10179	1.75977	2.33087	0.0197602	0.610744	E2F transcription factor 1
RNF122	28.4824	78.7467	-2.08834	0.896123	-2.33041	0.0197844	0.610744	ring finger protein 122
LOC101929497	186.491	1651.62	-1.83363	0.787132	-2.32951	0.019832	0.610744	long intergenic non-protein coding RNA 2712
CNTN6	3.24557	135.65	-2.05045	0.880417	-2.32895	0.0198618	0.610744	contactin 6
DIRAS1	4.25367	4.45556	-5.19302	2.23015	-2.32855	0.0198831	0.610744	DIRAS family GTPase 1
RRS1	14.0524	3.21051	4.89933	2.10414	2.32843	0.0198895	0.610744	ribosome biogenesis regulator 1 homolog
ZNF91	75.2411	390.859	-1.05833	0.454614	-2.32797	0.0199137	0.610744	zinc finger protein 91
TBC1D4	82.1064	2169.02	-1.04961	0.450892	-2.32786	0.0199196	0.610744	TBC1 domain family member 4
ARFGEF3	4.59974	115.431	-1.94946	0.837489	-2.32774	0.0199257	0.610744	ARFGEF family member 3
PCNX2	91.3271	3826.09	-0.658732	0.283013	-2.32757	0.0199351	0.610744	pecanex 2
CCDC109B	22.6533	406.571	-1.17765	0.506107	-2.32689	0.0199714	0.610744	mitochondrial calcium uniporter dominant negative subunit beta
PLCXD1	17.6643	65.2116	1.45721	0.626356	2.32649	0.0199922	0.610744	phosphatidylinositol specific phospholipase C X domain containing 1
IKBKE	118.842	420.84	1.3028	0.560101	2.32601	0.0200181	0.610744	inhibitor of nuclear factor kappa B kinase subunit epsilon
NRXN1	9.0191	1295.73	-2.20124	0.946616	-2.32537	0.020052	0.610744	neurexin 1
P3H1	39.5758	113.781	-1.19619	0.51461	-2.32446	0.0201008	0.610744	prolyl 3-hydroxylase 1
RNF144A-AS1	0.882434	0.717384	-10.6697	4.59097	-2.32406	0.0201222	0.610744	glycosaminoglycan regulatory associated long non-coding RNA
PROKR2	2.36532	3.92315	5.20335	2.23896	2.324	0.0201254	0.610744	prokineticin receptor 2
PDE1A	6.77745	351.209	-1.86278	0.801629	-2.32374	0.0201394	0.610744	phosphodiesterase 1A
TRIP11	44.9659	435.415	-0.839412	0.361444	-2.32239	0.0202121	0.611934	thyroid hormone receptor interactor 11
LVCAT5	2.73746	110.956	-1.81306	0.78083	-2.32197	0.0202348	0.611934	long intergenic non-protein coding RNA 2476
SNORD114-7	56.0185	0.467461	-13.9833	6.02497	-2.32089	0.0202928	0.612838	small nucleolar RNA, C/D box 114-7
SRSF5	1012.74	681.538	-0.829409	0.35745	-2.32035	0.020322	0.612868	serine and arginine rich splicing factor 5
ZNF385B	3.59768	206.972	-1.97632	0.852542	-2.31815	0.020441	0.615606	zinc finger protein 385B
HCN2	1.22557	4.3226	3.69401	1.59432	2.31698	0.020505	0.616679	hyperpolarization activated cyclic nucleotide gated potassium and sodium channel 2
LTBP1	1.16384	70.3137	2.44582	1.05647	2.31508	0.0206083	0.618232	latent transforming growth factor beta binding protein 1
DYNC1H1	71.497	847.786	-0.67965	0.293651	-2.31448	0.0206412	0.618232	dynein cytoplasmic 1 heavy chain 1
KCNN1	1.841	12.4371	2.40545	1.03931	2.31447	0.0206418	0.618232	potassium calcium-activated channel subfamily N member 1
FN3KRP	44.5384	71.8583	1.8552	0.802058	2.31305	0.0207198	0.619717	fructosamine 3 kinase related protein
NEGR1	4.47745	516.976	-1.73876	0.752089	-2.31191	0.0207828	0.620748	neuronal growth regulator 1
KRT42P	4.53651	8.75247	7.08096	3.0644	2.31072	0.0208484	0.621853	keratin 42 pseudogene
PSMG3	59.9824	21.2537	2.86027	1.23884	2.30882	0.0209533	0.623635	proteasome assembly chaperone 3
TUSC3	3.0368	93.107	-1.97492	0.855629	-2.30815	0.0209907	0.623635	tumor suppressor candidate 3
LINC00403	1.62833	29.9912	3.96215	1.71729	2.30722	0.0210428	0.623635	SOX1 overlapping transcript
SOX13	1.92653	14.7909	3.45423	1.49763	2.30646	0.0210848	0.623635	SRY-box transcription factor 13
FAM157A	32.3159	121.766	2.13319	0.92494	2.30631	0.0210936	0.623635	family with sequence similarity 157 member A
SAP18	24.3007	27.9369	-2.01049	0.871746	-2.30628	0.021095	0.623635	Sin3A associated protein 18
KCNK1	9.61713	76.7596	-2.19995	0.953998	-2.30604	0.0211086	0.623635	potassium two pore domain channel subfamily K member 1
KLHL13	1.55192	45.6033	-1.62349	0.704417	-2.30472	0.0211821	0.624957	kelch like family member 13
EMP2	3.07894	19.7462	3.14664	1.36612	2.30334	0.0212599	0.626406	epithelial membrane protein 2
GNAS	97.0135	928.471	-0.902996	0.392252	-2.30208	0.0213305	0.627024	GNAS complex locus
CPM	55.4933	817.018	1.71914	0.747005	2.30137	0.0213707	0.627024	carboxypeptidase M
WISP1	0.787546	4.27535	5.78188	2.51336	2.30046	0.0214223	0.627024	cellular communication network factor 4
FAM216B	2.14118	2.94883	10.4505	4.54307	2.30031	0.0214304	0.627024	family with sequence similarity 216 member B
ATP6V1G3	1.17108	2.90345	9.29512	4.04298	2.29908	0.0215005	0.627024	ATPase H+ transporting V1 subunit G3
GNG12	2.56305	44.959	3.23632	1.40829	2.29806	0.0215586	0.627024	G protein subunit gamma 12
LOC105374344	25.6335	65.857	-2.08042	0.905437	-2.29769	0.0215793	0.627024	uncharacterized LOC105374344
TMEM161A	17.695	46.3888	1.8395	0.800763	2.29719	0.021608	0.627024	transmembrane protein 161A
A4GALT	2.77006	12.1821	4.6463	2.02267	2.29711	0.0216122	0.627024	alpha 1,4-galactosyltransferase (P blood group)
BBC3	22.3643	38.5373	2.60614	1.13491	2.29634	0.0216567	0.627024	BCL2 binding component 3
ITGB1BP2	12.8516	6.85337	5.57713	2.42885	2.2962	0.0216647	0.627024	integrin subunit beta 1 binding protein 2
LOC100505920	1.9323	13.3575	3.62194	1.5775	2.296	0.0216759	0.627024	long intergenic non-protein coding RNA 2036
LINC01014	0.163652	0.825413	-8.88208	3.87055	-2.29479	0.0217454	0.627024	long intergenic non-protein coding RNA 1014
EPHX2	2.71608	18.317	2.61624	1.14014	2.29468	0.0217517	0.627024	epoxide hydrolase 2
NDST3	2.28875	70.0443	-1.902	0.828981	-2.29439	0.0217683	0.627024	N-deacetylase and N-sulfotransferase 3
WDR24	14.7492	11.6564	2.42902	1.05882	2.29409	0.0217851	0.627024	WD repeat domain 24
RNASE2	71.9835	9.34417	5.08927	2.2185	2.29402	0.0217896	0.627024	ribonuclease A family member 2
LOC100996583	9.8531	26.0269	3.6235	1.57966	2.29385	0.0217992	0.627024	uncharacterized LOC100996583
SMTN	16.2938	47.2658	2.70421	1.17948	2.29271	0.0218648	0.627564	smoothelin
PPARGC1B	35.9863	602.701	0.936442	0.408518	2.29229	0.021889	0.627564	PPARG coactivator 1 beta
DRGX	0.452497	2.01011	10.4715	4.56868	2.29202	0.0219045	0.627564	dorsal root ganglia homeobox
GDPD4	5.05957	48.5355	2.06527	0.901487	2.29096	0.0219656	0.628059	glycerophosphodiester phosphodiesterase domain containing 4
SCRG1	54.8084	78.4925	2.21556	0.96719	2.29072	0.0219795	0.628059	stimulator of chondrogenesis 1
SHKBP1	63.4431	124.225	1.69031	0.738057	2.29021	0.0220089	0.628076	SH3KBP1 binding protein 1
TXLNA	71.8193	179.478	0.953989	0.41683	2.28868	0.0220982	0.6298	taxilin alpha
ACER3	76.9484	1713.48	1.20017	0.524888	2.28653	0.0222231	0.631727	alkaline ceramidase 3
MPHOSPH8	83.9712	451.698	-0.823129	0.359992	-2.28652	0.0222239	0.631727	M-phase phosphoprotein 8
GLYCTK	16.8346	17.0118	2.03621	0.8909	2.28556	0.0222797	0.632489	glycerate kinase
TXK	7.16828	62.6187	2.81186	1.23063	2.2849	0.0223187	0.632771	TXK tyrosine kinase
CASS4	72.1983	470.682	-1.93823	0.848521	-2.28425	0.022357	0.633033	Cas scaffold protein family member 4
TNFSF14	17.2305	17.067	3.10514	1.35978	2.28356	0.0223975	0.633355	TNF superfamily member 14
ANKRD24	20.068	116.961	2.10195	0.920742	2.28289	0.0224369	0.633376	ankyrin repeat domain 24
PPFIA2	3.0523	203.779	-1.67024	0.731954	-2.28189	0.0224957	0.633376	PTPRF interacting protein alpha 2
PLA2G2C	11.9543	23.2298	3.07453	1.34738	2.28186	0.0224975	0.633376	phospholipase A2 group IIC
LPCAT4	46.312	52.6758	1.29214	0.566379	2.2814	0.0225247	0.633376	lysophosphatidylcholine acyltransferase 4
LOC101928708	8.74712	16.2021	3.92276	1.71971	2.28106	0.0225449	0.633376	uncharacterized LOC101928708
LOC101928995	0.498824	0.390642	-13.7429	6.02603	-2.28059	0.0225728	0.633376	long intergenic non-protein coding RNA 1649
LINC01257	1.19247	7.83206	5.48069	2.40493	2.27894	0.0226708	0.635309	long intergenic non-protein coding RNA 1257
ACSL1	283.226	2776.5	1.99242	0.874636	2.278	0.0227268	0.636058	acyl-CoA synthetase long chain family member 1
PDE7B	3.45029	149.043	2.62054	1.1509	2.27695	0.022789	0.636981	phosphodiesterase 7B
C7orf71	62.1931	76.0926	1.56161	0.686147	2.27591	0.0228512	0.637247	long intergenic non-protein coding RNA 2860
LAMP5-AS1	2.3617	2.73515	12.2446	5.38082	2.27561	0.0228695	0.637247	LAMP5 antisense RNA 1
C5orf47	5.60386	14.136	4.58766	2.01626	2.27533	0.0228864	0.637247	chromosome 5 open reading frame 47
FAM19A3	1.23138	1.24785	11.5764	5.08965	2.27449	0.0229364	0.63757	TAFA chemokine like family member 3
PCSK4	5.65691	6.97369	3.55144	1.56174	2.27402	0.0229647	0.63757	proprotein convertase subtilisin/kexin type 4
RAPH1	99.4863	1364.09	-0.739925	0.325432	-2.27367	0.0229858	0.63757	Ras association (RalGDS/AF-6) and pleckstrin homology domains 1
PDE10A	2.2771	105.404	-1.57825	0.69434	-2.27303	0.0230246	0.637792	phosphodiesterase 10A
BEX3	44.9802	12.9353	-3.4854	1.53368	-2.27257	0.0230524	0.637792	brain expressed X-linked 3
DRAM1	23.8006	138.623	1.60551	0.706694	2.27186	0.0230949	0.63798	DNA damage regulated autophagy modulator 1
SNORD113-1	36.9371	0.287329	-13.7149	6.03786	-2.27148	0.0231178	0.63798	small nucleolar RNA, C/D box 113-1
AFF3	4.97546	393.296	-1.68491	0.742268	-2.26995	0.0232107	0.639735	AF4/FMR2 family member 3
POLB	101.194	469.323	-1.1759	0.519008	-2.26567	0.0234717	0.642846	DNA polymerase beta
LOC105369747	19.7673	3.97304	6.46797	2.85507	2.26543	0.0234861	0.642846	uncharacterized LOC105369747
RILP	13.6732	7.49102	3.15732	1.39371	2.26541	0.0234878	0.642846	Rab interacting lysosomal protein
MGAM	1.47784	21.6818	2.81551	1.24294	2.26521	0.0235	0.642846	maltase-glucoamylase
SOWAHC	5.07553	3.14663	4.79718	2.11829	2.26465	0.0235344	0.642846	sosondowah ankyrin repeat domain family member C
MLXIP	120.179	1142.52	0.864671	0.381836	2.26451	0.0235428	0.642846	MLX interacting protein
NR3C1	74.6565	1578.91	-0.693158	0.306148	-2.26412	0.0235665	0.642846	nuclear receptor subfamily 3 group C member 1
LOC285847	12.4606	17.3658	3.80813	1.68206	2.26396	0.0235765	0.642846	uncharacterized LOC285847
CXCL5	0.94637	0.414658	-13.5918	6.00412	-2.26375	0.0235893	0.642846	C-X-C motif chemokine ligand 5
NSUN5P1	111.114	95.0783	1.14327	0.505153	2.26322	0.0236221	0.642935	NSUN5 pseudogene 1
ATL3	42.5656	280.617	0.965043	0.426808	2.26107	0.0237549	0.645741	atlastin GTPase 3
BTN2A1	70.7043	182.949	-1.76399	0.780728	-2.25942	0.0238572	0.64674	butyrophilin subfamily 2 member A1
RAB17	6.35917	15.9666	3.77445	1.67068	2.25923	0.0238693	0.64674	RAB17, member RAS oncogene family
HLA-F	3.75882	86.8434	1.85696	0.822219	2.25847	0.0239162	0.64674	major histocompatibility complex, class I, F
CDHR1	7.47308	23.5141	3.50806	1.55362	2.258	0.0239457	0.64674	cadherin related family member 1
SRGAP3	55.6094	2055.47	0.975916	0.432266	2.25768	0.0239658	0.64674	SLIT-ROBO Rho GTPase activating protein 3
ATF3	8.10224	73.2511	-3.03274	1.34336	-2.25757	0.0239723	0.64674	activating transcription factor 3
RUBCN	69.4556	770.893	-1.16472	0.516319	-2.25581	0.0240823	0.64674	rubicon autophagy regulator
MYO1B	2.56353	58.1183	2.38235	1.05613	2.25572	0.0240879	0.64674	myosin IB
CD151	10.6996	8.3981	2.73416	1.21211	2.25571	0.0240886	0.64674	CD151 molecule (Raph blood group)
MPDZ	5.22992	128.996	-1.92846	0.854924	-2.25571	0.0240887	0.64674	multiple PDZ domain crumbs cell polarity complex component
RYR1	103.073	2167.72	-0.6451	0.286351	-2.25283	0.0242696	0.650796	ryanodine receptor 1
KIF27	8.14653	92.1707	-1.6852	0.748338	-2.25193	0.0243268	0.650818	kinesin family member 27
MTRNR2L1	38.5884	8.09536	4.02115	1.78569	2.25187	0.0243302	0.650818	MT-RNR2 like 1
TAF7	286.515	89.8444	-1.45651	0.64719	-2.25052	0.0244159	0.652205	TATA-box binding protein associated factor 7
LINC00992	1.67428	34.811	-2.49516	1.10891	-2.25011	0.024442	0.652205	long intergenic non-protein coding RNA 992
LIMK2	89.31	829.15	1.98497	0.883923	2.24564	0.0247271	0.659005	LIM domain kinase 2
LINC00888	155.017	184.092	2.11987	0.944452	2.24456	0.0247967	0.660052	long intergenic non-protein coding RNA 888
GPR83	5.52706	19.3481	-3.15711	1.40721	-2.24352	0.0248633	0.660695	G protein-coupled receptor 83
NLRP8	0.964939	5.27422	4.53523	2.02258	2.2423	0.0249418	0.660695	NLR family pyrin domain containing 8
SARM1	22.1325	88.0802	1.43799	0.641383	2.24201	0.0249607	0.660695	sterile alpha and TIR motif containing 1
PRRG2	1.84313	2.31818	6.13712	2.73772	2.24169	0.0249815	0.660695	proline rich and Gla domain 2
ADSSL1	10.6772	35.3537	2.52939	1.12843	2.24152	0.0249925	0.660695	adenylosuccinate synthase 1
SEMA4A	7.699	28.6179	2.09132	0.933059	2.24136	0.0250029	0.660695	semaphorin 4A
DNPH1	20.9469	10.0807	4.02738	1.79857	2.23921	0.0251422	0.66357	2'-deoxynucleoside 5'-phosphate N-hydrolase 1
ADGRG3	2.13921	6.51191	-5.4975	2.45716	-2.23734	0.025264	0.664925	adhesion G protein-coupled receptor G3
TMEM165	301.684	1235.66	0.637618	0.285016	2.23713	0.0252781	0.664925	transmembrane protein 165
DTX4	5.91668	28.5091	-1.85294	0.828425	-2.2367	0.025306	0.664925	deltex E3 ubiquitin ligase 4
WDR83	30.7505	38.5151	1.61417	0.721721	2.23655	0.0253156	0.664925	WD repeat domain 83
SOX9-AS1	0.723945	4.10194	5.07637	2.27143	2.23488	0.0254253	0.666999	SOX9 antisense RNA 1
WDR66	3.32863	35.0962	2.41071	1.0794	2.23338	0.0255239	0.668783	cilia and flagella associated protein 251
SIDT2	49.6538	126.158	1.39533	0.625278	2.23153	0.0256457	0.670414	SID1 transmembrane family member 2
SPANXN3	1.83393	1.94494	-11.3051	5.06615	-2.2315	0.0256478	0.670414	SPANX family member N3
CCT2	41.0619	89.913	-1.59465	0.715234	-2.22955	0.0257775	0.671882	chaperonin containing TCP1 subunit 2
KIFC3	16.1569	100.35	2.88028	1.29224	2.2289	0.0258204	0.671882	kinesin family member C3
LINC01479	1.49553	8.70193	-3.37632	1.51507	-2.22849	0.0258476	0.671882	long intergenic non-protein coding RNA 1479
ZBTB7C	1.01764	50.519	2.63863	1.18411	2.22836	0.0258562	0.671882	zinc finger and BTB domain containing 7C
LOC100506497	1.26156	5.06707	5.0757	2.27806	2.22808	0.0258754	0.671882	uncharacterized LOC100506497
IGF1	26.9979	298.006	-1.72776	0.775521	-2.22787	0.0258891	0.671882	insulin like growth factor 1
CD247	10.0617	117.046	2.2572	1.01377	2.22654	0.0259779	0.673168	CD247 molecule
MSLN	10.2855	11.7966	-3.46821	1.55809	-2.22594	0.0260179	0.673168	mesothelin
DEDD2	34.4348	111.47	-2.00313	0.899993	-2.22572	0.026033	0.673168	death effector domain containing 2
SNHG11	12.568	7.2423	3.61488	1.62446	2.22528	0.0260623	0.673168	small nucleolar RNA host gene 11
LINC00847	47.0772	29.3123	2.55124	1.14686	2.22454	0.0261118	0.673648	long intergenic non-protein coding RNA 847
DSCR4	1.21585	11.7201	-4.09182	1.84013	-2.22366	0.0261712	0.674037	Down syndrome critical region 4
NR1I3	10.2294	11.4128	2.01133	0.904644	2.22334	0.0261927	0.674037	nuclear receptor subfamily 1 group I member 3
APAF1	83.4531	1032.63	-0.866743	0.389936	-2.22278	0.0262303	0.674037	apoptotic peptidase activating factor 1
STAT5B	53.0868	550.576	0.71845	0.323331	2.22203	0.0262816	0.674037	signal transducer and activator of transcription 5B
ZFAND5	126.659	246.46	-1.41146	0.635229	-2.22197	0.0262857	0.674037	zinc finger AN1-type containing 5
ZC3H12D	46.5734	232.378	1.20679	0.5434	2.22082	0.0263633	0.674037	zinc finger CCCH-type containing 12D
NEURL1B	3.28641	24.4913	3.58964	1.61663	2.22045	0.0263886	0.674037	neuralized E3 ubiquitin protein ligase 1B
BDP1	55.5161	862.654	-0.770802	0.347157	-2.22033	0.0263966	0.674037	B double prime 1, subunit of RNA polymerase III transcription initiation factor IIIB
RAD23A	55.2353	58.4239	1.47336	0.663616	2.2202	0.0264055	0.674037	RAD23 homolog A, nucleotide excision repair protein
TAX1BP1	69.1658	864.268	-0.836054	0.376692	-2.21946	0.0264553	0.674081	Tax1 binding protein 1
TSC22D2	153.549	1099.09	-1.03142	0.464757	-2.21926	0.0264692	0.674081	TSC22 domain family member 2
LOC101929563	6.27112	142.539	-2.24257	1.01093	-2.21832	0.0265327	0.67491	uncharacterized LOC101929563
TSPAN7	7.84977	130.504	-2.15166	0.970268	-2.21759	0.0265829	0.675245	tetraspanin 7
PTER	18.6073	188.076	0.978499	0.441415	2.21674	0.0266412	0.675245	phosphotriesterase related
FAM159A	51.4245	245.185	1.66608	0.751645	2.21658	0.0266515	0.675245	shisa like 2A
RIMBP2	1.11023	18.3222	2.54425	1.14797	2.21632	0.0266699	0.675245	RIMS binding protein 2
TPPP	10.0541	47.4919	-2.55449	1.15296	-2.2156	0.0267191	0.675706	tubulin polymerization promoting protein
CLRN1-AS1	1.49618	21.0516	3.18924	1.44084	2.21345	0.0268666	0.678647	CLRN1 antisense RNA 1
YTHDF3-AS1	21.3697	2.09221	6.96819	3.1501	2.21205	0.0269629	0.680077	YTHDF3 antisense RNA 1 (head to head)
PTGS2	12.0931	15.2817	-4.23934	1.91743	-2.21095	0.0270395	0.680077	prostaglandin-endoperoxide synthase 2
NELL2	2.75772	155.164	-1.7527	0.79284	-2.21066	0.0270596	0.680077	neural EGFL like 2
ACTR3C	5.22264	51.0837	1.68964	0.764387	2.21045	0.0270736	0.680077	actin related protein 3C
SELENBP1	8.07011	8.85868	-4.11094	1.85984	-2.21037	0.0270794	0.680077	selenium binding protein 1
SLC35F2	8.81972	78.7382	2.36084	1.06848	2.20952	0.0271382	0.680768	solute carrier family 35 member F2
TFAP4	20.5704	44.289	1.56176	0.707053	2.20883	0.0271865	0.681196	transcription factor AP-4
SLC9A5	10.1141	32.0147	1.87103	0.84744	2.20786	0.0272538	0.682097	solute carrier family 9 member A5
NKD1	17.1483	230.69	-1.86887	0.84686	-2.20683	0.027326	0.683119	NKD inhibitor of WNT signaling pathway 1
SGMS1-AS1	11.0612	9.75169	-2.70349	1.22532	-2.20636	0.027359	0.683158	SGMS1 antisense RNA 1
KIAA1217	1.47174	170.084	2.10471	0.95449	2.20506	0.0274498	0.683558	KIAA1217
FUT1	3.33723	3.82008	-4.11669	1.86693	-2.20506	0.0274502	0.683558	fucosyltransferase 1 (H blood group)
NXF3	3.8538	8.33892	4.39053	1.99136	2.20479	0.0274692	0.683558	nuclear RNA export factor 3
MICALCL	4.87921	48.0758	2.09658	0.951417	2.20363	0.0275501	0.684014	MICAL C-terminal like
SRP14	46.7579	22.9843	-2.09405	0.950305	-2.20355	0.0275557	0.684014	signal recognition particle 14
FAM46D	1.3096	20.1714	-2.08722	0.94756	-2.20273	0.0276136	0.684014	terminal nucleotidyltransferase 5D
MCUR1	20.6467	77.6563	1.33186	0.60471	2.20248	0.0276316	0.684014	mitochondrial calcium uniporter regulator 1
PML	31.823	232.618	1.343	0.609819	2.20229	0.0276446	0.684014	PML nuclear body scaffold
FBXO47	1.38248	6.21344	3.11303	1.41429	2.20112	0.0277277	0.685293	F-box protein 47
LOC101928617	23.1289	125.678	-1.74829	0.795348	-2.19814	0.0279388	0.689727	uncharacterized LOC101928617
USP16	46.5817	190.038	-0.913247	0.415723	-2.19677	0.0280369	0.691366	ubiquitin specific peptidase 16
GSDMD	33.8403	44.3	1.19708	0.545067	2.1962	0.0280777	0.691589	gasdermin D
RSPH3	11.3601	35.9483	-2.03764	0.928831	-2.19376	0.0282524	0.694501	radial spoke head 3
MAP7D1	41.4284	140.227	1.30133	0.593222	2.19366	0.0282597	0.694501	MAP7 domain containing 1
SKAP1	1.00708	39.997	1.84603	0.842232	2.19183	0.0283915	0.696147	src kinase associated phosphoprotein 1
RTBDN	2.22388	3.17704	5.36946	2.45069	2.191	0.0284521	0.696147	retbindin
KHDRBS2	5.10342	407.31	1.42789	0.651714	2.19098	0.0284531	0.696147	KH RNA binding domain containing, signal transduction associated 2
C1orf216	67.6298	49.2573	2.75984	1.25965	2.19096	0.0284546	0.696147	chromosome 1 open reading frame 216
VPS13C	128.953	3622.66	-0.600782	0.274368	-2.18969	0.0285464	0.697608	vacuolar protein sorting 13 homolog C
SLC7A1	18.1636	206.136	1.90478	0.870218	2.18885	0.0286076	0.6978	solute carrier family 7 member 1
STX5	69.6875	245.605	-1.35353	0.618471	-2.18851	0.0286322	0.6978	syntaxin 5
TIGD1	52.7509	19.283	-2.31588	1.05832	-2.18826	0.0286504	0.6978	tigger transposable element derived 1
RAMP3	1.3576	5.15863	-5.51753	2.52363	-2.18635	0.0287903	0.699195	receptor activity modifying protein 3
GPT2	8.62192	54.1649	1.45355	0.664958	2.18593	0.0288208	0.699195	glutamic--pyruvic transaminase 2
NPTX1	38.818	52.293	-2.4042	1.10005	-2.18554	0.0288493	0.699195	neuronal pentraxin 1
MIR147A	22.381	0.208852	-13.1617	6.02229	-2.18549	0.0288528	0.699195	microRNA 147a
C3orf49	15.0108	58.3809	2.19267	1.00338	2.18528	0.0288682	0.699195	chromosome 3 open reading frame 49
EFNA4	11.0468	8.41533	3.38769	1.55063	2.18472	0.0289093	0.699412	ephrin A4
UVRAG	77.6678	3480.7	-0.658475	0.301558	-2.18358	0.0289932	0.700235	UV radiation resistance associated
LRRK1	138.279	2868.42	-0.953428	0.43683	-2.1826	0.0290649	0.700235	leucine rich repeat kinase 1
LDHD	22.4643	14.9088	2.60698	1.19446	2.18256	0.0290682	0.700235	lactate dehydrogenase D
RAB3C	3.82959	138.29	-2.02705	0.928771	-2.18251	0.0290719	0.700235	RAB3C, member RAS oncogene family
CPE	13.2733	211.909	-2.07636	0.951624	-2.18191	0.0291159	0.700318	carboxypeptidase E
ECHDC1	73.323	544.705	-0.498705	0.228597	-2.18159	0.0291397	0.700318	ethylmalonyl-CoA decarboxylase 1
ST3GAL1	89.4818	1471.04	-1.53201	0.70243	-2.18102	0.0291819	0.700559	ST3 beta-galactoside alpha-2,3-sialyltransferase 1
SSC5D	3.36317	14.5392	3.20081	1.46858	2.17953	0.029292	0.702427	scavenger receptor cysteine rich family member with 5 domains
GMFG	100.006	105.393	1.00105	0.459558	2.17829	0.0293841	0.703691	glia maturation factor gamma
VIPR2	0.961603	15.7798	2.76646	1.27021	2.17796	0.0294093	0.703691	vasoactive intestinal peptide receptor 2
GGT5	0.984449	3.3962	5.85825	2.69136	2.17669	0.0295036	0.704412	gamma-glutamyltransferase 5
GRIN3B	6.79135	8.87038	3.52312	1.61857	2.17668	0.0295042	0.704412	glutamate ionotropic receptor NMDA type subunit 3B
GNB1L	8.28247	71.4454	1.52923	0.702806	2.1759	0.029563	0.705044	G protein subunit beta 1 like
C12orf42	12.3559	431.104	1.85373	0.852306	2.17496	0.029633	0.705941	chromosome 12 open reading frame 42
STXBP1	14.5056	156.068	-1.50854	0.693969	-2.17379	0.0297209	0.70726	syntaxin binding protein 1
TTN-AS1	0.82995	11.283	3.30956	1.5233	2.17262	0.029809	0.708581	TTN antisense RNA 1
NLGN4Y	20.1586	938.876	-1.19646	0.551042	-2.17128	0.0299102	0.710213	neuroligin 4 Y-linked
BCL6	111.703	375.951	2.41098	1.11074	2.17062	0.0299602	0.710614	BCL6 transcription repressor
C1orf198	5.56229	22.9609	2.31565	1.06702	2.17019	0.0299924	0.710614	chromosome 1 open reading frame 198
SLC29A3	79.6446	480.358	-1.0876	0.501364	-2.16928	0.0300617	0.710971	solute carrier family 29 member 3
ITGB5	51.0675	872.715	-1.00998	0.465642	-2.16901	0.030082	0.710971	integrin subunit beta 5
IGDCC3	1.60792	10.2606	3.19098	1.47142	2.16864	0.0301101	0.710971	immunoglobulin superfamily DCC subclass member 3
STK39	4.37271	175.278	-1.31914	0.608382	-2.16827	0.0301381	0.710971	serine/threonine kinase 39
SLC26A7	3.18222	78.8259	1.67743	0.774331	2.1663	0.0302882	0.713174	solute carrier family 26 member 7
LOC101928437	3.44591	215.323	-1.93688	0.894478	-2.16537	0.0303591	0.713174	uncharacterized LOC101928437
PYY	1.00674	7.18565	2.77603	1.28227	2.16494	0.0303922	0.713174	peptide YY
CEP57	43.5892	249.47	-0.851979	0.393569	-2.16475	0.0304066	0.713174	centrosomal protein 57
GRAMD1A	56.5434	245.451	1.04278	0.481748	2.16458	0.0304199	0.713174	GRAM domain containing 1A
LINC01260	1.27063	2.69544	5.06731	2.34113	2.16447	0.030428	0.713174	long intergenic non-protein coding RNA 1260
POLR2H	45.3407	41.3469	1.54721	0.715144	2.16349	0.0305034	0.714174	RNA polymerase II, I and III subunit H
SFSWAP	71.6797	863.152	-0.434819	0.201119	-2.162	0.030618	0.716087	splicing factor SWAP
CPEB1	2.24659	30.5968	2.38883	1.1054	2.16105	0.0306911	0.716961	cytoplasmic polyadenylation element binding protein 1
FAM20C	58.4085	578.32	2.04424	0.946269	2.16031	0.0307485	0.716961	FAM20C golgi associated secretory pathway kinase
WHAMM	59.8263	205.249	-1.0889	0.504066	-2.16024	0.0307542	0.716961	WASP homolog associated with actin, golgi membranes and microtubules
LOC105377448	5.62141	144.958	1.46322	0.677665	2.1592	0.0308344	0.718063	uncharacterized LOC105377448
CCR7	3.09945	5.00764	-6.56296	3.04052	-2.1585	0.0308891	0.718568	C-C motif chemokine receptor 7
PLP2	23.7148	9.58978	3.5264	1.63532	2.1564	0.0310524	0.721594	proteolipid protein 2
KLRD1	1.59819	2.99863	5.81827	2.70065	2.1544	0.0312089	0.72446	killer cell lectin like receptor D1
CBLN3	67.9877	27.6569	-3.26737	1.51701	-2.15381	0.0312547	0.72475	cerebellin 3 precursor
PRDM2	54.3975	917.983	-0.626891	0.291153	-2.15313	0.0313084	0.725223	PR/SET domain 2
IMPDH2	85.1562	57.4864	1.82064	0.846888	2.1498	0.0315711	0.73053	inosine monophosphate dehydrogenase 2
AEN	35.3891	51.6471	1.55415	0.72314	2.14917	0.0316213	0.730915	apoptosis enhancing nuclease
DDX27	58.6937	202.901	-1.15463	0.537615	-2.14769	0.0317381	0.730991	DEAD-box helicase 27
INSL3	6.99763	4.53802	4.02664	1.87507	2.14746	0.0317567	0.730991	insulin like 3
EIF4G2	178.093	279.971	-0.811072	0.377747	-2.14713	0.0317828	0.730991	eukaryotic translation initiation factor 4 gamma 2
GEMIN8P4	14.9424	3.84583	-5.51335	2.56797	-2.14697	0.031796	0.730991	gem nuclear organelle associated protein 8 pseudogene 4
TREML1	139.938	92.9702	1.946	0.90649	2.14674	0.0318142	0.730991	triggering receptor expressed on myeloid cells like 1
STX1B	7.42013	23.2141	-2.68823	1.25233	-2.14659	0.031826	0.730991	syntaxin 1B
GABRB2	8.33012	284.435	-1.63233	0.760747	-2.14569	0.031898	0.731872	gamma-aminobutyric acid type A receptor subunit beta2
TSTD1	13.1016	2.2428	5.34432	2.49188	2.1447	0.0319771	0.732294	thiosulfate sulfurtransferase like domain containing 1
FAM129A	55.8133	1386.59	1.43826	0.67064	2.14462	0.0319836	0.732294	niban apoptosis regulator 1
MTNR1B	5.54172	9.24773	-4.15494	1.93931	-2.14248	0.0321545	0.735432	melatonin receptor 1B
COLGALT1	138.714	533.098	1.03555	0.483557	2.14152	0.0322322	0.736371	collagen beta(1-O)galactosyltransferase 1
MGEA5	208.731	970.136	-0.964432	0.45043	-2.14113	0.0322632	0.736371	O-GlcNAcase
GABRA6	18.2631	41.7129	-2.53782	1.18554	-2.14065	0.0323023	0.736478	gamma-aminobutyric acid type A receptor subunit alpha6
SPEN	46.7418	594.911	-0.90195	0.421451	-2.1401	0.0323463	0.736478	spen family transcriptional repressor
LMF1	21.4374	378.117	-0.956464	0.446983	-2.13982	0.0323693	0.736478	lipase maturation factor 1
MIR31HG	33.1267	461.132	-2.00795	0.939037	-2.13831	0.0324914	0.738484	MIR31 host gene
LOC105369921	1.7429	14.6214	4.05901	1.89871	2.13777	0.0325354	0.738713	uncharacterized LOC105369921
MAST4	2.52787	187.883	2.00665	0.939762	2.13527	0.0327388	0.742034	microtubule associated serine/threonine kinase family member 4
SF3A2	26.8705	46.943	-2.73557	1.28131	-2.13499	0.0327621	0.742034	splicing factor 3a subunit 2
CHD7	102.66	2648.31	-0.483536	0.226556	-2.13429	0.0328191	0.742034	chromodomain helicase DNA binding protein 7
NAA20	117.563	263.136	-0.909691	0.426268	-2.13408	0.032836	0.742034	N-alpha-acetyltransferase 20, NatB catalytic subunit
C11orf58	96.4509	258.937	-0.782067	0.366499	-2.13389	0.0328521	0.742034	chromosome 11 open reading frame 58
ZFPM2	8.75077	560.233	-1.43732	0.674101	-2.1322	0.0329903	0.744385	zinc finger protein, FOG family member 2
CHI3L1	127.489	140.693	3.94891	1.85453	2.12933	0.0332267	0.747868	chitinase 3 like 1
TGFBR3	1.54272	44.8198	2.6543	1.24696	2.12861	0.0332866	0.747868	transforming growth factor beta receptor 3
USP53	269.772	2944.57	-0.937744	0.440608	-2.1283	0.0333126	0.747868	ubiquitin specific peptidase 53
HPGDS	63.8682	364.843	-1.41396	0.664373	-2.12826	0.0333152	0.747868	hematopoietic prostaglandin D synthase
MRPL17	28.9195	11.4563	2.83471	1.33195	2.12825	0.0333164	0.747868	mitochondrial ribosomal protein L17
SLC9C1	3.21183	69.9019	-3.07684	1.44633	-2.12735	0.0333913	0.748776	solute carrier family 9 member C1
GSG1L	0.683331	26.7162	1.88519	0.886601	2.12632	0.0334768	0.749194	GSG1 like
STAT5A	62.438	208.962	1.07382	0.505023	2.12628	0.0334801	0.749194	signal transducer and activator of transcription 5A
APP	17.8592	709.591	-0.935251	0.440065	-2.12526	0.0335653	0.749194	amyloid beta precursor protein
FTCD	0.774443	2.05868	5.25798	2.47405	2.12525	0.0335658	0.749194	formimidoyltransferase cyclodeaminase
IDI2-AS1	2.63217	6.90985	3.2131	1.51201	2.12506	0.033582	0.749194	IDI2 antisense RNA 1
CLSTN1	35.4353	459.446	-0.656366	0.309011	-2.12409	0.0336627	0.750171	calsyntenin 1
TMEM8A	15.4418	23.5856	1.52311	0.717241	2.12356	0.0337068	0.750171	post-glycosylphosphatidylinositol attachment to proteins 6
AFM	1.09898	3.57738	7.67813	3.61645	2.12311	0.0337445	0.750171	afamin
PLIN2	19.7877	36.0019	-2.19617	1.03466	-2.1226	0.0337876	0.750171	perilipin 2
CFAP206	2.05761	16.3651	3.43639	1.61905	2.12247	0.033798	0.750171	cilia and flagella associated protein 206
UBE2E2	159.958	8384.5	-0.345835	0.163006	-2.12162	0.0338699	0.750615	ubiquitin conjugating enzyme E2 E2
DDX3X	183.63	789.437	-0.865422	0.408002	-2.12112	0.0339114	0.750615	DEAD-box helicase 3 X-linked
AATBC	20.1044	17.2413	2.29558	1.08231	2.121	0.0339214	0.750615	apoptosis associated transcript in bladder cancer
NAP1L3	48.6063	18.5872	-2.94266	1.38815	-2.11984	0.0340195	0.751334	nucleosome assembly protein 1 like 3
POLR2A	49.3908	206.353	-1.25691	0.593102	-2.11922	0.0340719	0.751334	RNA polymerase II subunit A
PTGER4	16.816	32.578	-2.39192	1.12872	-2.11914	0.0340787	0.751334	prostaglandin E receptor 4
CNGA1	1.50585	17.2915	-4.04861	1.91123	-2.11833	0.0341474	0.751334	cyclic nucleotide gated channel subunit alpha 1
PARP14	329.218	2364.44	-1.19682	0.565376	-2.11686	0.034272	0.751334	poly(ADP-ribose) polymerase family member 14
MKX	2.57595	26.7461	3.62021	1.71023	2.1168	0.0342772	0.751334	mohawk homeobox
PTPN18	294.882	763.812	0.985948	0.465805	2.11666	0.0342891	0.751334	protein tyrosine phosphatase non-receptor type 18
ALDH1L1-AS2	0.545023	2.15365	5.32249	2.51499	2.1163	0.034319	0.751334	ALDH1L1 antisense RNA 2
FAM3A	35.1727	46.2561	1.77953	0.840874	2.11629	0.0343203	0.751334	FAM3 metabolism regulating signaling molecule A
ZC2HC1C	8.18444	11.8754	-3.11213	1.47073	-2.11605	0.0343409	0.751334	zinc finger C2HC-type containing 1C
ST3GAL4	3.04049	23.8566	2.28273	1.07932	2.11497	0.0344329	0.751334	ST3 beta-galactoside alpha-2,3-sialyltransferase 4
CCSAP	71.2268	219.626	-1.2748	0.602889	-2.11448	0.0344741	0.751334	centriole, cilia and spindle associated protein
SH3D21	6.31935	13.1312	2.20708	1.04387	2.11433	0.0344871	0.751334	SH3 domain containing 21
ADAD1	1.42539	10.3998	4.37226	2.06801	2.11424	0.0344952	0.751334	adenosine deaminase domain containing 1
LOC100131655	19.0201	71.0536	1.562	0.738831	2.11415	0.0345027	0.751334	ZNF236 divergent transcript
LINC01514	1.20178	2.84341	6.46112	3.05636	2.11399	0.0345161	0.751334	long intergenic non-protein coding RNA 1514
RNF139-AS1	8.19155	13.7336	-2.81215	1.33067	-2.11334	0.0345719	0.751334	RNF139 antisense RNA 1 (head to head)
GNG7	73.4488	1995.68	-0.997143	0.471917	-2.11296	0.0346038	0.751334	G protein subunit gamma 7
CAMSAP2	67.4957	1105.88	-0.518767	0.245524	-2.1129	0.0346095	0.751334	calmodulin regulated spectrin associated protein family member 2
KCNMA1	56.6369	5961.31	1.33394	0.63154	2.11221	0.0346689	0.751872	potassium calcium-activated channel subfamily M alpha 1
KDELR1	47.5304	57.0984	1.55122	0.734702	2.11136	0.0347412	0.751875	KDEL endoplasmic reticulum protein retention receptor 1
PHLDB3	13.9455	54.752	1.49898	0.710032	2.11115	0.0347593	0.751875	pleckstrin homology like domain family B member 3
BIN2	110.211	650.708	-0.947359	0.448854	-2.11062	0.0348054	0.751875	bridging integrator 2
C10orf99	8.90213	13.0047	5.88511	2.78836	2.1106	0.0348071	0.751875	chromosome 10 open reading frame 99
UBC	1000.77	516.527	-1.73123	0.820473	-2.11004	0.0348548	0.752159	ubiquitin C
LINC01095	0.425316	0.674088	-12.6533	6.00203	-2.10817	0.0350159	0.754888	long intergenic non-protein coding RNA 1095
STEAP3	61.2709	335.629	1.33874	0.635378	2.107	0.0351177	0.756333	STEAP3 metalloreductase
RAPGEFL1	9.10137	23.1297	2.15489	1.02294	2.10657	0.0351553	0.756394	Rap guanine nucleotide exchange factor like 1
HAUS5	17.2247	29.2926	1.34321	0.638332	2.10426	0.0353561	0.759965	HAUS augmin like complex subunit 5
LBX1-AS1	7.11221	7.5532	6.0736	2.88694	2.10382	0.0353942	0.760032	LBX1 antisense RNA 1
LOC101929505	1.4204	12.5681	2.67226	1.27053	2.10327	0.0354425	0.760231	long intergenic non-protein coding RNA 2150
ADAM23	2.52069	59.8459	-1.81697	0.864025	-2.10291	0.0354733	0.760231	ADAM metallopeptidase domain 23
JRKL-AS1	2.16399	18.087	3.36105	1.59929	2.10159	0.0355892	0.761682	JRKL antisense RNA 1
CNR1	15.9346	53.2961	-3.12214	1.48596	-2.10109	0.0356327	0.761682	cannabinoid receptor 1
PSMA1	69.8806	1321.84	-1.13821	0.542074	-2.09973	0.0357522	0.761682	proteasome 20S subunit alpha 1
LOC100506023	12.615	410.114	0.791019	0.37682	2.0992	0.0357995	0.761682	uncharacterized LOC100506023
LOC101927229	0.651931	1.61084	-9.99181	4.7599	-2.09917	0.0358024	0.761682	long intergenic non-protein coding RNA 1929
TMPRSS4	1.70552	10.1689	-5.1474	2.45237	-2.09895	0.0358213	0.761682	transmembrane serine protease 4
CASZ1	2.31658	52.1357	2.47316	1.17858	2.09842	0.0358677	0.761682	castor zinc finger 1
ZNF319	284.484	215.703	-5.96017	2.84104	-2.09789	0.0359152	0.761682	zinc finger protein 319
CRKL	44.3457	215.999	0.660317	0.314754	2.09788	0.0359155	0.761682	CRK like proto-oncogene, adaptor protein
LINC01481	27.2028	75.5553	-1.5445	0.736219	-2.09788	0.0359159	0.761682	progenitor renewal associated non-coding RNA
TMC5	1.07211	13.2726	3.13642	1.4952	2.09766	0.0359348	0.761682	transmembrane channel like 5
SLC4A10	4.17167	202.744	-2.16702	1.03321	-2.09737	0.0359607	0.761682	solute carrier family 4 member 10
C16orf95	2.81607	5.59152	2.51876	1.20243	2.09473	0.0361949	0.765897	chromosome 16 open reading frame 95
THCAT158	12.722	33.0384	1.91862	0.916332	2.0938	0.0362777	0.766654	thyroid cancer-associated transcript 158
LOC105372028	3.4653	20.9449	3.04026	1.45221	2.09354	0.0363011	0.766654	uncharacterized LOC105372028
CFB	36.4412	32.0053	-2.39271	1.14358	-2.0923	0.0364115	0.767567	complement factor B
SEPP1	74.503	128.096	-2.37894	1.13726	-2.09182	0.0364546	0.767567	selenoprotein P
RBM19	30.6482	630.01	-0.98565	0.471261	-2.09152	0.0364818	0.767567	RNA binding motif protein 19
ST6GALNAC3	177.342	13173.1	-1.05136	0.50275	-2.09121	0.036509	0.767567	ST6 N-acetylgalactosaminide alpha-2,6-sialyltransferase 3
KIAA1324L	8.17795	201.535	-1.15989	0.554722	-2.09093	0.0365342	0.767567	endosome-lysosome associated apoptosis and autophagy regulator family member 2
ANKRD36C	22.1596	433.735	-0.898001	0.429525	-2.09068	0.0365565	0.767567	ankyrin repeat domain 36C
ACACB	5.85385	99.9224	1.60107	0.765961	2.09027	0.0365935	0.767567	acetyl-CoA carboxylase beta
MGC27382	1.96603	35.6594	-2.62854	1.25773	-2.08991	0.0366263	0.767567	uncharacterized MGC27382
PXN-AS1	8.85465	14.1169	2.10458	1.00799	2.08789	0.0368077	0.77057	PXN antisense RNA 1
IFNB1	2.09312	0.2384	-12.5606	6.01854	-2.08698	0.0368901	0.77057	interferon beta 1
FAM27E3	18.5798	4.39885	5.15429	2.46989	2.08685	0.0369015	0.77057	family with sequence similarity 27 member E3
LOC100506844	2.35145	1.50607	5.05147	2.42184	2.08579	0.0369973	0.77057	GIHCG inhibitor of miR-200b/200a/429 expression
CDK2	16.7537	13.5051	1.98383	0.95115	2.08571	0.0370045	0.77057	cyclin dependent kinase 2
PPP3CA	53.5785	2320.28	-0.65712	0.315247	-2.08446	0.0371185	0.77057	protein phosphatase 3 catalytic subunit alpha
CHCHD6	13.0486	454.165	0.665327	0.319257	2.08398	0.0371616	0.77057	coiled-coil-helix-coiled-coil-helix domain containing 6
AFAP1	7.13746	176.296	-1.56377	0.750587	-2.08339	0.0372157	0.77057	actin filament associated protein 1
NUDT16	194.928	184.188	1.50619	0.723102	2.08295	0.0372555	0.77057	nudix hydrolase 16
LGALS8	63.0844	307.265	-0.883359	0.424174	-2.08254	0.0372931	0.77057	galectin 8
ZNF213-AS1	34.6585	41.4704	1.97906	0.950459	2.08222	0.0373227	0.77057	ZNF213 antisense RNA 1 (head to head)
SNX31	1.11332	11.2088	3.46988	1.66659	2.08202	0.0373403	0.77057	sorting nexin 31
IL15	40.2533	510.276	1.79751	0.863348	2.08202	0.0373407	0.77057	interleukin 15
LOC145474	95.7888	25.8138	2.31949	1.11409	2.08196	0.0373465	0.77057	uncharacterized LOC145474
ATP6V0B	309.611	154.531	1.25553	0.603093	2.08181	0.0373599	0.77057	ATPase H+ transporting V0 subunit b
RASGEF1C	274.526	4027.02	-1.31285	0.630666	-2.08168	0.0373718	0.77057	RasGEF domain family member 1C
NEAT1	7722.59	24522	1.40061	0.672905	2.08144	0.0373932	0.77057	nuclear paraspeckle assembly transcript 1
PCF11	134.661	524.416	-0.728484	0.350123	-2.08065	0.0374657	0.77057	PCF11 cleavage and polyadenylation factor subunit
LOC102723780	6.13397	18.4122	-2.49992	1.20151	-2.08065	0.0374662	0.77057	FSHD region gene 1 family member F, pseudogene
KIAA1671	2.42547	54.6002	1.77125	0.851348	2.08052	0.0374774	0.77057	KIAA1671
RPL4	168.648	128.114	-1.48555	0.71463	-2.07877	0.0376387	0.77268	ribosomal protein L4
PDCL	23.2837	35.1253	-2.27825	1.09603	-2.07863	0.037651	0.77268	phosducin like
TNFRSF13C	87.3085	21.0254	-2.2879	1.10089	-2.07822	0.037689	0.772732	TNF receptor superfamily member 13C
REEP1	2.96874	51.9812	-2.15379	1.03688	-2.07719	0.0377844	0.77283	receptor accessory protein 1
KHDRBS3	157.87	4058.85	-1.0926	0.526041	-2.07703	0.0377991	0.77283	KH RNA binding domain containing, signal transduction associated 3
RNF17	4.20983	71.1665	3.95292	1.90343	2.07674	0.0378256	0.77283	ring finger protein 17
DNAJC27-AS1	4.84557	42.2524	1.92185	0.925575	2.07638	0.0378587	0.77283	DNAJC27 antisense RNA 1
KIRREL2	1.56666	2.33052	4.55551	2.1947	2.07568	0.0379232	0.77283	kirre like nephrin family adhesion molecule 2
PDCD6IPP2	6.66359	58.6584	-2.2152	1.06731	-2.0755	0.0379398	0.77283	PDCD6IP pseudogene 2
NDRG2	28.3167	201.693	1.61233	0.776849	2.07548	0.0379423	0.77283	NDRG family member 2
CA5A	1.40372	8.91063	2.97123	1.43265	2.07394	0.0380847	0.775006	carbonic anhydrase 5A
ESR1	7.84685	429.792	1.87951	0.906531	2.0733	0.038144	0.775073	estrogen receptor 1
CD36	1.53759	15.502	-2.89682	1.39731	-2.07314	0.0381592	0.775073	CD36 molecule
HCN4	0.407171	2.40956	5.79871	2.798	2.07245	0.0382237	0.775506	hyperpolarization activated cyclic nucleotide gated potassium channel 4
ARID4A	62.0789	639.366	-0.744637	0.359355	-2.07215	0.0382517	0.775506	AT-rich interaction domain 4A
AMDHD1	1.55708	5.20963	3.50312	1.6911	2.07151	0.0383111	0.775986	amidohydrolase domain containing 1
CACNA1F	4.44375	15.5444	1.99579	0.963934	2.07046	0.0384092	0.777251	calcium voltage-gated channel subunit alpha1 F
PARP16	17.0967	65.121	1.45949	0.705287	2.06935	0.0385132	0.778304	poly(ADP-ribose) polymerase family member 16
LINC01227	3.00173	2.4065	-11.2068	5.41616	-2.06914	0.0385327	0.778304	long intergenic non-protein coding RNA 1227
PAX6	9.35741	41.0248	-2.08413	1.00854	-2.06648	0.0387829	0.781911	paired box 6
TMCO5B	3.58162	5.95416	12.6652	6.12889	2.06648	0.0387831	0.781911	transmembrane and coiled-coil domains 5B (pseudogene)
CNTN4	2.66033	339.395	-1.84855	0.894939	-2.06556	0.0388696	0.78293	contactin 4
C1orf186	1.79089	12.0218	3.21775	1.55893	2.06408	0.0390103	0.782988	regulator of hemoglobinization and erythroid cell expansion
MID1IP1	6.91388	4.96401	3.81263	1.84727	2.06393	0.0390247	0.782988	MID1 interacting protein 1
TXNDC11	56.9572	489.105	0.779078	0.377498	2.06379	0.0390372	0.782988	thioredoxin domain containing 11
EVA1C	14.2667	196.703	1.9021	0.92174	2.0636	0.0390555	0.782988	eva-1 homolog C
KIAA0922	47.2628	1094.58	0.661803	0.320705	2.06359	0.0390565	0.782988	transmembrane 131 like
FRMD8	30.3884	112.642	1.4009	0.679041	2.06306	0.0391073	0.782988	FERM domain containing 8
CRTC1	27.0704	370.169	0.811315	0.393293	2.06288	0.0391242	0.782988	CREB regulated transcription coactivator 1
PDE8B	3.43389	97.0857	2.5067	1.21576	2.06185	0.0392224	0.784233	phosphodiesterase 8B
CLEC4D	2.50921	3.21708	5.77028	2.79913	2.06145	0.0392599	0.784261	C-type lectin domain family 4 member D
NPRL3	29.6066	213.877	0.977049	0.474072	2.06097	0.0393057	0.784456	NPR3 like, GATOR1 complex subunit
SETX	153.331	1947.48	-0.578434	0.280714	-2.06058	0.0393432	0.784487	senataxin
FAM49A	109.306	1810.63	-1.7142	0.832156	-2.05996	0.0394027	0.784954	CYFIP related Rac1 interactor A
PSME2	126.069	55.9237	1.577	0.765899	2.05902	0.0394922	0.785309	proteasome activator subunit 2
LOC102723526	1.35953	7.58812	3.65583	1.7759	2.05858	0.0395343	0.785309	long intergenic non-protein coding RNA 2218
PDE9A	56.3263	961.893	-1.01819	0.494635	-2.05847	0.0395453	0.785309	phosphodiesterase 9A
MIR670HG	12.1291	1.55588	12.6372	6.14091	2.05787	0.0396022	0.785309	MIR670 host gene
UGCG	185.834	1004.02	1.36724	0.664446	2.05772	0.0396169	0.785309	UDP-glucose ceramide glucosyltransferase
APEX1	184.084	65.1212	-1.43904	0.699405	-2.05751	0.0396369	0.785309	apurinic/apyrimidinic endodeoxyribonuclease 1
MIR100HG	7.9594	114.512	1.46324	0.711929	2.05532	0.0398484	0.786564	mir-100-let-7a-2-mir-125b-1 cluster host gene
APCDD1L-AS1	1.97735	28.5987	2.42816	1.18189	2.05447	0.0399299	0.786564	APCDD1L divergent transcript
EBPL	33.5498	140.423	1.5338	0.746573	2.05446	0.0399313	0.786564	EBP like
ZKSCAN2	12.0647	36.1583	-2.19183	1.06692	-2.05436	0.0399413	0.786564	zinc finger with KRAB and SCAN domains 2
ACMSD	2.29241	19.649	2.13248	1.03818	2.05406	0.0399702	0.786564	aminocarboxymuconate semialdehyde decarboxylase
SDHAF3	21.5555	189.171	0.950806	0.462945	2.05382	0.0399929	0.786564	succinate dehydrogenase complex assembly factor 3
KIAA2012	0.751539	13.0021	1.9372	0.943502	2.0532	0.0400535	0.786564	KIAA2012
PLAGL1	70.0711	1193.79	-0.83843	0.408365	-2.05314	0.0400592	0.786564	PLAG1 like zinc finger 1
KIAA0101	4.66269	14.999	2.9921	1.45738	2.05306	0.0400665	0.786564	PCNA clamp associated factor
SYT6	124.718	1065.74	-0.914283	0.445401	-2.05272	0.0401001	0.786564	synaptotagmin 6
OR13A1	3.19084	5.39696	3.63371	1.77029	2.05261	0.0401103	0.786564	olfactory receptor family 13 subfamily A member 1
CITED1	0.516137	0.396465	-12.3397	6.01318	-2.05211	0.0401594	0.786564	Cbp/p300 interacting transactivator with Glu/Asp rich carboxy-terminal domain 1
SAE1	25.4268	275.538	0.907445	0.442225	2.052	0.0401699	0.786564	SUMO1 activating enzyme subunit 1
LOC101927244	0.957015	10.6106	2.94819	1.43703	2.05159	0.0402092	0.786626	long intergenic non-protein coding RNA 1788
RGS3	5.24381	105.723	2.33418	1.13809	2.05096	0.0402704	0.787116	regulator of G protein signaling 3
LOC101928436	8.86879	129.392	2.02506	0.988231	2.04917	0.0404452	0.788984	uncharacterized LOC101928436
KLHL8	54.1477	440.069	0.849218	0.414447	2.04904	0.0404585	0.788984	kelch like family member 8
SHANK2	2.09011	200.085	2.34431	1.14421	2.04885	0.0404773	0.788984	SH3 and multiple ankyrin repeat domains 2
SLC16A14	3.32655	15.7748	-2.63919	1.28862	-2.04808	0.0405524	0.788984	solute carrier family 16 member 14
ARL1	32.1531	61.8047	-1.61511	0.788694	-2.04782	0.0405773	0.788984	ADP ribosylation factor like GTPase 1
NUP210	30.1701	433.561	1.04013	0.508067	2.04723	0.0406355	0.788984	nucleoporin 210
KIAA2022	15.0981	409.144	-1.17351	0.573242	-2.04714	0.0406441	0.788984	neurite extension and migration factor
MYO1D	6.47282	323.793	1.13332	0.55365	2.04699	0.0406589	0.788984	myosin ID
SLC25A5	38.9663	15.7605	-2.41189	1.17846	-2.04665	0.0406921	0.788984	solute carrier family 25 member 5
SEPT9	9.20144	283.202	1.19306	0.583309	2.04534	0.0408218	0.790791	septin 9
WNT9B	0.923103	4.34366	3.5062	1.71455	2.04497	0.0408579	0.790791	Wnt family member 9B
MAP4K4	156.855	4192.54	-0.783948	0.383555	-2.0439	0.0409637	0.791417	mitogen-activated protein kinase kinase kinase kinase 4
MLH3	30.9112	156.211	-0.873411	0.42759	-2.04264	0.0410881	0.791417	mutL homolog 3
FUK	14.4332	51.4039	1.78621	0.874522	2.0425	0.0411019	0.791417	fucose kinase
D2HGDH	45.4096	209.669	1.36053	0.666247	2.04209	0.041143	0.791417	D-2-hydroxyglutarate dehydrogenase
SLC25A21	1.33178	91.1724	2.10073	1.02889	2.04175	0.0411761	0.791417	solute carrier family 25 member 21
VPS28	63.58	42.3624	1.73662	0.850639	2.04155	0.0411962	0.791417	VPS28 subunit of ESCRT-I
COPB2	48.0988	206.956	-1.00751	0.493505	-2.04153	0.0411982	0.791417	COPI coat complex subunit beta 2
LINC00341	18.8551	6.38594	5.76809	2.82548	2.04145	0.0412059	0.791417	spectrin repeat containing nuclear envelope family member 3
PAOX	45.0074	76.1696	1.11273	0.545098	2.04134	0.0412174	0.791417	polyamine oxidase
CECR6	83.1468	55.1969	1.97059	0.965927	2.0401	0.0413405	0.792935	transmembrane protein 121B
ATHL1	125.128	113.46	1.40187	0.687257	2.03981	0.0413693	0.792935	protein-glucosylgalactosylhydroxylysine glucosidase
FBN2	2.57031	94.4187	2.78289	1.36536	2.03821	0.0415293	0.79505	fibrillin 2
CHD2	150.752	2704.65	-0.774265	0.379919	-2.03797	0.0415526	0.79505	chromodomain helicase DNA binding protein 2
LOC283177	1.1178	10.4314	4.36399	2.14193	2.03741	0.0416095	0.795438	B3GAT1 diverget transcript
LINC00374	1.124	3.23256	5.35238	2.62992	2.03519	0.0418322	0.798576	long intergenic non-protein coding RNA 374
IFRD2	7.32383	4.73762	3.0228	1.48538	2.03504	0.0418469	0.798576	interferon related developmental regulator 2
UTY	47.3139	1619.91	-0.820716	0.40365	-2.03324	0.0420286	0.800101	ubiquitously transcribed tetratricopeptide repeat containing, Y-linked
CYP4F24P	2.7506	7.33471	6.29913	3.0981	2.03322	0.0420299	0.800101	cytochrome P450 family 4 subfamily F member 24, pseudogene
LOC145694	1.25468	2.87345	-5.57757	2.74331	-2.03315	0.0420371	0.800101	uncharacterized LOC145694
NLRP11	3.64422	23.1787	-2.31214	1.13757	-2.03252	0.0421013	0.80031	NLR family pyrin domain containing 11
GNB3	3.24503	2.71228	4.23642	2.08469	2.03215	0.042138	0.80031	G protein subunit beta 3
PINLYP	6.48442	4.88046	-3.49509	1.72044	-2.03151	0.0422032	0.80031	phospholipase A2 inhibitor and LY6/PLAUR domain containing
PTK7	0.769104	8.93051	2.43204	1.19725	2.03136	0.0422184	0.80031	protein tyrosine kinase 7 (inactive)
TRPV2	46.7671	135.819	0.858493	0.422647	2.03123	0.0422318	0.80031	transient receptor potential cation channel subfamily V member 2
FBXO2	3.42527	3.09077	-3.12626	1.53945	-2.03076	0.0422793	0.800512	F-box protein 2
FAM195A	28.5443	25.9039	1.62079	0.798311	2.03027	0.0423286	0.80075	MAPK regulated corepressor interacting protein 2
CECR5	29.317	111.944	1.61471	0.795725	2.02923	0.0424349	0.802064	haloacid dehalogenase like hydrolase domain containing 5
ARL9	1.156	2.65637	4.84401	2.3886	2.02797	0.042563	0.803787	ADP ribosylation factor like GTPase 9
KCNQ4	1.26128	9.37471	3.15477	1.55596	2.02754	0.0426073	0.803926	potassium voltage-gated channel subfamily Q member 4
RNF128	1.97472	25.1119	2.68968	1.32719	2.0266	0.0427034	0.804269	ring finger protein 128
RBM38	24.0962	60.1465	1.20402	0.594154	2.02644	0.0427193	0.804269	RNA binding motif protein 38
XRCC3	19.5831	48.1232	1.67983	0.829189	2.02587	0.0427786	0.804269	X-ray repair cross complementing 3
LIMD2	64.2649	35.8678	1.38349	0.68293	2.02582	0.0427834	0.804269	LIM domain containing 2
TRPC1	23.0583	256.159	0.803484	0.396709	2.02537	0.0428292	0.804269	transient receptor potential cation channel subfamily C member 1
KCNMB4	22.0917	196.177	-1.34347	0.663379	-2.0252	0.0428471	0.804269	potassium calcium-activated channel subfamily M regulatory beta subunit 4
UAP1L1	48.6329	47.2614	2.36243	1.16743	2.02361	0.0430103	0.806436	UDP-N-acetylglucosamine pyrophosphorylase 1 like 1
CPEB4	129.85	1270.87	1.18481	0.585565	2.02335	0.0430366	0.806436	cytoplasmic polyadenylation element binding protein 4
MTRNR2L4	80.1019	14.9956	4.55615	2.25269	2.02254	0.0431204	0.807311	MT-RNR2 like 4
LAP3	214.426	900.002	1.50132	0.74261	2.02168	0.0432089	0.807333	leucine aminopeptidase 3
CNTRL	95.673	1149.01	-0.648665	0.320934	-2.02118	0.0432614	0.807333	centriolin
SLC5A5	1.28307	3.90984	3.74979	1.85578	2.0206	0.0433211	0.807333	solute carrier family 5 member 5
HSF4	8.47193	7.31309	3.46856	1.71666	2.02052	0.0433295	0.807333	heat shock transcription factor 4
LRP3	14.6601	28.5593	1.62377	0.803647	2.0205	0.0433319	0.807333	LDL receptor related protein 3
CHRNA3	2.11599	9.09125	-3.04249	1.50645	-2.01964	0.043421	0.807333	cholinergic receptor nicotinic alpha 3 subunit
LINC01179	1.47681	16.8068	-2.7456	1.35989	-2.01898	0.0434896	0.807333	long intergenic non-protein coding RNA 1179
SLC37A4	42.6234	37.3733	1.09754	0.54364	2.01887	0.0435009	0.807333	solute carrier family 37 member 4
FANCF	13.5199	6.04521	2.60402	1.28989	2.01879	0.0435086	0.807333	FA complementation group F
TF	8.51394	38.4227	-2.31814	1.14852	-2.01837	0.0435531	0.807333	transferrin
TANGO6	19.4649	627.496	0.599539	0.297075	2.01814	0.0435768	0.807333	transport and golgi organization 6 homolog
NCKAP1	10.0351	151.323	-1.44678	0.716889	-2.01813	0.0435775	0.807333	NCK associated protein 1
USP36	72.7842	476.976	-1.56405	0.775095	-2.01788	0.0436036	0.807333	ubiquitin specific peptidase 36
ANKRD44	163.967	7198.82	-0.829656	0.411534	-2.01601	0.0437992	0.810266	ankyrin repeat domain 44
USP6NL	112.18	2304.97	-0.809869	0.401954	-2.01483	0.0439228	0.811087	USP6 N-terminal like
TMEM128	27.2799	45.156	1.71156	0.849583	2.01458	0.0439482	0.811087	transmembrane protein 128
ZC3H13	56.9033	711.376	-0.756406	0.375478	-2.01452	0.0439553	0.811087	zinc finger CCCH-type containing 13
SLC38A5	4.88659	7.5264	2.98732	1.48335	2.01391	0.0440192	0.811412	solute carrier family 38 member 5
HEXIM1	143.314	94.5894	-1.14077	0.566523	-2.01364	0.0440474	0.811412	HEXIM P-TEFb complex subunit 1
LOC100288181	1.33301	4.44012	4.19595	2.08481	2.01263	0.0441539	0.812479	lncRNA associated with ovarian cancer 1
ZNF215	3.43225	14.7196	2.65084	1.31727	2.01238	0.04418	0.812479	zinc finger protein 215
TIRAP	24.7355	38.0914	1.16124	0.57716	2.01199	0.0442214	0.812553	TIR domain containing adaptor protein
ZNF589	27.3141	108.493	1.0634	0.528808	2.01094	0.0443317	0.813893	zinc finger protein 589
ABO	8.22691	22.0077	2.94323	1.46475	2.00938	0.0444973	0.816011	ABO, alpha 1-3-N-acetylgalactosaminyltransferase and alpha 1-3-galactosyltransferase
NCLN	20.1611	64.8703	1.61307	0.802907	2.00903	0.0445339	0.816011	nicalin
NIT2	21.2632	58.7172	1.50805	0.750765	2.00869	0.04457	0.816011	nitrilase family member 2
ITSN1	20.6605	690.042	-1.05759	0.526613	-2.00829	0.0446129	0.816011	intersectin 1
KLF2	22.7395	8.50759	-3.7123	1.84886	-2.00789	0.0446552	0.816011	Kruppel like factor 2
BANK1	6.31648	241.863	-1.47427	0.734922	-2.00602	0.044854	0.816011	B cell scaffold protein with ankyrin repeats 1
LINC01141	229.541	2165.94	-1.24434	0.620302	-2.00602	0.0448541	0.816011	long intergenic non-protein coding RNA 1141
TCF7L1	3.11672	69.5993	1.98645	0.990472	2.00556	0.0449031	0.816011	transcription factor 7 like 1
SNAI3-AS1	13.7001	43.3509	1.32788	0.662183	2.00531	0.04493	0.816011	SNAI3 antisense RNA 1
OR2W3	1.45731	0.182599	-12.0741	6.02177	-2.00508	0.0449547	0.816011	olfactory receptor family 2 subfamily W member 3
MC2R	1.4818	6.84279	5.0682	2.52899	2.00404	0.0450658	0.816011	melanocortin 2 receptor
PTPRD	2.28968	715.454	-0.988935	0.493482	-2.00399	0.0450706	0.816011	protein tyrosine phosphatase receptor type D
CCDC13	3.32321	28.1042	2.48981	1.24246	2.00393	0.0450777	0.816011	coiled-coil domain containing 13
UROD	41.9644	19.2795	1.67556	0.83628	2.00359	0.0451136	0.816011	uroporphyrinogen decarboxylase
LINC00632	19.231	157.862	-1.92215	0.95953	-2.00322	0.0451538	0.816011	long intergenic non-protein coding RNA 632
DMTF1	208.858	1240.05	-0.530933	0.265049	-2.00315	0.045161	0.816011	cyclin D binding myb like transcription factor 1
SMIM3	35.5642	83.5419	1.57381	0.785792	2.00283	0.0451959	0.816011	small integral membrane protein 3
LINC01376	6.34561	34.1726	2.10998	1.05365	2.00254	0.0452267	0.816011	long intergenic non-protein coding RNA 1376
LOC102467217	0.89973	3.61095	6.51163	3.25271	2.00191	0.0452946	0.816011	uncharacterized LOC102467217
FBN1	2.03851	64.1365	1.34222	0.670504	2.0018	0.0453058	0.816011	fibrillin 1
LINC00842	0.897854	6.10235	4.16746	2.0827	2.00099	0.0453939	0.816011	long intergenic non-protein coding RNA 842
STOX1	2.55258	21.7588	2.98182	1.49043	2.00065	0.0454303	0.816011	storkhead box 1
RADIL	2.39303	25.8009	2.13065	1.06523	2.00018	0.0454805	0.816011	Rap associating with DIL domain
CLIC5	1.06334	27.1201	2.5297	1.26477	2.00013	0.0454867	0.816011	chloride intracellular channel 5
CLCA3P	3.27509	9.04229	4.10726	2.05351	2.00012	0.0454876	0.816011	chloride channel accessory 3, pseudogene
LPAR2	136.922	84.2596	1.88407	0.941983	2.00011	0.045488	0.816011	lysophosphatidic acid receptor 2
MR1	37.5943	141.091	0.836411	0.418186	2.00009	0.0454904	0.816011	major histocompatibility complex, class I-related
GACAT2	2.51098	3.98934	-3.55965	1.78032	-1.99944	0.0455605	0.816011	gastric cancer associated transcript 2
KIAA1033	189.042	1550.64	-0.691062	0.345629	-1.99943	0.0455618	0.816011	WASH complex subunit 4
FLJ42969	1.83166	5.09914	4.68138	2.34148	1.99932	0.0455732	0.816011	uncharacterized LOC441374
SP110	205.374	1428.08	-0.59189	0.296169	-1.99849	0.0456639	0.816011	SP110 nuclear body protein
AASS	29.4807	284.226	-1.35176	0.676437	-1.99835	0.0456787	0.816011	aminoadipate-semialdehyde synthase
FCF1	20.5885	64.6677	1.23273	0.616889	1.9983	0.0456837	0.816011	FCF1 rRNA-processing protein
FLJ31104	9.43629	10.8716	-1.80719	0.904591	-1.99779	0.0457389	0.816327	uncharacterized LOC441072
SPNS1	23.0842	29.6215	1.6699	0.836398	1.99654	0.0458754	0.817693	sphingolipid transporter 1 (putative)
FKBP5	334.568	6995.61	1.74811	0.875633	1.9964	0.0458906	0.817693	FKBP prolyl isomerase 5
FHOD3	1.89468	122.376	2.09475	1.04952	1.99591	0.0459439	0.817752	formin homology 2 domain containing 3
PDP1	20.5071	25.8578	-1.592	0.797931	-1.99516	0.046025	0.817752	pyruvate dehyrogenase phosphatase catalytic subunit 1
LMF2	48.174	31.9883	1.92825	0.966576	1.99492	0.0460511	0.817752	lipase maturation factor 2
WWTR1	3.3611	81.4256	2.08028	1.04304	1.99443	0.0461052	0.817752	WW domain containing transcription regulator 1
CCDC192	3.02243	95.6364	1.94701	0.976298	1.99427	0.046122	0.817752	coiled-coil domain containing 192
CA10	5.43172	385.198	-1.53572	0.770134	-1.99409	0.0461424	0.817752	carbonic anhydrase 10
TRIM54	1.13429	4.04082	5.25513	2.6356	1.9939	0.0461625	0.817752	tripartite motif containing 54
KLF17	1.96216	4.36091	4.4553	2.23479	1.99361	0.0461943	0.817752	Kruppel like factor 17
LOC101928977	2.43219	17.8695	3.16439	1.5881	1.99256	0.0463098	0.818505	uncharacterized LOC101928977
VSIG8	9.90404	9.9952	2.68717	1.34885	1.99219	0.0463507	0.818505	V-set and immunoglobulin domain containing 8
GSG1	1.52316	4.06013	3.21362	1.6133	1.99196	0.046376	0.818505	germ cell associated 1
RBM3	162.626	146.65	0.970798	0.487459	1.99155	0.0464206	0.818505	RNA binding motif protein 3
RTN4RL2	3.76227	9.1771	2.90961	1.46112	1.99136	0.0464411	0.818505	reticulon 4 receptor like 2
CLCN5	32.6172	796.775	-1.24901	0.627275	-1.99117	0.0464624	0.818505	chloride voltage-gated channel 5
PADI1	11.5001	65.4542	2.8669	1.4409	1.98966	0.0466286	0.819957	peptidyl arginine deiminase 1
C1QTNF7	1.86143	26.2147	2.91315	1.46451	1.98917	0.0466827	0.819957	C1q and TNF related 7
HIST1H2BJ	97.5252	7.87304	-4.38159	2.20274	-1.98915	0.0466846	0.819957	H2B clustered histone 11
PTRHD1	5.67629	2.20321	4.53691	2.28111	1.98891	0.0467113	0.819957	peptidyl-tRNA hydrolase domain containing 1
HSPA6	61.8213	19.7061	3.02787	1.52253	1.98871	0.0467331	0.819957	heat shock protein family A (Hsp70) member 6
MGLL	22.0072	395.685	-1.254	0.630759	-1.98808	0.0468024	0.820395	monoglyceride lipase
LPCAT1	42.5667	404.028	-1.50367	0.75645	-1.9878	0.0468334	0.820395	lysophosphatidylcholine acyltransferase 1
CLMP	6.72178	107.221	2.02307	1.01815	1.987	0.0469226	0.821296	CXADR like membrane protein
TSC1	47.5475	350.309	-0.827929	0.416988	-1.9855	0.0470888	0.823061	TSC complex subunit 1
WBSCR22	56.4269	109.39	1.20906	0.609003	1.98532	0.0471092	0.823061	BUD23 rRNA methyltransferase and ribosome maturation factor
KCNIP4	10.1662	1625.92	-1.59455	0.803274	-1.98507	0.0471368	0.823061	potassium voltage-gated channel interacting protein 4
BID	76.1171	442.045	-1.60552	0.809149	-1.98421	0.0472326	0.823474	BH3 interacting domain death agonist
TPD52L2	45.3775	162.338	1.15036	0.579875	1.9838	0.0472781	0.823474	TPD52 like 2
TOP2B	69.1932	632.861	-0.854492	0.430745	-1.98375	0.0472833	0.823474	DNA topoisomerase II beta
S100A4	10.3506	3.00827	5.37929	2.71202	1.9835	0.0473118	0.823474	S100 calcium binding protein A4
THUMPD3-AS1	124.6	190.205	-0.846628	0.426924	-1.98309	0.0473578	0.823542	THUMPD3 antisense RNA 1
SLC22A3	1.94296	25.2282	3.62511	1.8285	1.98256	0.0474163	0.823542	solute carrier family 22 member 3
CLDN10	0.967706	19.4748	2.90845	1.4671	1.98245	0.0474291	0.823542	claudin 10
YIF1A	12.0607	6.95046	3.43813	1.73513	1.98148	0.0475375	0.82368	Yip1 interacting factor homolog A, membrane trafficking protein
FANK1	2.93395	44.6946	1.3106	0.66172	1.98059	0.0476368	0.82368	fibronectin type III and ankyrin repeat domains 1
GPSM3	77.0165	46.5655	0.951193	0.480276	1.98051	0.0476457	0.82368	G protein signaling modulator 3
SERTAD3	27.8322	14.0089	-2.42371	1.22388	-1.98035	0.0476638	0.82368	SERTA domain containing 3
LOC101930114	0.852482	9.04683	2.88259	1.45572	1.98018	0.0476835	0.82368	HSD11B1 antisense RNA 1
NR5A2	1.24323	24.9782	1.96141	0.990573	1.98008	0.0476944	0.82368	nuclear receptor subfamily 5 group A member 2
CLEC2B	66.3372	151.766	1.38399	0.698977	1.98001	0.0477019	0.82368	C-type lectin domain family 2 member B
KIAA2013	34.4497	32.0489	2.03746	1.02921	1.97964	0.0477439	0.823752	KIAA2013
FAM66D	6.74704	31.0725	2.54585	1.2865	1.97889	0.0478283	0.823966	family with sequence similarity 66 member D
LOC101928435	3.96996	1.67986	6.1112	3.08896	1.9784	0.0478838	0.823966	long intergenic non-protein coding RNA 1700
PDSS1	21.7057	142.671	1.09051	0.551399	1.97772	0.0479605	0.823966	decaprenyl diphosphate synthase subunit 1
COL18A1	12.4426	187.297	1.18912	0.601537	1.97681	0.0480629	0.823966	collagen type XVIII alpha 1 chain
STIM1	35.6091	1152.9	0.802011	0.40573	1.97671	0.0480742	0.823966	stromal interaction molecule 1
IQCG	19.0925	184.733	-1.29768	0.656564	-1.97647	0.0481017	0.823966	IQ motif containing G
ADAM12	2.40925	118.805	1.96304	0.993357	1.97617	0.048136	0.823966	ADAM metallopeptidase domain 12
LOC221946	1.86637	2.91057	-3.12114	1.57966	-1.97583	0.0481737	0.823966	uncharacterized LOC221946
SBNO2	25.4632	246.86	1.22308	0.619029	1.97581	0.0481768	0.823966	strawberry notch homolog 2
OLR1	381.793	741.595	-1.14464	0.579377	-1.97564	0.048196	0.823966	oxidized low density lipoprotein receptor 1
MSANTD4	28.4804	55.3856	-1.05606	0.534609	-1.97539	0.0482242	0.823966	Myb/SANT DNA binding domain containing 4 with coiled-coils
ZFP41	28.4297	61.1052	-1.00678	0.509705	-1.97522	0.048243	0.823966	ZFP41 zinc finger protein
COPE	41.1568	114.436	1.39231	0.704906	1.97518	0.0482482	0.823966	COPI coat complex subunit epsilon
FGD2	540.179	1724.55	0.480555	0.243405	1.9743	0.0483477	0.825018	FYVE, RhoGEF and PH domain containing 2
ECE1	1.2351	20.2113	2.62138	1.3281	1.97378	0.0484072	0.825386	endothelin converting enzyme 1
FLYWCH1	22.7302	121.859	1.22719	0.621959	1.97311	0.0484828	0.826028	FLYWCH-type zinc finger 1
PTPN7	29.6233	59.0998	1.98798	1.00776	1.97268	0.0485323	0.826226	protein tyrosine phosphatase non-receptor type 7
SHC2	1.10037	6.72015	3.13615	1.59065	1.97162	0.0486532	0.827175	SHC adaptor protein 2
IBSP	2.2692	4.13977	4.65823	2.36276	1.97152	0.0486641	0.827175	integrin binding sialoprotein
ZSWIM6	279.975	8208.47	-0.699141	0.354791	-1.97057	0.0487733	0.828385	zinc finger SWIM-type containing 6
UBAC2	83.6961	2123.28	-0.561399	0.284987	-1.96991	0.0488485	0.829015	UBA domain containing 2
P3H2	47.5256	1045.94	-1.1488	0.583525	-1.96872	0.0489848	0.830651	prolyl 3-hydroxylase 2
PLD5	2.77359	165.665	-1.5701	0.79765	-1.96841	0.0490212	0.830651	phospholipase D family member 5
UBN2	60.4584	630.889	-0.77535	0.394108	-1.96735	0.0491425	0.831875	ubinuclein 2
CCDC88C	0.898215	18.3046	2.7325	1.38909	1.96712	0.0491698	0.831875	coiled-coil domain containing 88C
B4GALT6	4.83727	41.799	-2.18605	1.11214	-1.96563	0.0493413	0.833941	beta-1,4-galactosyltransferase 6
ZXDB	30.6894	23.2118	1.96151	0.998021	1.9654	0.0493685	0.833941	zinc finger X-linked duplicated B
PPP1R9A	3.43604	178.439	-1.51597	0.771749	-1.96434	0.0494912	0.834789	protein phosphatase 1 regulatory subunit 9A
AMER2	20.3363	28.6261	-1.90203	0.968301	-1.9643	0.0494954	0.834789	APC membrane recruitment protein 2
NR4A1	7.92708	45.7235	-2.8484	1.45047	-1.96378	0.0495554	0.835153	nuclear receptor subfamily 4 group A member 1
METTL21B	54.9466	75.6723	1.77988	0.906693	1.96304	0.0496412	0.835561	EEF1A lysine methyltransferase 3
NHLRC2	64.4426	503.068	-0.897402	0.457179	-1.96291	0.0496563	0.835561	NHL repeat containing 2
SNX12	11.6936	21.8148	1.20484	0.613981	1.96233	0.0497236	0.836048	sorting nexin 12
NUGGC	1.13443	10.3182	3.32929	1.69811	1.96058	0.0499281	0.838839	nuclear GTPase, germinal center associated
MMP28	5.8539	30.613	-2.26295	1.15464	-1.95987	0.0500107	0.839578	matrix metallopeptidase 28
PSORS1C3	26.524	16.006	3.75282	1.91593	1.95875	0.0501423	0.840011	psoriasis susceptibility 1 candidate 3
RBPMS2	1.60073	7.94117	3.58236	1.82905	1.95859	0.0501603	0.840011	RNA binding protein, mRNA processing factor 2
SH3TC1	210.034	1205.08	1.12642	0.575266	1.95809	0.050219	0.840011	SH3 domain and tetratricopeptide repeats 1
HIST1H2AM	218.494	13.6861	-3.96982	2.02748	-1.95801	0.0502293	0.840011	H2A clustered histone 17
DSCAM	42.9206	4863.26	-1.15619	0.590542	-1.95784	0.0502489	0.840011	DS cell adhesion molecule
LIMA1	9.6232	141.416	-0.981281	0.501322	-1.95739	0.0503021	0.840011	LIM domain and actin binding 1
LOC101927153	18.7462	52.0342	2.5591	1.30746	1.9573	0.0503119	0.840011	long intergenic non-protein coding RNA 2207
DTD1	17.0395	408.872	0.845595	0.432146	1.95673	0.0503789	0.840011	D-aminoacyl-tRNA deacylase 1
SLIT1	2.52935	65.2304	1.49766	0.765586	1.95623	0.0504385	0.840011	slit guidance ligand 1
FAM102B	102.756	1109.85	-0.834548	0.426779	-1.95546	0.0505289	0.840011	family with sequence similarity 102 member B
LOC100505912	1.87964	3.13459	4.08117	2.08708	1.95545	0.0505302	0.840011	uncharacterized LOC100505912
ALKBH4	8.81631	10.1874	2.20276	1.12696	1.9546	0.0506303	0.840011	alkB homolog 4, lysine demethylase
C19orf60	117.764	57.0266	1.47328	0.754035	1.95386	0.0507178	0.840011	required for excision 1-B domain containing
PIM1	163.265	114.319	3.22069	1.64879	1.95336	0.0507765	0.840011	Pim-1 proto-oncogene, serine/threonine kinase
SPATA9	6.12753	24.8431	2.25899	1.15654	1.95323	0.0507928	0.840011	spermatogenesis associated 9
LOC284648	0.924503	0.178767	-11.7582	6.02038	-1.95306	0.0508126	0.840011	long intergenic non-protein coding RNA 1686
ELK4	117.69	397.641	-0.461032	0.236078	-1.95288	0.050834	0.840011	ETS transcription factor ELK4
ABRACL	24.1813	43.9297	2.70399	1.38473	1.95272	0.0508526	0.840011	ABRA C-terminal like
HBG2	5.53322	1.29753	-11.7363	6.0111	-1.95244	0.0508862	0.840011	hemoglobin subunit gamma 2
CDH7	2.34798	40.9133	-1.56354	0.800892	-1.95225	0.0509084	0.840011	cadherin 7
CBLN1	60.9891	32.4296	-2.20463	1.12937	-1.95209	0.0509279	0.840011	cerebellin 1 precursor
SIPA1L1	37.5922	1086	1.0767	0.551601	1.95196	0.0509434	0.840011	signal induced proliferation associated 1 like 1
NARFL	12.9508	20.3566	1.61309	0.826427	1.95188	0.050952	0.840011	cytosolic iron-sulfur assembly component 3
CADM2	8.93065	1295.76	-1.42189	0.728628	-1.95147	0.0510017	0.840011	cell adhesion molecule 2
SLC4A5	9.41293	156.419	1.04317	0.534696	1.95097	0.051061	0.840011	solute carrier family 4 member 5
LYAR	20.0381	61.985	1.36742	0.700917	1.9509	0.0510684	0.840011	Ly1 antibody reactive
FHL5	2.05957	15.0492	2.94728	1.51111	1.9504	0.0511286	0.840011	four and a half LIM domains 5
FAM174B	1.47381	7.33086	2.66775	1.36788	1.95029	0.0511419	0.840011	family with sequence similarity 174 member B
ADAM22	7.5035	267.773	-1.51473	0.776792	-1.94998	0.0511785	0.840011	ADAM metallopeptidase domain 22
NAALAD2	7.77683	57.4088	1.67452	0.858857	1.94971	0.0512105	0.840011	N-acetylated alpha-linked acidic dipeptidase 2
AP4B1	27.9497	39.0106	1.67807	0.860758	1.94953	0.0512324	0.840011	adaptor related protein complex 4 subunit beta 1
DNAH6	1.43106	60.51	1.73785	0.892008	1.94824	0.0513863	0.841537	dynein axonemal heavy chain 6
IFIT5	38.7126	34.6158	-2.47656	1.27139	-1.94791	0.0514259	0.841537	interferon induced protein with tetratricopeptide repeats 5
C8orf87	1.18902	5.76894	-4.51829	2.32014	-1.94742	0.0514845	0.841537	chromosome 8 putative open reading frame 87
FPR2	2.80839	3.27924	4.55222	2.33775	1.94727	0.0515027	0.841537	formyl peptide receptor 2
LOC101927575	1.25605	5.71043	-2.82512	1.45127	-1.94666	0.0515757	0.841537	uncharacterized LOC101927575
DSE	54.5083	1128.18	1.08334	0.556566	1.94646	0.0515991	0.841537	dermatan sulfate epimerase
PRICKLE2	2.75377	46.787	2.96478	1.5233	1.94629	0.0516201	0.841537	prickle planar cell polarity protein 2
UST	33.6941	1584.92	-1.27198	0.6537	-1.94582	0.0516768	0.841537	uronyl 2-sulfotransferase
FAM212B	10.2526	44.5656	1.6687	0.857716	1.94552	0.0517129	0.841537	inka box actin regulator 2
GRIP2	1.38421	9.13875	2.95794	1.52068	1.94514	0.0517581	0.841537	glutamate receptor interacting protein 2
ZNF385D-AS2	11.398	35.7575	-2.37239	1.22012	-1.94439	0.0518478	0.841537	ZNF385D antisense RNA 2
MIDN	46.7672	66.8687	1.21035	0.622511	1.9443	0.0518593	0.841537	midnolin
DRD3	0.816407	8.26328	-3.84849	1.97956	-1.94411	0.0518825	0.841537	dopamine receptor D3
SH2D1A	0.505699	1.8934	-11.4502	5.89115	-1.94362	0.0519411	0.841537	SH2 domain containing 1A
DARS-AS1	7.46085	23.4202	2.45352	1.26238	1.94356	0.0519484	0.841537	DARS1 antisense RNA 1
HS3ST3A1	0.944992	14.3858	2.76637	1.4235	1.94336	0.0519724	0.841537	heparan sulfate-glucosamine 3-sulfotransferase 3A1
CNGB3	1.86828	42.2306	1.9883	1.02323	1.94316	0.051997	0.841537	cyclic nucleotide gated channel subunit beta 3
HCG22	167.707	145.028	-3.59176	1.84869	-1.94287	0.0520318	0.841537	HLA complex group 22
JMJD1C	101.052	4855.38	-0.431288	0.222011	-1.94264	0.0520598	0.841537	jumonji domain containing 1C
YIPF2	21.531	17.2898	2.53845	1.30727	1.94179	0.052163	0.842547	Yip1 domain family member 2
MRPS12	18.0063	6.02125	3.9005	2.0092	1.94132	0.0522201	0.842547	mitochondrial ribosomal protein S12
AKAP14	1.18184	3.78892	2.71249	1.39735	1.94116	0.0522384	0.842547	A-kinase anchoring protein 14
LINC01272	3.5397	5.62847	3.89264	2.00639	1.94012	0.0523649	0.843962	plaque enriched lncRNA in atherosclerotic and inflammatory bowel macrophage regulation
C20orf27	29.0628	58.5443	1.71528	0.88441	1.93946	0.0524455	0.84398	chromosome 20 open reading frame 27
ZYX	172.917	235.433	1.41299	0.728551	1.93946	0.0524455	0.84398	zyxin
TNFRSF19	2.36034	32.3482	2.64146	1.36237	1.93887	0.0525167	0.84398	TNF receptor superfamily member 19
GREB1L	2.28349	82.8961	1.67602	0.864445	1.93884	0.052521	0.84398	GREB1 like retinoic acid receptor coactivator
HRH4	4.3727	11.6344	3.21467	1.65853	1.93827	0.0525905	0.844474	histamine receptor H4
FBXL16	7.19726	13.2895	-2.24572	1.15936	-1.93704	0.0527404	0.846256	F-box and leucine rich repeat protein 16
SMPD1	38.3007	23.2528	1.95084	1.00746	1.93639	0.0528194	0.8469	sphingomyelin phosphodiesterase 1
FOXG1-AS1	0.542312	3.0308	5.45196	2.81663	1.93563	0.0529129	0.847145	FOXG1 antisense RNA 1
SLC47A1	7.31195	47.3366	2.16238	1.11718	1.93556	0.0529212	0.847145	solute carrier family 47 member 1
CAMKK1	22.3354	97.0958	0.907853	0.469162	1.93505	0.0529838	0.847145	calcium/calmodulin dependent protein kinase kinase 1
ETV7	1.307	5.87868	4.32987	2.23781	1.93487	0.0530059	0.847145	ETS variant transcription factor 7
ZNF446	24.8335	40.665	1.47096	0.760427	1.93439	0.0530657	0.847145	zinc finger protein 446
SLC39A14	15.6355	142.449	2.09133	1.08115	1.93437	0.0530682	0.847145	solute carrier family 39 member 14
NTSR1	0.45634	3.15545	4.16843	2.15585	1.93355	0.053169	0.848133	neurotensin receptor 1
PDGFB	101.499	317.548	-1.65491	0.856337	-1.93254	0.0532928	0.848491	platelet derived growth factor subunit B
AMT	73.1426	57.2844	1.51911	0.78608	1.93252	0.0532957	0.848491	aminomethyltransferase
RPS19BP1	85.093	47.2141	-2.88687	1.49423	-1.93202	0.0533573	0.848491	ribosomal protein S19 binding protein 1
LMNB1	22.0298	179.764	1.79455	0.929259	1.93116	0.0534633	0.848491	lamin B1
ABCC13	9.49629	35.7944	-5.9513	3.08215	-1.93089	0.0534965	0.848491	ATP binding cassette subfamily C member 13 (pseudogene)
CLSTN3	14.1037	56.116	1.27149	0.658531	1.93079	0.0535085	0.848491	calsyntenin 3
NLRP14	2.06104	14.2404	3.04282	1.57615	1.93054	0.0535399	0.848491	NLR family pyrin domain containing 14
MON2	70.6477	1249.04	-0.471005	0.244003	-1.93032	0.0535669	0.848491	MON2 homolog, regulator of endosome-to-Golgi trafficking
C14orf93	11.2207	34.1213	1.42278	0.737076	1.9303	0.0535692	0.848491	chromosome 14 open reading frame 93
RPE65	1.20915	3.27566	-4.02107	2.08323	-1.93021	0.0535811	0.848491	retinoid isomerohydrolase RPE65
APOBR	54.1673	32.2248	1.30395	0.675717	1.92972	0.0536413	0.848826	apolipoprotein B receptor
TINCR	7.24795	9.43079	2.98893	1.54938	1.92911	0.0537168	0.849404	TINCR ubiquitin domain containing
HIST1H2AC	1933.78	149.132	-1.30798	0.678286	-1.92836	0.0538106	0.849902	H2A clustered histone 6
UBE2Z	86.0214	237.558	0.773915	0.401363	1.92822	0.0538278	0.849902	ubiquitin conjugating enzyme E2 Z
ARGLU1	267.84	932.404	-0.770706	0.399761	-1.92792	0.0538654	0.849902	arginine and glutamate rich 1
SLC2A5	419.753	1902.92	1.0164	0.527477	1.9269	0.0539918	0.851024	solute carrier family 2 member 5
NAP1L2	38.0212	13.7683	-2.75038	1.42749	-1.92672	0.0540147	0.851024	nucleosome assembly protein 1 like 2
FAM160A1	4.95308	177.241	-1.85356	0.962366	-1.92605	0.0540986	0.85173	family with sequence similarity 160 member A1
CXorf23	31.4582	246.399	-1.09791	0.570827	-1.92336	0.0544343	0.856396	BCLAF1 and THRAP3 family member 3
UBE2J2	80.0918	222.954	1.28733	0.669899	1.92167	0.0546469	0.859121	ubiquitin conjugating enzyme E2 J2
HTN3	1.49905	1.73103	9.43829	4.91301	1.92108	0.0547212	0.859667	histatin 3
IGFBP3	4.42077	5.57219	6.30043	3.28142	1.92003	0.0548539	0.861131	insulin like growth factor binding protein 3
LOC100505984	3.36329	5.9752	3.93594	2.05096	1.91907	0.0549752	0.861555	long intergenic non-protein coding RNA 2478
CD69	103.419	121.69	-1.81011	0.943246	-1.91902	0.0549821	0.861555	CD69 molecule
SLC9A9	101.525	7890.34	-0.65553	0.341642	-1.91876	0.0550142	0.861555	solute carrier family 9 member A9
FARP2	30.0689	566.684	-0.738381	0.384906	-1.91834	0.0550679	0.861555	FERM, ARH/RhoGEF and pleckstrin domain protein 2
YTHDC1	120.748	659.67	-0.948733	0.494635	-1.91805	0.0551048	0.861555	YTH domain containing 1
PPP1R10	164.286	379.878	-0.942537	0.491508	-1.91764	0.0551565	0.861555	protein phosphatase 1 regulatory subunit 10
MLLT11	20.3722	24.0212	-2.05683	1.07266	-1.9175	0.0551739	0.861555	MLLT11 transcription factor 7 cofactor
LINC00492	3.74516	18.5718	7.46171	3.89174	1.91732	0.0551974	0.861555	long intergenic non-protein coding RNA 492
CSF2RB	42.7813	155.39	1.15561	0.602846	1.91692	0.055248	0.861727	colony stimulating factor 2 receptor subunit beta
ZDHHC11	3.34268	24.3443	1.97828	1.03232	1.91635	0.0553205	0.861997	zinc finger DHHC-type containing 11
DYTN	1.41743	13.7724	4.12011	2.15019	1.91616	0.0553446	0.861997	dystrotelin
C12orf74	1.03777	0.785891	11.2871	5.89409	1.91498	0.0554947	0.863364
LOC105377975	10.6453	435.27	0.995268	0.519851	1.91453	0.055553	0.863364	uncharacterized LOC105377975
APOC1	71.7663	44.7584	1.86862	0.976052	1.91447	0.0555603	0.863364	apolipoprotein C1
REPIN1	61.6354	44.1457	1.06877	0.558376	1.91406	0.0556123	0.863364	replication initiator 1
STAP2	4.51608	8.91654	1.91268	0.999351	1.91392	0.0556305	0.863364	signal transducing adaptor family member 2
SLC8A2	5.41811	33.9401	-1.95458	1.02145	-1.91353	0.0556802	0.863518	solute carrier family 8 member A2
ZC3H7B	24.5563	195.672	0.886195	0.463265	1.91293	0.0557567	0.863697	zinc finger CCCH-type containing 7B
CROCC	30.8559	220.177	-0.956236	0.500108	-1.91206	0.0558685	0.863697	ciliary rootlet coiled-coil, rootletin
PDDC1	25.9307	35.5093	1.65305	0.864595	1.91194	0.055884	0.863697	glutamine amidotransferase like class 1 domain containing 1
UTAT33	4.32334	3.26077	6.20219	3.24464	1.91152	0.0559375	0.863697	MRPS9 antisense RNA 1
GRIN2B	2.38482	135.733	-2.41042	1.26112	-1.91133	0.0559617	0.863697	glutamate ionotropic receptor NMDA type subunit 2B
LINC00371	1.96669	24.6762	3.82248	2.00003	1.91121	0.0559774	0.863697	chromosome 13 open reading frame 42
DSG2	0.228193	1.49961	4.49248	2.35097	1.9109	0.0560174	0.863697	desmoglein 2
OLFM1	2.12836	12.8989	-2.48462	1.30065	-1.9103	0.0560944	0.863697	olfactomedin 1
CRYL1	16.798	274.989	0.865785	0.453306	1.90993	0.0561418	0.863697	crystallin lambda 1
LYPD5	2.91114	9.12764	2.24355	1.17481	1.90971	0.0561705	0.863697	LY6/PLAUR domain containing 5
SDR42E1	3.94471	7.89477	-5.13778	2.69042	-1.90966	0.0561771	0.863697	short chain dehydrogenase/reductase family 42E, member 1
LINC01117	0.429066	1.00299	-11.4252	5.98316	-1.90955	0.0561908	0.863697	long intergenic non-protein coding RNA 1117
TULP2	1.60155	3.77964	2.78542	1.45885	1.90932	0.0562204	0.863697	TUB like protein 2
CCDC93	47.6379	643.096	-0.494962	0.259262	-1.90912	0.056247	0.863697	coiled-coil domain containing 93
INA	9.24161	15.6971	-1.91264	1.00215	-1.90854	0.0563215	0.864231	internexin neuronal intermediate filament protein alpha
ALDH1L2	12.1509	100.694	1.65041	0.865059	1.90786	0.0564091	0.864248	aldehyde dehydrogenase 1 family member L2
FBXW2	63.4391	307.465	0.579243	0.303673	1.90746	0.0564614	0.864248	F-box and WD repeat domain containing 2
LOC729737	116.891	89.3361	1.41676	0.742883	1.90711	0.0565058	0.864248	uncharacterized LOC729737
CD27-AS1	4.8805	7.8105	2.64691	1.38795	1.90707	0.056512	0.864248	CD27 antisense RNA 1
SCRIB	19.6391	63.2834	1.16819	0.612646	1.9068	0.0565471	0.864248	scribble planar cell polarity protein
HNRNPH3	235.915	363.03	-0.849502	0.445538	-1.90669	0.0565607	0.864248	heterogeneous nuclear ribonucleoprotein H3
BCAP31	24.5169	84.5476	-1.49343	0.783495	-1.90611	0.0566363	0.864796	B cell receptor associated protein 31
LRRC37A6P	50.8098	43.869	-1.86865	0.980658	-1.90551	0.056714	0.865152	leucine rich repeat containing 37 member A6, pseudogene
MORN5	2.09158	12.4325	4.81554	2.52767	1.90513	0.0567632	0.865152	MORN repeat containing 5
GALR1	1.29691	3.70117	-4.53263	2.37932	-1.90501	0.0567788	0.865152	galanin receptor 1
FAAH	2.98301	7.80479	2.36367	1.24138	1.90406	0.0569022	0.865834	fatty acid amide hydrolase
TMTC2	7.26883	433.718	1.12212	0.589346	1.90401	0.0569083	0.865834	transmembrane O-mannosyltransferase targeting cadherins 2
TNFRSF21	10.1857	107.181	-1.82326	0.957764	-1.90366	0.056954	0.865834	TNF receptor superfamily member 21
ZNF638	184.8	2579.21	-0.519984	0.273213	-1.90322	0.0570115	0.865834	zinc finger protein 638
BTAF1	86.3608	1277.13	-0.70104	0.368415	-1.90286	0.0570594	0.865834	B-TFIID TATA-box binding protein associated factor 1
ERICH5	0.842492	3.4293	3.92934	2.06499	1.90283	0.0570622	0.865834	glutamate rich 5
HPS1	53.9407	222.372	0.866489	0.45545	1.90249	0.0571071	0.865913	HPS1 biogenesis of lysosomal organelles complex 3 subunit 1
MLXIPL	102.709	436.94	1.13746	0.598074	1.90188	0.0571871	0.866521	MLX interacting protein like
ALDH16A1	25.0683	61.8011	1.42452	0.749286	1.90118	0.057279	0.866916	aldehyde dehydrogenase 16 family member A1
ZBTB14	26.9768	29.8074	-1.59836	0.841116	-1.90028	0.0573962	0.866916	zinc finger and BTB domain containing 14
PSPC1	84.5315	1257.47	-0.526463	0.277058	-1.90019	0.0574083	0.866916	paraspeckle component 1
SCNN1B	1.19787	13.4523	3.1359	1.6505	1.89997	0.0574375	0.866916	sodium channel epithelial 1 subunit beta
AP5B1	83.7349	78.2539	-1.61154	0.848233	-1.89988	0.0574485	0.866916	adaptor related protein complex 5 subunit beta 1
CHP2	0.419348	0.237863	-11.5205	6.06407	-1.89979	0.0574603	0.866916	calcineurin like EF-hand protein 2
OFD1	87.0194	404.745	-0.949021	0.499602	-1.89955	0.0574918	0.866916	OFD1 centriole and centriolar satellite protein
CRISPLD2	1.62445	18.5549	2.45905	1.2951	1.89873	0.0575997	0.867408	cysteine rich secretory protein LCCL domain containing 2
FMNL3	360.725	3444.03	-0.824218	0.434135	-1.89853	0.0576261	0.867408	formin like 3
SLC11A2	153.107	966.438	0.660534	0.347998	1.8981	0.0576833	0.867408	solute carrier family 11 member 2
LINC00116	2.02416	3.2744	-3.40134	1.7922	-1.89786	0.0577151	0.867408	mitoregulin
TRPM2	194.905	2395.18	0.752959	0.396756	1.89779	0.0577236	0.867408	transient receptor potential cation channel subfamily M member 2
MARK4	22.7153	168.588	0.976936	0.51513	1.89648	0.057896	0.869399	microtubule affinity regulating kinase 4
SH3RF3	158.723	8008.43	0.667571	0.352087	1.89604	0.0579544	0.869499	SH3 domain containing ring finger 3
SIX1	1.7266	1.13273	-11.379	6.00414	-1.89519	0.0580674	0.869499	SIX homeobox 1
MRFAP1	154.168	57.0044	-1.58947	0.838823	-1.89488	0.0581086	0.869499	Morf4 family associated protein 1
C16orf70	45.4859	238.695	-0.54981	0.290179	-1.89473	0.0581283	0.869499	chromosome 16 open reading frame 70
AKAP11	98.82	680.966	-0.518936	0.273899	-1.89463	0.0581417	0.869499	A-kinase anchoring protein 11
SNX33	20.5875	27.4901	2.05041	1.0824	1.89432	0.0581829	0.869499	sorting nexin 33
NLRP2	8.0083	39.5096	3.14171	1.65852	1.89429	0.0581865	0.869499	NLR family pyrin domain containing 2
RAP1A	246.02	3241.26	-0.593554	0.313383	-1.89402	0.0582222	0.869499	RAP1A, member of RAS oncogene family
GHET1	3.38484	0.829265	-11.3122	5.97566	-1.89305	0.0583514	0.870831	gastric carcinoma proliferation enhancing transcript 1
RBCK1	79.9809	247.409	0.902285	0.477119	1.89111	0.0586098	0.874088	RANBP2-type and C3HC4-type zinc finger containing 1
CPO	2.14388	8.30132	3.33996	1.76735	1.88981	0.0587829	0.875169	carboxypeptidase O
C14orf105	7.72676	26.1293	1.70677	0.903202	1.88969	0.0587998	0.875169	coiled-coil domain containing 198
EPS8L1	4.50692	7.44029	3.57323	1.89173	1.88887	0.0589092	0.875169	EPS8 like 1
TXN	16.9214	28.4962	1.55814	0.825156	1.8883	0.058986	0.875169	thioredoxin
TRMT1	40.4472	63.7233	1.04917	0.555663	1.88813	0.0590082	0.875169	tRNA methyltransferase 1
IQGAP1	30.302	468.887	1.03309	0.547224	1.88788	0.0590417	0.875169	IQ motif containing GTPase activating protein 1
RHBDL3	1.64436	12.5606	2.09564	1.11011	1.88777	0.0590565	0.875169	rhomboid like 3
FAM26F	15.4221	4.70259	4.05641	2.14878	1.88777	0.0590569	0.875169	calcium homeostasis modulator family member 6
OR1L3	1.66425	0.20162	11.5871	6.14125	1.88677	0.0591915	0.875169	olfactory receptor family 1 subfamily L member 3
FOXN3	198.045	12465.7	-0.557697	0.295587	-1.88674	0.0591951	0.875169	forkhead box N3
NREP	2.67587	89.4602	-1.30389	0.691102	-1.88668	0.059203	0.875169	neuronal regeneration related protein
FAM3B	5.07512	33.0376	-2.08192	1.10391	-1.88595	0.0593013	0.875169	FAM3 metabolism regulating signaling molecule B
ANAPC7	61.5696	258.173	0.649514	0.344427	1.88578	0.0593247	0.875169	anaphase promoting complex subunit 7
FGF14	13.014	1162.06	-1.68919	0.895801	-1.88568	0.059338	0.875169	fibroblast growth factor 14
SLIT2	2.93902	145.091	-1.77629	0.942045	-1.88557	0.0593534	0.875169	slit guidance ligand 2
ARHGEF15	1.98566	3.26356	5.36409	2.84487	1.88553	0.0593579	0.875169	Rho guanine nucleotide exchange factor 15
UNC13D	22.9716	54.8329	1.19503	0.633807	1.88548	0.0593655	0.875169	unc-13 homolog D
INTS2	21.0024	180.754	0.755406	0.400862	1.88446	0.0595034	0.876317	integrator complex subunit 2
RNF180	6.74398	184.58	1.04746	0.555963	1.88405	0.0595588	0.876317	ring finger protein 180
DOCK8	326.335	11120.8	-0.778281	0.413176	-1.88366	0.0596115	0.876317	dedicator of cytokinesis 8
GLYAT	0.850241	2.83602	5.52533	2.93337	1.88361	0.0596182	0.876317	glycine-N-acyltransferase
FRAT1	35.4532	12.7402	2.38413	1.26586	1.88341	0.0596446	0.876317	FRAT regulator of WNT signaling pathway 1
SAT1	2364.31	1001.05	-1.10008	0.584356	-1.88254	0.0597621	0.877414	spermidine/spermine N1-acetyltransferase 1
CRLS1	90.0225	413.327	0.855521	0.454541	1.88217	0.0598135	0.877414	cardiolipin synthase 1
ZNF821	30.1647	100.346	-1.29115	0.686259	-1.88143	0.0599131	0.877414	zinc finger protein 821
LINC00032	2.15881	10.8298	4.29953	2.2857	1.88105	0.0599646	0.877414	long intergenic non-protein coding RNA 32
STAG2	72.8324	1427.47	-0.569215	0.302631	-1.88089	0.0599872	0.877414	stromal antigen 2
RAPGEF1	247.673	5729.34	-1.21618	0.646604	-1.88088	0.0599884	0.877414	Rap guanine nucleotide exchange factor 1
OR2A1-AS1	0.601308	8.81339	3.45011	1.83451	1.88067	0.0600163	0.877414	OR2A1 antisense RNA 1
SGTB	12.527	96.9751	-1.09822	0.58401	-1.88049	0.0600416	0.877414	small glutamine rich tetratricopeptide repeat containing beta
SYT4	65.1132	89.7783	-2.1583	1.14798	-1.88009	0.0600958	0.877483	synaptotagmin 4
SRGAP2D	36.2349	491.457	-1.1638	0.619144	-1.87969	0.0601507	0.877483	SLIT-ROBO Rho GTPase activating protein 2D (pseudogene)
DOC2A	26.1021	29.3741	1.78227	0.948235	1.87957	0.0601673	0.877483	double C2 domain alpha
SV2B	4.71489	131.822	-1.59419	0.848419	-1.87902	0.060242	0.877976	synaptic vesicle glycoprotein 2B
RPL15	94.9428	91.2092	-1.54872	0.824348	-1.87873	0.0602817	0.877976	ribosomal protein L15
TMPRSS15	1.3616	24.4625	3.15444	1.67946	1.87824	0.0603484	0.878035	transmembrane serine protease 15
ALOX15P1	6.46995	3.73962	-6.29512	3.35329	-1.8773	0.0604772	0.878035	arachidonate 15-lipoxygenase pseudogene 1
PDE3B	114.908	3625.29	-1.34454	0.716341	-1.87696	0.0605242	0.878035	phosphodiesterase 3B
LINC00094	8.29668	7.27404	3.78039	2.01422	1.87685	0.0605387	0.878035	BRD3 opposite strand
LOC145845	3.84969	11.6707	-10.581	5.63938	-1.87628	0.0606171	0.878035	uncharacterized LOC145845
PLCL2	97.4645	2696.39	-0.514742	0.274383	-1.876	0.0606554	0.878035	phospholipase C like 2
ANXA9	18.5044	35.9821	-2.23657	1.19244	-1.87562	0.0607072	0.878035	annexin A9
SNX20	65.0374	132.032	1.52475	0.813177	1.87505	0.060786	0.878035	sorting nexin 20
NLRP7	1.19007	4.25416	-3.10007	1.65342	-1.87494	0.0608014	0.878035	NLR family pyrin domain containing 7
LOC101927580	1.58227	42.6522	2.04267	1.08953	1.87482	0.0608169	0.878035	long intergenic non-protein coding RNA 2141
LINC00640	2.32548	10.1345	2.5792	1.37574	1.87478	0.0608235	0.878035	long intergenic non-protein coding RNA 640
USP29	1.78167	2.95781	-6.86493	3.66223	-1.87452	0.0608582	0.878035	ubiquitin specific peptidase 29
TEX264	9.70355	42.9886	1.54427	0.823945	1.87424	0.060897	0.878035	testis expressed 264, ER-phagy receptor
POU2F2	158.574	996.371	0.865825	0.461975	1.87418	0.0609057	0.878035	POU class 2 homeobox 2
MARCH7	167.231	1271.34	-0.422991	0.225711	-1.87404	0.0609252	0.878035	membrane associated ring-CH-type finger 7
ZMYND10	4.36578	2.58817	5.07519	2.70872	1.87365	0.0609783	0.878035	zinc finger MYND-type containing 10
ATP7A	30.102	570.694	-0.729297	0.389329	-1.87321	0.0610387	0.878035	ATPase copper transporting alpha
RPS5	46.9238	47.695	1.40424	0.749777	1.87288	0.0610849	0.878035	ribosomal protein S5
DICER1-AS1	18.7849	54.3402	1.77707	0.948942	1.87269	0.0611112	0.878035	DICER1 antisense RNA 1
LINC00506	6.42833	55.8212	1.9848	1.05989	1.87264	0.0611186	0.878035	long intergenic non-protein coding RNA 506
TAF7L	1.11902	3.67922	4.65711	2.48706	1.87254	0.0611326	0.878035	TATA-box binding protein associated factor 7 like
CLGN	2.06485	11.6361	-1.91492	1.02321	-1.87148	0.0612789	0.878792	calmegin
EPX	2.9797	4.77728	3.11362	1.66381	1.87137	0.0612935	0.878792	eosinophil peroxidase
LOC101927070	114.156	162.957	1.74001	0.929868	1.87124	0.0613118	0.878792	long intergenic non-protein coding RNA 2611
UQCRC2	69.195	278.449	-0.794631	0.424767	-1.87075	0.06138	0.878792	ubiquinol-cytochrome c reductase core protein 2
ACADM	56.0732	309.544	-0.783962	0.419075	-1.8707	0.0613871	0.878792	acyl-CoA dehydrogenase medium chain
HLA-DMA	682.373	413.917	0.608422	0.325335	1.87014	0.0614639	0.879198	major histocompatibility complex, class II, DM alpha
BRD2	35.2503	305.428	-0.828744	0.443223	-1.86981	0.0615098	0.879198	bromodomain containing 2
TPBG	5.72357	3.04598	5.33483	2.85343	1.86962	0.0615366	0.879198	trophoblast glycoprotein
LINC00294	92.9759	41.9515	-2.11939	1.1339	-1.86912	0.0616058	0.87961	long intergenic non-protein coding RNA 294
LINC00310	5.98588	7.34417	3.2104	1.718	1.86869	0.0616663	0.879746	long intergenic non-protein coding RNA 310
ADGRL2	1.44762	54.7982	1.79059	0.958316	1.86847	0.0616961	0.879746	adhesion G protein-coupled receptor L2
FICD	12.1701	6.89857	-2.72471	1.45863	-1.868	0.0617627	0.880119	FIC domain protein adenylyltransferase
ACAP1	21.5278	42.8755	1.29843	0.695702	1.86636	0.0619915	0.881405	ArfGAP with coiled-coil, ankyrin repeat and PH domains 1
PHLDA1	3.93345	3.2719	-3.3439	1.79169	-1.86634	0.0619935	0.881405	pleckstrin homology like domain family A member 1
ZNF214	5.70338	15.7019	2.44534	1.3107	1.86567	0.0620873	0.881405	zinc finger protein 214
ANTXRL	1.55551	9.38497	5.64957	3.02845	1.8655	0.0621114	0.881405	ANTXR like
LRRC16A	55.2385	2462.58	0.913335	0.489609	1.86544	0.0621202	0.881405	capping protein regulator and myosin 1 linker 1
PLAC8	104.65	354.897	2.06174	1.10566	1.86471	0.062222	0.881405	placenta associated 8
SPACA1	1.32579	3.10558	-8.4584	4.5363	-1.8646	0.0622372	0.881405	sperm acrosome associated 1
HDAC11-AS1	10.0927	4.77548	-5.29121	2.83806	-1.86438	0.0622684	0.881405	HDAC11 antisense RNA 1
CYP2S1	11.3614	21.3096	1.26845	0.680412	1.86423	0.0622889	0.881405	cytochrome P450 family 2 subfamily S member 1
SPAG5-AS1	23.1657	55.4149	1.30239	0.698734	1.86393	0.0623315	0.881405	SPAG5 antisense RNA 1
SLC25A25-AS1	20.0517	20.5162	1.65686	0.889137	1.86344	0.0623997	0.881405	SLC25A25 antisense RNA 1
GPR158	4.73898	273.966	-1.46765	0.787699	-1.86321	0.0624327	0.881405	G protein-coupled receptor 158
SMCO2	1.09053	5.07536	-4.53293	2.43296	-1.86313	0.0624441	0.881405	single-pass membrane protein with coiled-coil domains 2
RBKS	10.432	150.086	1.03514	0.555695	1.86279	0.0624924	0.881405	ribokinase
SESN2	18.4921	57.9668	1.59333	0.855359	1.86277	0.0624952	0.881405	sestrin 2
LOC101927040	1.66479	23.0771	2.80349	1.50512	1.86264	0.0625126	0.881405	uncharacterized LOC101927040
KIF1B	31.2659	723.816	-0.8464	0.454505	-1.86225	0.0625683	0.881405	kinesin family member 1B
ZC3H6	49.1879	426.815	-0.802555	0.430983	-1.86215	0.0625816	0.881405	zinc finger CCCH-type containing 6
LSM7	122.531	124.678	1.77128	0.95178	1.86102	0.0627419	0.882342	LSM7 homolog, U6 small nuclear RNA and mRNA degradation associated
TSPYL2	80.0914	70.9803	-1.79148	0.962772	-1.86075	0.0627789	0.882342	TSPY like 2
C3orf67	0.948096	42.3171	-2.92912	1.5742	-1.8607	0.0627861	0.882342	CFAP20 domain containing
GABRP	4.79045	17.02	3.9765	2.13729	1.86053	0.0628102	0.882342	gamma-aminobutyric acid type A receptor subunit pi
RAB24	76.8955	25.0823	1.71281	0.921084	1.85956	0.0629477	0.88311	RAB24, member RAS oncogene family
MUC20	11.0159	18.1533	3.24708	1.74628	1.85943	0.0629667	0.88311	mucin 20, cell surface associated
F9	0.742204	3.30245	-3.95639	2.12824	-1.85899	0.0630279	0.88311	coagulation factor IX
ZNF700	182.547	642.938	0.576191	0.310018	1.85857	0.0630874	0.88311	zinc finger protein 700
TRAIP	5.8678	22.3841	2.58687	1.39215	1.85819	0.0631418	0.88311	TRAF interacting protein
CTU1	29.1318	40.1023	1.94657	1.04764	1.85805	0.063162	0.88311	cytosolic thiouridylase subunit 1
NEIL1	50.2765	57.501	1.42702	0.768185	1.85766	0.0632177	0.88311	nei like DNA glycosylase 1
AGAP11	1.79157	9.99977	3.11806	1.6785	1.85765	0.0632191	0.88311	ArfGAP with GTPase domain, ankyrin repeat and PH domain 11
VPS35	71.2688	292.019	-0.80804	0.435084	-1.8572	0.0632822	0.88311	VPS35 retromer complex component
NFKBIA	250.396	116.522	-2.19972	1.18469	-1.85678	0.0633419	0.88311	NFKB inhibitor alpha
AGPAT1	28.7392	37.1795	1.48942	0.802176	1.85673	0.0633496	0.88311	1-acylglycerol-3-phosphate O-acyltransferase 1
KIAA1107	23.8015	55.98	-1.41447	0.762078	-1.85607	0.0634433	0.88311
STRBP	72.402	1467.03	-0.794402	0.42801	-1.85603	0.0634488	0.88311	spermatid perinuclear RNA binding protein
SFI1	13.0283	216.407	0.6423	0.34607	1.85598	0.063456	0.88311	SFI1 centrin binding protein
HRNR	12.0113	19.1612	-1.44819	0.780334	-1.85586	0.0634733	0.88311	hornerin
FAXDC2	17.5592	71.6356	1.52735	0.823435	1.85485	0.0636174	0.884028	fatty acid hydroxylase domain containing 2
FAM86B2	2.14921	3.06816	-2.34997	1.26712	-1.85458	0.0636567	0.884028	family with sequence similarity 86 member B2
ACOT7	2.31713	39.9344	1.69316	0.913059	1.85438	0.0636854	0.884028	acyl-CoA thioesterase 7
MACF1	80.3493	4403.52	-0.450459	0.242959	-1.85406	0.0637308	0.884028	microtubule actin crosslinking factor 1
SCN3A	2.09111	31.5188	-1.75678	0.947575	-1.85398	0.0637423	0.884028	sodium voltage-gated channel alpha subunit 3
VWA5A	10.5073	45.3958	1.50714	0.813181	1.85339	0.0638262	0.884629	von Willebrand factor A domain containing 5A
SLC4A7	211.747	3200.25	-0.739477	0.399179	-1.85249	0.063955	0.884723	solute carrier family 4 member 7
DNAJA1	91.589	187.857	-1.57662	0.851204	-1.85222	0.0639943	0.884723	DnaJ heat shock protein family (Hsp40) member A1
LINC01449	1.0206	4.2832	4.47788	2.41761	1.8522	0.0639976	0.884723	long intergenic non-protein coding RNA 1449
MOSPD3	9.1897	3.83154	2.76259	1.49155	1.85216	0.0640034	0.884723	motile sperm domain containing 3
ZNF485	18.4133	27.5736	1.54526	0.834471	1.85179	0.0640565	0.884723	zinc finger protein 485
STX1A	20.8662	65.001	-2.76948	1.49569	-1.85165	0.0640768	0.884723	syntaxin 1A
ATF7IP2	97.861	1323.2	-0.821743	0.443978	-1.85086	0.0641891	0.885712	activating transcription factor 7 interacting protein 2
SULT1E1	4.85548	11.4477	2.34313	1.26649	1.8501	0.0642985	0.886355	sulfotransferase family 1E member 1
ZNF788	10.6302	30.7988	1.31624	0.71149	1.84997	0.0643175	0.886355	zinc finger family member 788, pseudogene
DOCK10	150.368	5564.62	-0.737395	0.398774	-1.84916	0.0644353	0.886355	dedicator of cytokinesis 10
TCF19	10.8988	8.67644	3.01444	1.63019	1.84914	0.0644373	0.886355	transcription factor 19
TRPV4	4.06679	27.6374	2.13236	1.15317	1.84913	0.0644393	0.886355	transient receptor potential cation channel subfamily V member 4
SSBP1	80.3878	132.083	-1.25027	0.67644	-1.84831	0.0645569	0.887374	single stranded DNA binding protein 1
OR3A4P	10.0678	1.78188	-5.08311	2.75093	-1.84778	0.0646347	0.887374	olfactory receptor family 3 subfamily A member 4 pseudogene
EPB41	55.5216	1792.49	-0.663679	0.359179	-1.84777	0.0646356	0.887374	erythrocyte membrane protein band 4.1
ZGPAT	53.2109	207.781	1.03109	0.558348	1.84669	0.0647927	0.888602	zinc finger CCCH-type and G-patch domain containing
SIRPB2	327.034	750.258	0.871265	0.471824	1.84659	0.0648067	0.888602	signal regulatory protein beta 2
MDH1	45.4077	112.908	-1.17773	0.638409	-1.84478	0.0650694	0.89075	malate dehydrogenase 1
ELOVL1	48.2029	29.8078	1.29278	0.700913	1.84442	0.0651214	0.89075	ELOVL fatty acid elongase 1
SFRP1	4.3414	25.3029	-2.79295	1.51464	-1.84397	0.0651877	0.89075	secreted frizzled related protein 1
ADCY6	11.7042	35.0187	1.02384	0.555241	1.84395	0.0651903	0.89075	adenylate cyclase 6
ADGRB2	1.48297	7.76813	-3.53403	1.91668	-1.84383	0.0652076	0.89075	adhesion G protein-coupled receptor B2
SLC27A5	19.073	36.3021	1.99392	1.08149	1.84368	0.0652303	0.89075	solute carrier family 27 member 5
CABLES1	42.1998	725.973	-0.719936	0.39055	-1.84339	0.0652726	0.89075	Cdk5 and Abl enzyme substrate 1
NEFM	16.6908	11.4023	-2.33938	1.26922	-1.84316	0.0653049	0.89075	neurofilament medium
LINC01455	0.753425	3.25257	-5.02553	2.72737	-1.84263	0.0653838	0.89075	long intergenic non-protein coding RNA 1455
ANOS1	57.5509	1578.02	0.763412	0.414339	1.84248	0.0654052	0.89075	anosmin 1
IL1RL2	1.16395	7.94868	4.39614	2.3864	1.84217	0.0654509	0.89075	interleukin 1 receptor like 2
SCAMP5	5.02937	17.5719	-2.3507	1.27607	-1.84214	0.0654542	0.89075	secretory carrier membrane protein 5
HMHA1	154.131	460.054	0.742214	0.40302	1.84163	0.0655293	0.891215	Rho GTPase activating protein 45
TSSK4	116.72	42.3135	1.80438	0.980194	1.84084	0.0656454	0.891299	testis specific serine kinase 4
MICU3	73.1393	938.624	-0.56236	0.305503	-1.84076	0.0656561	0.891299	mitochondrial calcium uptake family member 3
EIF3G	50.3536	32.3253	1.6434	0.892881	1.84056	0.0656861	0.891299	eukaryotic translation initiation factor 3 subunit G
SVIL-AS1	39.5873	398.276	0.946804	0.514436	1.84047	0.0656992	0.891299	SVIL antisense RNA 1
LYRM5	24.9434	31.4691	-1.19629	0.650275	-1.83966	0.0658175	0.8917	electron transfer flavoprotein regulatory factor 1
CDH19	4.7127	70.8294	4.28203	2.32786	1.83947	0.0658462	0.8917	cadherin 19
ALPK3	31.963	261.689	-1.55502	0.845381	-1.83943	0.0658516	0.8917	alpha kinase 3
GPR182	37.7603	10.3131	2.98423	1.62313	1.83857	0.0659789	0.892412	G protein-coupled receptor 182
WTIP	3.13023	8.10734	2.93092	1.59417	1.83852	0.0659862	0.892412	WT1 interacting protein
EOGT	22.2384	116.705	1.15366	0.627675	1.83799	0.0660637	0.892906	EGF domain specific O-linked N-acetylglucosamine transferase
ARF4-AS1	37.2946	15.3653	2.36022	1.28494	1.83683	0.0662356	0.894328	ARF4 antisense RNA 1
SLC24A4	5.19547	121.143	1.36979	0.745855	1.83654	0.0662779	0.894328	solute carrier family 24 member 4
LOC100128554	4.44472	17.0957	7.57797	4.12644	1.83644	0.0662921	0.894328	long intergenic non-protein coding RNA 2347
DENND1C	73.4363	143.311	-0.865052	0.471197	-1.83586	0.066378	0.894437	DENN domain containing 1C
ZNF672	44.7038	68.98	1.10872	0.603933	1.83583	0.0663824	0.894437	zinc finger protein 672
CEMP1	126.358	23.4356	2.33494	1.27246	1.83498	0.0665091	0.895328	cementum protein 1
KCNG1	2.72706	6.54761	4.70153	2.56238	1.83483	0.0665307	0.895328	potassium voltage-gated channel modifier subfamily G member 1
NEBL	8.26812	436.897	-1.80615	0.984745	-1.83413	0.0666347	0.896173	nebulette
CADM3	12.0199	49.8047	-2.25495	1.23034	-1.83279	0.0668341	0.897886	cell adhesion molecule 3
ZFP57	7.01634	4.22913	5.87002	3.20295	1.83269	0.066848	0.897886	ZFP57 zinc finger protein
PTGES2	20.8323	21.9975	1.76873	0.965232	1.83244	0.0668862	0.897886	prostaglandin E synthase 2
GPR107	49.5832	583.035	0.521946	0.284913	1.83195	0.0669587	0.897886	G protein-coupled receptor 107
TOM1	48.1671	326.808	1.13893	0.621725	1.83189	0.0669683	0.897886	target of myb1 membrane trafficking protein
RUNX3	7.54493	66.696	1.41761	0.774002	1.83154	0.0670201	0.898028	RUNX family transcription factor 3
EVI5L	28.28	141.279	1.82237	0.995531	1.83055	0.0671681	0.898653	ecotropic viral integration site 5 like
ZNF8	20.445	48.3734	-2.20297	1.20366	-1.83023	0.0672162	0.898653	zinc finger protein 8
IRGC	0.665397	0.300028	-11.0502	6.03804	-1.8301	0.0672355	0.898653	immunity related GTPase cinema
GFOD1	7.56425	125.606	1.14306	0.624647	1.82992	0.0672613	0.898653	glucose-fructose oxidoreductase domain containing 1
OLIG1	5.4484	1.77133	-6.54022	3.57426	-1.82981	0.0672781	0.898653	oligodendrocyte transcription factor 1
LIPM	4.74831	11.1493	3.3958	1.85646	1.82918	0.0673729	0.898653	lipase family member M
C1RL	107.742	212.334	1.2158	0.664753	1.82895	0.0674078	0.898653	complement C1r subcomponent like
LATS2	16.2767	192.723	0.877041	0.479691	1.82835	0.0674975	0.898653	large tumor suppressor kinase 2
KIAA1644	2.35653	18.7936	3.35403	1.8345	1.8283	0.0675038	0.898653	shisa like 1
MEIS1	10.6964	187.831	-1.72911	0.945792	-1.82821	0.0675177	0.898653	Meis homeobox 1
LINC00499	1.9982	31.8811	2.77347	1.5172	1.82802	0.0675461	0.898653	long intergenic non-protein coding RNA 499
DDX3Y	82.961	195.344	-1.75359	0.959555	-1.82751	0.0676235	0.898653	DEAD-box helicase 3 Y-linked
CXCL16	209.813	191.879	-1.8242	0.998209	-1.82747	0.0676285	0.898653	C-X-C motif chemokine ligand 16
LINC00152	4.76083	42.3808	2.38071	1.30281	1.82737	0.0676445	0.898653	cytoskeleton regulator RNA
MPG	17.6164	21.2245	2.04339	1.11846	1.82696	0.0677052	0.89891	N-methylpurine DNA glycosylase
TLR4	154.315	270.276	-1.03592	0.567293	-1.82608	0.0678376	0.899736	toll like receptor 4
KRBA2	34.1897	35.2207	-1.80609	0.989111	-1.82598	0.0678538	0.899736	KRAB-A domain containing 2
ZNF804B	1.45514	113.929	1.62991	0.892873	1.82547	0.0679304	0.899736	zinc finger protein 804B
PTH1R	1.20408	3.62805	5.09523	2.79121	1.82545	0.0679327	0.899736	parathyroid hormone 1 receptor
SCN11A	2.47255	35.5537	-2.72151	1.49174	-1.82439	0.068093	0.901194	sodium voltage-gated channel alpha subunit 11
SSSCA1-AS1	19.0092	2.69706	6.14493	3.36892	1.82401	0.0681512	0.901194	ZNRD2 antisense RNA 1 (head to head)
CCND1	118.072	213.726	1.08025	0.592292	1.82386	0.068174	0.901194	cyclin D1
TGFB3	5.96147	18.5235	1.43556	0.787214	1.82359	0.0682134	0.901194	transforming growth factor beta 3
C8orf86	1.32009	3.07417	4.49698	2.46662	1.82313	0.0682834	0.901194	chromosome 8 open reading frame 86
COX14	58.6207	66.3915	0.825051	0.452586	1.82297	0.0683081	0.901194	cytochrome c oxidase assembly factor COX14
GTDC1	29.9335	1535.96	0.54063	0.29661	1.8227	0.0683488	0.901194	glycosyltransferase like domain containing 1
C14orf80	3.08266	3.97142	3.88322	2.13067	1.82253	0.0683739	0.901194	tubulin epsilon and delta complex 1
BATF	14.7241	47.1619	1.94368	1.06694	1.82174	0.0684943	0.901778	basic leucine zipper ATF-like transcription factor
FDX1	40.294	188.141	0.767314	0.421258	1.82148	0.0685335	0.901778	ferredoxin 1
CDH17	2.33791	26.0202	2.29015	1.25753	1.82115	0.0685834	0.901778	cadherin 17
ZNF799	22.6564	34.458	-1.70961	0.938913	-1.82084	0.0686308	0.901778	zinc finger protein 799
SESN3	99.6116	894.938	-0.908396	0.498951	-1.82061	0.0686657	0.901778	sestrin 3
CCDC40	8.63813	73.1645	1.20579	0.662374	1.8204	0.0686976	0.901778	coiled-coil domain containing 40
SNAP91	6.96536	146.081	-1.60656	0.88258	-1.8203	0.0687128	0.901778	synaptosome associated protein 91
SETBP1	37.2009	1948.17	-0.886625	0.487148	-1.82003	0.0687544	0.901778	SET binding protein 1
FAM89B	59.6369	14.5807	2.68751	1.47701	1.81957	0.0688248	0.901778	family with sequence similarity 89 member B
ST8SIA3	19.1929	42.3728	-1.8105	0.995044	-1.81952	0.0688323	0.901778	ST8 alpha-N-acetyl-neuraminide alpha-2,8-sialyltransferase 3
LOC150776	21.6302	83.8707	0.793923	0.436475	1.81894	0.06892	0.901962	sphingomyelin phosphodiesterase 4B, pseudogene
SLC1A7	1.23965	10.1793	3.86211	2.12346	1.81878	0.0689449	0.901962	solute carrier family 1 member 7
KDM7A	65.8149	818.649	-0.710008	0.390412	-1.81861	0.0689706	0.901962	lysine demethylase 7A
SLC6A15	4.03326	29.8291	-2.34425	1.28942	-1.81807	0.0690529	0.902496	solute carrier family 6 member 15
BABAM1	42.5607	69.824	1.11879	0.615625	1.81732	0.0691679	0.903131	BRISC and BRCA1 A complex member 1
PLEKHG3	7.57791	39.3809	1.61302	0.887634	1.81721	0.0691844	0.903131	pleckstrin homology and RhoGEF domain containing G3
SH3BP4	2.53445	35.0275	1.60107	0.881441	1.81643	0.0693051	0.904164	SH3 domain binding protein 4
VRK2	40.9174	1388.5	-0.505107	0.27814	-1.81601	0.0693682	0.904309	VRK serine/threonine kinase 2
A2M	332.323	2140.34	-0.904137	0.497925	-1.81581	0.0693993	0.904309	alpha-2-macroglobulin
CLIP4	9.50372	92.0069	1.66127	0.915488	1.81463	0.0695806	0.905225	CAP-Gly domain containing linker protein family member 4
TGM6	0.643794	4.72454	4.31736	2.37932	1.81454	0.069595	0.905225	transglutaminase 6
TCEA3	3.48384	21.1798	2.93958	1.62026	1.81426	0.0696379	0.905225	transcription elongation factor A3
HHLA1	2.48776	13.7833	2.27923	1.25662	1.81378	0.0697111	0.905225	HERV-H LTR-associating 1
DHRS3	85.0845	594.434	-0.744269	0.410345	-1.81376	0.0697139	0.905225	dehydrogenase/reductase 3
ING4	56.5511	102.338	-1.63492	0.901503	-1.81355	0.0697466	0.905225	inhibitor of growth family member 4
CPXM2	1.69725	33.4582	3.13306	1.72767	1.81346	0.0697606	0.905225	carboxypeptidase X, M14 family member 2
LDLRAD3	6.91036	267.099	1.7511	0.965969	1.81279	0.0698647	0.905234	low density lipoprotein receptor class A domain containing 3
SREBF1	106.121	382.394	0.921158	0.508152	1.81276	0.0698688	0.905234	sterol regulatory element binding transcription factor 1
HMGA2	1.04288	18.3717	3.16613	1.74669	1.81265	0.069886	0.905234	high mobility group AT-hook 2
EFCAB2	11.5863	232.957	1.08336	0.59815	1.81119	0.0701115	0.907615	EF-hand calcium binding domain 2
HCG26	100.519	16.8657	2.66001	1.46936	1.81032	0.0702468	0.908125	HLA complex group 26
LINC01060	3.68021	81.1802	2.309	1.27637	1.80903	0.0704457	0.908125	long intergenic non-protein coding RNA 1060
IGFBP5	1.77689	5.61807	-3.22806	1.78461	-1.80883	0.0704776	0.908125	insulin like growth factor binding protein 5
CUEDC2	19.6513	24.7313	1.43294	0.7922	1.80882	0.0704796	0.908125	CUE domain containing 2
ZNF584	10.1696	13.6503	-2.20303	1.21796	-1.80879	0.0704838	0.908125	zinc finger protein 584
GAL3ST2	2.05779	7.13664	3.29225	1.82014	1.80879	0.0704842	0.908125	galactose-3-O-sulfotransferase 2
LOC100507534	0.107185	0.571891	11.0668	6.11892	1.80862	0.0705094	0.908125	long intergenic non-protein coding RNA 2192
GNAO1	4.96277	107.611	-2.00081	1.10636	-1.80846	0.0705348	0.908125	G protein subunit alpha o1
TRIM4	78.623	313.238	-1.04632	0.578734	-1.80795	0.0706139	0.908125	tripartite motif containing 4
TNFRSF8	1.06918	11.5963	1.80709	0.999585	1.80784	0.0706314	0.908125	TNF receptor superfamily member 8
TLR2	811.801	2344.34	0.896787	0.496212	1.80727	0.0707209	0.908125	toll like receptor 2
SLC2A10	5.79261	19.8193	2.45238	1.3571	1.80707	0.0707514	0.908125	solute carrier family 2 member 10
ITGAX	502.509	1931.81	-0.781942	0.432731	-1.80699	0.0707631	0.908125	integrin subunit alpha X
EIF4E1B	1.02531	2.1493	6.23846	3.45262	1.80688	0.0707809	0.908125	eukaryotic translation initiation factor 4E family member 1B
CFAP221	1.05122	15.9225	2.93609	1.62519	1.80662	0.0708221	0.908125	cilia and flagella associated protein 221
ZNF776	28.5973	42.7612	-1.29038	0.714365	-1.80633	0.0708675	0.908125	zinc finger protein 776
CYP17A1	3.27926	3.01516	3.93354	2.17818	1.80588	0.0709371	0.908125	cytochrome P450 family 17 subfamily A member 1
NDUFC2-KCTD14	0.709935	6.32646	3.04463	1.68611	1.80571	0.070963	0.908125	NDUFC2-KCTD14 readthrough
FAM124B	2.68404	7.97183	3.15691	1.74837	1.80563	0.0709766	0.908125	family with sequence similarity 124 member B
RPS3A	206.764	144.877	-1.48886	0.82459	-1.80557	0.0709851	0.908125	ribosomal protein S3A
PRKACA	57.4817	204.522	-1.21227	0.671719	-1.80473	0.0711168	0.908463	protein kinase cAMP-activated catalytic subunit alpha
SDHAF2	104.528	239.331	0.857802	0.475308	1.80473	0.0711169	0.908463	succinate dehydrogenase complex assembly factor 2
IFITM2	43.9647	7.15337	2.74284	1.52015	1.80433	0.0711801	0.908463	interferon induced transmembrane protein 2
FAM127B	69.3184	11.9395	-2.45765	1.36243	-1.80387	0.0712519	0.908463	retrotransposon Gag like 8A
PAXBP1	47.7639	248.721	-0.904048	0.501218	-1.8037	0.0712778	0.908463	PAX3 and PAX7 binding protein 1
SEMA7A	23.4981	81.8533	-1.43962	0.798368	-1.8032	0.0713564	0.908463	semaphorin 7A (John Milton Hagen blood group)
HNRNPU	454.373	902.209	-0.684387	0.379547	-1.80317	0.071362	0.908463	heterogeneous nuclear ribonucleoprotein U
MAP3K5	95.249	3021.79	-0.515381	0.285884	-1.80276	0.0714254	0.908463	mitogen-activated protein kinase kinase kinase 5
TARBP2	31.924	23.0911	2.11032	1.17078	1.80249	0.0714679	0.908463	TARBP2 subunit of RISC loading complex
SALL2	4.88848	11.5735	-2.84463	1.57829	-1.80236	0.0714895	0.908463	spalt like transcription factor 2
NTNG2	1.56969	15.3638	2.19719	1.21953	1.80166	0.0715984	0.908463	netrin G2
PAK7	3.96384	156.734	-1.56115	0.866557	-1.80156	0.0716153	0.908463	p21 (RAC1) activated kinase 5
NPIPA1	0.953981	31.1852	1.25328	0.695677	1.80153	0.07162	0.908463	nuclear pore complex interacting protein family member A1
LINC00398	15.4786	14.8428	2.18027	1.21027	1.80148	0.0716279	0.908463	long intergenic non-protein coding RNA 398
LOC283731	88.5368	36.4106	11.0868	6.15451	1.80142	0.0716373	0.908463	uncharacterized LOC283731
NCAPH2	16.4537	37.7291	1.33017	0.738578	1.80098	0.0717055	0.908602	non-SMC condensin II complex subunit H2
SQRDL	58.0468	473.963	0.83375	0.463007	1.80073	0.0717455	0.908602	sulfide quinone oxidoreductase
MAFB	256.86	118.906	2.06293	1.14572	1.80055	0.0717734	0.908602	MAF bZIP transcription factor B
VAMP5	18.0589	23.5784	2.52811	1.40482	1.7996	0.0719234	0.909765	vesicle associated membrane protein 5
CREM	43.1611	527.845	-1.72645	0.959637	-1.79906	0.0720088	0.909765	cAMP responsive element modulator
CLK1	470.903	779.145	-0.785184	0.436449	-1.79903	0.0720139	0.909765	CDC like kinase 1
KLF16	19.4328	29.4343	1.86189	1.03513	1.79871	0.0720651	0.909765	Kruppel like factor 16
PPP4R1L	32.7894	348.808	0.840683	0.467397	1.79865	0.0720742	0.909765	protein phosphatase 4 regulatory subunit 1 like (pseudogene)
TUBA4A	4.78896	3.19695	-4.03742	2.24544	-1.79805	0.0721684	0.910426	tubulin alpha 4a
CDKN1A	245.926	374.192	2.05782	1.14479	1.79755	0.0722478	0.9109	cyclin dependent kinase inhibitor 1A
CORO1C	86.4598	1009.77	0.614783	0.342229	1.79641	0.0724297	0.91265	coronin 1C
GRWD1	11.7947	12.4288	1.76013	0.979943	1.79615	0.0724704	0.91265	glutamate rich WD repeat containing 1
MUSK	14.5279	251.41	-1.39795	0.778423	-1.79587	0.0725145	0.912677	muscle associated receptor tyrosine kinase
MAMDC4	17.8071	19.8777	1.9565	1.08982	1.79525	0.0726132	0.912741	MAM domain containing 4
BCL2	120.722	3195.76	0.589889	0.328638	1.79495	0.072662	0.912741	BCL2 apoptosis regulator
SAXO1	1.69974	27.9668	1.60661	0.895107	1.79489	0.0726719	0.912741	stabilizer of axonemal microtubules 1
PARD3	2.52155	228.695	1.4809	0.825111	1.79479	0.0726873	0.912741	par-3 family cell polarity regulator
PTPMT1	44.0693	47.2608	1.31329	0.731954	1.79423	0.072777	0.913341	protein tyrosine phosphatase mitochondrial 1
HCG9	3.79016	1.64043	4.20108	2.34262	1.79333	0.0729208	0.913353	HLA complex group 9
VEGFA	59.8868	147.04	2.12305	1.18416	1.79287	0.0729931	0.913353	vascular endothelial growth factor A
C1orf105	6.89152	44.3389	2.16501	1.20766	1.79273	0.0730166	0.913353	chromosome 1 open reading frame 105
ASCC1	29.0098	480.382	0.659178	0.367706	1.79268	0.0730249	0.913353	activating signal cointegrator 1 complex subunit 1
SLC26A9	0.490507	2.03735	4.5302	2.52708	1.79266	0.0730268	0.913353	solute carrier family 26 member 9
SIRT7	48.3617	41.3925	1.42851	0.796957	1.79245	0.0730608	0.913353	sirtuin 7
RASSF4	234.488	1093.77	0.885324	0.493937	1.79238	0.0730716	0.913353	Ras association domain family member 4
DBNL	143.767	338.568	0.816991	0.455989	1.79169	0.0731828	0.913938	drebrin like
ARHGAP35	83.7916	985.282	-0.700022	0.390732	-1.79157	0.0732024	0.913938	Rho GTPase activating protein 35
DSTN	17.106	88.9841	-1.04129	0.581497	-1.79071	0.0733396	0.914654	destrin, actin depolymerizing factor
LOC101928134	2.96958	2.84012	6.84864	3.82481	1.79058	0.0733604	0.914654	RYR3 divergent transcript
TAP2	61.7265	138.221	1.0395	0.580588	1.79042	0.0733857	0.914654	transporter 2, ATP binding cassette subfamily B member
TOPORS	54.7993	90.7555	-1.09983	0.614717	-1.78917	0.0735879	0.91652	TOP1 binding arginine/serine rich protein, E3 ubiquitin ligase
ERAL1	20.6698	16.4678	1.80535	1.00916	1.78897	0.0736197	0.91652	Era like 12S mitochondrial rRNA chaperone 1
LOC100508631	1.58078	3.98837	5.95575	3.32997	1.78853	0.0736909	0.916795	long intergenic non-protein coding RNA 2616
SLC29A2	18.7264	24.7957	1.26552	0.707663	1.78831	0.0737259	0.916795	solute carrier family 29 member 2
BRINP2	4.57464	65.1634	-2.10684	1.17829	-1.78804	0.0737688	0.916805	BMP/retinoic acid inducible neural specific 2
LINC01429	1.524	6.66074	2.17753	1.21836	1.78727	0.0738937	0.917833	long intergenic non-protein coding RNA 1429
IQGAP3	2.60517	16.7565	2.15414	1.20583	1.78643	0.0740293	0.918085	IQ motif containing GTPase activating protein 3
FEM1C	55.0443	182.073	-0.807274	0.451946	-1.78622	0.074064	0.918085	fem-1 homolog C
NUP160	45.9701	444.858	0.777689	0.435482	1.78581	0.0741299	0.918085	nucleoporin 160
UBE2E1	175.809	2073.41	-0.499327	0.279683	-1.78533	0.0742077	0.918085	ubiquitin conjugating enzyme E2 E1
GUCY2D	5.90569	14.0561	2.72801	1.52807	1.78527	0.074218	0.918085	guanylate cyclase 2D, retinal
PRR19	1.13361	1.29343	-3.79087	2.12414	-1.78466	0.0743168	0.918085	proline rich 19
F2R	2.20784	6.04203	-3.31281	1.85668	-1.78426	0.0743807	0.918085	coagulation factor II thrombin receptor
CLSTN2	1.70399	144.718	1.49131	0.835828	1.78423	0.0743862	0.918085	calsyntenin 2
KCNQ3	377.315	18348.9	-0.64732	0.362848	-1.784	0.0744238	0.918085	potassium voltage-gated channel subfamily Q member 3
RBFOX2	11.137	437.517	0.845737	0.474118	1.78381	0.0744548	0.918085	RNA binding fox-1 homolog 2
SCUBE1	0.267286	4.95056	2.87824	1.61362	1.78372	0.0744695	0.918085	signal peptide, CUB domain and EGF like domain containing 1
TNFRSF11B	33.7371	128.082	2.31721	1.29935	1.78337	0.0745261	0.918085	TNF receptor superfamily member 11b
RLBP1	1.10184	1.62454	5.33164	2.99049	1.78286	0.0746087	0.918085	retinaldehyde binding protein 1
ICA1	20.1067	399.527	-0.86712	0.486442	-1.78258	0.0746553	0.918085	islet cell autoantigen 1
DPT	0.841868	4.26511	5.70577	3.20092	1.78254	0.0746605	0.918085	dermatopontin
C5orf17	10.1457	324.7	-1.77739	0.997283	-1.78223	0.0747118	0.918085	chromosome 5 putative open reading frame 17
ZNF471	97.3324	287.437	1.78985	1.00445	1.78193	0.0747609	0.918085	zinc finger protein 471
SLC47A2	6.43768	34.4636	2.17615	1.22131	1.78181	0.0747799	0.918085	solute carrier family 47 member 2
AEBP2	45.8536	519.255	-0.527491	0.296048	-1.78177	0.0747864	0.918085	AE binding protein 2
STAB2	1.94271	43.1043	2.18866	1.2286	1.78143	0.0748417	0.918085	stabilin 2
SMARCA4	27.0851	380.925	-1.09642	0.615479	-1.78141	0.0748453	0.918085	SWI/SNF related, matrix associated, actin dependent regulator of chromatin, subfamily a, member 4
MCM5	50.1282	170.404	0.930946	0.522647	1.78121	0.0748774	0.918085	minichromosome maintenance complex component 5
FAAP20	8.08617	25.1666	1.55409	0.872612	1.78097	0.0749177	0.918085	FA core complex associated protein 20
RHOD	1.00257	2.19709	4.29745	2.41305	1.78092	0.0749259	0.918085	ras homolog family member D
ADGRL1	6.46224	52.0644	1.42089	0.798375	1.77973	0.0751203	0.919949	adhesion G protein-coupled receptor L1
PTRF	1.73229	4.92684	-2.93924	1.65262	-1.77853	0.0753176	0.921847	caveolae associated protein 1
SLC17A9	41.7682	88.8604	1.64846	0.927156	1.77798	0.0754078	0.921886	solute carrier family 17 member 9
ISM1	2.49624	27.2445	-2.55403	1.43661	-1.77782	0.0754333	0.921886	isthmin 1
FAP	1.84622	18.6277	3.6594	2.05851	1.77769	0.0754545	0.921886	fibroblast activation protein alpha
HIST1H3J	38.7879	2.4623	-4.33006	2.43607	-1.77747	0.0754902	0.921886	H3 clustered histone 12
BUB1B-PAK6	0.370063	2.94092	4.11825	2.31799	1.77665	0.0756259	0.921912	BUB1B-PAK6 readthrough
LOC101927694	1.95441	0.998808	9.704	5.46239	1.77651	0.0756488	0.921912	long intergenic non-protein coding RNA 2368
HJURP	1.01326	2.41918	6.70839	3.77622	1.77648	0.0756535	0.921912	Holliday junction recognition protein
PMEPA1	59.6282	523.096	-1.11042	0.625085	-1.77643	0.0756616	0.921912	prostate transmembrane protein, androgen induced 1
PPP1CA	24.2318	12.8047	-2.46118	1.38569	-1.77614	0.0757094	0.921978	protein phosphatase 1 catalytic subunit alpha
PBK	2.1893	9.32428	3.97398	2.23793	1.77574	0.0757754	0.92204	PDZ binding kinase
DUS2	22.8713	177.153	1.27885	0.72044	1.77509	0.0758823	0.92204	dihydrouridine synthase 2
BST2	129.732	48.9886	1.69397	0.95438	1.77494	0.075908	0.92204	bone marrow stromal cell antigen 2
MAP3K10	22.2761	71.649	0.964604	0.543504	1.77479	0.0759332	0.92204	mitogen-activated protein kinase kinase kinase 10
TMPRSS11D	5.88138	47.823	1.69724	0.956418	1.77458	0.0759681	0.92204	transmembrane serine protease 11D
MICB	1.68062	72.4369	1.26348	0.712052	1.77442	0.075993	0.92204	MHC class I polypeptide-related sequence B
KCNJ5	35.1063	122.75	1.44767	0.815949	1.77422	0.0760275	0.92204	potassium inwardly rectifying channel subfamily J member 5
FCER2	3.10882	5.63657	3.4605	1.95078	1.77391	0.0760784	0.92204	Fc fragment of IgE receptor II
IMP4	30.8407	23.2821	1.57063	0.88552	1.77368	0.0761169	0.92204	IMP U3 small nucleolar ribonucleoprotein 4
ADRA2C	8.99746	2.25998	6.64371	3.7461	1.7735	0.0761458	0.92204	adrenoceptor alpha 2C
CACNA2D1	2.22223	153.488	-1.36715	0.771029	-1.77315	0.0762041	0.92204	calcium voltage-gated channel auxiliary subunit alpha2delta 1
NLRP5	1.36753	11.7481	1.97771	1.11559	1.77279	0.0762643	0.92204	NLR family pyrin domain containing 5
WDR78	3.08611	44.1615	1.81714	1.02502	1.77278	0.076265	0.92204	dynein axonemal intermediate chain 4
DUSP12	76.249	76.1276	1.39075	0.784684	1.77237	0.0763339	0.922361	dual specificity phosphatase 12
AOC1	2.96307	3.33156	4.55488	2.57038	1.77206	0.076384	0.922442	amine oxidase copper containing 1
JMY	18.2811	228.525	-1.10248	0.622287	-1.77166	0.0764518	0.922442	junction mediating and regulatory protein, p53 cofactor
TAS1R2	0.342088	1.03465	9.42595	5.32098	1.77147	0.0764828	0.922442	taste 1 receptor member 2
LINC01162	1.60328	42.7897	2.09891	1.18506	1.77114	0.0765379	0.922442	long intergenic non-protein coding RNA 1162
CD320	36.3378	31.4874	4.08327	2.30556	1.77105	0.0765525	0.922442	CD320 molecule
NTRK1	0.557837	5.07537	3.59037	2.02807	1.77034	0.0766705	0.923353	neurotrophic receptor tyrosine kinase 1
SLC17A7	12.6491	21.1714	-2.47689	1.39949	-1.76985	0.0767515	0.923548	solute carrier family 17 member 7
RB1CC1	65.2889	817.486	-0.667131	0.376971	-1.76971	0.0767751	0.923548	RB1 inducible coiled-coil 1
SSR4	24.7303	14.1567	2.38629	1.3486	1.76945	0.0768181	0.923548	signal sequence receptor subunit 4
U2AF1L4	40.8856	16.0761	2.27525	1.28602	1.76923	0.0768563	0.923548	U2 small nuclear RNA auxiliary factor 1 like 4
ITGB7	15.0067	31.6227	-1.51043	0.853955	-1.76875	0.0769361	0.923998	integrin subunit beta 7
CCDC154	11.3415	16.2491	1.82973	1.03479	1.76821	0.0770254	0.924336	coiled-coil domain containing 154
ZNF579	8.82119	3.87552	2.9849	1.68823	1.76807	0.0770493	0.924336	zinc finger protein 579
UMODL1	0.804818	8.1132	2.69402	1.52446	1.76719	0.077196	0.925567	uromodulin like 1
PRPS1	25.1149	71.7336	1.56658	0.8866	1.76695	0.0772368	0.925567	phosphoribosyl pyrophosphate synthetase 1
CD200	5.24538	21.2983	-2.29918	1.30164	-1.76637	0.0773345	0.926227	CD200 molecule
FOSB	1.74392	1.81264	-6.43076	3.64267	-1.7654	0.0774973	0.927667	FosB proto-oncogene, AP-1 transcription factor subunit
UNC13C	6.81758	563.725	-1.43448	0.812832	-1.7648	0.0775977	0.927675	unc-13 homolog C
NFIA-AS2	1.45565	5.59471	3.57741	2.02726	1.76465	0.0776225	0.927675	NFIA antisense RNA 2
ENGASE	89.8159	173.287	1.17383	0.665448	1.76397	0.077737	0.927675	endo-beta-N-acetylglucosaminidase
FRG1HP	116.338	344.02	-1	0.567084	-1.76341	0.0778318	0.927675	FSHD region gene 1 family member H, pseudogene
MANBA	143.872	2542.5	-0.574446	0.325759	-1.76341	0.0778319	0.927675	mannosidase beta
COX6A1	57.6474	21.0779	-2.17185	1.23168	-1.76333	0.0778451	0.927675	cytochrome c oxidase subunit 6A1
TUBB8	0.613003	0.186399	-10.6177	6.02139	-1.76332	0.077846	0.927675	tubulin beta 8 class VIII
C1orf168	1.35039	19.3661	3.30362	1.87384	1.76302	0.0778968	0.927675	FYN binding protein 2
HIST2H2AC	303.961	18.5148	-1.82575	1.03561	-1.76298	0.0779041	0.927675	H2A clustered histone 20
RHBDF2	1031.01	4352.67	0.731571	0.414991	1.76286	0.077924	0.927675	rhomboid 5 homolog 2
GRHPR	35.7356	71.2993	1.17837	0.66914	1.76101	0.0782362	0.930771	glyoxylate and hydroxypyruvate reductase
C1orf204	8.39211	22.396	2.21691	1.25903	1.76082	0.0782696	0.930771	small nucleolar RNA host gene 28
OGDH	47.2219	671.325	0.730525	0.415057	1.76006	0.0783974	0.931118	oxoglutarate dehydrogenase
ADCY5	2.02237	40.6329	2.38002	1.35224	1.76006	0.0783984	0.931118	adenylate cyclase 5
PRAP1	20.7748	15.7774	2.33233	1.32528	1.75989	0.078427	0.931118	proline rich acidic protein 1
DDHD2	37.357	165.558	-1.07278	0.609864	-1.75904	0.07857	0.931339	DDHD domain containing 2
ABCD4	84.8845	204.211	0.732328	0.416325	1.75903	0.0785726	0.931339	ATP binding cassette subfamily D member 4
APOLD1	5.62062	49.1759	1.78785	1.01656	1.75873	0.0786227	0.931339	apolipoprotein L domain containing 1
EGR1	63.6154	31.2859	-2.65527	1.50989	-1.75858	0.0786484	0.931339	early growth response 1
CLEC6A	3.02515	9.91075	4.44391	2.52742	1.75827	0.0787007	0.931339	C-type lectin domain containing 6A
AHNAK2	11.0094	62.1964	-1.28693	0.731955	-1.75821	0.0787124	0.931339	AHNAK nucleoprotein 2
LY96	113.539	574.357	1.12204	0.638262	1.75796	0.0787542	0.931339	lymphocyte antigen 96
DISC1FP1	2.14581	188.911	1.60667	0.914379	1.75712	0.0788976	0.931339	DISC1 fusion partner 1
TMEM94	27.3385	170.068	-1.40225	0.798101	-1.75698	0.0789216	0.931339	transmembrane protein 94
LINC00685	11.3987	3.61441	-2.9829	1.6979	-1.75682	0.0789493	0.931339	long intergenic non-protein coding RNA 685
H1FNT	16.1418	2.79024	5.24365	2.98499	1.75667	0.0789736	0.931339	H1.7 linker histone
LRP2	1.68622	54.7606	1.58292	0.901149	1.75656	0.0789924	0.931339	LDL receptor related protein 2
RILPL2	60.3909	185.968	-1.35039	0.768795	-1.75651	0.0790017	0.931339	Rab interacting lysosomal protein like 2
MYLIP	24.8223	64.2827	-1.28955	0.734647	-1.75533	0.0792022	0.932718	myosin regulatory light chain interacting protein
C19orf48	13.3834	12.6265	2.04494	1.165	1.7553	0.0792072	0.932718	chromosome 19 open reading frame 48
TRABD2A	3.62383	30.1277	2.11364	1.2044	1.75493	0.0792718	0.932718	TraB domain containing 2A
SRGAP2-AS1	8.36732	313.012	-0.982936	0.560178	-1.75468	0.0793135	0.932718	SRGAP2 antisense RNA 1
CYP2C8	1.6062	7.26888	-2.23201	1.27211	-1.75457	0.0793329	0.932718	cytochrome P450 family 2 subfamily C member 8
CHRM2	0.437129	8.26359	-3.5025	1.9967	-1.75414	0.0794057	0.933071	cholinergic receptor muscarinic 2
CCHCR1	16.0501	34.7065	1.44158	0.822129	1.75347	0.0795212	0.933108	coiled-coil alpha-helical rod protein 1
NXPE2	0.785633	2.89441	4.41132	2.51583	1.75342	0.0795291	0.933108	neurexophilin and PC-esterase domain family member 2
SULT1A1	15.0755	35.4873	1.54378	0.880535	1.75322	0.0795634	0.933108	sulfotransferase family 1A member 1
LGALS3BP	27.4657	34.1242	-2.71662	1.54959	-1.75313	0.0795803	0.933108	galectin 3 binding protein
DLEU1	1.88092	115.39	2.06698	1.17933	1.75267	0.0796586	0.933523	deleted in lymphocytic leukemia 1
TTC14	153.544	338.312	-0.616061	0.351574	-1.75229	0.0797237	0.933783	tetratricopeptide repeat domain 14
BET1L	66.8031	40.1302	1.54374	0.881422	1.75142	0.0798736	0.935037	Bet1 golgi vesicular membrane trafficking protein like
LINC00559	2.74354	23.9692	-5.43161	3.10264	-1.75064	0.0800076	0.935765	long intergenic non-protein coding RNA 559
SIGLEC9	205.147	314.094	1.44991	0.828252	1.75056	0.0800218	0.935765	sialic acid binding Ig like lectin 9
C14orf37	28.2359	572.568	-0.746297	0.426458	-1.74999	0.0801204	0.936415	armadillo like helical domain containing 4
CALHM2	33.1747	25.5909	2.08463	1.19141	1.74972	0.0801668	0.936455	calcium homeostasis modulator family member 2
LZTFL1	3.4731	43.7143	-1.23631	0.707074	-1.74849	0.080379	0.938143	leucine zipper transcription factor like 1
MIR210HG	15.4874	6.37523	3.3096	1.89295	1.74838	0.0803975	0.938143	MIR210 host gene
FER	51.8781	3160.33	-0.539307	0.308539	-1.74794	0.0804747	0.938173	FER tyrosine kinase
TRPC7	0.672286	14.845	4.04517	2.31434	1.74787	0.0804863	0.938173	transient receptor potential cation channel subfamily C member 7
ZNF524	31.3099	12.0975	1.75512	1.00483	1.74669	0.080691	0.940057	zinc finger protein 524
NFATC2	125.582	3004.05	0.493544	0.282755	1.74548	0.0809007	0.940948	nuclear factor of activated T cells 2
MGAT4A	476.502	7235.9	0.531256	0.304422	1.74513	0.0809621	0.940948	alpha-1,3-mannosyl-glycoprotein 4-beta-N-acetylglucosaminyltransferase A
KIF5B	113.876	732.185	-0.670436	0.384218	-1.74494	0.080996	0.940948	kinesin family member 5B
SUGP1	20.4951	123.211	0.658083	0.377246	1.74444	0.081082	0.940948	SURP and G-patch domain containing 1
MARCH4	1.364	21.025	2.44414	1.40169	1.74372	0.0812085	0.940948	membrane associated ring-CH-type finger 4
PPP1R35	91.9007	13.9088	1.50978	0.866125	1.74315	0.0813078	0.940948	protein phosphatase 1 regulatory subunit 35
GSDMC	1.77626	9.87383	3.92804	2.25388	1.74279	0.0813701	0.940948	gasdermin C
SLC5A1	0.998408	9.96058	2.88011	1.65288	1.74248	0.0814249	0.940948	solute carrier family 5 member 1
TMEM189-UBE2V1	2.31415	22.5577	1.93002	1.10763	1.74247	0.0814259	0.940948	PEDS1-UBE2V1 readthrough
NOTCH4	5.514	20.6278	2.68838	1.54296	1.74235	0.0814465	0.940948	notch receptor 4
ATAD3B	15.989	52.1392	1.21631	0.698094	1.74233	0.0814513	0.940948	ATPase family AAA domain containing 3B
SLC15A4	76.461	330.024	-0.958118	0.549963	-1.74215	0.0814823	0.940948	solute carrier family 15 member 4
RABGAP1L	40.0787	4366.37	-0.459059	0.263561	-1.74176	0.0815511	0.940948	RAB GTPase activating protein 1 like
FAM167A	0.456329	2.6217	5.13306	2.94744	1.74153	0.0815905	0.940948	family with sequence similarity 167 member A
RABEP1	72.5022	1037.12	-0.588564	0.337985	-1.74139	0.0816145	0.940948	rabaptin, RAB GTPase binding effector protein 1
C22orf15	7.62706	2.62617	5.32477	3.05777	1.74139	0.0816157	0.940948	chromosome 22 open reading frame 15
SAP25	146.141	27.3285	1.53092	0.879341	1.74098	0.0816869	0.940948	Sin3A associated protein 25
STYX	30.0673	179.684	-0.776142	0.445975	-1.74033	0.0818018	0.940948	serine/threonine/tyrosine interacting protein
SERPINA9	0.635885	1.22695	9.034	5.19166	1.7401	0.0818415	0.940948	serpin family A member 9
KATNAL2	7.77267	161.504	0.869326	0.499596	1.74006	0.0818489	0.940948	katanin catalytic subunit A1 like 2
NRIP1	196.023	2696.53	-0.804706	0.462519	-1.73983	0.081888	0.940948	nuclear receptor interacting protein 1
NAV1	0.856102	18.6132	2.58623	1.48685	1.7394	0.0819649	0.940948	neuron navigator 1
CCNL1	362.054	721.622	-0.635083	0.365136	-1.73931	0.0819811	0.940948	cyclin L1
METTL11B	0.68649	2.18446	7.93886	4.56456	1.73924	0.081993	0.940948	methyltransferase like 11B
MUC13	1.13851	4.38975	4.47946	2.57578	1.73907	0.0820222	0.940948	mucin 13, cell surface associated
FBXW9	5.87911	6.66389	3.30256	1.8993	1.73883	0.0820644	0.940948	F-box and WD repeat domain containing 9
DIABLO	33.967	90.1605	-0.995161	0.572388	-1.73861	0.0821028	0.940948	diablo IAP-binding mitochondrial protein
B4GALNT2	0.768555	3.94435	2.15745	1.24138	1.73795	0.0822195	0.940948	beta-1,4-N-acetyl-galactosaminyltransferase 2
POLRMT	19.2403	42.8471	1.13006	0.650243	1.7379	0.0822277	0.940948	RNA polymerase mitochondrial
PDXK	74.7205	440.39	0.949196	0.546211	1.73778	0.082249	0.940948	pyridoxal kinase
ABCB10	38.462	215.019	0.688132	0.396004	1.73769	0.0822656	0.940948	ATP binding cassette subfamily B member 10
LILRA5	4.31943	3.81876	4.57278	2.63186	1.73747	0.0823039	0.940948	leukocyte immunoglobulin like receptor A5
C22orf34	48.7506	1608.01	1.45275	0.836134	1.73746	0.0823058	0.940948	chromosome 22 putative open reading frame 34
ZXDA	34.6627	26.7869	-2.24955	1.29492	-1.73722	0.0823491	0.940948	zinc finger X-linked duplicated A
PHF3	82.9137	895.744	-0.601039	0.345996	-1.73713	0.0823644	0.940948	PHD finger protein 3
NOL3	6.36686	4.4767	2.75712	1.58727	1.73702	0.0823829	0.940948	nucleolar protein 3
KIAA1456	14.954	174.714	-1.69507	0.976104	-1.73657	0.0824628	0.940948	tRNA methyltransferase 9B (putative)
COX6B1	28.171	39.1891	1.33942	0.771491	1.73615	0.0825373	0.940948	cytochrome c oxidase subunit 6B1
RPSAP58	13.1669	115.275	0.874795	0.503891	1.73608	0.0825495	0.940948	ribosomal protein SA pseudogene 58
ABLIM2	2.55156	63.801	1.31335	0.756514	1.73606	0.082554	0.940948	actin binding LIM protein family member 2
EBF4	3.59293	35.1675	-2.79136	1.60798	-1.73595	0.0825735	0.940948	EBF family member 4
SLC45A2	1.77665	9.56874	3.38756	1.9517	1.7357	0.0826168	0.940948	solute carrier family 45 member 2
CCDC51	10.0821	10.7051	2.40304	1.38454	1.73562	0.0826311	0.940948	coiled-coil domain containing 51
EIF3C	2.13003	13.4349	1.2592	0.725592	1.73541	0.0826689	0.940948	eukaryotic translation initiation factor 3 subunit C
CACNB4	55.1966	1957.34	-0.930167	0.536133	-1.73495	0.0827489	0.941365	calcium voltage-gated channel auxiliary subunit beta 4
LOC100287010	1.02406	4.24991	3.8978	2.24768	1.73415	0.082892	0.942502	uncharacterized LOC100287010
TGFB2	3.70717	45.6556	1.87146	1.07938	1.73383	0.0829487	0.942654	transforming growth factor beta 2
PTPN2	129.046	1759.77	1.24966	0.721046	1.73313	0.083073	0.943574	protein tyrosine phosphatase non-receptor type 2
ARHGAP36	0.532287	2.34716	-6.03221	3.48183	-1.73248	0.0831875	0.944382	Rho GTPase activating protein 36
GJB3	1.87936	1.24456	6.47263	3.73709	1.732	0.0832736	0.94461	gap junction protein beta 3
FLJ33581	0.60471	2.02901	-5.74593	3.31773	-1.73188	0.0832943	0.94461	long intergenic non-protein coding RNA 1721
SPHK2	28.9325	44.3394	1.2705	0.733779	1.73144	0.0833733	0.945013	sphingosine kinase 2
LOC100506444	0.929912	5.00656	4.18248	2.41599	1.73116	0.0834225	0.945079	uncharacterized LOC100506444
TINF2	43.6922	17.617	1.58936	0.918278	1.73081	0.0834859	0.945305	TERF1 interacting nuclear factor 2
RIMS2	3.9324	406.407	-1.33679	0.772766	-1.72988	0.0836524	0.946698	regulating synaptic membrane exocytosis 2
BSPH1	4.9529	16.5297	3.72153	2.15253	1.72891	0.0838258	0.948113	binder of sperm protein homolog 1
WNT6	1.36556	2.71201	3.63817	2.10458	1.72869	0.0838645	0.948113	Wnt family member 6
CX3CR1	706.034	1695.21	-1.36362	0.78924	-1.72776	0.0840311	0.949043	C-X3-C motif chemokine receptor 1
MTSS1L	12.8953	38.9164	1.53824	0.890316	1.72774	0.084034	0.949043	MTSS I-BAR domain containing 2
CHD1	149.385	1471.5	-0.624187	0.361336	-1.72744	0.0840888	0.949171	chromodomain helicase DNA binding protein 1
[truncated: 24,997 more rows]

## Sheet: OPC
Symbol	mean_tpm	baseMean	log2FoldChange	lfcSE	stat	pvalue	padj	Description
[truncated: 26,926 more rows]

[truncated: 5 more sheets: ODC, Granule, Golgi, Basket, Purkinje]
